# Supplementary material for: Uncovering the mechanism of resveratrol in the treatment of asthma: a network pharmacology approach with molecular docking and experimental validation
Source: Front Pharmacol. 2025 May 16;16:1596737. doi: 10.3389/fphar.2025.1596737 (PMC12122464; doi:10.3389/fphar.2025.1596737)
Supplement: Supplementary file 1 [file DataSheet1.zip]

Archive with 76 entries (62 files):
- Supplementary data/
- Supplementary data/AHR/
- Supplementary data/AHR/AHR-mice-WBP.xlsx
- Supplementary data/CCK8/
- Supplementary data/CCK8/cck8-data.xlsx
- Supplementary data/ELISA data/
- Supplementary data/ELISA data/ELISA-human-final.xlsx
- Supplementary data/ELISA data/elisa-mice-final.xlsx
- Supplementary data/network pharmacology data/
- Supplementary data/network pharmacology data/asthma targets/
- Supplementary data/network pharmacology data/asthma targets/digenet-asthma.txt
- Supplementary data/network pharmacology data/asthma targets/drugbank-asthma.txt
- Supplementary data/network pharmacology data/asthma targets/genecards-asthma.txt
- Supplementary data/network pharmacology data/asthma targets/targets of asthma.png
- Supplementary data/network pharmacology data/asthma targets/targets-asthma.txt
- Supplementary data/network pharmacology data/asthma targets/TTD-asthma.txt
- Supplementary data/network pharmacology data/asthma targets/~$GeneCards-asthma.xlsx
- Supplementary data/network pharmacology data/asthma targets/~$OMIM-Gene-Map-asthma.xlsx
- Supplementary data/network pharmacology data/asthma targets/~$总靶点-哮喘.xlsx
- Supplementary data/network pharmacology data/GO results/
- Supplementary data/network pharmacology data/GO results/.Rhistory
- Supplementary data/network pharmacology data/GO results/barplot.tiff
- Supplementary data/network pharmacology data/GO results/bubble.tiff
- Supplementary data/network pharmacology data/GO results/go result.xlsx
- Supplementary data/network pharmacology data/GO results/GO.txt
- Supplementary data/network pharmacology data/GO results/GOR.R
- Supplementary data/network pharmacology data/GO results/~$go result.xlsx
- Supplementary data/network pharmacology data/Intersection gene/
- Supplementary data/network pharmacology data/Intersection gene/ID.txt
- Supplementary data/network pharmacology data/Intersection gene/Intersection gene.png
- Supplementary data/network pharmacology data/Intersection gene/Intersection gene.txt
- Supplementary data/network pharmacology data/Intersection gene/string_interactions_short.tsv
- Supplementary data/network pharmacology data/KEGG resullts/
- Supplementary data/network pharmacology data/KEGG resullts/barplot.tiff
- Supplementary data/network pharmacology data/KEGG resullts/bubble.tiff
- Supplementary data/network pharmacology data/KEGG resullts/KEGG result.xlsx
- Supplementary data/network pharmacology data/KEGG resullts/KEGG.txt
- Supplementary data/network pharmacology data/KEGG resullts/KEGGR.R
- Supplementary data/network pharmacology data/KEGG resullts/~$KEGG result.xlsx
- Supplementary data/network pharmacology data/Molecular docking/
- Supplementary data/network pharmacology data/Molecular docking/cmd.txt
- Supplementary data/network pharmacology data/Molecular docking/IL1B-5r7w.pdb
- Supplementary data/network pharmacology data/Molecular docking/IL6-5fuc.pdb
- Supplementary data/network pharmacology data/Molecular docking/lig.mol2
- Supplementary data/network pharmacology data/Molecular docking/STAT3-6njs.pdb
- Supplementary data/network pharmacology data/Molecular docking/Structure2D_COMPOUND_CID_445154 (pro).mol2
- Supplementary data/network pharmacology data/Molecular docking/TNF-7kp9.pdb
- Supplementary data/network pharmacology data/Molecular docking/TP53-6shz.pdb
- Supplementary data/network pharmacology data/Molecular docking/vina/
- Supplementary data/network pharmacology data/Molecular docking/vina/cmd.txt
- Supplementary data/network pharmacology data/Molecular docking/vina/config.txt
- Supplementary data/network pharmacology data/Molecular docking/vina/grid1.gpf
- Supplementary data/network pharmacology data/Molecular docking/vina/lig.pdbqt
- Supplementary data/network pharmacology data/Molecular docking/vina/vina.exe
- Supplementary data/network pharmacology data/Molecular docking/vina/vina_split.exe
- Supplementary data/network pharmacology data/Molecular docking/~$分子对接.xlsx
- Supplementary data/network pharmacology data/PPI/
- Supplementary data/network pharmacology data/PPI/1(Self-select proteins (No. 1)).sif
- Supplementary data/network pharmacology data/PPI/score top10 by degree.txt
- Supplementary data/network pharmacology data/PPI/string_interactions_final short.tsv
- Supplementary data/network pharmacology data/PPI/string_interactions_final short.tsv default node.csv
- Supplementary data/network pharmacology data/PPI/string_interactions_final short.tsv.sif
- Supplementary data/network pharmacology data/PPI/~$socre2.xlsx
- Supplementary data/network pharmacology data/Res targets/
- Supplementary data/network pharmacology data/Res targets/all targets-Res.txt
- Supplementary data/network pharmacology data/Res targets/drugbank-res.txt
- Supplementary data/network pharmacology data/Res targets/swisstarget-RES.txt
- Supplementary data/network pharmacology data/Res targets/TCMSP-Res.txt
- Supplementary data/network pharmacology data/Res targets/venn-Res.png
- Supplementary data/network pharmacology data/Res targets/~$drugbank-res.xlsx
- Supplementary data/network pharmacology data/Res targets/~$SwissTargetPrediction-res.xlsx
- Supplementary data/network pharmacology data/Res targets/~$白藜芦醇-TCMCP.xlsx
- Supplementary data/WB data/
- Supplementary data/WB data/WB data.xlsx
- Supplementary data/WB data/WB in human (×3).tif
- Supplementary data/WB data/WB in mice (×3).tif
