# Supplementary material for: Uncovering the mechanism of resveratrol in the treatment of asthma: a network pharmacology approach with molecular docking and experimental validation
Source: Front Pharmacol. 2025 May 16;16:1596737. doi: 10.3389/fphar.2025.1596737 (PMC12122464; doi:10.3389/fphar.2025.1596737)
Supplement: Supplementary file 1 [file DataSheet1.zip › Supplementary data/AHR/AHR-mice-WBP.xlsx]

## Sheet: original data
	Control			Model			Resveratrol
0	0.748208	0.69753	0.764536	0.825565	0.708989	0.835055	0.730054	0.690772	0.760632
3.125	0.917519	0.989607	1.08995	1.49327	1.65904	1.57812	1.2639	1.11265	1.24313
6.25	1.20518	1.34408	1.40229	2.50228	2.44243	2.59201	1.64239	1.49844	1.88377
12.5	1.86687	2.03317	1.59979	3.94211	3.54499	3.63704	2.81006	2.46944	2.76719
25	2.31765	2.41215	2.11633	4.20977	4.02484	4.39872	3.24066	3.06534	3.47756
50	2.73792	2.82466	2.56718	5.1311	4.91408	5.38721	4.06063	3.83102	4.20563

## Sheet: statistic
Compare cell averages with other cells in the row and column
Number of series	9
Number of comparisons per row series	3
Number of comparisons per column series	15
α	0.05
Tukey's Multiple Comparison Test	Mean	95.00% Confidence Interval for Difference	Below Threshold?	Summary	Adjusted p-value
Row 1
Control vs Model	-0.05311	-0.3570 ~ 0.2507	NO	ns	0.9045
Control vs Resveratrol	0.009605	-0.2942 ~ 0.3135	NO	ns	0.9967
Model vs Resveratrol	0.06272	-0.2411 ~ 0.3666	NO	ns	0.8696
Row 2
Control vs Model	-0.5778	-0.8816 ~ -0.2739	yes	***	0.0001
Control vs Resveratrol	-0.2075	-0.5114 ~ 0.09632	no	ns	0.2307
Model vs Resveratrol	0.3703	0.06640 ~ 0.6741	yes	*	0.0139
Row 3
Control vs Model	-1.195	-1.499 ~ -0.8912	yes	****	<0.0001
Control vs Resveratrol	-0.3577	-0.6615 ~ -0.05383	yes	*	0.018
Model vs Resveratrol	0.8374	0.5335 ~ 1.141	yes	****	<0.0001
Row 4
Control vs Model	-1.875	-2.179 ~ -1.571	yes	****	<0.0001
Control vs Resveratrol	-0.849	-1.153 ~ -0.5451	yes	****	<0.0001
Model vs Resveratrol	1.026	0.7220 ~ 1.330	yes	****	<0.0001
Row 5
Control vs Model	-1.929	-2.233 ~ -1.625	yes	****	<0.0001
Control vs Resveratrol	-0.9791	-1.283 ~ -0.6753	yes	****	<0.0001
Model vs Resveratrol	0.9499	0.6461 ~ 1.254	yes	****	<0.0001
Row 6
Control vs Model	-2.434	-2.738 ~ -2.130	yes	****	<0.0001
Control vs Resveratrol	-1.323	-1.626 ~ -1.019	yes	****	<0.0001
Model vs Resveratrol	1.112	0.8079 ~ 1.416	yes	****	<0.0001
