# Supplementary material for: Uncovering the mechanism of resveratrol in the treatment of asthma: a network pharmacology approach with molecular docking and experimental validation
Source: Front Pharmacol. 2025 May 16;16:1596737. doi: 10.3389/fphar.2025.1596737 (PMC12122464; doi:10.3389/fphar.2025.1596737)
Supplement: Supplementary file 1 [file DataSheet1.zip › Supplementary data/CCK8/cck8-data.xlsx]

## Sheet: 6h
6h
0uM	0.867	0.939	0.931
10uM	1.043	0.962	0.943
20uM	0.983	0.99	1.025
40uM	0.971	1.016	1.017
80uM	0.934	0.872	0.771
100uM	0.797	0.85	0.87
blank	0.135	0.15	0.151
cell viability
0uM	0.94133	1.0352	1.02477
10uM	1.1708	1.06519	1.04042
20uM	1.09257	1.10169	1.14733
40uM	1.07692	1.13559	1.1369
80uM	1.02868	0.947849	0.816167
100uM	0.850065	0.919166	0.945241

## Sheet: 12h
12h
0uM	0.431	0.411	0.426
10uM	0.463	0.492	0.454
20uM	0.433	0.462	0.416
40uM	0.431	0.439	0.418
80uM	0.414	0.414	0.399
100uM	0.376	0.371	0.366
空白	0.212	0.221	0.225
cell viability
0uM	1.03922	0.941176	1.01471
10uM	1.19608	1.33824	1.15196
20uM	1.04902	1.19118	0.965686
40uM	1.03922	1.07843	0.97549
80uM	0.955882	0.955882	0.882353
100uM	0.769608	0.745098	0.720588

## Sheet: 24h
24h
0uM	0.599	0.531	0.576
10uM	0.621	0.594	0.588
20uM	0.571	0.576	0.617
40uM	0.559	0.532	0.518
80uM	0.468	0.481	0.473
100uM	0.448	0.448	0.473
blank	0.154	0.154	0.154
cell viability
0uM	1.07229	0.908434	1.01687
10uM	1.1253	1.06024	1.04578
20uM	1.00482	1.01687	1.11566
40uM	0.975904	0.910843	0.877108
80uM	0.756627	0.787952	0.768675
100uM	0.708434	0.708434	0.768675

## Sheet: 48h
48h
0uM	0.885	0.827	0.921
10uM	0.955	0.925	1.098
20uM	0.894	0.873	0.972
40uM	0.759	0.782	0.743
80uM	0.541	0.5	0.494
100uM	0.373	0.34	0.346
空白	0.189	0.179	0.181
cell viability
0uM	1.01007	0.926619	1.06187
10uM	1.11079	1.06763	1.31655
20uM	1.02302	0.992806	1.13525
40uM	0.828777	0.861871	0.805755
80uM	0.515108	0.456115	0.447482
100uM	0.273381	0.225899	0.234532

## Sheet: all data
	6h			12h			24h			48h
0μM	94.133	103.52	102.477	103.922	94.1176	101.471	107.229	90.8434	101.687	101.007	92.6619	106.187
10μM	117.079	106.519	104.042	119.608	123.165	125.196	112.53	106.024	104.578	111.079	116.763	121.655
20μM	109.257	110.169	114.733	104.902	119.118	96.5686	100.482	101.687	111.566	102.302	99.2806	113.525
40μM	107.692	113.559	113.69	103.922	107.843	97.549	97.5904	91.0843	87.7108	82.8777	86.1871	80.5755
80μM	92.8683	94.7849	91.6167	95.5882	95.5882	88.2353	75.6627	78.7952	76.8675	51.5108	45.6115	44.7482
100μM	85.0065	91.9166	94.5241	76.9608	74.5098	72.0588	70.8434	70.8434	76.8675	27.3381	22.5899	23.4532

## Sheet: data analysis
将单元格平均值与所在行和列中的其它单元格平均值相比较
系列数	10
每个行系列的比较次数	15
每个列系列的比较次数	6
α	0.05
Tukey 多重比较检验	均差	95.00% 差值的置信区间	低于阈值?	摘要	调整后的 P 值
6h
0μM vs 10μM	-9.17	-24.87 到 6.533	否	ns	0.5174
0μM vs 20μM	-11.34	-27.05 到 4.360	否	ns	0.283
0μM vs 40μM	-11.6	-27.31 到 4.099	否	ns	0.2599
0μM vs 80μM	6.954	-8.749 到 22.66	否	ns	0.7758
0μM vs 160μM	9.561	-6.142 到 25.26	否	ns	0.471
10μM vs 20μM	-2.173	-17.88 到 13.53	否	ns	0.9984
10μM vs 40μM	-2.434	-18.14 到 13.27	否	ns	0.9973
10μM vs 80μM	16.12	0.4207 到 31.83	是	*	0.041
10μM vs 160μM	18.73	3.028 到 34.43	是	*	0.011
20μM vs 40μM	-0.2608	-15.96 到 15.44	否	ns	>0.9999
20μM vs 80μM	18.3	2.594 到 34.00	是	*	0.0138
20μM vs 160μM	20.9	5.201 到 36.61	是	**	0.0033
40μM vs 80μM	18.56	2.854 到 34.26	是	*	0.012
40μM vs 160μM	21.16	5.462 到 36.87	是	**	0.0028
80μM vs 160μM	2.608	-13.10 到 18.31	否	ns	0.9962
12h
0μM vs 10μM	-23.04	-38.74 到 -7.336	是	***	0.0009
0μM vs 20μM	-7.026	-22.73 到 8.677	否	ns	0.7682
0μM vs 40μM	-3.268	-18.97 到 12.43	否	ns	0.9892
0μM vs 80μM	6.699	-9.003 到 22.40	否	ns	0.8015
0μM vs 160μM	25.33	9.624 到 41.03	是	***	0.0002
10μM vs 20μM	16.01	0.3104 到 31.72	是	*	0.0432
10μM vs 40μM	19.77	4.069 到 35.47	是	**	0.0062
10μM vs 80μM	29.74	14.04 到 45.44	是	****	<0.0001
10μM vs 160μM	48.37	32.66 到 64.07	是	****	<0.0001
20μM vs 40μM	3.758	-11.94 到 19.46	否	ns	0.9798
20μM vs 80μM	13.73	-1.977 到 29.43	否	ns	0.1185
20μM vs 160μM	32.35	16.65 到 48.06	是	****	<0.0001
40μM vs 80μM	9.967	-5.735 到 25.67	否	ns	0.4242
40μM vs 160μM	28.59	12.89 到 44.30	是	****	<0.0001
80μM vs 160μM	18.63	2.925 到 34.33	是	*	0.0116
24h
0μM vs 10μM	-7.791	-23.49 到 7.912	否	ns	0.6829
0μM vs 20μM	-4.659	-20.36 到 11.04	否	ns	0.9494
0μM vs 40μM	7.791	-7.912 到 23.49	否	ns	0.6829
0μM vs 80μM	22.81	7.109 到 38.51	是	**	0.0011
0μM vs 160μM	27.07	11.37 到 42.77	是	****	<0.0001
10μM vs 20μM	3.133	-12.57 到 18.84	否	ns	0.9911
10μM vs 40μM	15.58	-0.1204 到 31.29	否	ns	0.0529
10μM vs 80μM	30.6	14.90 到 46.31	是	****	<0.0001
10μM vs 160μM	34.86	19.16 到 50.56	是	****	<0.0001
20μM vs 40μM	12.45	-3.253 到 28.15	否	ns	0.1936
20μM vs 80μM	27.47	11.77 到 43.17	是	****	<0.0001
20μM vs 160μM	31.73	16.02 到 47.43	是	****	<0.0001
40μM vs 80μM	15.02	-0.6826 到 30.72	否	ns	0.0682
40μM vs 160μM	19.28	3.574 到 34.98	是	**	0.0082
80μM vs 160μM	4.257	-11.45 到 19.96	否	ns	0.9653
48h
0μM vs 10μM	-16.55	-32.25 到 -0.8441	是	*	0.0335
0μM vs 20μM	-5.084	-20.79 到 10.62	否	ns	0.9279
0μM vs 40μM	16.74	1.036 到 32.44	是	*	0.0305
0μM vs 80μM	52.66	36.96 到 68.36	是	****	<0.0001
0μM vs 160μM	75.49	59.79 到 91.19	是	****	<0.0001
10μM vs 20μM	11.46	-4.240 到 27.17	否	ns	0.2722
10μM vs 40μM	33.29	17.58 到 48.99	是	****	<0.0001
10μM vs 80μM	69.21	53.51 到 84.91	是	****	<0.0001
10μM vs 160μM	92.04	76.34 到 107.7	是	****	<0.0001
20μM vs 40μM	21.82	6.120 到 37.53	是	**	0.0019
20μM vs 80μM	57.75	42.04 到 73.45	是	****	<0.0001
20μM vs 160μM	80.58	64.87 到 96.28	是	****	<0.0001
40μM vs 80μM	35.92	20.22 到 51.63	是	****	<0.0001
40μM vs 160μM	58.75	43.05 到 74.46	是	****	<0.0001
80μM vs 160μM	22.83	7.127 到 38.53	是	**	0.0011
0μM
6h vs 12h	0.2068	-13.87 到 14.29	否	ns	>0.9999
6h vs 24h	0.1238	-13.96 到 14.20	否	ns	>0.9999
6h vs 48h	0.09141	-13.99 到 14.17	否	ns	>0.9999
12h vs 24h	-0.08304	-14.16 到 14.00	否	ns	>0.9999
12h vs 48h	-0.1154	-14.20 到 13.97	否	ns	>0.9999
24h vs 48h	-0.0324	-14.11 到 14.05	否	ns	>0.9999
10μM
6h vs 12h	-13.66	-27.74 到 0.4185	否	ns	0.0602
6h vs 24h	1.503	-12.58 到 15.58	否	ns	0.9919
6h vs 48h	-7.285	-21.37 到 6.795	否	ns	0.5197
12h vs 24h	15.16	1.084 到 29.25	是	*	0.0303
12h vs 48h	6.377	-7.704 到 20.46	否	ns	0.6265
24h vs 48h	-8.788	-22.87 到 5.293	否	ns	0.3553
20μM
6h vs 12h	4.524	-9.557 到 18.60	否	ns	0.8278
6h vs 24h	6.808	-7.273 到 20.89	否	ns	0.5757
6h vs 48h	6.35	-7.731 到 20.43	否	ns	0.6297
12h vs 24h	2.284	-11.80 到 16.37	否	ns	0.9727
12h vs 48h	1.827	-12.25 到 15.91	否	ns	0.9857
24h vs 48h	-0.4577	-14.54 到 13.62	否	ns	0.9998
40μM
6h vs 12h	8.543	-5.538 到 22.62	否	ns	0.3803
6h vs 24h	19.52	5.438 到 33.60	是	**	0.0031
6h vs 48h	28.43	14.35 到 42.51	是	****	<0.0001
12h vs 24h	10.98	-3.105 到 25.06	否	ns	0.1761
12h vs 48h	19.89	5.810 到 33.97	是	**	0.0025
24h vs 48h	8.915	-5.166 到 23.00	否	ns	0.3427
80μM
6h vs 12h	-0.0473	-14.13 到 14.03	否	ns	>0.9999
6h vs 24h	15.98	1.901 到 30.06	是	*	0.0204
6h vs 48h	45.8	31.72 到 59.88	是	****	<0.0001
12h vs 24h	16.03	1.948 到 30.11	是	*	0.0199
12h vs 48h	45.85	31.77 到 59.93	是	****	<0.0001
24h vs 48h	29.82	15.74 到 43.90	是	****	<0.0001
160μM
6h vs 12h	15.97	1.892 到 30.05	是	*	0.0204
6h vs 24h	17.63	3.550 到 31.71	是	**	0.0087
6h vs 48h	66.02	51.94 到 80.10	是	****	<0.0001
12h vs 24h	1.658	-12.42 到 15.74	否	ns	0.9892
12h vs 48h	50.05	35.97 到 64.13	是	****	<0.0001
24h vs 48h	48.39	34.31 到 62.47	是	****	<0.0001
检验详细信息	平均值 1	平均值 2	均差	差值的标准误差	N1	N2	q	自由度
6h
0μM vs 10μM	100	109.2	-9.17	5.291	3	3	2.451	48
0μM vs 20μM	100	111.4	-11.34	5.291	3	3	3.032	48
0μM vs 40μM	100	111.6	-11.6	5.291	3	3	3.102	48
0μM vs 80μM	100	93.09	6.954	5.291	3	3	1.859	48
0μM vs 160μM	100	90.48	9.561	5.291	3	3	2.556	48
10μM vs 20μM	109.2	111.4	-2.173	5.291	3	3	0.5808	48
10μM vs 40μM	109.2	111.6	-2.434	5.291	3	3	0.6505	48
10μM vs 80μM	109.2	93.09	16.12	5.291	3	3	4.31	48
10μM vs 160μM	109.2	90.48	18.73	5.291	3	3	5.007	48
20μM vs 40μM	111.4	111.6	-0.2608	5.291	3	3	0.0697	48
20μM vs 80μM	111.4	93.09	18.3	5.291	3	3	4.891	48
20μM vs 160μM	111.4	90.48	20.9	5.291	3	3	5.588	48
40μM vs 80μM	111.6	93.09	18.56	5.291	3	3	4.96	48
40μM vs 160μM	111.6	90.48	21.16	5.291	3	3	5.657	48
80μM vs 160μM	93.09	90.48	2.608	5.291	3	3	0.697	48
12h
0μM vs 10μM	99.84	122.9	-23.04	5.291	3	3	6.158	48
0μM vs 20μM	99.84	106.9	-7.026	5.291	3	3	1.878	48
0μM vs 40μM	99.84	103.1	-3.268	5.291	3	3	0.8735	48
0μM vs 80μM	99.84	93.14	6.699	5.291	3	3	1.791	48
0μM vs 160μM	99.84	74.51	25.33	5.291	3	3	6.77	48
10μM vs 20μM	122.9	106.9	16.01	5.291	3	3	4.28	48
10μM vs 40μM	122.9	103.1	19.77	5.291	3	3	5.285	48
10μM vs 80μM	122.9	93.14	29.74	5.291	3	3	7.949	48
10μM vs 160μM	122.9	74.51	48.37	5.291	3	3	12.93	48
20μM vs 40μM	106.9	103.1	3.758	5.291	3	3	1.005	48
20μM vs 80μM	106.9	93.14	13.73	5.291	3	3	3.669	48
20μM vs 160μM	106.9	74.51	32.35	5.291	3	3	8.648	48
40μM vs 80μM	103.1	93.14	9.967	5.291	3	3	2.664	48
40μM vs 160μM	103.1	74.51	28.59	5.291	3	3	7.643	48
80μM vs 160μM	93.14	74.51	18.63	5.291	3	3	4.979	48
24h
0μM vs 10μM	99.92	107.7	-7.791	5.291	3	3	2.083	48
0μM vs 20μM	99.92	104.6	-4.659	5.291	3	3	1.245	48
0μM vs 40μM	99.92	92.13	7.791	5.291	3	3	2.083	48
0μM vs 80μM	99.92	77.11	22.81	5.291	3	3	6.097	48
0μM vs 160μM	99.92	72.85	27.07	5.291	3	3	7.235	48
10μM vs 20μM	107.7	104.6	3.133	5.291	3	3	0.8373	48
10μM vs 40μM	107.7	92.13	15.58	5.291	3	3	4.165	48
10μM vs 80μM	107.7	77.11	30.6	5.291	3	3	8.18	48
10μM vs 160μM	107.7	72.85	34.86	5.291	3	3	9.318	48
20μM vs 40μM	104.6	92.13	12.45	5.291	3	3	3.328	48
20μM vs 80μM	104.6	77.11	27.47	5.291	3	3	7.343	48
20μM vs 160μM	104.6	72.85	31.73	5.291	3	3	8.48	48
40μM vs 80μM	92.13	77.11	15.02	5.291	3	3	4.015	48
40μM vs 160μM	92.13	72.85	19.28	5.291	3	3	5.153	48
80μM vs 160μM	77.11	72.85	4.257	5.291	3	3	1.138	48
48h
0μM vs 10μM	99.95	116.5	-16.55	5.291	3	3	4.423	48
0μM vs 20μM	99.95	105	-5.084	5.291	3	3	1.359	48
0μM vs 40μM	99.95	83.21	16.74	5.291	3	3	4.474	48
0μM vs 80μM	99.95	47.29	52.66	5.291	3	3	14.08	48
0μM vs 160μM	99.95	24.46	75.49	5.291	3	3	20.18	48
10μM vs 20μM	116.5	105	11.46	5.291	3	3	3.064	48
10μM vs 40μM	116.5	83.21	33.29	5.291	3	3	8.897	48
10μM vs 80μM	116.5	47.29	69.21	5.291	3	3	18.5	48
10μM vs 160μM	116.5	24.46	92.04	5.291	3	3	24.6	48
20μM vs 40μM	105	83.21	21.82	5.291	3	3	5.833	48
20μM vs 80μM	105	47.29	57.75	5.291	3	3	15.44	48
20μM vs 160μM	105	24.46	80.58	5.291	3	3	21.54	48
40μM vs 80μM	83.21	47.29	35.92	5.291	3	3	9.602	48
40μM vs 160μM	83.21	24.46	58.75	5.291	3	3	15.7	48
80μM vs 160μM	47.29	24.46	22.83	5.291	3	3	6.102	48
0μM
6h vs 12h	100	99.84	0.2068	5.291	3	3	0.05529	48
6h vs 24h	100	99.92	0.1238	5.291	3	3	0.03309	48
6h vs 48h	100	99.95	0.09141	5.291	3	3	0.02443	48
12h vs 24h	99.84	99.92	-0.08304	5.291	3	3	0.0222	48
12h vs 48h	99.84	99.95	-0.1154	5.291	3	3	0.03086	48
24h vs 48h	99.92	99.95	-0.0324	5.291	3	3	0.00866	48
10μM
6h vs 12h	109.2	122.9	-13.66	5.291	3	3	3.652	48
6h vs 24h	109.2	107.7	1.503	5.291	3	3	0.4016	48
6h vs 48h	109.2	116.5	-7.285	5.291	3	3	1.947	48
12h vs 24h	122.9	107.7	15.16	5.291	3	3	4.054	48
12h vs 48h	122.9	116.5	6.377	5.291	3	3	1.705	48
24h vs 48h	107.7	116.5	-8.788	5.291	3	3	2.349	48
20μM
6h vs 12h	111.4	106.9	4.524	5.291	3	3	1.209	48
6h vs 24h	111.4	104.6	6.808	5.291	3	3	1.82	48
6h vs 48h	111.4	105	6.35	5.291	3	3	1.697	48
12h vs 24h	106.9	104.6	2.284	5.291	3	3	0.6106	48
12h vs 48h	106.9	105	1.827	5.291	3	3	0.4883	48
24h vs 48h	104.6	105	-0.4577	5.291	3	3	0.1223	48
40μM
6h vs 12h	111.6	103.1	8.543	5.291	3	3	2.283	48
6h vs 24h	111.6	92.13	19.52	5.291	3	3	5.217	48
6h vs 48h	111.6	83.21	28.43	5.291	3	3	7.6	48
12h vs 24h	103.1	92.13	10.98	5.291	3	3	2.934	48
12h vs 48h	103.1	83.21	19.89	5.291	3	3	5.317	48
24h vs 48h	92.13	83.21	8.915	5.291	3	3	2.383	48
80μM
6h vs 12h	93.09	93.14	-0.0473	5.291	3	3	0.01264	48
6h vs 24h	93.09	77.11	15.98	5.291	3	3	4.272	48
6h vs 48h	93.09	47.29	45.8	5.291	3	3	12.24	48
12h vs 24h	93.14	77.11	16.03	5.291	3	3	4.284	48
12h vs 48h	93.14	47.29	45.85	5.291	3	3	12.25	48
24h vs 48h	77.11	47.29	29.82	5.291	3	3	7.97	48
160μM
6h vs 12h	90.48	74.51	15.97	5.291	3	3	4.269	48
6h vs 24h	90.48	72.85	17.63	5.291	3	3	4.713	48
6h vs 48h	90.48	24.46	66.02	5.291	3	3	17.65	48
12h vs 24h	74.51	72.85	1.658	5.291	3	3	0.4433	48
12h vs 48h	74.51	24.46	50.05	5.291	3
