# Supplementary material for: Uncovering the mechanism of resveratrol in the treatment of asthma: a network pharmacology approach with molecular docking and experimental validation
Source: Front Pharmacol. 2025 May 16;16:1596737. doi: 10.3389/fphar.2025.1596737 (PMC12122464; doi:10.3389/fphar.2025.1596737)
Supplement: Supplementary file 1 [file DataSheet1.zip › Supplementary data/ELISA data/ELISA-human-final.xlsx]

## Sheet: IL-6-human
					570nm				450nm				450nm-570nm
浓度					0.05	0.053	0.082		0.066	0.256	1.52		0.016	0.203	1.438
0	0.016				0.048	0.071	0.087		0.08	0.281	1.602		0.032	0.21	1.515
7.81	0.032				0.058	0.077	0.061		0.107	0.282	1.474		0.049	0.205	1.413
15.63	0.049				0.055	0.048	0.082		0.135	0.24	1.513		0.08	0.192	1.431
31.25	0.08				0.077	0.07			0.224	1.956			0.147	1.886
62.5	0.147				0.058	0.087			0.354	2.018			0.296	1.931
125	0.296				0.066	0.069			0.595	1.887			0.529	1.818
250	0.529				0.119	0.055			1.102	1.935			0.983	1.88
500	0.983
													control	model	res
													0.203	1.886	1.438
													0.21	1.818	1.413
													0.205	1.88	1.431
													control	model	res
													93.5789	979.368	743.579
													97.2632	943.579	730.421
													94.6316	976.211	739.895
		IL-6-human
		系列数	1
		每个系列的比较数量	3
		α	0.05
		Tukey 多重比较检验	均差	95.00% 差值的置信区间	低于阈值?	摘要	调整后的 P 值
		Control vs Model	-871.2	-901.6 到 -840.8	是	****	<0.0001	A-B
		Control vs Resveratrol	-642.8	-673.2 到 -612.4	是	****	<0.0001	A-C
		Model vs Resveratrol	228.4	198.0 到 258.8	是	****	<0.0001	B-C
		检验详细信息	平均值 1	平均值 2	均差	差值的标准误差	n1	n2	q	自由度
		Control vs Model	95.16	966.4	-871.2	9.914	3	3	124.3	6
		Control vs Resveratrol	95.16	738	-642.8	9.914	3	3	91.7	6
		Model vs Resveratrol	966.4	738	228.4	9.914	3	3

## Sheet: TNFα-human
									570nm			450nm			450nm-570nm
									0.05	0.055	0.053	0.066	0.197	1.077	0.016	0.142	1.024
									0.048	0.056	0.093	0.08	0.185	1.159	0.032	0.129	1.066
									0.058	0.055	0.059	0.107	0.175	1.068	0.049	0.12	1.009
									0.055	0.047	0.059	0.135	0.163	0.948	0.08	0.116	0.889
									0.077	0.06		0.224	1.408		0.147	1.348
									0.058	0.058		0.354	1.458		0.296	1.4
									0.066	0.054		0.595	1.487		0.529	1.433
									0.119	0.054		1.102	1.452		0.983	1.398
												control	model	res
												0.129	1.4	1.024
												0.12	1.433	1.066
												0.116	1.398	1.009
												control	model	res
												54.7368	723.684	525.789
		TNFα-human										50	741.053	547.895
		系列数	1									47.8947	722.632	517.895
		每个系列的比较数量	3
		α	0.05
		Tukey 多重比较检验	均差	95.00% 差值的置信区间	低于阈值?	摘要	调整后的 P 值
		Control vs Model	-678.2	-705.7 到 -650.8	是	****	<0.0001	A-B
		Control vs Resveratrol	-479.6	-507.1 到 -452.2	是	****	<0.0001	A-C
		Model vs Resveratrol	198.6	171.1 到 226.1	是	****	<0.0001	B-C
		检验详细信息	平均值 1	平均值 2	均差	差值的标准误差	n1	n2	q	自由度
		Control vs Model	50.88	729.1	-678.2	8.958	3	3	107.1	6
		Control vs Resveratrol	50.88	530.5	-479.6	8.958	3	3	75.72	6
		Model vs Resveratrol	729.1	530.5	198.6	8.958	3	3

## Sheet: IL-1β-human
					570nm			450nm			450nm-570nm
					0.05	0.049	0.051	0.066	0.105	0.785	0.016	0.056	0.734
					0.048	0.045	0.05	0.08	0.098	0.801	0.032	0.053	0.751
					0.058	0.053	0.055	0.107	0.117	0.808	0.049	0.064	0.753
					0.055	0.041	0.053	0.135	0.098	0.814	0.08	0.057	0.761
					0.077	0.063		0.224	1.449		0.147	1.386
					0.058	0.057		0.354	1.524		0.296	1.467
					0.066	0.053		0.595	1.506		0.529	1.453
					0.119	0.062		1.102	1.534		0.983	1.472
								control	model	res
								0.056	1.467	0.751
								0.053	1.453	0.753
								0.057	1.472	0.761
								control	model	res
								16.2105	758.842	382
								14.6316	751.474	383.053
								16.7368	761.474	387.263
								IL-1β-human
								系列数	1
								每个系列的比较数量	3
								α	0.05
								Tukey 多重比较检验	均差	95.00% 差值的置信区间	低于阈值?	摘要	调整后的 P 值
								Control vs Model	-741.4	-750.1 到 -732.7	是	****	<0.0001	A-B
								Control vs Resveratrol	-368.2	-376.9 到 -359.6	是	****	<0.0001	A-C
								Model vs Resveratrol	373.2	364.5 到 381.8	是	****	<0.0001	B-C
								检验详细信息	平均值 1	平均值 2	均差	差值的标准误差	n1	n2	q	自由度
								Control vs Model	15.86	757.3	-741.4	2.822	3	3	371.6	6
								Control vs Resveratrol	15.86	384.1	-368.2	2.822	3	3	184.6	6
								Model vs Resveratrol	757.3	384.1	373.2	2.822	3	3
