# Supplementary material for: Uncovering the mechanism of resveratrol in the treatment of asthma: a network pharmacology approach with molecular docking and experimental validation
Source: Front Pharmacol. 2025 May 16;16:1596737. doi: 10.3389/fphar.2025.1596737 (PMC12122464; doi:10.3389/fphar.2025.1596737)
Supplement: Supplementary file 1 [file DataSheet1.zip › Supplementary data/ELISA data/elisa-mice-final.xlsx]

## Sheet: TNFα-mice
570nm				450nm							浓度
0.051	0.051	0.056		0.083	0.259	1.225		0.032	0.208	1.169	0	0.032
0.066	0.045	0.056		0.134	0.239	1.263		0.068	0.194	1.207	7.81	0.068
0.086	0.06	0.052		0.185	0.244	1.207		0.099	0.184	1.155	15.63	0.099
0.079	0.047	0.052		0.233	0.249	1.253		0.154	0.202	1.201	31.25	0.154
0.072	0.057			0.342	2.483			0.27	2.426		62.5	0.27
0.049	0.056			0.565	2.557			0.516	2.501		125	0.516
0.08	0.057			1.032	2.49			0.952	2.433		250	0.952
0.066	0.059			1.725	2.484			1.659	2.425		500	1.659
								control	44.4545	40.2121	42.6364
								model	716.576	718.697	716.273
								resveratrol	335.667	331.424	345.364
								TNFα-mice
								系列数	1
								每个系列的比较数量	3
								α	0.05
								Tukey 多重比较检验	均差	95.00% 差值的置信区间	低于阈值?	摘要	调整后的 P 值
								Control vs Model	-674.7	-685.7 到 -663.8	是	****	<0.0001	A-B
								Control vs Resveratrol	-295.1	-306.0 到 -284.1	是	****	<0.0001	A-C
								Model vs Resveratrol	379.7	368.7 到 390.6	是	****	<0.0001	B-C
								检验详细信息	平均值 1	平均值 2	均差	差值的标准误差	n1	n2	q	自由度
								Control vs Model	42.43	717.2	-674.7	3.569	3	3	267.3	6
								Control vs Resveratrol	42.43	337.5	-295.1	3.569	3	3	116.9	6
								Model vs Resveratrol	717.2	337.5	379.7	3.569	3	3

## Sheet: IL1β-mice 
570nm		450nm		final(570nm-450nm)
0.044	0.049	0.178	1.044	0.134	0.995		22.0303	282.939
0.047	0.048	0.176	1.036	0.129	0.988		20.5152	280.818
0.045	0.05	0.172	1.012	0.127	0.962		19.9091	272.939
0.046	0.048	0.165	0.957	0.119	0.909		17.4848	256.879
0.058		2.17		2.112			621.424
0.054		2.287		2.233			658.091
0.054		2.236		2.182			642.636
0.055		2.276		2.221			654.455
control	22.0303	20.5152	19.9091
model	658.091	642.636	654.455
resveratrol	282.939	280.818	272.939
IL1β-mice
系列数	1
每个系列的比较数量	3
α	0.05
Šídák 多重比较检验	均差	95.00% 差值的置信区间	低于阈值?	摘要	调整后的 P 值
Control vs Model	-630.9	-645.9 到 -615.9	是	****	<0.0001	A-B
Control vs Resveratrol	-258.1	-273.1 到 -243.1	是	****	<0.0001	A-C
Model vs Resveratrol	372.8	357.8 到 387.8	是	****	<0.0001	B-C
检验详细信息	平均值 1	平均值 2	均差	差值的标准误差	n1	n2	t	自由度
Control vs Model	20.82	651.7	-630.9	4.576	3	3	137.9	6
Control vs Resveratrol	20.82	278.9	-258.1	4.576	3	3	56.39	6
Model vs Resveratrol	651.7	278.9	372.8	4.576	3	3

## Sheet: IL-6-mice
570nm		450nm		final(570nm-450nm)
0.054	0.054	0.233	1.86	0.188	1.815
0.058	0.054	0.259	1.942	0.214	1.897
0.054	0.05	0.246	1.935	0.201	1.89
0.058	0.051	2.888		2.843
0.065		2.957		2.912
0.059		2.987		2.942
				0
				0			control	0.188	0.214	0.201
							model	2.843	2.912	2.942
							resveratrol	1.815	1.897	1.89
		0	0.032
		7.81	0.09
		15.63	0.1				control	40.1429	49.4286	44.7857
		31.25	0.151				model	988.357	1013	1023.71
		62.5	0.255				resveratrol	621.214	650.5	648
		125	0.489
		250	0.821
		500	1.424
										IL-6-mice
										系列数	1
										每个系列的比较数量	3
										α	0.05
										Tukey 多重比较检验	均差	95.00% 差值的置信区间	低于阈值?	摘要	调整后的 P 值
										Control vs Model	-963.6	-999.4 到 -927.7	是	****	<0.0001	A-B
										Control vs Resveratrol	-595.1	-631.0 到 -559.3	是	****	<0.0001	A-C
										Model vs Resveratrol	368.5	332.6 到 404.3	是	****	<0.0001	B-C
										检验详细信息	平均值 1	平均值 2	均差	差值的标准误差	n1	n2	q	自由度
										Control vs Model	44.79	1008	-963.6	11.68	3	3	116.7	6
										Control vs Resveratrol	44.79	639.9	-595.1	11.68	3	3	72.06	6
										Model vs Resveratrol	1008	639.9	368.5	11.68	3	3
