# Supplementary material for: Uncovering the mechanism of resveratrol in the treatment of asthma: a network pharmacology approach with molecular docking and experimental validation
Source: Front Pharmacol. 2025 May 16;16:1596737. doi: 10.3389/fphar.2025.1596737 (PMC12122464; doi:10.3389/fphar.2025.1596737)
Supplement: Supplementary file 1 [file DataSheet1.zip › Supplementary data/network pharmacology data/asthma targets/digenet-asthma.txt]

TNF
IL4
IL5
IL1B
IL10
IL33
CCL11
IL13
ALOX5
IL1RL1
TSLP
TGFB1
ARG1
MMP9
CD14
TNC
GSTP1
NOS2
CCL2
PTGDR2
IL6
RNASE3
CHI3L1
CCL5
SCGB3A2
NR3C1
ADRB2
IL17A
HLA-G
HNMT
IL1RN
ARG2
HLA-DRB1
HLA-DQB1
NPSR1
CAT
GSTM1
EDN1
VDR
IL2
IL4R
CSF3
IL18R1
MMP1
FOXP3
PTGDR
IL6R
ADAM33
CTLA4
ORMDL3
PLA2G7
CDH1
CLCA1
CYSLTR1
SCGB1A1
MPO
TLR4
IL12B
IL1A
CCR3
SFTPD
IL5RA
C5
PTGS2
IL9
CCL26
IL27
VEGFA
BDNF
SERPINE1
AGER
CHIA
IL3
CCL24
IL16
HLA-DQA1
MUC2
IL21
ALOX5AP
CRHR1
IL2RB
AREG
NAT2
TBX21
ADORA1
FCGR3A
CCR5
SOD1
PTEN
ACE
SOD2
LTA
HMOX1
PARP1
PDE4D
CDHR3
DPP10
CMA1
CFTR
PGF
C3
FKBP5
PDE4B
TLR3
BGLAP
GSTT1
CYSLTR2
IL18
ADA
TBXA2R
CXCR3
MBL2
CCR2
CD86
CD40
MS4A2
NGF
NOS1
TLR1
ABO
IRF1
KIF3A
TLR10
HLA-DPB1
IL15
MYLK
TLR9
F2RL1
NQO1
NOS3
TLR2
ICAM1
CRHR2
CYBA
EPHX1
ITGB3
RAD50
ADCYAP1R1
MIF
NTF3
BCL2
CLDN18
TLR6
CX3CR1
CTNNA3
HLA-DRA
SLC6A4
CYP2E1
BDKRB2
SFTPC
TAP1
HTR2A
IRAK3
CHRM1
CHRM2
LGALS3
TRPA1
WDR36
HDC
HLA-B
MUC7
PROC
NOD2
MTHFR
IKZF3
NPY
STAT4
GSTO2
ALDH2
HMGCR
SPRR2B
ADH5
ELP1
PLAU
THBD
TIMP3
DEFB1
DNMT1
GSTA1
IL13RA1
TACR2
MMP10
C3AR1
EGR1
IFNL3
HLA-DQA2
MEFV
P2RY12
NOD1
ACSL3
CYP2D6
CARD11
CHML
ADORA2A
IFNGR1
MYB
HLA-DPA1
HSD11B2
KRT19
GSTM3
CXCL14
TNIP1
EDNRB
DNAH5
PPP2CA
BRCA2
ADCY2
CARD11-AS1
HLA-DRB3
