# Supplementary material for: Uncovering the mechanism of resveratrol in the treatment of asthma: a network pharmacology approach with molecular docking and experimental validation
Source: Front Pharmacol. 2025 May 16;16:1596737. doi: 10.3389/fphar.2025.1596737 (PMC12122464; doi:10.3389/fphar.2025.1596737)
Supplement: Supplementary file 1 [file DataSheet1.zip › Supplementary data/network pharmacology data/asthma targets/drugbank-asthma.txt]

ADRB2
ADRB1
CYP3A4
ADRB3
PDE3A
ADORA3
ADORA1
CYP1A2
CYP2E1
CYP3A4
HDAC2
ADRB2
CYP2D6
CYP2C19
CYP2A6
CYP2C9
SERPINA6
NR3C1
CYP3A5
CYP3A4
ABCB1
ABCG2
SLCO1B1
SLCO1B3
NR3C1
ABCB11
ABCB1
ANXA1
CYP2A6
CYP1B1
CYP2B6
CYP2C8
CYP2C9
CYP2C19
SERPINA6
SLCO1A2
SLC22A8
ALB
ADRB2
HRH1
CYP3A4
CYP2D6
SLC6A4
SLC6A2
SLC6A3
CYP3A5
CYP3A7
SLC22A1
SLC22A2
SERPINA6
CYP3A4
CYP2D6
NR3C1
CES1
NR3C1
CYP3A4
CYP3A5
ANXA1
SERPINA6
ALB
SLCO1A2
ABCB1
SLC22A8
ESRRA
ESRRB
ESRRG
S100P
HSP90AA1
HRH1
ABCB1
NR3C1
ANXA1
NOS2
NR0B1
CYP3A4
CYP3A5
CYP3A7
ABCB11
ABCB1
ABCC2
SLCO1A2
ABCG2
CYP17A1
CYP1A1
CYP2A6
CYP2B6
CYP2C8
CYP2E1
CYP3A43
CYP4A11
NR1I2
CYP11B1
ALB
HSD11B2
HSD11B1
SLC22A8
ADRA1A
ADRB1
ADRB2
SLC22A2
SLC22A1
CYP2C9
CYP3A4
ADRA1B
ADRA1D
ADRA2A
ADRA2B
TNF
COMT
ADRB2
SERPINA6
NR3C1
CYP3A4
CYP2C8
ABCB1
SLCO1B1
ABCB1
NR3C1
SERPINA6
CYP3A5
CYP3A7
PGR
PLA2G4A
NR3C2
SERPINA6
PLA2G4A
NR3C1
CYP3A4
PGR
CYP3A5
CYP3A7
CYP2C8
SLCO1B1
ABCB1
SLCO1B1
CYP3A4
NR3C1
ABCB1
CYP2C8
SLCO1B1
SERPINA6
CYP3A5
CYP3A7
PGR
ALB
ORM1
ADRB2
ADRB1
ADRB3
CYP2D6
CYP2C19
CYP2C9
CYP2A6
UGT1A8
UGT1A9
UGT2B7
UGT2B15
SLC22A1
SLC22A4
SLC22A5
SLC22A3
ALB
UGT1A1
GRIN1
GRIN2A
GRIN2B
GRIN2D
GRIN3A
GRIN3B
ANXA1
NR3C1
SHBG
CYP3A4
CYP3A5
CYP3A7
ABCB1
SLCO1A2
CYP11B1
CYP11B2
CYP2C8
SERPINA6
SLC22A8
AKR1D1
SRD5A2
HSD11B1
HSD11B2
CYP2A6
CYP1B1
CYP2B6
CYP2C9
CYP2C19
ADRB2
CYP3A4
UGT1A1
ABCB1
CHRM1
CHRM2
CHRM3
SLC22A5
SLC22A4
ALB
ORM1
ORM2
lacZ
GLT6D1
GLTP
xlnA
LGALS3
nedA
GLB1
CHRM3
CHRM2
CHRM1
CHRM4
CHRM5
SLC22A5
ADRB2
NR3C1
CYP3A4
ABCB1
CYP3A4
CYP3A43
CYP3A5
CYP3A7
CYP2A6
CYP1B1
CYP2B6
CYP2C8
CYP2C9
CYP2C19
ANXA1
AKR1C1
AKR1C2
AKR1C3
AKR1C4
HSD11B1
HSD11B2
NR3C1
CYP2C8
PGR
CYP3A4
CYP3A5
NR3C1
CYP2C8
PGR
CYP3A4
CYP3A5
CYSLTR1
ALOX5
CYP2C9
CYP2C8
SLCO2B1
PTGS1
CYP2A6
CYSLTR1
CYSLTR2
PTGDR
FPR1
HSP90AA1
ADRB2
PDE3A
PDE4A
ADORA2A
ADORA1
CYP1A2
SLC22A7
HDAC2
TNF
IL5
RNASE3
NFKB1
MUC2
CYSLTR1
CYP3A4
ABCC2
CYP2C9
NFKB2
NFKB1
NR3C1
CYP3A4
ABCB1
SLCO1A2
CYP2C19
CYP3A5
SERPINA6
CYP3A4
CYP3A43
CYP3A5
CYP3A7
CYP2A6
CYP1B1
CYP2B6
CYP2C8
CYP2C9
HSD11B1
ADRA1A
ADRA1B
ADRA2A
ADRA2B
ADRA2C
ADRB2
ADRB1
ADRA1D
ADRB3
ADRB2
CYP3A4
CYP2C8
CYP3A5
CYP3A7
ADRB1
ADRB3
ORM1
ORM2
SLC22A1
SLC22A2
SLC22A3
SLC25A21
SLC13A2
SLC13A5
SLC25A1
CA4
ADRB2
BCHE
ADRB3
ADRB1
SULT1A1
SULT1A2
SULT1A3
SULT1A4
SULT1B1
SULT1C2
SULT1C3
SULT1C4
SULT2A1
SULT4A1
SULT6B1
UGT1A6
UGT1A1
UGT1A10
UGT1A3
UGT1A4
UGT1A7
UGT1A8
UGT1A9
UGT2B15
UGT2B4
UGT2B7
SLC22A5
SLC22A2
PDE3A
PDE4B
ADORA2B
PDE4A
PDE5A
ADORA1
ADORA2A
CYP1A2
ADA
CYP2E1
CYP3A4
SLC22A7
CYP1A1
CYP1B1
CYP2D6
HDAC2
CPNE1
HM13
NOMO1
PARP1
RIC3
TTLL3
NT5E
CHRM3
CYP2D6
CYP3A4
CHRM1
CHRM2
SLC22A5
SLC22A4
CHRM4
CHRM5
SERPINA6
NR3C1
CYP3A4
PTGS2
BCHE
CYP3A5
CYP3A7
CHRM1
CHRM2
CHRM3
CHRM4
CHRM5
CYP2D6
ABCB1
SLC22A1
ALB
ORM1
CYP3A4
ADRB2
ABCB1
CYSLTR1
CYP2C9
CYP2C8
PTGS1
CYP3A4
CYP1A2
CYP2C19
ABCG2
CYP2D6
ALOX5
CYP2C9
CYP1A2
CYP3A4
PTGS1
UGT1A9
