# Supplementary material for: Uncovering the mechanism of resveratrol in the treatment of asthma: a network pharmacology approach with molecular docking and experimental validation
Source: Front Pharmacol. 2025 May 16;16:1596737. doi: 10.3389/fphar.2025.1596737 (PMC12122464; doi:10.3389/fphar.2025.1596737)
Supplement: Supplementary file 1 [file DataSheet1.zip › Supplementary data/network pharmacology data/asthma targets/genecards-asthma.txt]

IL13
ADRB2
TNF
CCL11
ALOX5
SCGB1A1
NPSR1
TBX21
HNMT
IL12B
PHF11
SCGB3A2
MUC7
HLA-G
IL4R
CARD11
PLA2G7
PVT1
PTGER2
MIR126
FKBP5
CHI3L1
MIR148A
IGHE
IL5
IL4
CARD11-AS1
RNASE3
BRCA2
ASRT4
PTGDR
ODAD3
MIR152
MIR148B
IRAK3
ASRT3
ASRT6
NPSR1-AS1
FLG
MS4A2
ASRT8
LOC109286563
STAT6
SPINK5
ADAM33
IFNG
CYSLTR1
IL10
LTC4S
TSLP
HAVCR1
TGFB1
CXCL8
CD14
ORMDL3
IL6
CCL5
GSTM1
GSTP1
CFTR
TLR4
IL9
IL17A
SELP
H19
IL33
IL1B
IGES
NR3C1
TBXA2R
MYLK
DPP10
CHIA
MIR155
IL2
HLA-DRB1
IL3
IL1RL1
TLR2
CTLA4
IL18
LTA
GSDMB
HLA-DQB1
MPO
ALOX5AP
CSF2
EPX
MMP9
CCL2
SMAD3
IL6R
ICAM1
CYSLTR2
ACE
NLRP3
CCR3
NOD2
TLR6
JAK1
PTGS2
CCR5
NOS2
IL2RA
HRH1
IL1RN
LEP
GATA3
PTGDR2
CAT
TGFBR1
MBL2
TGFB2
TLR9
SERPINE1
VCAM1
ASOBS
IL18R1
SERPINA1
ALB
NAT2
IL1R1
CCDST
FCER2
MUC5AC
IRF1
SMAD2
STAT5B
NOS3
FOXP3
HLA-DQA1
IL16
CCL24
ALOX15
CDHR3
IL17F
ADA
POSTN
STAT3
IL1A
CCL17
IL5RA
PDE4A
HMOX1
MIR146B
NOS1
NOD1
EDN1
CCL26
TLR10
TAC1
HLA-DPB1
CCL22
MIR146A
CXCR3
ARG1
KNG1
CCR4
BDNF
CREBBP
TRPA1
DENND1B
LTA4H
IL9R
ADIPOQ
CRP
C5AR1
CCL3
AQP5
CXCL10
TLR1
SFTPD
ATP2A2
CYBA
HAVCR2
PRKG1
TAP1
ADAM8
SOD1
MIF
ELANE
AICDA
C3
BGLAP
EDNRA
NFE2L2
KITLG
IL15
CSF1
LINC02605
TIMP1
CHIT1
IL13RA1
ARG2
JUN
IL2RB
NQO1
TPT1
GSTT1
CMA1
FCGR2A
ITK
CHRM3
SOD2
CD28
ITGB3
ICOS
TLX1NB
HLA-B
CSF3
CRHR1
GC
CCL7
ADCY9
SLC11A1
PTGS1
ITGB2
SOCS1
CX3CR1
MMP12
HMGB1
PTGER4
VIP
MTHFR
PDE4D
STAT1
LYN
CD40
ITGAM
HLA-C
MIR21
CLCA1
RASGRP4
F2RL1
TLR3
HDAC2
IFNGR2
PLA2G4A
CASP8
TLR7
IL12RB1
MMP1
SELL
SELE
CCR2
NFKBIA
NPPA
EGF
FAS
PPARG
EPHX1
PLAUR
MIRLET7C
TNFRSF1A
AGER
CXCR1
TPSAB1
CD86
HLA-A
MIR145
MMP2
CD69
CD40LG
RNASE2
C3AR1
DPP4
IL7R
MAPK1
IL13RA2
NFKB1
TRPV1
ADORA2B
IL31
EGFR
LEPR
CCL13
ATG5
GAS5
DEFB1
FGFBP2
TACR2
HLA-DQA2
TACR1
POMC
NPY
CXCR2
OXA1L
STAT4
PRKCA
CAMP
CHRM2
PF4
SPP1
S100A8
ALDH2
ITGA4
ITGAL
COL26A1
SOCS3
CPA3
MIR223
NGF
BMP6
CD4
LINC-ROR
BTK
CD80
PRG2
ADORA1
CDH1
ANGPT1
LTF
ESR1
BCL2
PDCD1
AOC1
ELP1
MIR221
G6PD
MME
IL12RB2
CXCL12
CYP3A4
PIK3CD
CXCR4
LCN2
DUSP1
SLC6A4
XDH
ABCB1
TLR5
PLAU
MUC2
CYP24A1
ANXA5
CXCL1
MIR98
ADORA2A
CREB1
ELN
MIR18A
CCR8
IL22
CYP27A1
PIK3CG
CYP1A1
VDR
ACE2
PPBP
TBXT
CHRM1
GZMB
CP
ITLN1
CYP2R1
MIR499A
MAPK14
FGF2
CCR7
CYP1A2
CCR6
FASLG
RETN
LTB4R
TNFRSF4
PLA2G6
MIR31
MIR125B1
IL7
CAV1
STAT5A
FCGR3A
PARP1
ITGB1
AREG
IDO1
CYP27B1
FLT1
CCL4
SFTPB
CX3CL1
HIF1A
MIR192
IFNA1
JAK2
TLR8
SERPINB4
PON1
MIR20A
CLC
IL21R
KDR
SFTPC
IL23A
TNFRSF1B
COX5A
MIR200B
NEU1
PTEN
MIR125A
FOXO3
CDKN2B-AS1
CCND1
ADM
CXCL9
MIR34C
TNFRSF8
ZAP70
THBD
SERPINA3
AHR
GSR
RHOA
PLA2G2A
IL11
MIR143
HTR2A
MIR33B
MIRLET7A1
TXN
MIR30A
MIR22
OSM
ANGPT2
FN1
MIR200A
CTSS
TRAF6
CTNNB1
TGM2
CD36
CXCL5
PTPN22
ARRB2
MMP3
APOA1
MAPK8
IRF3
MIR26A1
LCK
SYK
MIR338
MIR15A
GLP1R
MIR122
ACP1
F2R
HDAC1
HDAC9
IFNB1
GPX4
CRH
MIR140
MAPK3
CCR1
GPX3
TNFSF13B
MIRLET7B
MIR149
BMP2
SELPLG
PTGDS
VEGFA
DEFB4A
MMP8
CHUK
MIR30D
MIR423
IL19
S100A12
CCN2
MIR144
CD38
CD44
CCL1
IKBKB
CASP3
PDE3B
TAGLN
MC4R
SLC7A2
LBP
MIR23A
SLC30A8
FTO
MIR27A
MIR199A1
IRAK1
LTB4R2
P2RY12
HDC
KRT18
OPRM1
BAX
COL1A1
MIR222
HP
AR
SERPINA6
HSP90AA1
SIRT1
DOCK8
CYP2C19
CYP2E1
PDE4B
LGALS3
CYP3A5
MIR29B1
EPHX2
KLK11
VTN
HSPB1
ADORA3
FOS
MIR19B1
EPRS1
NTF3
NR3C2
CYP2C9
HRH3
IGFBP3
GHRL
PTAFR
SRC
CLU
ITGA2
MRC1
AKR1B1
CYP2D6
TJP1
TNFRSF10A
CCL19
HSPA4
LPO
CEBPB
MAP3K5
CD274
CD163
GPT
HSP90AB1
PLAT
FYN
HSPD1
HSD11B2
LPA
MIR139
FOXA2
CASP1
S100B
SOX9
ATP2A3
ITGAX
MIR625
AGTR1
TPO
ALOX12
BMP7
NGFR
CD160
PECAM1
NTF4
HRH2
MIR185
RETNLB
PGM3
CD79A
CDSN
LOC129994952
TGFBR2
CERNA3
CLEC7A
FLNA
KCNJ11
ATOD1
ATOD3
BCL6
CBS
TNFAIP3
BCL11B
DDX41
GLCCI1
LINC01672
LOX
FCER1A
GRHL2
TGFB3
SMAD4
PTCH1
ELOVL4
BDNF-AS
NOTCH2
RAD50
LORICRIN
IL6ST
IL12A
ALMS1
GSDMA
SLC27A4
BMAL1
SHH
RORA
TMX2-CTNND1
IFNGR1
CCL18
SMAD5-AS1
CYFIP2
GSTM3
SGK1
CD79B
MEG3
FBN1
ERCC2
IPO8
CLEC1A
TMEM67
S100A9
SLPI
HLA-DRA
GGT1
CSTA
SFTPA1
CPN1
CFTR-AS1
NOTCH1
IL25
CFH
CCNQ
DSG1
MIR1248
TGM1
ACTA2
MYH11
KCNN4
C5
WDR36
MUC5B
FLNC
CALCA
AAGAB
ST14
ABCA12
MAT2A
COMT
IL21
TNFSF4
CEACAM3
ENPP1
KRT14
DYNC2H1
KIF3A
SLC22A5
MIR193B
LOC126805749
EMSY
CYBB
TAT
SOD2-OT1
CSN1S1
MIR574
MIR93
CHAT
ADAM2
MIR486-1
SLC26A9
MIR151A
LRRC32
STAT2
ADAMTSL2
B3GALT6
FOXE3
MTOR
ODC1
KRT19
CTNNA3
CEACAM6
MIR124-1
CD27
GSTA1
BBS1
MIRLET7D
LIFR
HLA-DPA1
TNFRSF14
SERPINB7
MEF2B
MIR34A
MIR142
SLURP1
FLNB
AP2M1
PER2
APOD
ARSG
PER3
UGGT1
TSNAX
TARBP1
XYLB
UPP2
IAH1
CIART
FOXN3-AS1
RANBP6
MIR133A1
FBN2
GJB2
GCLC
MIR193A
MIR200C
MIR23B
BCYRN1
MYD88
LIG4
SFTPA2
PTPRD
MIR590
MIR195
MIR29C
VTRNA1-1
SLC26A4
CTCF
RORC
NKX2-1
MIR191
INS
MIR10A
MIR15B
WDPCP
IKZF3
MIR133B
MIR204
MIRLET7I
MIR188
BTNL2
CEP19
ABCC1
TLE4
MIR532
CD8A
PDGFRA
MIR342
MIR335
SLC25A46
TBL1XR1
BBS12
MEFV
NIPAL4
ZPBP2
TNXB
CCDC40
FGFR1
MIR320A
PAFAH1B1
PTGER3
CARINH
PTX3
SMAD6
CD247
SDCCAG8
CRLF2
GNB1
WDR11
AFF4
NOTCH4
MIR28
DDX39B
COL5A1
ALDH3A2
GJB6
CRB1
GSTO2
AQP2
AVPR2
PTGIR
C4A
RUNX1
IL27
MYB
MYC
CLDN1
IFT172
CTSC
CARD14
OIP5-AS1
RIC1
ADH5
PRTN3
SUMF1
IL17RA
MIR10B
CDH23
NFKB2
KRT16
SNORD44
MAVS
NFKBIL1
KRT1
PI3
IL17RB
PWAR1
NDFIP1
TUG1
TBX1
DOCK8-AS1
LOC130061064
HMGA2
PLAG1
GNAS
TH2LCRR
IL37
PTGER1
PGR-AS1
PBX2
BBS9
BBS7
CFAP418
SFTA3
MIR206
MIR30E
MIR150
INPP4A
KMT2D
LOC111674477
TP53
LTB
TRA-TGC7-1
CCL27
MICB
VPS33B
TGM5
DOP1A
JUP
SNORD15A
MKS1
TIMD4
LOC111674472
STIP1
GLI2
ORAI1
NPHP1
HFE
RUNX3
KLHL14
ADRA1B
CARMIL2
NAT1
SERPINB2
TIMELESS
LOC111674475
GPX1
PSMD3
RELB
IRF4
MIR451A
IFRD1
ANXA2
CARD10
ADCY10
PSORS1C1
COL3A1
CEP290
MIR203A
HLX
ERCC3
GTF2H5
USB1
LOC126860552
LOC130001437
MIR141
ACVRL1
TBCK
EP300
STS
AVP
RIGI
MIR20B
MIR30C1
STXBP1
IDS
NEK9
ZIC2
SUFU
IFT27
IFT74
PIWIL1
HNF1A-AS1
LEPQTL1
MIR106B
MIR29A
MIR30B
MIR9-1
EFEMP2
TAMM41
CD209
DNAH5
TET2
PSMB8
MKKS
ADCYAP1R1
CSF2RB
LOC100287329
P2RX7
ADAM17
IL18RAP
C4B
ALG9
UBAP2L
FPR2
MIR212
KANK1
MIR1260A
IFNL1
MIR181A1
TNFRSF13B
GNA13
PEPD
GAS1
JMJD1C
VPS51
SIGLEC8
TNFRSF11B
ANO1
BBS4
BBS2
BBS5
DSP
WNT10A
ABHD5
KRT17
NSDHL
PHYH
EBP
GJB3
KRT10
KRT6A
TRPV3
ATP2C1
SNAP29
ALOX12B
KRT6B
MBTPS2
RHBDF2
KRT2
KRT9
ALOXE3
CERS3
AP1S1
POMP
GJB4
KRT6C
LIPN
CYP4F22
PNPLA1
IFIH1
HSPA1B
AQP1
TRB
BMPR2
SERPINB10
TFRC
PLCG2
PRKCZ
GSTO1
NPS
CDK2
LRBA
FCER1G
PCDH1
IFT56
SCAPER
PRNP
ERBB4
GAB1
MICA
DNAH8
CLEC16A
FURIN
CTNND2
TRIM32
AGR2
FUT2
SLC18A3
FLCN
PLA2G10
ITGB4
TGIF1
KLK5
SERPINB1
MIR17
MUC1
POU2F1
SLC9A3
ARL6
BBS10
FLG2
PYHIN1
CRCT1
CASC2
CDC42BPB
ERI1
PMEL
LY86
FOXP2
TSBP1
EZH2
SPEN
CRHR2
XIST
TPSB2
NEAT1
MIR483
BCL10
NHERF1
MIR196A1
MIR214
MIR210
MIR33A
MIR675
PCDH15
PTHLH
SLC22A4
HPGDS
MIR196A2
GP1BB
NODAL
TTC8
LZTFL1
BBIP1
CARD9
IL18BP
LTBP1
SOCS2
MIR132
MIR25
EZR
RUNX2
VCAN
FSTL1
EDNRB
ZBTB10
STK33
NEGR1
ABCC8
MED12
IL26
ACKR1
SCNN1A
PGAP3
ERBB2
ATF6
LRP1
BLTP1
FSIP1
MMP19
MIR19A
TAC3
MIR27B
PRKAA2
CFL1
TRG
RBM17
SETDB2
DPP9
RTEL1
EDIL3
PLG
PDGFB
GCG
STX1A
SLC6A14
DCTN4
CCDC28B
CLCA4
PTPRE
KCNQ1OT1
IL20
IL10RB
INSIG2
TNFAIP8L2
COL6A5
PSAP
SMARCE1
BDKRB2
MED24
TPSD1
TNFRSF10B
SLC12A1
CCL20
RAC2
NCOA1
RPS6KA3
PLOD1
BGN
COL5A2
MFAP5
SLC2A10
ACTL6A
GMPPA
FAM120AOS
ZNF319
ASIC4-AS1
GER
RAPGEF3
MAPK10
IRF2
COL4A1
CLCN3
KLK7
SST
NFKBIE
SCT
TEK
BIRC3
TGFBR3
CFD
FADS2
CTTN
OPN3
IRAK4
CNTLN
DEUP1
CCN4
BPI
SLC5A2
MIR130A
MIR182
MIR378A
MIR127
MIR135A1
MIR455
MIR503
MIR130B
MIR92A1
MIRLET7G
MIR103A1
MIR24-1
PPT2-EGFL8
SUOX
HCG23
SMAD7
TAP2
IGF2
USP7
FGF8
GP1BA
CDON
TALDO1
CDKN1C
GP9
SCN4A
DLL1
PEX5
SDHD
SEC24C
LMX1B
NSUN2
UFD1
HIRA
SIX3
COX4I2
RREB1
ARSL
CRIPTO
DISP1
FOXH1
TRAIP
WAC
ARVCF
SIK3
SCLT1
IGKC
IGHG2
LINC00882
CCR5AS
IGF1
BMPR1B
PRKCE
SLC24A2
ABO
LINC00847
TLN1
TNFRSF18
MIR498
LOC110806262
SH2B3
GNGT2
MUC4
MIR128-2
DDIT3
LGALS9
TNFSF15
CYP2J2
CACNG6
APRT
DOCK2
FANCC
SPATS2L
CD58
IRF7
ELF5
CYP1B1
VSIR
SLC6A12
CSMD1
GPR12
RECK
MUC22
SOCS5
F2
FCRL3
SNORD118
XIAP
CASR
PRKCQ
TNC
FCAR
TF
TRPV4
AOAH
SFRP5
BRD2
ATF6B
HLA-DOA
IKZF4
SPINT2
NCAM1
COL2A1
SMARCB1
ETS2
OCA2
COLQ
DOK7
TH2-LCR
CCR10
TAFA2
BEST1
TPSG1
MIR6891
INHBA
BANCR
SEMA3E
GATA2
HDAC7
WIF1
GCLM
CIITA
NACA
MS4A1
MMP7
ACVR1
BDKRB1
BTG1
ADAMTSL1
GNB2
UNC45A
MIA3
RFX7
ZNF699
EBI3
TNS1
AIF1
PRRC2A
RAB27A
MYOG
CD48
CCHCR1
LAT
FGF10
KRT13
ENPP3
BIRC5
ARPC1B
FOCAD
MALT1
ITGB7
KCNMB1
DAP3
LINC01567
TRD-GTC9-1
ADCYAP1
ENO1
TNFRSF6B
ITGAV
F3
LINC01554
A2M
NPTX2
SANBR
KRCC1
SNORD41
PON2
IPO13
TRA
TGFA
FNIP1
CCL15-CCL14
CXCR5
CCL8
SIGIRR
PWAR4
PDE10A
ROBO1
GBE1
SH2B1
DGKG
ETV5
RASAL2
GNPDA2
CHST8
CTNNBL1
MTCH2
SEC16B
BCDIN3D
KCTD15
TMEM18
FAIM2
CREB5
ECE1
CSK
SEMA3A
PRKAR1A
WFS1
DGCR8
XPO5
DGKE
SLC12A3
ATP6V1B1
TTC21B
ICOSLG
ABCA1
GZMA
ST2
PCDH12
RIPK2
P2RY2
NNMT
C11orf71
LOC101928940
LTBR
IGSF3
IFNAR1
CTSG
GUSB
CHD1-DT
NSD1
WNT5A
PKDCC
LOC111365141
FGA
MIR4485
IVL
VAV3
SIM2
XKR6
RNU6-1
THPO
NTS
FGG
FGB
CD276
CEBPA
CETP
CTRL
ACO1
ZNF665
CST1
ZNF365
PTGES
AXL
NTRK2
LGALS1
DNAH11
UTS2
MIR494
MIR124-3
ANXA1
NFATC2
MIR211
IL1R2
PIN1
MEN1
PTGFR
AIM2
ZBTB38
S1PR1
EHF
CHML
STIN2-VNTR
SLC4A4
PCDH20
HDAC4
DMXL2
SCG3
IL10RA
ADAM12
MIR125B2
SNORA73B
MFAP4
CD3E
NLRP1
APOE
TRPC3
ACAA1
NRIP2
BMP4
CRISPLD2
RAB11FIP2
RAP1GAP2
C6orf118
MMADHC-DT
CD46
ADRB1
NOTCH3
TREM1
F13A1
BECN1
DCLK1
XRCC3
SPMIP3
NTRK3
KIT
NRG1
ERO1B
SNW1
CR2
IL36RN
AIMP1
ITPR3
XPR1
ATG3
HPSE2
DMRT1
MKLN1
ABI3BP
KLHL5
MIR7-3HG
CHRNA7
CPS1
AHI1
RET
AVPR1A
ARHGAP4
TNFSF10
SNHG8
ADCY3
CHD7
AKR1C3
TRPM8
YTHDF1
MDM2
CDX2
ITPR2
PGM2
CHCHD2P9
IL15RA
POLI
GRN
DOCK1
SULT1A1
CCL21
NOX3
FUT3
SNX9
IL17D
ADGRA1
IGHG1
FANK1
TAC4
TRE-TTC3-1
AAA1
MDC1
MIR22HG
ATOD5
ATOD6
PAX5
CD7
FUT4
HRH4
AGT
PNMT
DNASE1L3
PROS1
LPIN2
IL23R
TNKS
LDLR
OFD1
NALT1
CSF1R
AGL
ANK1
GAL
DKK1
UGT1A6
GNGT1
PDE9A
TUSC3
SFRP2
SLC24A3
PLXNA4
SLC6A7
HERC5
SVEP1
TAF7
TNFAIP1
IGHG3
RPS28P1
COL1A2
EMSLR
KLF2
FGFBP1
LINC00886
GAPDHP72
IFNA2
CTNNA1
IFNAR2
GLB1
CTSL
MAP3K7
UNC119
NFAT5
XRCC1
GRK7
IL1RAP
PTPRC
TERC
EOLA1-DT
FOXO1
BLK
MYCN
DDX1
FAM167A
MPP7
FLRT2
FBXL7
CPO
COMMD10
SPRR2B
DELEC1
RPL10AP3
GNG5P5
KRT8P16
MIR26A2
MYO9A
PROC
MT-CO2
CMKLR2
PMS2
SP1
TSC2
IL31RA
CTSB
SIPA1L2
CLCN5
FGFR2
HSD3B1
ANO3
MUC15
TNFSF14
CD1D
DUSP10
ADAR
RNF168
RAG2
WSPAR
FCGR2B
ETS1
UBE3C
ATF3
FGF7
MUC6
NCF4
TOMM40L
HCG27
RCBTB1
ADAM23
CDH26
ROCR
RPS6KA1
TWIST1
NEDD4L
RNY3
CD55
B3GAT1
PHLDB1
MIR629
BACH2
ACP5
MBD2
HNF1A
AHI1-DT
EPB41L4A-AS1
LINC01091
NCOA2
RGS4
ENG
THBS1
NFATC1
IGKV2D-29
REG3A
CA10
DEFB4B
NOX4
DCLRE1C
TERT
LINC00472
LGALS13
CTNNAL1
TYRO3
CYP11A1
HLA-E
SMOC2
GLIS3
TMEM132D
SLC5A12
TMCO4
PRKN
CCL15
NR1H2
EPO
IKZF2
SERPINB3
ANKEF1
LIMASI
GLCCI1-DT
MIR4521
TMEM79
SLC22A2
BCL2A1
GYPA
FLT3LG
MRGPRX2
TYK2
BMPR1A
RELA
LY96
F2RL3
SNHG16
MIR379
DCN
ANPEP
CXCL14
SERPINE2
PLAC4
SEMA4A
MMP21
MMP28
ABL1
ZFP36
NCF2
ZMPSTE24
ENO2
FTL
ZNF213-AS1
CD200
TET1
MYDGF
MAF
MIR29B2
TAPBP
TREH
MPZ
HCP5
KRT7
ORMDL2
NCSTN
SKIC2
TNFSF12
GZMK
MIR16-1
ODAD2
CCR9
RGS2
DANCR
ALPP
ELAC2
CHGA
PCNT
CASP10
LINC00632
P2RX5-TAX1BP3
ENSG00000265840
CLDN5
HDAC5
PLCB1
MTNR1A
MIR429
LOC110973015
GPR183
IL2RG
PIK3C2A
GBA1
EXTL3
IL24
TRPC1
IL22RA1
DCBLD2
CHRNE
SLC5A7
RAPSN
COL13A1
FAM170B
ATOD7
ATOD8
ATOD9
RYR1
CD34
CXCL11
RNASEH2C
ZNF331
IGF1R
F10
PPP1R12A
PDCD1LG2
LRG1
FCRL6
PKD1
PRKCD
INVS
PRKACA
DICER1
PRKACB
NF1
USP8
GANAB
LNPEP
PRKACG
DROSHA
HABP2
SRGAP1
FOXE1
FOXL2
RPH3A
USP48
GPR101
OXT
APLN
PIWIL4
TARBP2
CABLES1
DZIP1L
KLHDC8B
DMRTC2
FOXR2
STOML2
PHB1
MMRN1
NMUR1
TNFRSF21
TRA2B
TTC19
MIR409
TRAF3
EGR1
SMPD1
NSMCE3
RPL32P28
HYAL1
HHIP
TRD
MAFTRR
LINC02890
SLC22A3
FOXJ1
MAP3K1
MIR92A2
LINC00702
NR2F2-AS1
PSMB9
ADAMTS4
STIM1
ATM
ADAMTS9
COL11A2
LYVE1
ILDR1
SPPL3
PRMT1
MIR615
NAGA
NFIA
PRDX5
PIM2
RACK1
ALOX15B
KCNIP4
MUC19
MIR215
MIR218-1
THRIL
IKZF1
MAP3K14
APC
SCNN1G
TNFRSF9
CNR2
GNRH1
MIR885
CSNK2B
BPIFA1
RAF1
HTR3A
GRM1
ITPR1
RAC1
MAOB
TIMP3
CBLIF
GRK5
SMARCD1
DAD1
MIR124-2
MBP
DEFB103B
ERBB3
CYLD-AS1
RERE
SLC2A1
MMP14
PCNA
RIOX2
TNFRSF10D
LELP1
KAT2B
ADAM9
RYR2
HTR2C
ARRB1
ADRA2B
NR1I2
ETV4
HAS2
DUSP2
TXNIP
MEOX1
TAOK3
UCN3
MIR374A
CCAT1
CDR1-AS
NR4A3
CSF3R
KLK6
CELA2A
TGM3
DSC1
KLK14
SPINK9
HSPA8
GSTK1
GFAP
PBX1
SMARCA4
CXCL13
CEACAM5
CD70
CHEK1
PPP5C
XCL1
OXER1
TAS2R1
CTH
HDAC3
PLCB3
PLCB4
FMR1
ICAM2
HTR4
PLN
ADCY7
CRHBP
GRK4
METTL3
NR0B2
ROM1
CPM
PLCB2
SOX18
BATF
CREM
HAT1
PLA2R1
BST2
CREB3L2
FCRL5
FGF20
MFNG
RGS16
NEIL1
RGS12
ATPAF1
SFSWAP
CREBL2
MS4A3
NMUR2
SNHG5
ZNF667-AS1
SLX1A-SULT1A3
CHROMR
SPRY2
VDAC1
USF1
KIFC1
GTF2H4
MIR320B1
CTSD
PTBP1
PTPRT
PPARA
STARD7
NME4
HBB
PDE11A
NT5E
CBL
SCD
CCNB1
NR4A1
CASP4
IL1RAPL1
ADAMTS1
TFEB
PAPPA
FCN1
TCN1
TRPV2
SEMA3D
ADAMTS12
CLEC12A
P2RY13
ADAMTS15
MYH15
CRTAM
CXCL17
OR2AG2
CCL4L2
LINC02899
RTN4
SLCO1B1
CNTROB
PEBP1
PDHA1
CDKN2A
CDKN2B
RHO
ELAVL2
BLM
AP3B1
SMARCAL1
HSPG2
PRLR
KDM4B
SKP2
TEC
NPR3
ATG7
CLDN18
LGALS3BP
SFRP4
FFAR2
SEMA7A
SLC7A1
VNN1
CLDN7
RARRES2
AANAT
ELF3
IL36G
SRSF3
DGKH
ZFR
DDO
IL36A
UCN
AGMAT
CLEC4D
IL36B
XRRA1
PHTF1
ZNF33B
CCL3L1
METTL24
DHRS12
MIR135B
MIR128-1
IGH
SCARNA14
MIR943
ID2
NAB2
LINC00299
DPAGT1
KCNJ1
GUCY2C
SLC26A3
DNAI1
RPGR
AGFG1
TRIM26
REN
NAGLU
NIN
PRUNE1
RAB18
PDPK1
CTSH
APOH
PRSS21
GNA11
TCF3
UNC13D
DTNBP1
GFI1
OTULIN
MUSK
HEXB
NAMPT
AQP4
PLD2
CDH13
NECTIN4
LAMA4
NOX1
USP15
RAMP1
TXN2
ACSL3
OXSR1
ITGAE
LAG3
OPRK1
PCDH9
ESM1
PPL
SLC6A11
SYNE2
TBCD
GSDMD
HAS1
KIR2DL4
LRRTM1
NR6A1
SLC45A3
SOCS6
SYNPO2
TRIM8
PMEPA1
SRGAP3
CRIM1
FFAR3
BRINP1
DOCK10
PDCD5
BARHL2
AARD
ZNF71
DLEU1
DLEU7
OR6X1
DCDC2C
MSL3B
MIR1-1
LOXL1-AS1
MIR1-2
GABPB1-AS1
LINC00342
MIR1246
SNORD30
TMEM161B-DT
HOXB-AS2
LINC00458
MIR3162
ZDHHC8BP
ZNF337-AS1
PDE9A-AS1
MIR1291
NASPP1
RPL34P26
STARP1
HNRNPA1P2
RPS3P6
RNU7-51P
LOC102724802
ALPL
ADAMTS10
NCF1
PRF1
ITGA7
ARSA
KRT8
DUOX1
IL1RL2
TPD52
DPP6
ESR2
GJA1
PKM
EIF4E
FST
FGR
SMC3
FBLN1
MGAM
MMP16
AMFR
CITED2
FABP4
PDCD4
GTF2I
MX1
ADGRL1
CBX4
CD207
ADGRL3
CD1C
CD53
MAML3
SSH1
STARD13
DENND1A
GPRC6A
PTTG1IP
EFR3B
GPRASP1
MYADM
SERBP1
MIR296
LINC00654
MIR4516
SNORD74
LINC03057
CHORDC1P4
NBN
RAG1
LPP
BRD4
TNFSF11
KRT20
GSN
IRF9
ADH1C
GDNF
PAX3
PSMA6
DNASE1
GJC1
LNX1
RNF5
KRT25
FADD
IFT140
D2HGDH
SPRY4
ATG4B
MED1
RAB5B
SLC7A10
CEP89
THAP4
ZNF507
DPY19L3
GPATCH1
GAL3ST2
ZNF652
ZNF652-AS1
LINC00709
LINC02676
ENSG00000234793
RNU6-1213P
BCLAF1P1
RPL13AP18
HSALNG0146771
RF00017-2947
HSALNG0023718
HSALNG0023719
HBEGF
WDR19
CCDC103
NTRK1
KLK3
ACVR1B
CHRNA1
CNR1
PITX2
CDC73
MIB1
TRIM21
MID1
SOAT1
DOK1
PITRM1
SLC44A1
RGS5
TFF2
TRPM2
GSTA2
IL1F10
FASTK
NIBAN1
MRPL42
NFATC2IP
SEC14L3
NLRP4
CYYR1
IRX2-DT
MIR345
MIR323A
MIR652
NR2F1-AS1
MIR449C
MIR613
MIR499B
PARK7
PYY
FOXA3
WNT11
H1-4
ATP12A
MASP2
PAX2
SYP
LBR
COLCA1
MIR208B
TP53TG1
DNAJC9-AS1
MIR103A2
LINC01133
SNHG10
LINC00494
EOLA2-DT
LINC01504
LINC02604
PCAT19
LINC00964
ADIRF-AS1
MIR3146
MIR378D2
MIR4687
RASSF8-AS1
MIR1252
MIR297
MIR1973
RMRP
ABCC6
SMAD9
