# Supplementary material for: Uncovering the mechanism of resveratrol in the treatment of asthma: a network pharmacology approach with molecular docking and experimental validation
Source: Front Pharmacol. 2025 May 16;16:1596737. doi: 10.3389/fphar.2025.1596737 (PMC12122464; doi:10.3389/fphar.2025.1596737)
Supplement: Supplementary file 1 [file DataSheet1.zip › Supplementary data/network pharmacology data/asthma targets/TTD-asthma.txt]

AAK1
GAK
ADRB3
5-LOX
CA-IV
JAK-2
PDE5A
ACE
PRSS1
F2
NR3C1
HSP90A
H1R
ITGA4
JAK-3
MC4R
CHRM3
PDE3A
PDE4A
PLA2G1B
PIK3CD
PIK3CG
Tryptase
SYK
ADRB2
CXCR2
D2R
ESRRA
IL4R
IL17
IL5
JAK-1
AOC3
CHRM2
CHRM4
MOP
PDE4D
PTAFR
PTGIR
TACR1
CD4
TBXA2R
TNF
ADORA2B
ADRA2C
ADRB1
ATIII
BDKRB2
CCR4
SERPINA6
CSF2
IL3RA
IL23
CYSLTR1
CHRNA7
NFKB
COX-2
TLR7
TRPV1
SCN10A
CAMP
TOP2
COX
NPR1
FCERG
IL5RA
CHRM5
ESRR
ROS
CTSK
MMP-12
MAP3K9
NOS2
PDE4B
SCN9A
ANGPT1
ANGPT2
CTSL
CTSS
SERPINE1
H4R
MCL1
ITGA5
IL13
LTB4R2
CCL2
MME
PTGDR2
PTGER3
PTGER4
TBXAS1
ADORA1 mRNA
CYP26A1
GIVA cPLA2
SELE
IL13RA2
IL33
IL9
SELL
