# Supplementary material for: Uncovering the mechanism of resveratrol in the treatment of asthma: a network pharmacology approach with molecular docking and experimental validation
Source: Front Pharmacol. 2025 May 16;16:1596737. doi: 10.3389/fphar.2025.1596737 (PMC12122464; doi:10.3389/fphar.2025.1596737)
Supplement: Supplementary file 1 [file DataSheet1.zip › Supplementary data/network pharmacology data/GO results/go result.xlsx]

## Sheet: go results
ONTOLOGY	ID	Description	GeneRatio	BgRatio	RichFactor	FoldEnrichment	zScore	pvalue	p.adjust	qvalue	geneID	Count
BP	GO:0009410	response to xenobiotic stimulus	38/119	444/18888	0.0855856	13.5844	21.3663	8.53214e-33	3.4521e-29	1.47651e-29	SLC6A2/PTGS2/CYP1A2/CYP2C9/CYP3A4/CYP2C19/LCK/CYP1B1/AHR/EGFR/ABCB1/CYP1A1/MMP2/RELA/SRC/HDAC2/ABCC1/ITGB3/NR1I2/MAOB/CCND1/BCL2/FOS/IL10/TNF/CASP3/TP53/SOD1/CAT/STAT1/EDN1/CTNNB1/MYC/IL1B/SOD2/NFE2L2/NQO1/NTRK1	38
BP	GO:0062197	cellular response to chemical stress	32/119	311/18888	0.102894	16.3316	21.7077	4.78399e-30	9.67802e-27	4.13941e-27	PTGS2/CYP1B1/ALOX5/EGFR/AKR1B1/MMP9/MMP2/RELA/SRC/HDAC2/ABCC1/SIRT1/SLC2A1/FOS/MAPK1/JUN/IL6/CASP3/TP53/MAPK8/SOD1/CAT/HIF1A/EDN1/PRKCD/SOD2/NOS3/DDIT3/MPO/NFE2L2/NQO1/MTOR	32
BP	GO:0000302	response to reactive oxygen species	27/119	203/18888	0.133005	21.1109	22.9386	2.09024e-28	2.81904e-25	1.20574e-25	CYP1B1/EGFR/MMP9/MMP2/RELA/SRC/HDAC2/SIRT1/BCL2/FOS/MAPK1/JUN/IL6/CASP3/MAPK8/SOD1/CAT/HIF1A/STAT1/EDN1/PRKCD/SOD2/NOS3/IL1A/MPO/NFE2L2/NQO1	27
BP	GO:0006979	response to oxidative stress	32/119	398/18888	0.080402	12.7616	18.8832	1.24984e-26	1.26421e-23	5.4072e-24	PTGS1/PTGS2/CYP1B1/ALOX5/EGFR/MMP9/MMP2/RELA/SRC/HDAC2/ABCC1/SIRT1/BCL2/FOS/MAPK1/JUN/IL6/CASP3/TP53/MAPK8/SOD1/CAT/HIF1A/STAT1/EDN1/PRKCD/SOD2/NOS3/IL1A/MPO/NFE2L2/NQO1	32
BP	GO:0034599	cellular response to oxidative stress	26/119	248/18888	0.104839	16.6403	19.7416	1.28498e-24	1.0398e-21	4.44737e-22	CYP1B1/ALOX5/EGFR/MMP9/MMP2/RELA/SRC/HDAC2/ABCC1/SIRT1/FOS/MAPK1/JUN/IL6/TP53/MAPK8/SOD1/CAT/HIF1A/EDN1/PRKCD/SOD2/NOS3/MPO/NFE2L2/NQO1	26
BP	GO:0034614	cellular response to reactive oxygen species	22/119	151/18888	0.145695	23.1252	21.735	4.01521e-24	2.63356e-21	1.12641e-21	CYP1B1/EGFR/MMP9/MMP2/RELA/SRC/HDAC2/SIRT1/FOS/MAPK1/JUN/IL6/MAPK8/SOD1/CAT/EDN1/PRKCD/SOD2/NOS3/MPO/NFE2L2/NQO1	22
BP	GO:1902893	regulation of miRNA transcription	18/119	75/18888	0.24	38.0934	25.6291	4.55633e-24	2.63356e-21	1.12641e-21	ESR1/EGFR/RELA/AR/PPARA/PPARG/STAT3/VEGFA/FOS/IL10/TNF/JUN/TP53/HIF1A/FGF2/MYC/TGFB1/TGFB2	18
BP	GO:0061614	miRNA transcription	18/119	76/18888	0.236842	37.5922	25.4514	5.94003e-24	3.00417e-21	1.28492e-21	ESR1/EGFR/RELA/AR/PPARA/PPARG/STAT3/VEGFA/FOS/IL10/TNF/JUN/TP53/HIF1A/FGF2/MYC/TGFB1/TGFB2	18
BP	GO:0140747	regulation of ncRNA transcription	19/119	97/18888	0.195876	31.09	23.6574	1.60478e-23	7.21438e-21	3.08568e-21	ESR1/EGFR/RELA/AR/PPARA/PPARG/STAT3/VEGFA/FOS/IL10/TNF/JUN/TP53/HIF1A/FGF2/MYC/TGFB1/MTOR/TGFB2	19
BP	GO:0001666	response to hypoxia	27/119	313/18888	0.086262	13.6917	18.0286	2.84739e-23	1.15205e-20	4.92748e-21	PTGS2/CYP1A1/MMP2/SRC/SIRT1/SLC2A1/PPARA/PPARG/VEGFA/BCL2/FOS/PLAU/TNF/CASP3/TP53/CAT/HIF1A/EDN1/MYC/VCAM1/SOD2/TGFB1/PLAT/IL1A/NFE2L2/MTOR/TGFB2	27
BP	GO:0070482	response to oxygen levels	28/119	354/18888	0.079096	12.5543	17.4742	4.32898e-23	1.59228e-20	6.81038e-21	PTGS2/CYP1A1/MMP2/SRC/HDAC2/SIRT1/SLC2A1/PPARA/PPARG/VEGFA/BCL2/FOS/PLAU/TNF/CASP3/TP53/CAT/HIF1A/EDN1/MYC/VCAM1/SOD2/TGFB1/PLAT/IL1A/NFE2L2/MTOR/TGFB2	28
BP	GO:0036293	response to decreased oxygen levels	27/119	327/18888	0.0825688	13.1055	17.583	9.13211e-23	3.07904e-20	1.31695e-20	PTGS2/CYP1A1/MMP2/SRC/SIRT1/SLC2A1/PPARA/PPARG/VEGFA/BCL2/FOS/PLAU/TNF/CASP3/TP53/CAT/HIF1A/EDN1/MYC/VCAM1/SOD2/TGFB1/PLAT/IL1A/NFE2L2/MTOR/TGFB2	27
BP	GO:0002237	response to molecule of bacterial origin	28/119	369/18888	0.0758808	12.044	17.0595	1.349e-22	4.19851e-20	1.79576e-20	PTGS2/AHR/CYP1A1/MMP9/RELA/SRC/HDAC2/MAOB/FOS/MAPK1/IL10/TNF/IL6/CASP3/MAPK8/NFKBIA/PRKCA/EDN1/IL1B/SELE/VCAM1/CXCL8/SOD2/NOS3/IL1A/MPO/NQO1/CD80	28
BP	GO:2000628	regulation of miRNA metabolic process	18/119	90/18888	0.2	31.7445	23.2792	1.67299e-22	4.55864e-20	1.94979e-20	ESR1/EGFR/RELA/AR/PPARA/PPARG/STAT3/VEGFA/FOS/IL10/TNF/JUN/TP53/HIF1A/FGF2/MYC/TGFB1/TGFB2	18
BP	GO:0048659	smooth muscle cell proliferation	22/119	178/18888	0.123596	19.6174	19.8713	1.69006e-22	4.55864e-20	1.94979e-20	PTGS2/EGFR/MMP9/MMP2/IGF1R/SRC/ITGB3/PPARG/IL10/TNF/JUN/IL6/STAT1/EDN1/FGF2/CTNNB1/GJA1/SOD2/NOS3/TGFB1/DDIT3/PTEN	22
BP	GO:0072593	reactive oxygen species metabolic process	24/119	238/18888	0.10084	16.0056	18.5498	2.40751e-22	6.088e-20	2.60391e-20	CYP1A2/SYK/CYP1B1/ALOX5/EGFR/CYP1A1/PPARA/MAOB/BCL2/TNF/TP53/XDH/SOD1/CAT/HIF1A/EDN1/PRKCD/SOD2/NOS3/TGFB1/MPO/NFE2L2/NQO1/CRP	24
BP	GO:0032496	response to lipopolysaccharide	27/119	348/18888	0.0775862	12.3147	16.9634	4.74804e-22	1.13003e-19	4.8333e-20	PTGS2/CYP1A1/MMP9/RELA/SRC/HDAC2/MAOB/FOS/MAPK1/IL10/TNF/IL6/CASP3/MAPK8/NFKBIA/PRKCA/EDN1/IL1B/SELE/VCAM1/CXCL8/SOD2/NOS3/IL1A/MPO/NQO1/CD80	27
BP	GO:0033002	muscle cell proliferation	24/119	251/18888	0.0956175	15.1767	18.0035	8.6329e-22	1.94048e-19	8.2997e-20	PTGS2/EGFR/MMP9/MMP2/IGF1R/SRC/ITGB3/PPARG/FOS/IL10/TNF/JUN/IL6/STAT1/EDN1/FGF2/CTNNB1/GJA1/SOD2/NOS3/TGFB1/DDIT3/PTEN/TGFB2	24
BP	GO:2001233	regulation of apoptotic signaling pathway	28/119	396/18888	0.0707071	11.2228	16.3704	9.22494e-22	1.96443e-19	8.4021e-20	PTGS2/LCK/MMP9/MMP2/RELA/SRC/AR/SIRT1/BCL2/BAX/IL10/TNF/TP53/SOD1/HIF1A/CTNNB1/MYC/ICAM1/IL1B/PRKCD/MCL1/SOD2/NOS3/DDIT3/IL1A/NFE2L2/TNFSF10/COL2A1	28
BP	GO:1901342	regulation of vasculature development	27/119	362/18888	0.0745856	11.8384	16.5792	1.34198e-21	2.71483e-19	1.16117e-19	CYP1B1/ALOX5/RELA/SIRT1/ITGA5/ITGB3/PPARG/STAT3/VEGFA/IL10/TNF/IL6/PRKCA/HIF1A/STAT1/FGF2/CTNNB1/F3/IL1B/CXCL8/NOS3/TGFB1/IL1A/NFE2L2/C3AR1/CCR2/TGFB2	27
BP	GO:0048660	regulation of smooth muscle cell proliferation	21/119	174/18888	0.12069	19.1562	19.158	2.77099e-21	5.33877e-19	2.28346e-19	PTGS2/EGFR/MMP9/MMP2/IGF1R/SRC/ITGB3/PPARG/IL10/TNF/JUN/IL6/STAT1/EDN1/FGF2/CTNNB1/GJA1/SOD2/NOS3/TGFB1/PTEN	21
BP	GO:1902895	positive regulation of miRNA transcription	15/119	56/18888	0.267857	42.515	24.7734	5.14875e-21	9.46901e-19	4.05002e-19	EGFR/RELA/AR/PPARG/STAT3/FOS/IL10/TNF/JUN/TP53/HIF1A/FGF2/MYC/TGFB1/TGFB2	15
BP	GO:0010586	miRNA metabolic process	18/119	108/18888	0.166667	26.4538	21.1228	5.60869e-21	9.86641e-19	4.21999e-19	ESR1/EGFR/RELA/AR/PPARA/PPARG/STAT3/VEGFA/FOS/IL10/TNF/JUN/TP53/HIF1A/FGF2/MYC/TGFB1/TGFB2	18
BP	GO:0045765	regulation of angiogenesis	26/119	353/18888	0.0736544	11.6906	16.1446	1.13626e-20	1.91554e-18	8.19301e-19	CYP1B1/ALOX5/RELA/SIRT1/ITGA5/ITGB3/PPARG/STAT3/VEGFA/IL10/TNF/IL6/PRKCA/HIF1A/STAT1/FGF2/CTNNB1/F3/IL1B/CXCL8/NOS3/IL1A/NFE2L2/C3AR1/CCR2/TGFB2	26
BP	GO:0009612	response to mechanical stimulus	22/119	216/18888	0.101852	16.1662	17.8502	1.26412e-20	2.04586e-18	8.7504e-19	PTGS2/EGFR/MMP2/RELA/IGF1R/KIT/SRC/ITGB3/SLC2A1/FOS/TNF/MAPK8/NFKBIA/STAT1/EDN1/FGF2/CTNNB1/IL1B/MPO/TNFRSF10B/NTRK1/TNFRSF10A	22
BP	GO:0097193	intrinsic apoptotic signaling pathway	25/119	319/18888	0.0783699	12.4391	16.4069	1.5124e-20	2.35353e-18	1.00663e-18	PTGS2/LCK/CYP1B1/MMP9/MMP2/SRC/SIRT1/BCL2/BAX/IL10/TNF/CASP3/TP53/SOD1/HIF1A/CTNNB1/MYC/PRKCD/MCL1/SOD2/BCL2A1/DDIT3/TNFRSF10B/NFE2L2/BRCA2	25
BP	GO:0031667	response to nutrient levels	29/119	490/18888	0.0591837	9.39379	14.9901	2.19118e-20	3.28353e-18	1.40441e-18	PTGS2/CYP1B1/EGFR/CYP1A1/RELA/IGF1R/SRC/SIRT1/SLC2A1/PPARA/PPARG/BCL2/FOS/BAX/MAPK1/TNF/TP53/MAPK8/CAT/STAT1/VCAM1/SOD2/DDIT3/IL1A/MPO/NFE2L2/NQO1/NTRK1/MTOR	29
BP	GO:0048732	gland development	28/119	449/18888	0.0623608	9.89807	15.1944	2.71729e-20	3.92649e-18	1.67941e-18	ESR1/CYP1B1/EGFR/CYP1A1/MMP2/RELA/SRC/AR/VEGFA/CCND1/BCL2/BAX/MAPK1/IL10/TNF/IL6/XDH/SOD1/HIF1A/EDN1/FGF2/CTNNB1/GJA1/SOD2/TGFB1/BRCA2/TGFA/TGFB2	28
BP	GO:1901653	cellular response to peptide	26/119	376/18888	0.0691489	10.9755	15.5574	5.56702e-20	7.75267e-18	3.31592e-18	CYP1B1/RELA/IGF1R/SRC/ABCC1/CYP11B1/CYP11B2/SIRT1/ITGB3/PPARG/PRKACA/STAT3/FOS/MAPK1/TNF/TP53/PRKCA/STAT1/EDN1/GJA1/ICAM1/IL1B/VCAM1/PRKCD/NFE2L2/MTOR	26
BP	GO:0098781	ncRNA transcription	19/119	146/18888	0.130137	20.6557	18.9842	5.74839e-20	7.75267e-18	3.31592e-18	ESR1/EGFR/RELA/AR/PPARA/PPARG/STAT3/VEGFA/FOS/IL10/TNF/JUN/TP53/HIF1A/FGF2/MYC/TGFB1/MTOR/TGFB2	19
BP	GO:0042542	response to hydrogen peroxide	17/119	101/18888	0.168317	26.7157	20.6331	6.12571e-20	7.82888e-18	3.34851e-18	CYP1B1/MMP2/RELA/SRC/HDAC2/SIRT1/BCL2/IL6/CASP3/SOD1/CAT/STAT1/EDN1/PRKCD/SOD2/NFE2L2/NQO1	17
BP	GO:0048545	response to steroid hormone	25/119	338/18888	0.0739645	11.7398	15.8642	6.19189e-20	7.82888e-18	3.34851e-18	ESR1/PTGS2/CYP1B1/EGFR/RELA/ESRRA/ESRRB/IGF1R/SRC/AR/ESR2/SIRT1/PPARA/MAOB/BCL2/FOS/MAPK1/IL10/TNF/IL6/CASP3/EDN1/TGFB1/PAPPA/TGFB2	25
BP	GO:0050727	regulation of inflammatory response	27/119	425/18888	0.0635294	10.0836	15.0811	8.7774e-20	1.07616e-17	4.60289e-18	ESR1/PTGS2/SYK/ALOX5/AHR/MMP9/RELA/ALOX15/SRC/ABCC1/PPARA/PPARG/STAT3/IL10/TNF/IL6/NFKBIA/SOD1/IL1B/SELE/PRKCD/TGFB1/XIAP/CCR2/PTGES/BIRC3/CD28	27
BP	GO:2000630	positive regulation of miRNA metabolic process	15/119	67/18888	0.223881	35.5349	22.5481	1.03463e-19	1.23121e-17	5.26604e-18	EGFR/RELA/AR/PPARG/STAT3/FOS/IL10/TNF/JUN/TP53/HIF1A/FGF2/MYC/TGFB1/TGFB2	15
BP	GO:0042060	wound healing	27/119	430/18888	0.0627907	9.96631	14.9758	1.18697e-19	1.37214e-17	5.86882e-18	LCK/SYK/ALOX5/ALOX15/SRC/ITGA5/ITGB3/PPARA/PPARG/VEGFA/PLAU/TNF/IL6/PRKCA/HIF1A/EDN1/FGF2/F3/PRKCD/NOS3/TGFB1/PLAT/PTEN/IL1A/NFE2L2/MTOR/TGFB2	27
BP	GO:0050673	epithelial cell proliferation	28/119	482/18888	0.0580913	9.22041	14.557	1.79617e-19	2.0187e-17	8.63424e-18	ESR1/ALOX5/EGFR/KIT/AR/SIRT1/ITGB3/PPARG/STAT3/VEGFA/CCND1/BAX/MAPK1/IL10/TNF/IL6/XDH/PRKCA/HIF1A/STAT1/FGF2/CTNNB1/MYC/F3/TGFB1/BRCA2/TGFA/TGFB2	28
BP	GO:0071214	cellular response to abiotic stimulus	24/119	334/18888	0.0718563	11.4052	15.2771	7.29077e-19	7.76275e-17	3.32023e-17	PTGS2/EGFR/AKR1B1/MMP9/MMP1/MMP2/IGF1R/SIRT1/ITGB3/SLC2A1/BAX/CASP3/TP53/MAPK8/FGF2/MYC/GJA1/IL1B/PRKCD/PTEN/TNFRSF10B/MTOR/TNFRSF10A/BRCA2	24
BP	GO:0104004	cellular response to environmental stimulus	24/119	334/18888	0.0718563	11.4052	15.2771	7.29077e-19	7.76275e-17	3.32023e-17	PTGS2/EGFR/AKR1B1/MMP9/MMP1/MMP2/IGF1R/SIRT1/ITGB3/SLC2A1/BAX/CASP3/TP53/MAPK8/FGF2/MYC/GJA1/IL1B/PRKCD/PTEN/TNFRSF10B/MTOR/TNFRSF10A/BRCA2	24
BP	GO:0048661	positive regulation of smooth muscle cell proliferation	16/119	100/18888	0.16	25.3956	19.4763	1.88412e-18	1.95466e-16	8.36032e-17	PTGS2/EGFR/MMP9/MMP2/IGF1R/SRC/ITGB3/IL10/TNF/JUN/IL6/STAT1/EDN1/FGF2/GJA1/TGFB1	16
BP	GO:0043434	response to peptide hormone	26/119	438/18888	0.0593607	9.42189	14.1998	2.47863e-18	2.50713e-16	1.07233e-16	PTGS2/CYP1B1/RELA/IGF1R/SRC/CYP11B1/CYP11B2/SIRT1/ITGB3/SLC2A1/PPARA/PPARG/PRKACA/STAT3/FOS/MAPK1/IL10/CAT/PRKCA/STAT1/EDN1/IL1B/PRKCD/NFE2L2/MTOR/TNFSF10	26
BP	GO:0010038	response to metal ion	24/119	360/18888	0.0666667	10.5815	14.6152	4.12843e-18	4.07406e-16	1.74253e-16	PTGS2/CYP1A2/EGFR/CYP1A1/MMP9/ALOX15/KIT/CYP11B1/CYP11B2/MAOB/BCL2/FOS/MAPK1/JUN/CASP3/MAPK8/CAT/HIF1A/EDN1/VCAM1/SOD2/IL1A/NFE2L2/NQO1	24
BP	GO:0009636	response to toxic substance	21/119	260/18888	0.0807692	12.8199	15.281	1.27086e-17	1.22426e-15	5.23631e-16	PTGS1/PTGS2/CYP1B1/AHR/ABCB1/CYP1A1/MAOB/BCL2/FOS/BAX/TNF/SOD1/CAT/SOD2/NOS3/MPO/ABCG2/NFE2L2/NQO1/PON1/PTGES	21
BP	GO:2001234	negative regulation of apoptotic signaling pathway	20/119	244/18888	0.0819672	13.0101	15.035	6.04638e-17	5.68922e-15	2.43335e-15	PTGS2/MMP9/RELA/SRC/AR/SIRT1/BCL2/BAX/IL10/TNF/HIF1A/CTNNB1/ICAM1/IL1B/MCL1/SOD2/NOS3/IL1A/NFE2L2/COL2A1	20
BP	GO:0050678	regulation of epithelial cell proliferation	24/119	407/18888	0.0589681	9.35957	13.5754	6.83023e-17	6.2807e-15	2.68634e-15	ALOX5/EGFR/AR/SIRT1/ITGB3/PPARG/STAT3/VEGFA/CCND1/BAX/IL10/TNF/XDH/PRKCA/HIF1A/STAT1/FGF2/CTNNB1/MYC/F3/TGFB1/BRCA2/TGFA/TGFB2	24
BP	GO:0006690	icosanoid metabolic process	16/119	125/18888	0.128	20.3165	17.2531	7.66752e-17	6.89395e-15	2.94863e-15	PTGS1/PTGS2/CYP1A2/CYP2C9/CYP2C19/SYK/CYP1B1/ALOX5/AKR1B1/CYP1A1/ALOX15/ABCC1/SIRT1/EDN1/IL1B/PTGES	16
BP	GO:0007548	sex differentiation	21/119	288/18888	0.0729167	11.5735	14.3977	1.02743e-16	9.03695e-15	3.86522e-15	ESR1/CYP1B1/MMP2/KIT/SRC/AR/CYP17A1/SIRT1/VEGFA/BCL2/BAX/CASP3/SOD1/CTNNB1/GJA1/NOS3/IL1A/NTRK1/TNFSF10/BRCA2/TGFB2	21
BP	GO:0048771	tissue remodeling	18/119	188/18888	0.0957447	15.1969	15.577	1.55292e-16	1.33683e-14	5.71779e-15	SYK/EGFR/CYP1A1/MMP2/SRC/ITGB3/PPARG/BAX/IL6/TP53/PRKCA/HIF1A/CTNNB1/GJA1/NOS3/TGFB1/IL1A/CCR2	18
BP	GO:1904018	positive regulation of vasculature development	18/119	190/18888	0.0947368	15.0369	15.484	1.87671e-16	1.50817e-14	6.45064e-15	CYP1B1/SIRT1/ITGA5/ITGB3/STAT3/VEGFA/IL10/PRKCA/HIF1A/FGF2/F3/IL1B/CXCL8/NOS3/TGFB1/IL1A/NFE2L2/C3AR1	18
BP	GO:2001242	regulation of intrinsic apoptotic signaling pathway	18/119	190/18888	0.0947368	15.0369	15.484	1.87671e-16	1.50817e-14	6.45064e-15	PTGS2/LCK/MMP9/MMP2/SRC/SIRT1/BCL2/BAX/IL10/TP53/SOD1/HIF1A/CTNNB1/MYC/MCL1/SOD2/DDIT3/NFE2L2	18
BP	GO:0048511	rhythmic process	21/119	297/18888	0.0707071	11.2228	14.1394	1.91791e-16	1.50817e-14	6.45064e-15	ESR1/CYP1B1/AHR/EGFR/MMP2/IGF1R/SRC/HDAC2/SIRT1/MTNR1A/PPARA/PPARG/TNF/CASP3/TP53/MAPK8/NOS3/PTEN/NTRK1/MTOR/TGFB2	21
BP	GO:0001894	tissue homeostasis	20/119	259/18888	0.0772201	12.2566	14.5243	1.93833e-16	1.50817e-14	6.45064e-15	PTGS2/SYK/EGFR/ESRRB/SRC/ITGB3/SLC2A1/VEGFA/BCL2/BAX/IL6/SOD1/PRKCA/CTNNB1/GJA1/PECAM1/NOS3/XIAP/CCR2/COL2A1	20
BP	GO:0060249	anatomical structure homeostasis	20/119	259/18888	0.0772201	12.2566	14.5243	1.93833e-16	1.50817e-14	6.45064e-15	PTGS2/SYK/EGFR/ESRRB/SRC/ITGB3/SLC2A1/VEGFA/BCL2/BAX/IL6/SOD1/PRKCA/CTNNB1/GJA1/PECAM1/NOS3/XIAP/CCR2/COL2A1	20
BP	GO:0043410	positive regulation of MAPK cascade	25/119	475/18888	0.0526316	8.35383	12.9251	2.04959e-16	1.56465e-14	6.69221e-15	SYK/EGFR/IGF1R/ALOX15/KIT/SRC/AR/ITGB3/VEGFA/TNF/IL6/XDH/SOD1/PRKCA/EDN1/FGF2/CTNNB1/ICAM1/IL1B/TGFB1/IL1A/XIAP/NTRK1/TGFA/TGFB2	25
BP	GO:0035094	response to nicotine	12/119	50/18888	0.24	38.0934	20.9122	2.20005e-16	1.64841e-14	7.05046e-15	MMP2/RELA/IGF1R/HDAC2/PPARA/BCL2/MAPK1/TNF/CASP3/EDN1/VCAM1/NTRK1	12
BP	GO:0071466	cellular response to xenobiotic stimulus	18/119	194/18888	0.0927835	14.7268	15.3022	2.72306e-16	2.00318e-14	8.56788e-15	CYP1A2/CYP2C9/CYP3A4/CYP2C19/CYP1B1/AHR/EGFR/ABCB1/CYP1A1/ABCC1/ITGB3/NR1I2/TP53/EDN1/MYC/IL1B/NFE2L2/NQO1	18
BP	GO:0018108	peptidyl-tyrosine phosphorylation	20/119	269/18888	0.0743494	11.8009	14.2067	4.04555e-16	2.92291e-14	1.25017e-14	LCK/SYK/EGFR/IGF1R/KIT/SRC/HDAC2/ITGA5/ITGB3/VEGFA/TNF/IL6/TP53/PRKCD/PECAM1/TGFB1/CD80/NTRK1/MTOR/TGFA	20
BP	GO:0008406	gonad development	19/119	233/18888	0.0815451	12.9431	14.606	4.25381e-16	3.01946e-14	1.29146e-14	ESR1/CYP1B1/MMP2/KIT/SRC/AR/SIRT1/VEGFA/BCL2/BAX/CASP3/SOD1/GJA1/NOS3/IL1A/NTRK1/TNFSF10/BRCA2/TGFB2	19
BP	GO:0050900	leukocyte migration	23/119	396/18888	0.0580808	9.21874	13.1612	4.53769e-16	3.16543e-14	1.3539e-14	LCK/SYK/ALOX5/MMP2/KIT/SRC/ITGB3/VEGFA/MAPK1/IL10/TNF/IL6/EDN1/ICAM1/IL1B/SELE/VCAM1/CXCL8/PECAM1/IL1A/C3AR1/CCR2/TGFB2	23
BP	GO:0018212	peptidyl-tyrosine modification	20/119	271/18888	0.0738007	11.7139	14.1452	4.66985e-16	3.20241e-14	1.36971e-14	LCK/SYK/EGFR/IGF1R/KIT/SRC/HDAC2/ITGA5/ITGB3/VEGFA/TNF/IL6/TP53/PRKCD/PECAM1/TGFB1/CD80/NTRK1/MTOR/TGFA	20
BP	GO:0045137	development of primary sexual characteristics	19/119	238/18888	0.0798319	12.6711	14.4277	6.30955e-16	4.25474e-14	1.81981e-14	ESR1/CYP1B1/MMP2/KIT/SRC/AR/SIRT1/VEGFA/BCL2/BAX/CASP3/SOD1/GJA1/NOS3/IL1A/NTRK1/TNFSF10/BRCA2/TGFB2	19
BP	GO:0001819	positive regulation of cytokine production	25/119	500/18888	0.05	7.93613	12.5161	6.75394e-16	4.47975e-14	1.91605e-14	PTGS2/SYK/CYP1B1/RELA/KIT/SRC/HDAC2/SIRT1/STAT3/IL10/TNF/IL6/SOD1/HIF1A/STAT1/F3/IL1B/TGFB1/DDIT3/IL1A/XIAP/CD80/C3AR1/CCR2/CD28	25
BP	GO:0050878	regulation of body fluid levels	22/119	370/18888	0.0594595	9.43757	13.0513	1.30303e-15	8.50335e-14	3.63699e-14	LCK/SYK/EGFR/AKR1B1/SRC/CYP11B2/ITGB3/PRKACA/VEGFA/CCND1/PLAU/IL6/XDH/PRKCA/HIF1A/EDN1/F3/GJA1/PRKCD/NOS3/PLAT/NFE2L2	22
BP	GO:2000377	regulation of reactive oxygen species metabolic process	16/119	149/18888	0.107383	17.044	15.6555	1.33025e-15	8.54315e-14	3.65402e-14	SYK/CYP1B1/ALOX5/EGFR/PPARA/BCL2/TNF/TP53/XDH/SOD1/HIF1A/PRKCD/SOD2/TGFB1/NFE2L2/CRP	16
BP	GO:0009411	response to UV	16/119	154/18888	0.103896	16.4907	15.3691	2.26073e-15	1.42921e-13	6.1129e-14	EGFR/MMP9/MMP1/MMP2/RELA/SIRT1/CCND1/BCL2/BAX/CASP3/TP53/MAPK8/CAT/MYC/PRKCD/BRCA2	16
BP	GO:0010575	positive regulation of vascular endothelial growth factor production	10/119	31/18888	0.322581	51.2009	22.2736	2.65936e-15	1.65535e-13	7.08015e-14	PTGS2/CYP1B1/RELA/STAT3/IL6/HIF1A/IL1B/TGFB1/IL1A/C3AR1	10
BP	GO:0045766	positive regulation of angiogenesis	17/119	187/18888	0.0909091	14.4293	14.6953	2.73514e-15	1.67672e-13	7.17157e-14	CYP1B1/SIRT1/ITGA5/ITGB3/STAT3/VEGFA/IL10/PRKCA/HIF1A/FGF2/F3/IL1B/CXCL8/NOS3/IL1A/NFE2L2/C3AR1	17
BP	GO:1903131	mononuclear cell differentiation	24/119	484/18888	0.0495868	7.87055	12.1925	3.34215e-15	2.01826e-13	8.63236e-14	LCK/SYK/KIT/PPARG/STAT3/VEGFA/BCL2/FOS/BAX/IL10/IL6/TP53/SOD1/CTNNB1/MYC/IL1B/VCAM1/TGFB1/IL1A/CD80/NTRK1/MTOR/CCR2/CD28	24
BP	GO:0034612	response to tumor necrosis factor	19/119	263/18888	0.0722433	11.4667	13.6104	3.98228e-15	2.36946e-13	1.01345e-13	PTGS2/SYK/CYP1B1/RELA/SIRT1/FOS/MAPK1/TNF/CASP3/TP53/NFKBIA/STAT1/EDN1/SELE/VCAM1/CXCL8/NFE2L2/XIAP/BIRC3	19
BP	GO:0071216	cellular response to biotic stimulus	19/119	265/18888	0.0716981	11.3801	13.5499	4.57569e-15	2.68308e-13	1.14759e-13	SYK/AHR/MMP9/RELA/SRC/MAPK1/IL10/TNF/IL6/TP53/MAPK8/NFKBIA/PRKCA/IL1B/CXCL8/NOS3/DDIT3/IL1A/CD80	19
BP	GO:0048608	reproductive structure development	20/119	307/18888	0.0651466	10.3402	13.1379	5.13984e-15	2.97083e-13	1.27066e-13	ESR1/CYP1B1/MMP2/KIT/SRC/AR/SIRT1/VEGFA/BCL2/BAX/CASP3/SOD1/CTNNB1/GJA1/NOS3/IL1A/NTRK1/TNFSF10/BRCA2/TGFB2	20
BP	GO:0097191	extrinsic apoptotic signaling pathway	18/119	230/18888	0.0782609	12.4218	13.8771	5.52688e-15	3.10755e-13	1.32914e-13	RELA/SRC/AR/BCL2/BAX/TNF/ICAM1/IL1B/MCL1/NOS3/BCL2A1/TGFB1/IL1A/TNFRSF10B/TNFSF10/TNFRSF10A/COL2A1/TGFB2	18
BP	GO:0008631	intrinsic apoptotic signaling pathway in response to oxidative stress	12/119	64/18888	0.1875	29.7605	18.3512	5.52999e-15	3.10755e-13	1.32914e-13	CYP1B1/MMP2/SIRT1/BCL2/IL10/SOD1/HIF1A/CTNNB1/PRKCD/MCL1/SOD2/NFE2L2	12
BP	GO:0061458	reproductive system development	20/119	311/18888	0.0643087	10.2072	13.0364	6.5796e-15	3.59744e-13	1.53867e-13	ESR1/CYP1B1/MMP2/KIT/SRC/AR/SIRT1/VEGFA/BCL2/BAX/CASP3/SOD1/CTNNB1/GJA1/NOS3/IL1A/NTRK1/TNFSF10/BRCA2/TGFB2	20
BP	GO:0071375	cellular response to peptide hormone stimulus	20/119	311/18888	0.0643087	10.2072	13.0364	6.5796e-15	3.59744e-13	1.53867e-13	CYP1B1/RELA/IGF1R/SRC/CYP11B1/CYP11B2/SIRT1/ITGB3/PPARG/PRKACA/STAT3/FOS/MAPK1/PRKCA/STAT1/EDN1/IL1B/PRKCD/NFE2L2/MTOR	20
BP	GO:0010573	vascular endothelial growth factor production	12/119	65/18888	0.184615	29.3027	18.2001	6.74655e-15	3.63954e-13	1.55668e-13	PTGS2/CYP1B1/RELA/STAT3/TNF/IL6/HIF1A/IL1B/TGFB1/IL1A/C3AR1/CCR2	12
BP	GO:0044703	multi-organism reproductive process	17/119	204/18888	0.0833333	13.2269	13.9808	1.17295e-14	6.2444e-13	2.67081e-13	ESR1/PTGS2/CYP1A1/MMP9/MMP2/AR/ITGA5/ITGB3/SLC2A1/VEGFA/BCL2/FOS/SOD1/EDN1/GJA1/IL1B/PAPPA	17
BP	GO:0032355	response to estradiol	14/119	115/18888	0.121739	19.3228	15.6931	1.48074e-14	7.68087e-13	3.28521e-13	ESR1/PTGS2/CYP1B1/EGFR/MMP2/IGF1R/ESR2/STAT3/IL10/CASP3/CAT/CTNNB1/TGFB1/NQO1	14
BP	GO:0033559	unsaturated fatty acid metabolic process	14/119	115/18888	0.121739	19.3228	15.6931	1.48074e-14	7.68087e-13	3.28521e-13	PTGS1/PTGS2/CYP1A2/CYP2C9/CYP2C19/CYP1B1/ALOX5/AKR1B1/CYP1A1/ALOX15/SIRT1/EDN1/IL1B/PTGES	14
BP	GO:0043523	regulation of neuron apoptotic process	18/119	244/18888	0.0737705	11.7091	13.4064	1.55127e-14	7.94486e-13	3.39812e-13	MMP2/SIRT1/CCND1/BCL2/BAX/IL10/TNF/CASP3/TP53/SOD1/HIF1A/CTNNB1/MCL1/SOD2/DDIT3/NQO1/NTRK1/TGFB2	18
BP	GO:0008202	steroid metabolic process	20/119	329/18888	0.0607903	9.6488	12.6012	1.91614e-14	9.69089e-13	4.14492e-13	ESR1/CYP1A2/CYP2C9/CYP3A4/CYP2C19/CYP1B1/AKR1B1/CYP1A1/IGF1R/KIT/CYP11B1/CYP11B2/CYP17A1/SIRT1/NR1I2/TNF/SOD1/CAT/IL1A/PON1	20
BP	GO:0044706	multi-multicellular organism process	17/119	212/18888	0.0801887	12.7278	13.6734	2.2229e-14	1.11035e-12	4.74913e-13	ESR1/PTGS2/CYP1A1/MMP9/MMP2/AR/ITGA5/ITGB3/SLC2A1/VEGFA/BCL2/FOS/SOD1/EDN1/GJA1/IL1B/PAPPA	17
BP	GO:0051402	neuron apoptotic process	19/119	292/18888	0.0650685	10.3278	12.7908	2.6818e-14	1.32324e-12	5.65966e-13	MMP2/SIRT1/CCND1/BCL2/BAX/IL10/TNF/CASP3/TP53/SOD1/HIF1A/CTNNB1/MCL1/SOD2/DDIT3/NQO1/XIAP/NTRK1/TGFB2	19
BP	GO:1990874	vascular associated smooth muscle cell proliferation	13/119	95/18888	0.136842	21.7199	16.1208	2.84924e-14	1.38892e-12	5.94059e-13	MMP9/MMP2/SRC/PPARG/IL10/TNF/JUN/EDN1/FGF2/GJA1/SOD2/DDIT3/PTEN	13
BP	GO:0006801	superoxide metabolic process	12/119	73/18888	0.164384	26.0914	17.1029	2.95287e-14	1.4223e-12	6.08336e-13	SYK/EGFR/SOD1/EDN1/PRKCD/SOD2/NOS3/TGFB1/MPO/NFE2L2/NQO1/CRP	12
BP	GO:0009314	response to radiation	22/119	431/18888	0.0510441	8.10185	11.8758	3.02127e-14	1.43812e-12	6.15104e-13	EGFR/MMP9/MMP1/MMP2/RELA/KIT/SIRT1/CCND1/BCL2/FOS/BAX/CASP3/TP53/MAPK8/CAT/HIF1A/MYC/VCAM1/PRKCD/SOD2/IL1A/BRCA2	22
BP	GO:0043491	phosphatidylinositol 3-kinase/protein kinase B signal transduction	19/119	299/18888	0.0635452	10.0861	12.6101	4.11734e-14	1.93707e-12	8.28508e-13	EGFR/IGF1R/KIT/SRC/SIRT1/PPARA/STAT3/TNF/XDH/CAT/EDN1/FGF2/TGFB1/DDIT3/PTEN/NTRK1/MTOR/CD28/TGFB2	19
BP	GO:0050730	regulation of peptidyl-tyrosine phosphorylation	17/119	225/18888	0.0755556	11.9924	13.2077	5.9454e-14	2.76495e-12	1.18261e-12	SYK/EGFR/KIT/SRC/HDAC2/ITGA5/ITGB3/VEGFA/TNF/IL6/TP53/PRKCD/PECAM1/TGFB1/CD80/MTOR/TGFA	17
BP	GO:0070661	leukocyte proliferation	20/119	352/18888	0.0568182	9.01833	12.0915	6.85088e-14	3.14985e-12	1.34723e-12	SYK/AHR/KIT/BCL2/BAX/MAPK1/IL10/IL6/CASP3/TP53/CTNNB1/GJA1/IL1B/VCAM1/PRKCD/IL1A/CRP/CD80/CCR2/CD28	20
BP	GO:0090594	inflammatory response to wounding	9/119	28/18888	0.321429	51.018	21.0896	7.18373e-14	3.26577e-12	1.39681e-12	ALOX5/PPARG/STAT3/TNF/IL6/HIF1A/TGFB1/IL1A/CCR2	9
BP	GO:0007584	response to nutrient	15/119	164/18888	0.0914634	14.5173	13.8436	1.19312e-13	5.30481e-12	2.26894e-12	PTGS2/CYP1B1/EGFR/CYP1A1/RELA/IGF1R/PPARA/PPARG/CAT/STAT1/VCAM1/SOD2/IL1A/NQO1/MTOR	15
BP	GO:0050731	positive regulation of peptidyl-tyrosine phosphorylation	15/119	164/18888	0.0914634	14.5173	13.8436	1.19312e-13	5.30481e-12	2.26894e-12	SYK/KIT/SRC/HDAC2/ITGA5/ITGB3/VEGFA/TNF/IL6/TP53/PECAM1/TGFB1/CD80/MTOR/TGFA	15
BP	GO:0010574	regulation of vascular endothelial growth factor production	11/119	61/18888	0.180328	28.6221	17.2054	1.24278e-13	5.46551e-12	2.33767e-12	PTGS2/CYP1B1/RELA/STAT3/IL6/HIF1A/IL1B/TGFB1/IL1A/C3AR1/CCR2	11
BP	GO:0006935	chemotaxis	22/119	466/18888	0.0472103	7.49335	11.3013	1.47228e-13	6.35835e-12	2.71955e-12	SYK/ALOX5/MMP2/KIT/ABCC1/ITGB3/VEGFA/PLAU/MAPK1/IL10/IL6/EDN1/FGF2/F3/IL1B/VCAM1/PRKCD/CXCL8/TGFB1/C3AR1/CCR2/TGFB2	22
BP	GO:0009416	response to light stimulus	19/119	321/18888	0.05919	9.3948	12.0789	1.47722e-13	6.35835e-12	2.71955e-12	EGFR/MMP9/MMP1/MMP2/RELA/KIT/SIRT1/CCND1/BCL2/FOS/BAX/CASP3/TP53/MAPK8/CAT/HIF1A/MYC/PRKCD/BRCA2	19
BP	GO:0042330	taxis	22/119	468/18888	0.0470085	7.46132	11.2703	1.60508e-13	6.83595e-12	2.92382e-12	SYK/ALOX5/MMP2/KIT/ABCC1/ITGB3/VEGFA/PLAU/MAPK1/IL10/IL6/EDN1/FGF2/F3/IL1B/VCAM1/PRKCD/CXCL8/TGFB1/C3AR1/CCR2/TGFB2	22
BP	GO:0030522	intracellular receptor signaling pathway	20/119	369/18888	0.0542005	8.60286	11.744	1.65636e-13	6.98085e-12	2.9858e-12	ESR1/AHR/RELA/ESRRA/ESRRB/ALOX15/SRC/AR/ESR2/SIRT1/NR1I2/PPARA/PPARG/STAT3/MAPK1/TNF/MAPK8/NFKBIA/XIAP/BIRC3	20
BP	GO:0007159	leukocyte cell-cell adhesion	21/119	419/18888	0.0501193	7.95508	11.4636	1.76857e-13	7.37696e-12	3.15522e-12	LCK/SYK/ALOX5/RELA/SRC/ITGA5/PPARA/IL10/TNF/IL6/CASP3/ICAM1/IL1B/SELE/VCAM1/PECAM1/IL1A/CD80/MTOR/CCR2/CD28	21
BP	GO:0010631	epithelial cell migration	20/119	375/18888	0.0533333	8.46521	11.6266	2.23732e-13	9.23695e-12	3.95076e-12	PTGS2/CYP1B1/MMP9/KIT/SRC/SIRT1/ITGB3/PPARG/VEGFA/TNF/PRKCA/HIF1A/EDN1/FGF2/NOS3/TGFB1/PTEN/NFE2L2/MTOR/TGFB2	20
BP	GO:0051347	positive regulation of transferase activity	20/119	376/18888	0.0531915	8.4427	11.6073	2.35105e-13	9.60841e-12	4.10964e-12	EGFR/IGF1R/KIT/SRC/SIRT1/ITGB3/VEGFA/CCND1/MAPK1/TNF/EDN1/FGF2/MYC/IL1B/PRKCD/PTEN/TNFRSF10B/NTRK1/TNFRSF10A/TGFB2	20
BP	GO:0090132	epithelium migration	20/119	378/18888	0.0529101	8.39803	11.5689	2.59497e-13	1.04992e-11	4.49066e-12	PTGS2/CYP1B1/MMP9/KIT/SRC/SIRT1/ITGB3/PPARG/VEGFA/TNF/PRKCA/HIF1A/EDN1/FGF2/NOS3/TGFB1/PTEN/NFE2L2/MTOR/TGFB2	20
BP	GO:0051090	regulation of DNA-binding transcription factor activity	20/119	381/18888	0.0524934	8.3319	11.5119	3.00578e-13	1.2041e-11	5.15009e-12	ESR1/SYK/CYP1B1/RELA/KIT/AR/ESR2/HDAC2/SIRT1/PPARG/STAT3/IL10/TNF/IL6/NFKBIA/EDN1/IL1B/DDIT3/PTEN/NTRK1	20
BP	GO:0071496	cellular response to external stimulus	19/119	335/18888	0.0567164	9.00218	11.7668	3.16745e-13	1.25642e-11	5.37388e-12	PTGS2/EGFR/IGF1R/SIRT1/ITGB3/SLC2A1/PPARA/BCL2/FOS/MAPK1/TP53/MAPK8/FGF2/IL1B/VCAM1/TNFRSF10B/NFE2L2/MTOR/TNFRSF10A	19
BP	GO:0045785	positive regulation of cell adhesion	22/119	485/18888	0.0453608	7.19979	11.0138	3.28908e-13	1.2888e-11	5.51236e-12	LCK/SYK/ALOX5/RELA/ALOX15/SRC/ITGA5/ITGB3/VEGFA/IL10/TNF/IL6/PRKCA/IL1B/SELE/VCAM1/IL1A/CD80/MTOR/CCR2/CD28/TGFB2	22
BP	GO:0090130	tissue migration	20/119	383/18888	0.0522193	8.28839	11.4742	3.31278e-13	1.2888e-11	5.51236e-12	PTGS2/CYP1B1/MMP9/KIT/SRC/SIRT1/ITGB3/PPARG/VEGFA/TNF/PRKCA/HIF1A/EDN1/FGF2/NOS3/TGFB1/PTEN/NFE2L2/MTOR/TGFB2	20
BP	GO:0010634	positive regulation of epithelial cell migration	15/119	177/18888	0.0847458	13.4511	13.2519	3.68058e-13	1.41271e-11	6.04235e-12	PTGS2/MMP9/SRC/SIRT1/ITGB3/VEGFA/PRKCA/HIF1A/EDN1/FGF2/NOS3/TGFB1/NFE2L2/MTOR/TGFB2	15
BP	GO:0070301	cellular response to hydrogen peroxide	11/119	67/18888	0.164179	26.0589	16.3611	3.70112e-13	1.41271e-11	6.04235e-12	CYP1B1/RELA/SRC/HDAC2/SIRT1/IL6/CAT/EDN1/PRKCD/NFE2L2/NQO1	11
BP	GO:0051896	regulation of phosphatidylinositol 3-kinase/protein kinase B signal transduction	17/119	253/18888	0.0671937	10.6652	12.3236	4.05413e-13	1.53299e-11	6.5568e-12	EGFR/IGF1R/KIT/SRC/SIRT1/PPARA/TNF/XDH/CAT/FGF2/TGFB1/DDIT3/PTEN/NTRK1/MTOR/CD28/TGFB2	17
BP	GO:1903034	regulation of response to wounding	15/119	179/18888	0.0837989	13.3008	13.1664	4.34148e-13	1.62645e-11	6.95652e-12	ALOX5/IGF1R/STAT3/PLAU/IL10/TNF/EDN1/FGF2/F3/PRKCD/NOS3/PLAT/PTEN/NFE2L2/MTOR	15
BP	GO:0010632	regulation of epithelial cell migration	18/119	298/18888	0.0604027	9.58728	11.8976	4.84037e-13	1.79671e-11	7.68476e-12	PTGS2/MMP9/SRC/SIRT1/ITGB3/PPARG/VEGFA/TNF/PRKCA/HIF1A/EDN1/FGF2/NOS3/TGFB1/PTEN/NFE2L2/MTOR/TGFB2	18
BP	GO:0022407	regulation of cell-cell adhesion	22/119	496/18888	0.0443548	7.04012	10.8544	5.15317e-13	1.89543e-11	8.10699e-12	LCK/SYK/ALOX5/RELA/SRC/PPARA/VEGFA/IL10/TNF/IL6/CASP3/PRKCA/IL1B/SELE/VCAM1/PRKCD/TGFB1/IL1A/CD80/MTOR/CCR2/CD28	22
BP	GO:0050679	positive regulation of epithelial cell proliferation	16/119	219/18888	0.0730594	11.5962	12.5587	5.77364e-13	2.10452e-11	9.0013e-12	EGFR/AR/SIRT1/ITGB3/STAT3/VEGFA/CCND1/IL10/TNF/PRKCA/HIF1A/FGF2/CTNNB1/MYC/F3/TGFA	16
BP	GO:0007565	female pregnancy	15/119	183/18888	0.0819672	13.0101	12.9995	6.00417e-13	2.1567e-11	9.22449e-12	ESR1/PTGS2/MMP9/MMP2/AR/ITGA5/ITGB3/SLC2A1/VEGFA/BCL2/FOS/SOD1/GJA1/IL1B/PAPPA	15
BP	GO:1904705	regulation of vascular associated smooth muscle cell proliferation	12/119	93/18888	0.129032	20.4803	14.9952	6.02341e-13	2.1567e-11	9.22449e-12	MMP9/MMP2/SRC/PPARG/IL10/TNF/JUN/EDN1/FGF2/GJA1/SOD2/PTEN	12
BP	GO:2000379	positive regulation of reactive oxygen species metabolic process	11/119	70/18888	0.157143	24.9421	15.9794	6.1345e-13	2.17721e-11	9.31221e-12	SYK/CYP1B1/EGFR/TP53/XDH/SOD1/PRKCD/SOD2/TGFB1/NFE2L2/CRP	11
BP	GO:1905952	regulation of lipid localization	15/119	186/18888	0.0806452	12.8002	12.8777	7.61804e-13	2.68023e-11	1.14637e-11	SYK/SIRT1/ITGB3/PPARA/PPARG/TNF/IL6/NFKBIA/EDN1/IL1B/PRKCD/IL1A/CRP/PON1/PTGES	15
BP	GO:0071456	cellular response to hypoxia	14/119	154/18888	0.0909091	14.4293	13.324	8.93381e-13	3.11605e-11	1.33278e-11	PTGS2/SRC/SIRT1/PPARG/VEGFA/BCL2/FOS/TP53/HIF1A/EDN1/MYC/TGFB1/NFE2L2/MTOR	14
BP	GO:2000116	regulation of cysteine-type endopeptidase activity	15/119	190/18888	0.0789474	12.5307	12.7195	1.03957e-12	3.59496e-11	1.53761e-11	LCK/SYK/MMP9/SRC/SIRT1/PPARG/VEGFA/BAX/TNF/XDH/MYC/F3/XIAP/TNFSF10/BIRC3	15
BP	GO:0031960	response to corticosteroid	14/119	156/18888	0.0897436	14.2443	13.2262	1.0677e-12	3.66093e-11	1.56583e-11	PTGS2/CYP1B1/EGFR/IGF1R/SRC/MAOB/BCL2/FOS/IL10/TNF/IL6/CASP3/EDN1/PAPPA	14
BP	GO:0032943	mononuclear cell proliferation	18/119	315/18888	0.0571429	9.06987	11.5005	1.23929e-12	4.2136e-11	1.80221e-11	SYK/AHR/BCL2/BAX/IL10/IL6/CASP3/TP53/CTNNB1/GJA1/IL1B/VCAM1/PRKCD/IL1A/CRP/CD80/CCR2/CD28	18
BP	GO:0043281	regulation of cysteine-type endopeptidase activity involved in apoptotic process	14/119	160/18888	0.0875	13.8882	13.0359	1.51365e-12	5.10353e-11	2.18284e-11	LCK/SYK/MMP9/SRC/SIRT1/PPARG/VEGFA/BAX/TNF/XDH/MYC/F3/XIAP/TNFSF10	14
BP	GO:0097237	cellular response to toxic substance	13/119	129/18888	0.100775	15.9953	13.6075	1.60857e-12	5.37875e-11	2.30056e-11	PTGS1/PTGS2/CYP1B1/TNF/SOD1/CAT/SOD2/NOS3/MPO/ABCG2/NFE2L2/NQO1/PTGES	13
BP	GO:0036294	cellular response to decreased oxygen levels	14/119	161/18888	0.0869565	13.802	12.9894	1.64917e-12	5.46929e-11	2.33929e-11	PTGS2/SRC/SIRT1/PPARG/VEGFA/BCL2/FOS/TP53/HIF1A/EDN1/MYC/TGFB1/NFE2L2/MTOR	14
BP	GO:0060326	cell chemotaxis	18/119	322/18888	0.0559006	8.8727	11.3456	1.79528e-12	5.8594e-11	2.50614e-11	SYK/ALOX5/MMP2/KIT/ABCC1/VEGFA/MAPK1/IL10/IL6/EDN1/FGF2/IL1B/VCAM1/PRKCD/CXCL8/C3AR1/CCR2/TGFB2	18
BP	GO:0120254	olefinic compound metabolic process	14/119	162/18888	0.0864198	13.7168	12.9433	1.79576e-12	5.8594e-11	2.50614e-11	PTGS1/PTGS2/CYP1A2/CYP2C9/CYP3A4/CYP2C19/CYP1B1/ALOX5/AKR1B1/CYP1A1/ALOX15/CYP11B1/CYP11B2/CYP17A1	14
BP	GO:0008585	female gonad development	12/119	102/18888	0.117647	18.6733	14.2506	1.86321e-12	6.03083e-11	2.57946e-11	ESR1/MMP2/KIT/SRC/SIRT1/VEGFA/BCL2/BAX/CASP3/SOD1/NOS3/BRCA2	12
BP	GO:0010623	programmed cell death involved in cell development	8/119	25/18888	0.32	50.7913	19.8359	1.93422e-12	6.21099e-11	2.65652e-11	KIT/BCL2/BAX/SOD1/FGF2/IL1B/IL1A/NTRK1	8
BP	GO:0071219	cellular response to molecule of bacterial origin	16/119	238/18888	0.0672269	10.6704	11.9544	2.0735e-12	6.60581e-11	2.82539e-11	AHR/MMP9/RELA/SRC/MAPK1/IL10/TNF/IL6/MAPK8/NFKBIA/PRKCA/IL1B/CXCL8/NOS3/IL1A/CD80	16
BP	GO:0071248	cellular response to metal ion	15/119	200/18888	0.075	11.9042	12.3442	2.19292e-12	6.93167e-11	2.96476e-11	PTGS2/CYP1A2/EGFR/CYP1A1/MMP9/ALOX15/CYP11B1/CYP11B2/FOS/MAPK1/JUN/MAPK8/EDN1/NFE2L2/NQO1	15
BP	GO:0071356	cellular response to tumor necrosis factor	16/119	241/18888	0.06639	10.5376	11.8653	2.51095e-12	7.87543e-11	3.36842e-11	SYK/CYP1B1/RELA/SIRT1/FOS/MAPK1/TNF/TP53/NFKBIA/STAT1/EDN1/VCAM1/CXCL8/NFE2L2/XIAP/BIRC3	16
BP	GO:0051384	response to glucocorticoid	13/119	134/18888	0.0970149	15.3985	13.3185	2.63162e-12	8.1904e-11	3.50314e-11	PTGS2/CYP1B1/EGFR/IGF1R/MAOB/BCL2/FOS/IL10/TNF/IL6/CASP3/EDN1/PAPPA	13
BP	GO:0030879	mammary gland development	13/119	135/18888	0.0962963	15.2844	13.2626	2.89681e-12	8.94694e-11	3.82672e-11	ESR1/SRC/AR/VEGFA/CCND1/BAX/MAPK1/XDH/HIF1A/FGF2/GJA1/BRCA2/TGFA	13
BP	GO:0046545	development of primary female sexual characteristics	12/119	106/18888	0.113208	17.9686	13.9496	2.97207e-12	9.10985e-11	3.8964e-11	ESR1/MMP2/KIT/SRC/SIRT1/VEGFA/BCL2/BAX/CASP3/SOD1/NOS3/BRCA2	12
BP	GO:0030098	lymphocyte differentiation	20/119	432/18888	0.0462963	7.34827	10.6283	3.04049e-12	9.24949e-11	3.95612e-11	LCK/SYK/KIT/STAT3/BCL2/BAX/IL10/IL6/TP53/SOD1/CTNNB1/IL1B/VCAM1/TGFB1/IL1A/CD80/NTRK1/MTOR/CCR2/CD28	20
BP	GO:0046686	response to cadmium ion	10/119	60/18888	0.166667	26.4538	15.7239	3.88068e-12	1.17173e-10	5.01165e-11	CYP1A2/EGFR/MMP9/KIT/FOS/MAPK1/JUN/MAPK8/CAT/SOD2	10
BP	GO:1902894	negative regulation of miRNA transcription	8/119	27/18888	0.296296	47.0289	19.0575	3.92886e-12	1.1775e-10	5.0363e-11	ESR1/RELA/PPARA/PPARG/VEGFA/TNF/HIF1A/TGFB1	8
BP	GO:0001667	ameboidal-type cell migration	21/119	498/18888	0.0421687	6.69313	10.252	4.84219e-12	1.44055e-10	6.16142e-11	PTGS2/CYP1B1/MMP9/KIT/SRC/SIRT1/ITGB3/PPARG/VEGFA/TNF/PRKCA/HIF1A/EDN1/FGF2/GJA1/NOS3/TGFB1/PTEN/NFE2L2/MTOR/TGFB2	21
BP	GO:0046209	nitric oxide metabolic process	11/119	84/18888	0.130952	20.7851	14.4706	4.89181e-12	1.44469e-10	6.17912e-11	PTGS2/CYP1B1/CYP1A1/PPARA/IL10/TNF/EDN1/IL1B/SOD2/NOS3/NQO1	11
BP	GO:2000629	negative regulation of miRNA metabolic process	8/119	28/18888	0.285714	45.3493	18.6995	5.47168e-12	1.60423e-10	6.86151e-11	ESR1/RELA/PPARA/PPARG/VEGFA/TNF/HIF1A/TGFB1	8
BP	GO:2001057	reactive nitrogen species metabolic process	11/119	85/18888	0.129412	20.5406	14.377	5.58947e-12	1.62698e-10	6.9588e-11	PTGS2/CYP1B1/CYP1A1/PPARA/IL10/TNF/EDN1/IL1B/SOD2/NOS3/NQO1	11
BP	GO:0071453	cellular response to oxygen levels	14/119	177/18888	0.079096	12.5543	12.2975	6.03203e-12	1.74326e-10	7.45613e-11	PTGS2/SRC/SIRT1/PPARG/VEGFA/BCL2/FOS/TP53/HIF1A/EDN1/MYC/TGFB1/NFE2L2/MTOR	14
BP	GO:1901654	response to ketone	15/119	217/18888	0.0691244	10.9716	11.7638	7.12453e-12	2.04439e-10	8.7441e-11	CYP1B1/AHR/EGFR/RELA/IGF1R/SRC/AR/SIRT1/MAOB/FOS/EDN1/TGFB1/NQO1/PAPPA/TGFB2	15
BP	GO:0033674	positive regulation of kinase activity	17/119	303/18888	0.0561056	8.90523	11.0456	7.36898e-12	2.09964e-10	8.98043e-11	EGFR/IGF1R/KIT/SRC/SIRT1/ITGB3/VEGFA/CCND1/TNF/EDN1/FGF2/IL1B/PRKCD/TNFRSF10B/NTRK1/TNFRSF10A/TGFB2	17
BP	GO:0001936	regulation of endothelial cell proliferation	14/119	181/18888	0.0773481	12.2769	12.1384	8.17437e-12	2.31283e-10	9.89228e-11	ALOX5/SIRT1/ITGB3/PPARG/STAT3/VEGFA/IL10/TNF/XDH/PRKCA/HIF1A/STAT1/FGF2/F3	14
BP	GO:1904019	epithelial cell apoptotic process	13/119	147/18888	0.0884354	14.0367	12.6347	8.65302e-12	2.43126e-10	1.03988e-10	ESR1/IGF1R/ITGB3/PPARA/BCL2/BAX/IL10/TNF/IL6/CASP3/ICAM1/TGFB1/NFE2L2	13
BP	GO:0046651	lymphocyte proliferation	17/119	308/18888	0.0551948	8.76067	10.9342	9.55671e-12	2.66665e-10	1.14056e-10	SYK/AHR/BCL2/BAX/IL10/IL6/CASP3/TP53/CTNNB1/GJA1/IL1B/VCAM1/PRKCD/IL1A/CD80/CCR2/CD28	17
BP	GO:0070663	regulation of leukocyte proliferation	16/119	267/18888	0.0599251	9.51147	11.153	1.18884e-11	3.29456e-10	1.40912e-10	SYK/AHR/KIT/BCL2/MAPK1/IL10/IL6/CASP3/CTNNB1/IL1B/VCAM1/IL1A/CRP/CD80/CCR2/CD28	16
BP	GO:0071222	cellular response to lipopolysaccharide	15/119	225/18888	0.0666667	10.5815	11.5125	1.1976e-11	3.29626e-10	1.40985e-10	MMP9/RELA/SRC/MAPK1/IL10/TNF/IL6/MAPK8/NFKBIA/PRKCA/IL1B/CXCL8/NOS3/IL1A/CD80	15
BP	GO:1902175	regulation of oxidative stress-induced intrinsic apoptotic signaling pathway	9/119	47/18888	0.191489	30.3937	16.0652	1.28255e-11	3.50621e-10	1.49965e-10	MMP2/SIRT1/IL10/SOD1/HIF1A/CTNNB1/MCL1/SOD2/NFE2L2	9
BP	GO:0032868	response to insulin	16/119	269/18888	0.0594796	9.44075	11.1023	1.3304e-11	3.61261e-10	1.54516e-10	RELA/IGF1R/SRC/SIRT1/SLC2A1/PPARA/PPARG/FOS/MAPK1/IL10/CAT/STAT1/IL1B/PRKCD/MTOR/TNFSF10	16
BP	GO:0045859	regulation of protein kinase activity	20/119	470/18888	0.0425532	6.75416	10.0587	1.40309e-11	3.78461e-10	1.61873e-10	EGFR/KIT/SRC/SIRT1/ITGB3/PPARG/VEGFA/CCND1/TNF/SOD1/HERC5/EDN1/FGF2/IL1B/PRKCD/CCNB1/PTEN/TNFRSF10B/TNFRSF10A/TGFB2	20
BP	GO:0046660	female sex differentiation	12/119	121/18888	0.0991736	15.7411	12.9527	1.46071e-11	3.91393e-10	1.67404e-10	ESR1/MMP2/KIT/SRC/SIRT1/VEGFA/BCL2/BAX/CASP3/SOD1/NOS3/BRCA2	12
BP	GO:0071241	cellular response to inorganic substance	15/119	229/18888	0.0655022	10.3967	11.3915	1.54083e-11	4.10145e-10	1.75424e-10	PTGS2/CYP1A2/EGFR/CYP1A1/MMP9/ALOX15/CYP11B1/CYP11B2/FOS/MAPK1/JUN/MAPK8/EDN1/NFE2L2/NQO1	15
BP	GO:0051091	positive regulation of DNA-binding transcription factor activity	15/119	230/18888	0.0652174	10.3515	11.3618	1.63976e-11	4.33627e-10	1.85468e-10	ESR1/RELA/KIT/AR/ESR2/PPARG/STAT3/IL10/TNF/IL6/EDN1/IL1B/DDIT3/PTEN/NTRK1	15
BP	GO:0043525	positive regulation of neuron apoptotic process	10/119	69/18888	0.144928	23.0033	14.5797	1.66923e-11	4.38553e-10	1.87575e-10	MMP2/BAX/TNF/CASP3/TP53/CTNNB1/MCL1/DDIT3/NQO1/TGFB2	10
BP	GO:0003018	vascular process in circulatory system	16/119	275/18888	0.0581818	9.23477	10.9533	1.85412e-11	4.83985e-10	2.07007e-10	PTGS2/EGFR/ABCB1/MMP2/SRC/ABCC1/SLC2A1/VEGFA/TNF/SOD1/EDN1/SOD2/NOS3/TGFB1/ABCG2/CRP	16
BP	GO:0022612	gland morphogenesis	12/119	125/18888	0.096	15.2374	12.7165	2.15288e-11	5.58367e-10	2.38821e-10	ESR1/EGFR/MMP2/SRC/AR/BCL2/BAX/TNF/IL6/TGFB1/TGFA/TGFB2	12
BP	GO:0052548	regulation of endopeptidase activity	16/119	280/18888	0.0571429	9.06987	10.8325	2.42988e-11	6.26198e-10	2.67833e-10	LCK/SYK/MMP9/SRC/SIRT1/PPARG/STAT3/VEGFA/BAX/TNF/XDH/MYC/F3/XIAP/TNFSF10/BIRC3	16
BP	GO:0042698	ovulation cycle	10/119	72/18888	0.138889	22.0448	14.2456	2.59104e-11	6.63503e-10	2.83789e-10	ESR1/CYP1B1/EGFR/MMP2/IGF1R/SRC/SIRT1/CASP3/NOS3/TGFB2	10
BP	GO:0071260	cellular response to mechanical stimulus	10/119	73/18888	0.136986	21.7428	14.1388	2.98656e-11	7.59975e-10	3.25051e-10	PTGS2/EGFR/IGF1R/ITGB3/SLC2A1/MAPK8/FGF2/IL1B/TNFRSF10B/TNFRSF10A	10
BP	GO:1903037	regulation of leukocyte cell-cell adhesion	18/119	382/18888	0.0471204	7.47908	10.1865	3.08591e-11	7.80348e-10	3.33765e-10	LCK/SYK/ALOX5/RELA/SRC/PPARA/IL10/TNF/IL6/CASP3/IL1B/SELE/VCAM1/IL1A/CD80/MTOR/CCR2/CD28	18
BP	GO:0043122	regulation of canonical NF-kappaB signal transduction	16/119	286/18888	0.0559441	8.87959	10.6916	3.33762e-11	8.38759e-10	3.58748e-10	ESR1/RELA/SIRT1/VEGFA/TNF/NFKBIA/STAT1/EDN1/GJA1/IL1B/TGFB1/IL1A/TNFRSF10B/XIAP/TNFSF10/BIRC3	16
BP	GO:1904707	positive regulation of vascular associated smooth muscle cell proliferation	9/119	52/18888	0.173077	27.4712	15.22	3.37298e-11	8.42412e-10	3.6031e-10	MMP9/MMP2/SRC/IL10/TNF/JUN/EDN1/FGF2/GJA1	9
BP	GO:2001237	negative regulation of extrinsic apoptotic signaling pathway	11/119	100/18888	0.11	17.4595	13.1405	3.42882e-11	8.47458e-10	3.62469e-10	RELA/SRC/AR/BCL2/TNF/ICAM1/IL1B/MCL1/NOS3/IL1A/COL2A1	11
BP	GO:0014823	response to activity	10/119	74/18888	0.135135	21.449	14.034	3.43507e-11	8.47458e-10	3.62469e-10	MMP2/ITGB3/FOS/IL10/TNF/IL6/CAT/HIF1A/EDN1/SOD2	10
BP	GO:0001935	endothelial cell proliferation	14/119	202/18888	0.0693069	11.0006	11.3783	3.59761e-11	8.82178e-10	3.77319e-10	ALOX5/SIRT1/ITGB3/PPARG/STAT3/VEGFA/IL10/TNF/XDH/PRKCA/HIF1A/STAT1/FGF2/F3	14
BP	GO:1904645	response to amyloid-beta	9/119	54/18888	0.166667	26.4538	14.9146	4.8245e-11	1.1759e-09	5.02948e-10	MMP9/MMP2/IGF1R/HDAC2/ABCC1/TNF/GJA1/ICAM1/VCAM1	9
BP	GO:0010888	negative regulation of lipid storage	7/119	22/18888	0.318182	50.5027	18.4984	5.19852e-11	1.25947e-09	5.38693e-10	ITGB3/PPARA/PPARG/TNF/IL6/NFKBIA/CRP	7
BP	GO:0042063	gliogenesis	17/119	346/18888	0.0491329	7.79851	10.1627	5.9664e-11	1.43691e-09	6.14584e-10	EGFR/RELA/HDAC2/STAT3/MAPK1/TNF/IL6/TP53/SOD1/FGF2/CTNNB1/IL1B/TGFB1/PTEN/MTOR/CCR2/TGFB2	17
BP	GO:0010720	positive regulation of cell development	19/119	454/18888	0.0418502	6.64258	9.69014	6.3751e-11	1.52625e-09	6.52797e-10	SYK/EGFR/RELA/KIT/HDAC2/VEGFA/BCL2/FOS/IL10/TNF/IL6/PRKCA/HIF1A/FGF2/CTNNB1/IL1B/TGFB1/CD80/MTOR	19
BP	GO:0061041	regulation of wound healing	12/119	138/18888	0.0869565	13.802	12.0185	6.94902e-11	1.65387e-09	7.0738e-10	ALOX5/PLAU/TNF/EDN1/FGF2/F3/PRKCD/NOS3/PLAT/PTEN/NFE2L2/MTOR	12
BP	GO:0042098	T cell proliferation	14/119	213/18888	0.0657277	10.4325	11.0235	7.31115e-11	1.72988e-09	7.39891e-10	SYK/BAX/IL10/IL6/CASP3/TP53/CTNNB1/GJA1/IL1B/VCAM1/IL1A/CD80/CCR2/CD28	14
BP	GO:0045860	positive regulation of protein kinase activity	15/119	257/18888	0.0583658	9.26397	10.6212	7.91471e-11	1.8618e-09	7.96315e-10	EGFR/KIT/SRC/SIRT1/ITGB3/VEGFA/CCND1/TNF/EDN1/FGF2/IL1B/PRKCD/TNFRSF10B/TNFRSF10A/TGFB2	15
BP	GO:0052547	regulation of peptidase activity	16/119	304/18888	0.0526316	8.35383	10.2924	8.28204e-11	1.93694e-09	8.28456e-10	LCK/SYK/MMP9/SRC/SIRT1/PPARG/STAT3/VEGFA/BAX/TNF/XDH/MYC/F3/XIAP/TNFSF10/BIRC3	16
BP	GO:0097305	response to alcohol	15/119	259/18888	0.0579151	9.19243	10.5707	8.82732e-11	2.05261e-09	8.77926e-10	CYP1B1/AHR/IGF1R/HDAC2/PPARA/MAOB/FOS/TNF/SOD1/CAT/CTNNB1/VCAM1/SOD2/TGFB1/NQO1	15
BP	GO:0019369	arachidonic acid metabolic process	9/119	58/18888	0.155172	24.6294	14.3508	9.45981e-11	2.18711e-09	9.35454e-10	PTGS1/PTGS2/CYP1A2/CYP2C9/CYP2C19/CYP1B1/ALOX5/CYP1A1/ALOX15	9
BP	GO:2001235	positive regulation of apoptotic signaling pathway	12/119	143/18888	0.0839161	13.3194	11.7747	1.05603e-10	2.42767e-09	1.03834e-09	LCK/MMP2/SIRT1/BAX/TNF/TP53/SOD1/MYC/PRKCD/MCL1/DDIT3/TNFSF10	12
BP	GO:0030217	T cell differentiation	16/119	310/18888	0.0516129	8.19214	10.1666	1.10622e-10	2.52868e-09	1.08155e-09	LCK/SYK/KIT/STAT3/BCL2/IL6/TP53/SOD1/CTNNB1/IL1B/TGFB1/IL1A/CD80/MTOR/CCR2/CD28	16
BP	GO:0007249	canonical NF-kappaB signal transduction	16/119	311/18888	0.0514469	8.1658	10.1459	1.16018e-10	2.63712e-09	1.12793e-09	ESR1/RELA/SIRT1/VEGFA/TNF/NFKBIA/STAT1/EDN1/GJA1/IL1B/TGFB1/IL1A/TNFRSF10B/XIAP/TNFSF10/BIRC3	16
BP	GO:0046456	icosanoid biosynthetic process	9/119	60/18888	0.15	23.8084	14.0897	1.29951e-10	2.93733e-09	1.25633e-09	PTGS1/PTGS2/CYP2C9/SYK/ALOX5/SIRT1/EDN1/IL1B/PTGES	9
BP	GO:0071900	regulation of protein serine/threonine kinase activity	15/119	267/18888	0.0561798	8.91701	10.3741	1.35319e-10	3.04167e-09	1.30096e-09	EGFR/KIT/SRC/SIRT1/PPARG/VEGFA/CCND1/TNF/HERC5/EDN1/FGF2/IL1B/PRKCD/CCNB1/PTEN	15
BP	GO:1904035	regulation of epithelial cell apoptotic process	11/119	115/18888	0.0956522	15.1822	12.1467	1.5918e-10	3.55825e-09	1.52191e-09	ESR1/IGF1R/ITGB3/PPARA/BCL2/BAX/TNF/IL6/ICAM1/TGFB1/NFE2L2	11
BP	GO:0051302	regulation of cell division	13/119	186/18888	0.0698925	11.0935	11.0151	1.68962e-10	3.75616e-09	1.60656e-09	ESRRB/IGF1R/VEGFA/CAT/FGF2/MYC/IL1B/BIRC5/TGFB1/IL1A/BRCA2/TGFA/TGFB2	13
BP	GO:0002687	positive regulation of leukocyte migration	12/119	149/18888	0.0805369	12.783	11.4977	1.70884e-10	3.77812e-09	1.61595e-09	ITGB3/VEGFA/MAPK1/TNF/IL6/EDN1/ICAM1/SELE/CXCL8/IL1A/C3AR1/CCR2	12
BP	GO:0034103	regulation of tissue remodeling	10/119	87/18888	0.114943	18.244	12.8363	1.78644e-10	3.92822e-09	1.68015e-09	SYK/EGFR/SRC/ITGB3/PPARG/IL6/TP53/PRKCA/GJA1/TGFB1	10
BP	GO:0022409	positive regulation of cell-cell adhesion	16/119	325/18888	0.0492308	7.81404	9.86635	2.21999e-10	4.85518e-09	2.07663e-09	LCK/SYK/ALOX5/RELA/SRC/IL10/TNF/IL6/IL1B/SELE/VCAM1/IL1A/CD80/MTOR/CCR2/CD28	16
BP	GO:1903039	positive regulation of leukocyte cell-cell adhesion	15/119	277/18888	0.0541516	8.59509	10.1396	2.26269e-10	4.92197e-09	2.10519e-09	LCK/SYK/ALOX5/RELA/SRC/TNF/IL6/IL1B/SELE/VCAM1/IL1A/CD80/MTOR/CCR2/CD28	15
BP	GO:1990748	cellular detoxification	11/119	119/18888	0.092437	14.6718	11.9128	2.30948e-10	4.99688e-09	2.13723e-09	PTGS1/PTGS2/SOD1/CAT/SOD2/NOS3/MPO/ABCG2/NFE2L2/NQO1/PTGES	11
BP	GO:0042554	superoxide anion generation	8/119	43/18888	0.186047	29.5298	14.9131	2.35995e-10	5.07481e-09	2.17056e-09	SYK/EGFR/SOD1/EDN1/PRKCD/SOD2/TGFB1/CRP	8
BP	GO:2001244	positive regulation of intrinsic apoptotic signaling pathway	9/119	64/18888	0.140625	22.3204	13.6039	2.37059e-10	5.07481e-09	2.17056e-09	LCK/MMP2/SIRT1/BAX/TP53/SOD1/MYC/MCL1/DDIT3	9
BP	GO:0032368	regulation of lipid transport	12/119	156/18888	0.0769231	12.2094	11.1941	2.91788e-10	6.21356e-09	2.65762e-09	SYK/SIRT1/ITGB3/PPARA/PPARG/NFKBIA/EDN1/IL1B/PRKCD/IL1A/PON1/PTGES	12
BP	GO:0030099	myeloid cell differentiation	18/119	439/18888	0.0410023	6.50799	9.29766	2.96679e-10	6.28462e-09	2.68801e-09	MMP9/KIT/SRC/SIRT1/PPARG/STAT3/VEGFA/FOS/TNF/CASP3/NFKBIA/PRKCA/HIF1A/STAT1/CTNNB1/MYC/TGFB1/MTOR	18
BP	GO:0030595	leukocyte chemotaxis	14/119	237/18888	0.0590717	9.37602	10.3323	3.00735e-10	6.29657e-09	2.69312e-09	SYK/ALOX5/MMP2/KIT/VEGFA/MAPK1/IL10/IL6/EDN1/IL1B/CXCL8/C3AR1/CCR2/TGFB2	14
BP	GO:0045471	response to ethanol	11/119	122/18888	0.0901639	14.3111	11.7447	3.0258e-10	6.29657e-09	2.69312e-09	IGF1R/HDAC2/PPARA/MAOB/FOS/TNF/SOD1/CAT/VCAM1/SOD2/NQO1	11
BP	GO:0045787	positive regulation of cell cycle	16/119	332/18888	0.0481928	7.64929	9.73277	3.03468e-10	6.29657e-09	2.69312e-09	EGFR/CYP1A1/IGF1R/CCND1/IL10/TNF/PRKCA/EDN1/IL1B/BIRC5/CCNB1/IL1A/CD28/BRCA2/TGFA/TGFB2	16
BP	GO:0070371	ERK1 and ERK2 cascade	16/119	332/18888	0.0481928	7.64929	9.73277	3.03468e-10	6.29657e-09	2.69312e-09	SYK/EGFR/ALOX15/SRC/ITGB3/MAPK1/TNF/PRKCA/EDN1/FGF2/MYC/ICAM1/IL1B/TGFB1/IL1A/NTRK1	16
BP	GO:2001236	regulation of extrinsic apoptotic signaling pathway	12/119	157/18888	0.0764331	12.1317	11.1523	3.14279e-10	6.48762e-09	2.77484e-09	RELA/SRC/AR/BCL2/TNF/ICAM1/IL1B/MCL1/NOS3/IL1A/TNFSF10/COL2A1	12
BP	GO:0097529	myeloid leukocyte migration	14/119	239/18888	0.0585774	9.29756	10.2791	3.35878e-10	6.89828e-09	2.95048e-09	SYK/MMP2/KIT/VEGFA/MAPK1/IL6/EDN1/IL1B/CXCL8/PECAM1/IL1A/C3AR1/CCR2/TGFB2	14
BP	GO:0098754	detoxification	12/119	158/18888	0.0759494	12.0549	11.1109	3.38327e-10	6.91349e-09	2.95699e-09	PTGS1/PTGS2/ABCB1/SOD1/CAT/SOD2/NOS3/MPO/ABCG2/NFE2L2/NQO1/PTGES	12
BP	GO:0060562	epithelial tube morphogenesis	16/119	335/18888	0.0477612	7.58079	9.6767	3.46176e-10	7.03833e-09	3.01038e-09	ESR1/SRC/AR/PRKACA/VEGFA/BCL2/TNF/CASP3/HIF1A/EDN1/FGF2/CTNNB1/MYC/GJA1/TGFB1/TGFB2	16
BP	GO:0045862	positive regulation of proteolysis	16/119	336/18888	0.047619	7.55822	9.65817	3.61599e-10	7.29255e-09	3.11912e-09	LCK/SYK/SRC/HDAC2/SIRT1/PPARG/STAT3/BAX/TNF/XDH/MYC/F3/IL1B/PTEN/NFE2L2/TNFSF10	16
BP	GO:0061180	mammary gland epithelium development	9/119	67/18888	0.134328	21.321	13.2677	3.62284e-10	7.29255e-09	3.11912e-09	ESR1/SRC/AR/CCND1/BAX/MAPK1/HIF1A/FGF2/BRCA2	9
BP	GO:0032944	regulation of mononuclear cell proliferation	14/119	241/18888	0.0580913	9.22041	10.2266	3.74739e-10	7.5059e-09	3.21037e-09	SYK/AHR/BCL2/IL10/IL6/CASP3/CTNNB1/IL1B/VCAM1/IL1A/CRP/CD80/CCR2/CD28	14
BP	GO:0051781	positive regulation of cell division	10/119	94/18888	0.106383	16.8854	12.2938	3.89109e-10	7.75535e-09	3.31706e-09	IGF1R/VEGFA/CAT/FGF2/IL1B/BIRC5/TGFB1/IL1A/TGFA/TGFB2	10
BP	GO:0006805	xenobiotic metabolic process	11/119	126/18888	0.0873016	13.8567	11.5295	4.28946e-10	8.50744e-09	3.63874e-09	CYP1A2/CYP2C9/CYP3A4/CYP2C19/CYP1B1/AHR/ABCB1/CYP1A1/ABCC1/NR1I2/NQO1	11
BP	GO:0048863	stem cell differentiation	14/119	248/18888	0.0564516	8.96015	10.0475	5.45386e-10	1.0719e-08	4.58464e-09	ESR1/ESRRB/KIT/HDAC2/STAT3/BCL2/MAPK1/TP53/HIF1A/EDN1/FGF2/CTNNB1/NFE2L2/TGFB2	14
BP	GO:0032102	negative regulation of response to external stimulus	18/119	456/18888	0.0394737	6.26537	9.06274	5.4575e-10	1.0719e-08	4.58464e-09	SYK/ALOX5/AHR/SRC/PPARA/PPARG/STAT3/PLAU/IL10/TNF/SOD1/EDN1/FGF2/PRKCD/NOS3/TGFB1/PLAT/PTEN	18
BP	GO:0007623	circadian rhythm	13/119	205/18888	0.0634146	10.0653	10.3914	5.63966e-10	1.10232e-08	4.71477e-09	AHR/EGFR/HDAC2/SIRT1/MTNR1A/PPARA/PPARG/TNF/TP53/MAPK8/PTEN/NTRK1/MTOR	13
BP	GO:0006631	fatty acid metabolic process	17/119	401/18888	0.042394	6.72889	9.23302	5.82539e-10	1.13315e-08	4.84663e-09	PTGS1/PTGS2/CYP1A2/CYP2C9/CYP3A4/CYP2C19/CYP1B1/ALOX5/AKR1B1/CYP1A1/ALOX15/SIRT1/PPARA/PPARG/EDN1/IL1B/PTGES	17
BP	GO:0006633	fatty acid biosynthetic process	12/119	166/18888	0.0722892	11.4739	10.7925	5.99318e-10	1.16021e-08	4.96237e-09	PTGS1/PTGS2/CYP1A2/CYP2C9/CYP3A4/ALOX5/CYP1A1/ALOX15/SIRT1/EDN1/IL1B/PTGES	12
BP	GO:0010595	positive regulation of endothelial cell migration	11/119	131/18888	0.0839695	13.3279	11.2739	6.52432e-10	1.25228e-08	5.35618e-09	PTGS2/SIRT1/ITGB3/VEGFA/PRKCA/HIF1A/EDN1/FGF2/NOS3/TGFB1/NFE2L2	11
BP	GO:0098869	cellular oxidant detoxification	10/119	99/18888	0.10101	16.0326	11.9408	6.53069e-10	1.25228e-08	5.35618e-09	PTGS1/PTGS2/SOD1/CAT/SOD2/NOS3/MPO/NFE2L2/NQO1/PTGES	10
BP	GO:1903035	negative regulation of response to wounding	10/119	100/18888	0.1	15.8723	11.8733	7.21823e-10	1.37759e-08	5.89214e-09	ALOX5/STAT3/PLAU/TNF/EDN1/FGF2/PRKCD/NOS3/PLAT/PTEN	10
BP	GO:0090322	regulation of superoxide metabolic process	7/119	31/18888	0.225806	35.8406	15.4584	7.64896e-10	1.45294e-08	6.21443e-09	SYK/EGFR/SOD1/PRKCD/TGFB1/NFE2L2/CRP	7
BP	GO:0051897	positive regulation of phosphatidylinositol 3-kinase/protein kinase B signal transduction	12/119	171/18888	0.0701754	11.1384	10.6044	8.43693e-10	1.59513e-08	6.82258e-09	EGFR/IGF1R/KIT/SRC/SIRT1/TNF/CAT/FGF2/TGFB1/MTOR/CD28/TGFB2	12
BP	GO:0032677	regulation of interleukin-8 production	10/119	102/18888	0.0980392	15.561	11.7411	8.78922e-10	1.65401e-08	7.07441e-09	SYK/RELA/STAT3/IL10/TNF/IL6/F3/IL1B/DDIT3/CRP	10
BP	GO:0071383	cellular response to steroid hormone stimulus	13/119	213/18888	0.0610329	9.6873	10.1526	9.02847e-10	1.69117e-08	7.23334e-09	ESR1/CYP1B1/EGFR/ESRRA/ESRRB/IGF1R/SRC/AR/ESR2/SIRT1/PPARA/MAPK1/EDN1	13
BP	GO:2000241	regulation of reproductive process	13/119	214/18888	0.0607477	9.64203	10.1237	9.56207e-10	1.78083e-08	7.61683e-09	ESR1/KIT/SRC/AR/HDAC2/ITGB3/VEGFA/BAX/SOD1/CTNNB1/GJA1/PLAT/IL1A	13
BP	GO:0032930	positive regulation of superoxide anion generation	6/119	18/18888	0.333333	52.9076	17.5435	9.61133e-10	1.78083e-08	7.61683e-09	SYK/EGFR/SOD1/PRKCD/TGFB1/CRP	6
BP	GO:0046661	male sex differentiation	12/119	173/18888	0.0693642	11.0097	10.5313	9.64372e-10	1.78083e-08	7.61683e-09	ESR1/CYP1B1/KIT/AR/BCL2/BAX/CTNNB1/GJA1/IL1A/NTRK1/TNFSF10/TGFB2	12
BP	GO:0032637	interleukin-8 production	10/119	103/18888	0.0970874	15.41	11.6764	9.68319e-10	1.78083e-08	7.61683e-09	SYK/RELA/STAT3/IL10/TNF/IL6/F3/IL1B/DDIT3/CRP	10
BP	GO:0010001	glial cell differentiation	14/119	260/18888	0.0538462	8.54661	9.7564	1.01005e-09	1.84918e-08	7.90917e-09	EGFR/RELA/HDAC2/STAT3/MAPK1/TNF/IL6/SOD1/FGF2/CTNNB1/IL1B/TGFB1/PTEN/MTOR	14
BP	GO:0010469	regulation of signaling receptor activity	10/119	104/18888	0.0961538	15.2618	11.6126	1.06571e-09	1.94228e-08	8.30736e-09	HDAC2/PPARA/PPARG/PLAU/IL10/TNF/HIF1A/EDN1/PRKCD/CCR2	10
BP	GO:0002064	epithelial cell development	13/119	216/18888	0.0601852	9.55275	10.0663	1.07161e-09	1.94428e-08	8.31592e-09	ESR1/AKR1B1/SRC/AR/VEGFA/TNF/HIF1A/GJA1/ICAM1/IL1B/PECAM1/IL1A/NTRK1	13
BP	GO:0070555	response to interleukin-1	11/119	138/18888	0.0797101	12.6518	10.9387	1.14019e-09	2.05946e-08	8.80859e-09	MMP2/RELA/SRC/IL6/NFKBIA/PRKCA/HIF1A/EDN1/IL1B/SELE/CXCL8	11
BP	GO:0001101	response to acid chemical	11/119	139/18888	0.0791367	12.5608	10.8928	1.23167e-09	2.21482e-08	9.47306e-09	EGFR/MMP2/RELA/IGF1R/VEGFA/TNF/CASP3/EDN1/NQO1/NTRK1/MTOR	11
BP	GO:0006809	nitric oxide biosynthetic process	9/119	77/18888	0.116883	18.552	12.2885	1.2969e-09	2.30142e-08	9.84349e-09	PTGS2/CYP1B1/IL10/TNF/EDN1/IL1B/SOD2/NOS3/NQO1	9
BP	GO:0043536	positive regulation of blood vessel endothelial cell migration	9/119	77/18888	0.116883	18.552	12.2885	1.2969e-09	2.30142e-08	9.84349e-09	PTGS2/SIRT1/VEGFA/PRKCA/HIF1A/FGF2/NOS3/TGFB1/NFE2L2	9
BP	GO:0061045	negative regulation of wound healing	9/119	77/18888	0.116883	18.552	12.2885	1.2969e-09	2.30142e-08	9.84349e-09	ALOX5/PLAU/TNF/EDN1/FGF2/PRKCD/NOS3/PLAT/PTEN	9
BP	GO:0051345	positive regulation of hydrolase activity	18/119	482/18888	0.0373444	5.9274	8.72562	1.31897e-09	2.33037e-08	9.9673e-09	ESR1/LCK/SYK/EGFR/KIT/SIRT1/PPARG/STAT3/BAX/TNF/XDH/MYC/F3/SELE/PRKCD/NTRK1/MTOR/TNFSF10	18
BP	GO:1903706	regulation of hemopoiesis	17/119	424/18888	0.0400943	6.36388	8.89475	1.35994e-09	2.3923e-08	1.02322e-08	SYK/STAT3/FOS/IL10/TNF/NFKBIA/SOD1/PRKCA/HIF1A/STAT1/CTNNB1/MYC/TGFB1/CD80/MTOR/CCR2/CD28	17
BP	GO:0001822	kidney development	15/119	319/18888	0.0470219	7.46345	9.27043	1.59031e-09	2.78546e-08	1.19138e-08	AKR1B1/MMP9/ITGB3/VEGFA/BCL2/BAX/ODC1/CAT/STAT1/EDN1/FGF2/CTNNB1/MYC/PECAM1/TGFB2	15
BP	GO:0010883	regulation of lipid storage	8/119	54/18888	0.148148	23.5145	13.1923	1.59854e-09	2.78781e-08	1.19238e-08	SIRT1/ITGB3/PPARA/PPARG/TNF/IL6/NFKBIA/CRP	8
BP	GO:0001676	long-chain fatty acid metabolic process	10/119	109/18888	0.0917431	14.5617	11.3064	1.69554e-09	2.94427e-08	1.2593e-08	PTGS1/PTGS2/CYP1A2/CYP2C9/CYP3A4/CYP2C19/CYP1B1/ALOX5/CYP1A1/ALOX15	10
BP	GO:0001659	temperature homeostasis	12/119	183/18888	0.0655738	10.408	10.1831	1.83537e-09	3.15997e-08	1.35156e-08	PTGS2/SYK/IGF1R/STAT3/VEGFA/TNF/GJA1/IL1B/DDIT3/IL1A/CCR2/PTGES	12
BP	GO:0043534	blood vessel endothelial cell migration	12/119	183/18888	0.0655738	10.408	10.1831	1.83537e-09	3.15997e-08	1.35156e-08	PTGS2/CYP1B1/SIRT1/PPARG/VEGFA/TNF/PRKCA/HIF1A/FGF2/NOS3/TGFB1/NFE2L2	12
BP	GO:0001836	release of cytochrome c from mitochondria	8/119	55/18888	0.145455	23.0869	13.0615	1.86087e-09	3.16524e-08	1.35381e-08	MMP9/BCL2/BAX/TP53/MCL1/SOD2/BCL2A1/TNFSF10	8
BP	GO:0042743	hydrogen peroxide metabolic process	8/119	55/18888	0.145455	23.0869	13.0615	1.86087e-09	3.16524e-08	1.35381e-08	CYP1A2/EGFR/CYP1A1/MAOB/SOD1/CAT/SOD2/MPO	8
BP	GO:0007596	blood coagulation	13/119	226/18888	0.0575221	9.13007	9.79047	1.8619e-09	3.16524e-08	1.35381e-08	LCK/SYK/SRC/ITGB3/PLAU/IL6/PRKCA/EDN1/F3/PRKCD/NOS3/PLAT/NFE2L2	13
BP	GO:0060749	mammary gland alveolus development	6/119	20/18888	0.3	47.6168	16.6084	1.98624e-09	3.34847e-08	1.43218e-08	ESR1/AR/VEGFA/CCND1/HIF1A/TGFA	6
BP	GO:0061377	mammary gland lobule development	6/119	20/18888	0.3	47.6168	16.6084	1.98624e-09	3.34847e-08	1.43218e-08	ESR1/AR/VEGFA/CCND1/HIF1A/TGFA	6
BP	GO:0043280	positive regulation of cysteine-type endopeptidase activity involved in apoptotic process	10/119	111/18888	0.0900901	14.2993	11.1896	2.02829e-09	3.40517e-08	1.45644e-08	LCK/SYK/SIRT1/PPARG/BAX/TNF/XDH/MYC/F3/TNFSF10	10
BP	GO:0006970	response to osmotic stress	9/119	81/18888	0.111111	17.6359	11.9471	2.05369e-09	3.43357e-08	1.46858e-08	PTGS2/ABCB1/AKR1B1/SLC2A1/BAX/TNF/CASP3/TP53/MTOR	9
BP	GO:0014013	regulation of gliogenesis	10/119	112/18888	0.0892857	14.1717	11.1322	2.21545e-09	3.68877e-08	1.57773e-08	EGFR/RELA/HDAC2/TNF/IL6/TP53/CTNNB1/IL1B/TGFB1/MTOR	10
BP	GO:0097267	omega-hydroxylase P450 pathway	5/119	10/18888	0.5	79.3613	19.736	2.24141e-09	3.7167e-08	1.58968e-08	CYP1A2/CYP2C9/CYP2C19/CYP1B1/CYP1A1	5
BP	GO:0008217	regulation of blood pressure	12/119	187/18888	0.0641711	10.1854	10.0513	2.34838e-09	3.87818e-08	1.65875e-08	PTGS1/PTGS2/AR/CYP11B1/CYP11B2/PPARA/PPARG/TNF/SOD1/EDN1/SOD2/NOS3	12
BP	GO:0042113	B cell activation	14/119	278/18888	0.0503597	7.99323	9.35322	2.40205e-09	3.95069e-08	1.68976e-08	SYK/AHR/KIT/BCL2/BAX/IL10/IL6/CASP3/TP53/VCAM1/PRKCD/TGFB1/NTRK1/CD28	14
BP	GO:0072001	renal system development	15/119	329/18888	0.0455927	7.2366	9.08663	2.42301e-09	3.96316e-08	1.6951e-08	AKR1B1/MMP9/ITGB3/VEGFA/BCL2/BAX/ODC1/CAT/STAT1/EDN1/FGF2/CTNNB1/MYC/PECAM1/TGFB2	15
BP	GO:0050817	coagulation	13/119	231/18888	0.0562771	8.93245	9.65888	2.42923e-09	3.96316e-08	1.6951e-08	LCK/SYK/SRC/ITGB3/PLAU/IL6/PRKCA/EDN1/F3/PRKCD/NOS3/PLAT/NFE2L2	13
BP	GO:0001541	ovarian follicle development	8/119	57/18888	0.140351	22.2769	12.8098	2.49916e-09	4.06089e-08	1.73689e-08	ESR1/MMP2/KIT/SRC/VEGFA/BCL2/BAX/SOD1	8
BP	GO:0008584	male gonad development	11/119	149/18888	0.0738255	11.7178	10.4583	2.58013e-09	4.17568e-08	1.78599e-08	ESR1/CYP1B1/KIT/AR/BCL2/BAX/GJA1/IL1A/NTRK1/TNFSF10/TGFB2	11
BP	GO:0062012	regulation of small molecule metabolic process	15/119	331/18888	0.0453172	7.19287	9.05079	2.63124e-09	4.2328e-08	1.81042e-08	PTGS2/KIT/SRC/SIRT1/PPARA/PPARG/PRKACA/STAT3/TNF/TP53/SOD1/HIF1A/IL1B/NOS3/MTOR	15
BP	GO:2001243	negative regulation of intrinsic apoptotic signaling pathway	10/119	114/18888	0.0877193	13.923	11.0198	2.63634e-09	4.2328e-08	1.81042e-08	PTGS2/MMP9/SRC/SIRT1/BCL2/IL10/HIF1A/CTNNB1/SOD2/NFE2L2	10
BP	GO:0007599	hemostasis	13/119	233/18888	0.055794	8.85577	9.60735	2.69702e-09	4.31309e-08	1.84477e-08	LCK/SYK/SRC/ITGB3/PLAU/IL6/PRKCA/EDN1/F3/PRKCD/NOS3/PLAT/NFE2L2	13
BP	GO:0032928	regulation of superoxide anion generation	6/119	21/18888	0.285714	45.3493	16.1912	2.76649e-09	4.39457e-08	1.87962e-08	SYK/EGFR/SOD1/PRKCD/TGFB1/CRP	6
BP	GO:0046546	development of primary male sexual characteristics	11/119	150/18888	0.0733333	11.6397	10.4171	2.76969e-09	4.39457e-08	1.87962e-08	ESR1/CYP1B1/KIT/AR/BCL2/BAX/GJA1/IL1A/NTRK1/TNFSF10/TGFB2	11
BP	GO:0010594	regulation of endothelial cell migration	13/119	234/18888	0.0555556	8.81793	9.58182	2.84071e-09	4.48965e-08	1.92028e-08	PTGS2/SIRT1/ITGB3/PPARG/VEGFA/TNF/PRKCA/HIF1A/EDN1/FGF2/NOS3/TGFB1/NFE2L2	13
BP	GO:0018105	peptidyl-serine phosphorylation	14/119	282/18888	0.0496454	7.87985	9.26854	2.88685e-09	4.54482e-08	1.94388e-08	PTGS2/EGFR/PRKACA/VEGFA/BCL2/BAX/MAPK1/TNF/IL6/MAPK8/PRKCA/PRKCD/PTEN/MTOR	14
BP	GO:0071276	cellular response to cadmium ion	7/119	37/18888	0.189189	30.0286	14.0733	2.9028e-09	4.55201e-08	1.94696e-08	CYP1A2/EGFR/MMP9/FOS/MAPK1/JUN/MAPK8	7
BP	GO:0001503	ossification	17/119	446/18888	0.0381166	6.04997	8.59382	2.91392e-09	4.55201e-08	1.94696e-08	PTGS2/ALOX5/EGFR/MMP2/ALOX15/PPARG/PRKACA/BCL2/MAPK1/TNF/IL6/CAT/HIF1A/FGF2/CTNNB1/GJA1/COL2A1	17
BP	GO:0060485	mesenchyme development	15/119	336/18888	0.0446429	7.08583	8.96249	3.2255e-09	5.01937e-08	2.14685e-08	HDAC2/BCL2/MAPK1/IL6/HIF1A/STAT1/EDN1/CTNNB1/MYC/IL1B/NOS3/TGFB1/PTEN/MTOR/TGFB2	15
BP	GO:0050670	regulation of lymphocyte proliferation	13/119	237/18888	0.0548523	8.70631	9.50613	3.31441e-09	5.10573e-08	2.18379e-08	SYK/AHR/BCL2/IL10/IL6/CASP3/CTNNB1/IL1B/VCAM1/IL1A/CD80/CCR2/CD28	13
BP	GO:0007566	embryo implantation	8/119	59/18888	0.135593	21.5217	12.5707	3.31885e-09	5.10573e-08	2.18379e-08	PTGS2/MMP9/MMP2/ITGB3/VEGFA/SOD1/GJA1/IL1B	8
BP	GO:1903409	reactive oxygen species biosynthetic process	8/119	59/18888	0.135593	21.5217	12.5707	3.31885e-09	5.10573e-08	2.18379e-08	CYP1A2/ALOX5/CYP1A1/PPARA/MAOB/SOD1/SOD2/MPO	8
BP	GO:0051235	maintenance of location	15/119	337/18888	0.0445104	7.06481	8.94505	3.35816e-09	5.14664e-08	2.20128e-08	LCK/SIRT1/ITGB3/PPARA/PPARG/PRKACA/BAX/IL10/TNF/IL6/NFKBIA/FGF2/IL1B/DDIT3/CRP	15
BP	GO:0010950	positive regulation of endopeptidase activity	11/119	153/18888	0.0718954	11.4114	10.2959	3.41544e-09	5.21467e-08	2.23038e-08	LCK/SYK/SIRT1/PPARG/STAT3/BAX/TNF/XDH/MYC/F3/TNFSF10	11
BP	GO:0043542	endothelial cell migration	14/119	286/18888	0.048951	7.76964	9.18551	3.45926e-09	5.26172e-08	2.2505e-08	PTGS2/CYP1B1/SIRT1/ITGB3/PPARG/VEGFA/TNF/PRKCA/HIF1A/EDN1/FGF2/NOS3/TGFB1/NFE2L2	14
BP	GO:0002573	myeloid leukocyte differentiation	13/119	239/18888	0.0543933	8.63345	9.45642	3.66883e-09	5.53884e-08	2.36903e-08	MMP9/KIT/SRC/SIRT1/PPARG/VEGFA/FOS/TNF/PRKCA/CTNNB1/MYC/TGFB1/MTOR	13
BP	GO:0009743	response to carbohydrate	13/119	239/18888	0.0543933	8.63345	9.45642	3.66883e-09	5.53884e-08	2.36903e-08	PTGS2/IGF1R/PPARA/PRKACA/TNF/CASP3/CAT/HIF1A/ICAM1/IL1B/SOD2/IL1A/NQO1	13
BP	GO:0019430	removal of superoxide radicals	6/119	22/18888	0.272727	43.288	15.8024	3.78442e-09	5.69211e-08	2.43459e-08	SOD1/SOD2/NOS3/MPO/NFE2L2/NQO1	6
BP	GO:0032370	positive regulation of lipid transport	9/119	87/18888	0.103448	16.4196	11.4783	3.91233e-09	5.8627e-08	2.50755e-08	SIRT1/PPARG/NFKBIA/EDN1/IL1B/PRKCD/IL1A/PON1/PTGES	9
BP	GO:0006869	lipid transport	17/119	456/18888	0.0372807	5.91729	8.46363	4.06092e-09	6.06291e-08	2.59318e-08	PTGS2/SYK/ABCB1/ABCC1/SIRT1/ITGB3/SLC2A1/PPARA/PPARG/NFKBIA/EDN1/IL1B/PRKCD/IL1A/ABCG2/PON1/PTGES	17
BP	GO:0001660	fever generation	5/119	11/18888	0.454545	72.1467	18.794	4.08859e-09	6.08177e-08	2.60125e-08	PTGS2/TNF/IL1B/IL1A/PTGES	5
BP	GO:0043535	regulation of blood vessel endothelial cell migration	11/119	156/18888	0.0705128	11.192	10.178	4.19273e-09	6.21384e-08	2.65774e-08	PTGS2/SIRT1/PPARG/VEGFA/TNF/PRKCA/HIF1A/FGF2/NOS3/TGFB1/NFE2L2	11
BP	GO:0002718	regulation of cytokine production involved in immune response	10/119	120/18888	0.0833333	13.2269	10.6987	4.35627e-09	6.43265e-08	2.75133e-08	SYK/KIT/SIRT1/IL10/TNF/IL6/IL1B/TGFB1/CCR2/TGFB2	10
BP	GO:0018209	peptidyl-serine modification	14/119	294/18888	0.047619	7.55822	9.02418	4.92488e-09	7.21958e-08	3.08791e-08	PTGS2/EGFR/PRKACA/VEGFA/BCL2/BAX/MAPK1/TNF/IL6/MAPK8/PRKCA/PRKCD/PTEN/MTOR	14
BP	GO:0051962	positive regulation of nervous system development	14/119	294/18888	0.047619	7.55822	9.02418	4.92488e-09	7.21958e-08	3.08791e-08	EGFR/RELA/KIT/HDAC2/VEGFA/TNF/IL6/HIF1A/FGF2/CTNNB1/IL1B/TGFB1/NTRK1/MTOR	14
BP	GO:0002367	cytokine production involved in immune response	10/119	122/18888	0.0819672	13.0101	10.5968	5.11855e-09	7.4764e-08	3.19775e-08	SYK/KIT/SIRT1/IL10/TNF/IL6/IL1B/TGFB1/CCR2/TGFB2	10
BP	GO:0010742	macrophage derived foam cell differentiation	7/119	40/18888	0.175	27.7765	13.4985	5.17519e-09	7.53196e-08	3.22151e-08	ITGB3/PPARA/PPARG/NFKBIA/STAT1/TGFB1/CRP	7
BP	GO:0050769	positive regulation of neurogenesis	13/119	246/18888	0.0528455	8.38778	9.28688	5.19661e-09	7.53602e-08	3.22325e-08	EGFR/RELA/KIT/HDAC2/VEGFA/TNF/IL6/HIF1A/FGF2/CTNNB1/IL1B/TGFB1/MTOR	13
BP	GO:0048145	regulation of fibroblast proliferation	9/119	90/18888	0.1	15.8723	11.261	5.30276e-09	7.66249e-08	3.27735e-08	ESR1/EGFR/ITGB3/BAX/TP53/CTNNB1/MYC/SOD2/CCNB1	9
BP	GO:0032757	positive regulation of interleukin-8 production	8/119	63/18888	0.126984	20.1553	12.1262	5.6764e-09	8.1732e-08	3.49578e-08	SYK/RELA/STAT3/TNF/IL6/F3/IL1B/DDIT3	8
BP	GO:0032570	response to progesterone	7/119	41/18888	0.170732	27.099	13.3208	6.20832e-09	8.87593e-08	3.79635e-08	CYP1B1/RELA/IGF1R/SRC/FOS/TGFB1/TGFB2	7
BP	GO:0090077	foam cell differentiation	7/119	41/18888	0.170732	27.099	13.3208	6.20832e-09	8.87593e-08	3.79635e-08	ITGB3/PPARA/PPARG/NFKBIA/STAT1/TGFB1/CRP	7
BP	GO:0051054	positive regulation of DNA metabolic process	14/119	301/18888	0.0465116	7.38245	8.88793	6.64896e-09	9.47243e-08	4.05148e-08	CYP1B1/EGFR/IGF1R/SIRT1/BAX/MAPK1/TNF/IL6/FGF2/CTNNB1/MYC/PRKCD/TGFB1/CD28	14
BP	GO:0071450	cellular response to oxygen radical	6/119	24/18888	0.25	39.6807	15.0979	6.75702e-09	9.55905e-08	4.08853e-08	SOD1/SOD2/NOS3/MPO/NFE2L2/NQO1	6
BP	GO:0071451	cellular response to superoxide	6/119	24/18888	0.25	39.6807	15.0979	6.75702e-09	9.55905e-08	4.08853e-08	SOD1/SOD2/NOS3/MPO/NFE2L2/NQO1	6
BP	GO:0070665	positive regulation of leukocyte proliferation	11/119	164/18888	0.0670732	10.646	9.87884	7.09458e-09	1.00016e-07	4.27782e-08	SYK/KIT/BCL2/MAPK1/IL6/IL1B/VCAM1/IL1A/CD80/CCR2/CD28	11
BP	GO:0071902	positive regulation of protein serine/threonine kinase activity	10/119	127/18888	0.0787402	12.4978	10.352	7.56487e-09	1.05908e-07	4.52983e-08	EGFR/KIT/SRC/SIRT1/VEGFA/CCND1/TNF/EDN1/FGF2/IL1B	10
BP	GO:2001056	positive regulation of cysteine-type endopeptidase activity	10/119	127/18888	0.0787402	12.4978	10.352	7.56487e-09	1.05908e-07	4.52983e-08	LCK/SYK/SIRT1/PPARG/BAX/TNF/XDH/MYC/F3/TNFSF10	10
BP	GO:0046942	carboxylic acid transport	15/119	358/18888	0.0418994	6.65039	8.59442	7.59272e-09	1.05932e-07	4.53083e-08	SLC6A2/PTGS2/SYK/ABCB1/ABCC1/SLC2A1/PPARA/PPARG/TNF/EDN1/GJA1/IL1B/IL1A/ABCG2/PTGES	15
BP	GO:0019915	lipid storage	9/119	94/18888	0.0957447	15.1969	10.987	7.82031e-09	1.08441e-07	4.63816e-08	SIRT1/ITGB3/PPARA/PPARG/TNF/IL6/NFKBIA/IL1B/CRP	9
BP	GO:0043123	positive regulation of canonical NF-kappaB signal transduction	12/119	208/18888	0.0576923	9.15708	9.41916	7.82619e-09	1.08441e-07	4.63816e-08	RELA/VEGFA/TNF/EDN1/GJA1/IL1B/TGFB1/IL1A/TNFRSF10B/XIAP/TNFSF10/BIRC3	12
BP	GO:0015849	organic acid transport	15/119	359/18888	0.0417827	6.63187	8.57843	7.88248e-09	1.08848e-07	4.65558e-08	SLC6A2/PTGS2/SYK/ABCB1/ABCC1/SLC2A1/PPARA/PPARG/TNF/EDN1/GJA1/IL1B/IL1A/ABCG2/PTGES	15
BP	GO:0010952	positive regulation of peptidase activity	11/119	167/18888	0.0658683	10.4548	9.77192	8.57822e-09	1.18053e-07	5.04926e-08	LCK/SYK/SIRT1/PPARG/STAT3/BAX/TNF/XDH/MYC/F3/TNFSF10	11
BP	GO:0002696	positive regulation of leukocyte activation	15/119	362/18888	0.0414365	6.57691	8.53083	8.81343e-09	1.20878e-07	5.17012e-08	LCK/SYK/SRC/BCL2/IL10/TNF/IL6/IL1B/VCAM1/TGFB1/IL1A/CD80/MTOR/CCR2/CD28	15
BP	GO:0042178	xenobiotic catabolic process	6/119	25/18888	0.24	38.0934	14.7773	8.84526e-09	1.20905e-07	5.17127e-08	CYP1A2/CYP2C9/CYP3A4/CYP2C19/CYP1A1/NR1I2	6
BP	GO:0097192	extrinsic apoptotic signaling pathway in absence of ligand	8/119	67/18888	0.119403	18.952	11.7209	9.36159e-09	1.27532e-07	5.45471e-08	BCL2/BAX/TNF/IL1B/MCL1/BCL2A1/IL1A/COL2A1	8
BP	GO:0042594	response to starvation	12/119	212/18888	0.0566038	8.9843	9.30888	9.69122e-09	1.31579e-07	5.62782e-08	IGF1R/SIRT1/SLC2A1/PPARA/BCL2/FOS/MAPK1/TP53/MAPK8/DDIT3/NFE2L2/MTOR	12
BP	GO:1990776	response to angiotensin	7/119	44/18888	0.159091	25.2513	12.8236	1.04184e-08	1.4098e-07	6.02988e-08	PTGS2/RELA/IGF1R/SRC/PRKCA/PRKCD/NFE2L2	7
BP	GO:1904996	positive regulation of leukocyte adhesion to vascular endothelial cell	6/119	26/18888	0.230769	36.6283	14.4751	1.14399e-08	1.54286e-07	6.59903e-08	ALOX5/RELA/TNF/IL6/SELE/CCR2	6
BP	GO:0009267	cellular response to starvation	11/119	172/18888	0.0639535	10.1509	9.59963	1.16743e-08	1.56925e-07	6.71187e-08	IGF1R/SIRT1/SLC2A1/PPARA/BCL2/FOS/MAPK1/TP53/MAPK8/NFE2L2/MTOR	11
BP	GO:0048565	digestive tract development	10/119	133/18888	0.075188	11.934	10.0759	1.18267e-08	1.58447e-07	6.77696e-08	EGFR/CYP1A1/KIT/SRC/BCL2/TNF/HIF1A/CTNNB1/CXCL8/TGFB2	10
BP	GO:0038034	signal transduction in absence of ligand	8/119	69/18888	0.115942	18.4026	11.5312	1.18763e-08	1.58586e-07	6.78292e-08	BCL2/BAX/TNF/IL1B/MCL1/BCL2A1/IL1A/COL2A1	8
BP	GO:0090287	regulation of cellular response to growth factor stimulus	15/119	373/18888	0.0402145	6.38295	8.36079	1.31518e-08	1.7504e-07	7.48667e-08	HDAC2/SIRT1/ITGA5/ITGB3/PPARA/PPARG/VEGFA/TP53/XDH/HIF1A/FGF2/CTNNB1/IL1B/TGFB1/XIAP	15
BP	GO:0000303	response to superoxide	6/119	27/18888	0.222222	35.2717	14.1896	1.46331e-08	1.93482e-07	8.27549e-08	SOD1/SOD2/NOS3/MPO/NFE2L2/NQO1	6
BP	GO:0042759	long-chain fatty acid biosynthetic process	6/119	27/18888	0.222222	35.2717	14.1896	1.46331e-08	1.93482e-07	8.27549e-08	CYP1A2/CYP2C9/CYP3A4/ALOX5/CYP1A1/ALOX15	6
BP	GO:0048762	mesenchymal cell differentiation	13/119	269/18888	0.0483271	7.67061	8.77401	1.51367e-08	1.9949e-07	8.53242e-08	HDAC2/BCL2/MAPK1/IL6/HIF1A/STAT1/EDN1/CTNNB1/IL1B/TGFB1/PTEN/MTOR/TGFB2	13
BP	GO:0008630	intrinsic apoptotic signaling pathway in response to DNA damage	9/119	102/18888	0.0882353	14.0049	10.4864	1.61463e-08	2.12104e-07	9.07195e-08	SIRT1/BCL2/BAX/TNF/TP53/MCL1/SOD2/BCL2A1/BRCA2	9
BP	GO:0071695	anatomical structure maturation	13/119	271/18888	0.0479705	7.614	8.7323	1.65291e-08	2.16429e-07	9.25695e-08	AKR1B1/MMP2/PPARG/PRKACA/VEGFA/BCL2/HIF1A/EDN1/CTNNB1/GJA1/DDIT3/BRCA2/TGFB2	13
BP	GO:0006953	acute-phase response	7/119	47/18888	0.148936	23.6395	12.3737	1.68341e-08	2.18859e-07	9.3609e-08	PTGS2/TNF/IL6/IL1B/IL1A/CRP/PTGES	7
BP	GO:0050867	positive regulation of cell activation	15/119	380/18888	0.0394737	6.26537	8.25611	1.68468e-08	2.18859e-07	9.3609e-08	LCK/SYK/SRC/BCL2/IL10/TNF/IL6/IL1B/VCAM1/TGFB1/IL1A/CD80/MTOR/CCR2/CD28	15
BP	GO:0010212	response to ionizing radiation	10/119	138/18888	0.0724638	11.5016	9.85895	1.6877e-08	2.18859e-07	9.3609e-08	SIRT1/BCL2/BAX/CASP3/TP53/MYC/VCAM1/SOD2/IL1A/BRCA2	10
BP	GO:0010745	negative regulation of macrophage derived foam cell differentiation	5/119	14/18888	0.357143	56.6867	16.5965	1.74513e-08	2.24867e-07	9.61783e-08	ITGB3/PPARA/PPARG/NFKBIA/CRP	5
BP	GO:0070141	response to UV-A	5/119	14/18888	0.357143	56.6867	16.5965	1.74513e-08	2.24867e-07	9.61783e-08	EGFR/MMP9/MMP1/MMP2/CCND1	5
BP	GO:0015718	monocarboxylic acid transport	11/119	179/18888	0.0614525	9.75391	9.36996	1.76787e-08	2.27073e-07	9.71219e-08	PTGS2/SYK/SLC2A1/PPARA/PPARG/TNF/EDN1/IL1B/IL1A/ABCG2/PTGES	11
BP	GO:0050863	regulation of T cell activation	15/119	382/18888	0.039267	6.23257	8.22668	1.8064e-08	2.31288e-07	9.8925e-08	LCK/SYK/SRC/IL10/IL6/CASP3/SOD1/CTNNB1/IL1B/VCAM1/IL1A/CD80/MTOR/CCR2/CD28	15
BP	GO:0000305	response to oxygen radical	6/119	28/18888	0.214286	34.012	13.9192	1.85286e-08	2.36487e-07	1.01149e-07	SOD1/SOD2/NOS3/MPO/NFE2L2/NQO1	6
BP	GO:0072330	monocarboxylic acid biosynthetic process	12/119	225/18888	0.0533333	8.46521	8.96968	1.88332e-08	2.39619e-07	1.02488e-07	PTGS1/PTGS2/CYP1A2/CYP2C9/CYP3A4/ALOX5/CYP1A1/ALOX15/SIRT1/EDN1/IL1B/PTGES	12
BP	GO:0051251	positive regulation of lymphocyte activation	14/119	328/18888	0.0426829	6.77475	8.4007	1.97108e-08	2.49999e-07	1.06928e-07	LCK/SYK/SRC/BCL2/IL10/IL6/IL1B/VCAM1/TGFB1/IL1A/CD80/MTOR/CCR2/CD28	14
BP	GO:0042129	regulation of T cell proliferation	11/119	181/18888	0.0607735	9.64613	9.30665	1.98377e-08	2.50823e-07	1.0728e-07	SYK/IL10/IL6/CASP3/CTNNB1/IL1B/VCAM1/IL1A/CD80/CCR2/CD28	11
BP	GO:0014015	positive regulation of gliogenesis	8/119	74/18888	0.108108	17.1592	11.09	2.08541e-08	2.62853e-07	1.12425e-07	EGFR/RELA/HDAC2/TNF/IL6/IL1B/TGFB1/MTOR	8
BP	GO:0050921	positive regulation of chemotaxis	10/119	142/18888	0.0704225	11.1777	9.69331	2.22035e-08	2.78128e-07	1.18959e-07	VEGFA/MAPK1/IL6/EDN1/FGF2/F3/CXCL8/TGFB1/C3AR1/CCR2	10
BP	GO:0062013	positive regulation of small molecule metabolic process	10/119	142/18888	0.0704225	11.1777	9.69331	2.22035e-08	2.78128e-07	1.18959e-07	PTGS2/SRC/SIRT1/PPARA/PPARG/PRKACA/TNF/IL1B/NOS3/MTOR	10
BP	GO:0002685	regulation of leukocyte migration	12/119	230/18888	0.0521739	8.28118	8.84642	2.40383e-08	3.00182e-07	1.28392e-07	ITGB3/VEGFA/MAPK1/TNF/IL6/EDN1/ICAM1/SELE/CXCL8/IL1A/C3AR1/CCR2	12
BP	GO:0015711	organic anion transport	16/119	451/18888	0.0354767	5.63096	7.9259	2.42179e-08	3.01494e-07	1.28953e-07	SLC6A2/PTGS2/CA4/SYK/ABCB1/ABCC1/SLC2A1/PPARA/PPARG/TNF/EDN1/GJA1/IL1B/IL1A/ABCG2/PTGES	16
BP	GO:0046394	carboxylic acid biosynthetic process	14/119	334/18888	0.0419162	6.65305	8.29987	2.47445e-08	3.07105e-07	1.31353e-07	PTGS1/PTGS2/CYP1A2/CYP2C9/CYP3A4/SYK/ALOX5/AKR1B1/CYP1A1/ALOX15/SIRT1/EDN1/IL1B/PTGES	14
BP	GO:0006694	steroid biosynthetic process	11/119	185/18888	0.0594595	9.43757	9.18294	2.48733e-08	3.0776e-07	1.31633e-07	CYP3A4/AKR1B1/CYP1A1/IGF1R/CYP11B1/CYP11B2/CYP17A1/SIRT1/TNF/SOD1/IL1A	11
BP	GO:0009404	toxin metabolic process	5/119	15/18888	0.333333	52.9076	16.0136	2.60454e-08	3.2128e-07	1.37416e-07	CYP1A2/CYP3A4/CYP1B1/CYP1A1/NFE2L2	5
BP	GO:0050767	regulation of neurogenesis	15/119	393/18888	0.0381679	6.05812	8.06849	2.6314e-08	3.21755e-07	1.37619e-07	EGFR/RELA/KIT/HDAC2/VEGFA/TNF/IL6/TP53/HIF1A/FGF2/CTNNB1/IL1B/TGFB1/PTEN/MTOR	15
BP	GO:0006693	prostaglandin metabolic process	7/119	50/18888	0.14	22.2212	11.9639	2.63225e-08	3.21755e-07	1.37619e-07	PTGS1/PTGS2/AKR1B1/SIRT1/EDN1/IL1B/PTGES	7
BP	GO:0022602	ovulation cycle process	7/119	50/18888	0.14	22.2212	11.9639	2.63225e-08	3.21755e-07	1.37619e-07	ESR1/MMP2/SRC/SIRT1/CASP3/NOS3/TGFB2	7
BP	GO:0055123	digestive system development	10/119	145/18888	0.0689655	10.9464	9.57336	2.71231e-08	3.30542e-07	1.41377e-07	EGFR/CYP1A1/KIT/SRC/BCL2/TNF/HIF1A/CTNNB1/CXCL8/TGFB2	10
BP	GO:0048568	embryonic organ development	16/119	455/18888	0.0351648	5.58146	7.87673	2.73824e-08	3.327e-07	1.423e-07	EGFR/KIT/VEGFA/MAPK1/IL10/TNF/TP53/SOD1/HIF1A/EDN1/CTNNB1/GJA1/CXCL8/TGFB1/COL2A1/TGFB2	16
BP	GO:0016053	organic acid biosynthetic process	14/119	337/18888	0.041543	6.59382	8.25039	2.76755e-08	3.35254e-07	1.43393e-07	PTGS1/PTGS2/CYP1A2/CYP2C9/CYP3A4/SYK/ALOX5/AKR1B1/CYP1A1/ALOX15/SIRT1/EDN1/IL1B/PTGES	14
BP	GO:0002700	regulation of production of molecular mediator of immune response	11/119	187/18888	0.0588235	9.33663	9.12249	2.77948e-08	3.35694e-07	1.43581e-07	SYK/KIT/SIRT1/IL10/TNF/IL6/IL1B/TGFB1/CCR2/CD28/TGFB2	11
BP	GO:0006636	unsaturated fatty acid biosynthetic process	7/119	51/18888	0.137255	21.7855	11.8351	3.03521e-08	3.63327e-07	1.554e-07	PTGS1/PTGS2/ALOX15/SIRT1/EDN1/IL1B/PTGES	7
BP	GO:0006692	prostanoid metabolic process	7/119	51/18888	0.137255	21.7855	11.8351	3.03521e-08	3.63327e-07	1.554e-07	PTGS1/PTGS2/AKR1B1/SIRT1/EDN1/IL1B/PTGES	7
BP	GO:0046850	regulation of bone remodeling	7/119	51/18888	0.137255	21.7855	11.8351	3.03521e-08	3.63327e-07	1.554e-07	SYK/EGFR/SRC/ITGB3/IL6/PRKCA/GJA1	7
BP	GO:0061138	morphogenesis of a branching epithelium	11/119	189/18888	0.0582011	9.23783	9.06293	3.10181e-08	3.70204e-07	1.58341e-07	ESR1/SRC/AR/VEGFA/BCL2/IL10/TNF/EDN1/FGF2/CTNNB1/MYC	11
BP	GO:0048144	fibroblast proliferation	9/119	110/18888	0.0818182	12.9864	10.0391	3.13859e-08	3.73492e-07	1.59747e-07	ESR1/EGFR/ITGB3/BAX/TP53/CTNNB1/MYC/SOD2/CCNB1	9
BP	GO:0021700	developmental maturation	14/119	341/18888	0.0410557	6.51647	8.18533	3.20729e-08	3.80548e-07	1.62765e-07	AKR1B1/MMP2/PPARG/PRKACA/VEGFA/BCL2/HIF1A/EDN1/CTNNB1/GJA1/DDIT3/PTEN/BRCA2/TGFB2	14
BP	GO:0001938	positive regulation of endothelial cell proliferation	9/119	111/18888	0.0810811	12.8694	9.98647	3.39763e-08	4.01953e-07	1.71921e-07	SIRT1/ITGB3/STAT3/VEGFA/IL10/PRKCA/HIF1A/FGF2/F3	9
BP	GO:0097696	receptor signaling pathway via STAT	11/119	191/18888	0.0575916	9.1411	9.00426	3.45702e-08	4.07787e-07	1.74416e-07	CYP1B1/KIT/HDAC2/PPARG/STAT3/IL10/TNF/IL6/STAT1/TGFB1/CCR2	11
BP	GO:0010332	response to gamma radiation	7/119	52/18888	0.134615	21.3665	11.71	3.48917e-08	4.10384e-07	1.75526e-07	BCL2/BAX/TP53/MYC/SOD2/IL1A/BRCA2	7
BP	GO:0045165	cell fate commitment	13/119	289/18888	0.0449827	7.13977	8.37512	3.53392e-08	4.14442e-07	1.77262e-07	AR/HDAC2/PPARG/STAT3/BCL2/IL6/CASP3/TP53/EDN1/FGF2/CTNNB1/MCL1/MTOR	13
BP	GO:0001516	prostaglandin biosynthetic process	6/119	31/18888	0.193548	30.7205	13.1867	3.56576e-08	4.14571e-07	1.77317e-07	PTGS1/PTGS2/SIRT1/EDN1/IL1B/PTGES	6
BP	GO:0046457	prostanoid biosynthetic process	6/119	31/18888	0.193548	30.7205	13.1867	3.56576e-08	4.14571e-07	1.77317e-07	PTGS1/PTGS2/SIRT1/EDN1/IL1B/PTGES	6
BP	GO:2000191	regulation of fatty acid transport	6/119	31/18888	0.193548	30.7205	13.1867	3.56576e-08	4.14571e-07	1.77317e-07	SYK/PPARA/EDN1/IL1B/IL1A/PTGES	6
BP	GO:1905954	positive regulation of lipid localization	9/119	112/18888	0.0803571	12.7545	9.9345	3.67515e-08	4.26065e-07	1.82233e-07	SIRT1/PPARG/NFKBIA/EDN1/IL1B/PRKCD/IL1A/PON1/PTGES	9
BP	GO:0031649	heat generation	5/119	16/18888	0.3125	49.6008	15.4856	3.76939e-08	4.345e-07	1.85841e-07	PTGS2/TNF/IL1B/IL1A/PTGES	5
BP	GO:0050665	hydrogen peroxide biosynthetic process	5/119	16/18888	0.3125	49.6008	15.4856	3.76939e-08	4.345e-07	1.85841e-07	CYP1A2/CYP1A1/MAOB/SOD1/SOD2	5
BP	GO:0042445	hormone metabolic process	12/119	240/18888	0.05	7.93613	8.61076	3.84781e-08	4.42279e-07	1.89169e-07	ESR1/CYP1A2/CYP2C9/CYP3A4/CYP1B1/AKR1B1/CYP1A1/IGF1R/CYP11B1/CYP11B2/CYP17A1/HIF1A	12
BP	GO:0045786	negative regulation of cell cycle	15/119	405/18888	0.037037	5.87862	7.90265	3.9118e-08	4.48361e-07	1.9177e-07	PTGS2/EGFR/SIRT1/CCND1/BCL2/IL10/TNF/CASP3/TP53/CTNNB1/BIRC5/TGFB1/CCNB1/PTEN/BRCA2	15
BP	GO:0051960	regulation of nervous system development	16/119	468/18888	0.034188	5.42642	7.72084	4.04591e-08	4.62423e-07	1.97784e-07	EGFR/RELA/KIT/HDAC2/VEGFA/TNF/IL6/TP53/HIF1A/FGF2/CTNNB1/IL1B/TGFB1/PTEN/NTRK1/MTOR	16
BP	GO:0009755	hormone-mediated signaling pathway	11/119	196/18888	0.0561224	8.90791	8.86127	4.50842e-08	5.13833e-07	2.19773e-07	ESR1/RELA/ESRRA/ESRRB/SRC/AR/ESR2/SIRT1/PPARA/PPARG/MAPK1	11
BP	GO:0015908	fatty acid transport	9/119	115/18888	0.0782609	12.4218	9.78251	4.63002e-08	5.2621e-07	2.25067e-07	PTGS2/SYK/SLC2A1/PPARA/PPARG/EDN1/IL1B/IL1A/PTGES	9
BP	GO:0031334	positive regulation of protein-containing complex assembly	11/119	197/18888	0.0558376	8.86269	8.83329	4.74997e-08	5.38329e-07	2.3025e-07	SYK/MMP1/ALOX15/SRC/VEGFA/BAX/TNF/TP53/MAPK8/TGFB1/MTOR	11
BP	GO:0002703	regulation of leukocyte mediated immunity	12/119	246/18888	0.0487805	7.74257	8.47581	5.04883e-08	5.70602e-07	2.44054e-07	SYK/AHR/KIT/IL10/TNF/IL6/ICAM1/IL1B/TGFB1/CD80/CCR2/CD28	12
BP	GO:0030857	negative regulation of epithelial cell differentiation	7/119	55/18888	0.127273	20.2011	11.3549	5.21063e-08	5.87248e-07	2.51173e-07	MMP9/VEGFA/CCND1/XDH/STAT1/CTNNB1/IL1A	7
BP	GO:0032310	prostaglandin secretion	5/119	17/18888	0.294118	46.6831	15.0044	5.31313e-08	5.95482e-07	2.54695e-07	PTGS2/EDN1/IL1B/IL1A/PTGES	5
BP	GO:0038083	peptidyl-tyrosine autophosphorylation	5/119	17/18888	0.294118	46.6831	15.0044	5.31313e-08	5.95482e-07	2.54695e-07	LCK/EGFR/IGF1R/VEGFA/NTRK1	5
BP	GO:0002366	leukocyte activation involved in immune response	13/119	301/18888	0.0431894	6.85513	8.15361	5.69325e-08	6.36323e-07	2.72164e-07	SYK/KIT/STAT3/IL10/TNF/IL6/TP53/ICAM1/TGFB1/CD80/MTOR/CCR2/CD28	13
BP	GO:0048754	branching morphogenesis of an epithelial tube	10/119	157/18888	0.0636943	10.1097	9.1266	5.78066e-08	6.44313e-07	2.75581e-07	ESR1/SRC/AR/VEGFA/BCL2/TNF/EDN1/FGF2/CTNNB1/MYC	10
BP	GO:0071560	cellular response to transforming growth factor beta stimulus	13/119	302/18888	0.0430464	6.83243	8.1357	5.91815e-08	6.57825e-07	2.8136e-07	IGF1R/SRC/HDAC2/SIRT1/PPARA/PPARG/STAT3/FOS/JUN/TP53/EDN1/TGFB1/TGFB2	13
BP	GO:0051222	positive regulation of protein transport	12/119	251/18888	0.0478088	7.58834	8.36679	6.29531e-08	6.97831e-07	2.98471e-07	PTGS2/EGFR/SRC/PPARG/PRKACA/TNF/HIF1A/IL1B/PRKCD/TGFB1/IL1A/TGFB2	12
BP	GO:1902176	negative regulation of oxidative stress-induced intrinsic apoptotic signaling pathway	6/119	34/18888	0.176471	28.0099	12.5515	6.41373e-08	7.09015e-07	3.03255e-07	SIRT1/IL10/HIF1A/CTNNB1/SOD2/NFE2L2	6
BP	GO:0002263	cell activation involved in immune response	13/119	305/18888	0.042623	6.76523	8.08245	6.64168e-08	7.32213e-07	3.13177e-07	SYK/KIT/STAT3/IL10/TNF/IL6/TP53/ICAM1/TGFB1/CD80/MTOR/CCR2/CD28	13
BP	GO:0019748	secondary metabolic process	7/119	57/18888	0.122807	19.4923	11.1333	6.71854e-08	7.38674e-07	3.15941e-07	CYP1A2/CYP3A4/CYP1B1/AKR1B1/CYP1A1/BCL2/NFE2L2	7
BP	GO:0048678	response to axon injury	8/119	86/18888	0.0930233	14.7649	10.1872	6.89508e-08	7.5603e-07	3.23364e-07	MMP2/IGF1R/BCL2/BAX/SOD1/FGF2/SOD2/NTRK1	8
BP	GO:0019373	epoxygenase P450 pathway	5/119	18/18888	0.277778	44.0896	14.5632	7.31967e-08	7.98258e-07	3.41425e-07	CYP1A2/CYP2C9/CYP2C19/CYP1B1/CYP1A1	5
BP	GO:0035234	ectopic germ cell programmed cell death	5/119	18/18888	0.277778	44.0896	14.5632	7.31967e-08	7.98258e-07	3.41425e-07	KIT/BAX/SOD1/IL1B/IL1A	5
BP	GO:0070372	regulation of ERK1 and ERK2 cascade	13/119	308/18888	0.0422078	6.69933	8.02992	7.4439e-08	8.09624e-07	3.46286e-07	SYK/EGFR/ALOX15/SRC/ITGB3/TNF/PRKCA/FGF2/ICAM1/IL1B/TGFB1/IL1A/NTRK1	13
BP	GO:0001763	morphogenesis of a branching structure	11/119	206/18888	0.0533981	8.47548	8.59005	7.49899e-08	8.13429e-07	3.47914e-07	ESR1/SRC/AR/VEGFA/BCL2/IL10/TNF/EDN1/FGF2/CTNNB1/MYC	11
BP	GO:0061756	leukocyte adhesion to vascular endothelial cell	7/119	58/18888	0.12069	19.1562	11.0268	7.60111e-08	8.22302e-07	3.51709e-07	ALOX5/RELA/TNF/IL6/SELE/VCAM1/CCR2	7
BP	GO:1901099	negative regulation of signal transduction in absence of ligand	6/119	35/18888	0.171429	27.2096	12.3577	7.70107e-08	8.28685e-07	3.54439e-07	BCL2/TNF/IL1B/MCL1/IL1A/COL2A1	6
BP	GO:2001240	negative regulation of extrinsic apoptotic signaling pathway in absence of ligand	6/119	35/18888	0.171429	27.2096	12.3577	7.70107e-08	8.28685e-07	3.54439e-07	BCL2/TNF/IL1B/MCL1/IL1A/COL2A1	6
BP	GO:0071559	response to transforming growth factor beta	13/119	309/18888	0.0420712	6.67765	8.01256	7.73007e-08	8.29598e-07	3.5483e-07	IGF1R/SRC/HDAC2/SIRT1/PPARA/PPARG/STAT3/FOS/JUN/TP53/EDN1/TGFB1/TGFB2	13
BP	GO:0043524	negative regulation of neuron apoptotic process	10/119	162/18888	0.0617284	9.7977	8.95444	7.77503e-08	8.32217e-07	3.5595e-07	SIRT1/CCND1/BCL2/BAX/IL10/SOD1/HIF1A/CTNNB1/SOD2/NTRK1	10
BP	GO:0002819	regulation of adaptive immune response	11/119	207/18888	0.0531401	8.43454	8.56394	7.87824e-08	8.41039e-07	3.59723e-07	AHR/ALOX15/SIRT1/IL10/TNF/IL6/IL1B/TGFB1/CD80/CCR2/CD28	11
BP	GO:0046889	positive regulation of lipid biosynthetic process	8/119	88/18888	0.0909091	14.4293	10.0543	8.26572e-08	8.80081e-07	3.76422e-07	PTGS2/IGF1R/PPARA/TNF/IL1B/PRKCD/IL1A/MTOR	8
BP	GO:0045834	positive regulation of lipid metabolic process	9/119	123/18888	0.0731707	11.6139	9.40342	8.30779e-08	8.82239e-07	3.77345e-07	PTGS2/IGF1R/PPARA/PPARG/TNF/IL1B/PRKCD/IL1A/MTOR	9
BP	GO:0010718	positive regulation of epithelial to mesenchymal transition	7/119	59/18888	0.118644	18.8315	10.9228	8.57966e-08	9.08725e-07	3.88673e-07	HDAC2/IL6/CTNNB1/IL1B/TGFB1/MTOR/TGFB2	7
BP	GO:0043200	response to amino acid	9/119	124/18888	0.0725806	11.5202	9.3585	8.91103e-08	9.41359e-07	4.02631e-07	EGFR/MMP2/RELA/IGF1R/TNF/CASP3/EDN1/NQO1/MTOR	9
BP	GO:1904385	cellular response to angiotensin	6/119	36/18888	0.166667	26.4538	12.1719	9.19397e-08	9.68719e-07	4.14334e-07	RELA/IGF1R/SRC/PRKCA/PRKCD/NFE2L2	6
BP	GO:0034644	cellular response to UV	8/119	90/18888	0.0888889	14.1087	9.92565	9.8644e-08	1.03334e-06	4.41974e-07	MMP9/MMP1/MMP2/SIRT1/BAX/TP53/MYC/PRKCD	8
BP	GO:0046849	bone remodeling	8/119	90/18888	0.0888889	14.1087	9.92565	9.8644e-08	1.03334e-06	4.41974e-07	SYK/EGFR/SRC/ITGB3/IL6/PRKCA/CTNNB1/GJA1	8
BP	GO:0045780	positive regulation of bone resorption	5/119	19/18888	0.263158	41.7691	14.1569	9.88393e-08	1.03334e-06	4.41974e-07	SYK/EGFR/SRC/ITGB3/PRKCA	5
BP	GO:0002757	immune response-activating signaling pathway	16/119	500/18888	0.032	5.07913	7.3607	1.00306e-07	1.04597e-06	4.47376e-07	ESR1/LCK/SYK/RELA/SRC/BCL2/BAX/MAPK1/TNF/MAPK8/NFKBIA/PRKCD/XIAP/C3AR1/BIRC3/CD28	16
BP	GO:0090068	positive regulation of cell cycle process	12/119	263/18888	0.0456274	7.2421	8.11699	1.04793e-07	1.08996e-06	4.66189e-07	EGFR/CYP1A1/IGF1R/CCND1/TNF/EDN1/IL1B/BIRC5/CCNB1/IL1A/CD28/TGFA	12
BP	GO:0045216	cell-cell junction organization	11/119	213/18888	0.0516432	8.19695	8.41089	1.05334e-07	1.09277e-06	4.67393e-07	SRC/PRKACA/VEGFA/TNF/PRKCA/CTNNB1/GJA1/IL1B/PECAM1/TGFB1/TGFB2	11
BP	GO:0010660	regulation of muscle cell apoptotic process	8/119	91/18888	0.0879121	13.9536	9.86286	1.07588e-07	1.11046e-06	4.74957e-07	ESR1/IGF1R/SIRT1/PPARG/TP53/EDN1/SOD2/NFE2L2	8
BP	GO:0033273	response to vitamin	8/119	91/18888	0.0879121	13.9536	9.86286	1.07588e-07	1.11046e-06	4.74957e-07	PTGS2/EGFR/CYP1A1/RELA/IGF1R/CAT/SOD2/IL1A	8
BP	GO:0034284	response to monosaccharide	11/119	215/18888	0.0511628	8.1207	8.36121	1.15803e-07	1.18918e-06	5.08629e-07	PTGS2/IGF1R/PPARA/PRKACA/TNF/CASP3/CAT/HIF1A/ICAM1/SOD2/IL1A	11
BP	GO:0070374	positive regulation of ERK1 and ERK2 cascade	11/119	215/18888	0.0511628	8.1207	8.36121	1.15803e-07	1.18918e-06	5.08629e-07	EGFR/ALOX15/SRC/ITGB3/TNF/PRKCA/FGF2/ICAM1/TGFB1/IL1A/NTRK1	11
BP	GO:0034113	heterotypic cell-cell adhesion	7/119	62/18888	0.112903	17.9203	10.6257	1.21771e-07	1.24416e-06	5.32142e-07	LCK/ITGA5/ITGB3/IL10/TNF/IL1B/VCAM1	7
BP	GO:0071715	icosanoid transport	7/119	62/18888	0.112903	17.9203	10.6257	1.21771e-07	1.24416e-06	5.32142e-07	PTGS2/SYK/ABCC1/EDN1/IL1B/IL1A/PTGES	7
BP	GO:0048872	homeostasis of number of cells	13/119	322/18888	0.0403727	6.40806	7.79372	1.24653e-07	1.2704e-06	5.43365e-07	KIT/STAT3/VEGFA/BCL2/BAX/IL6/CASP3/SOD1/HIF1A/STAT1/NOS3/XIAP/CCR2	13
BP	GO:0071392	cellular response to estradiol stimulus	6/119	38/18888	0.157895	25.0615	11.8221	1.28979e-07	1.31097e-06	5.60719e-07	ESR1/EGFR/MMP2/IGF1R/ESR2/IL10	6
BP	GO:0030856	regulation of epithelial cell differentiation	10/119	171/18888	0.0584795	9.28203	8.66266	1.29283e-07	1.31097e-06	5.60719e-07	MMP9/VEGFA/CCND1/TNF/XDH/STAT1/FGF2/CTNNB1/IL1B/IL1A	10
BP	GO:0032303	regulation of icosanoid secretion	5/119	20/18888	0.25	39.6807	13.781	1.31124e-07	1.31972e-06	5.6446e-07	SYK/EDN1/IL1B/IL1A/PTGES	5
BP	GO:0055093	response to hyperoxia	5/119	20/18888	0.25	39.6807	13.781	1.31124e-07	1.31972e-06	5.6446e-07	CYP1A1/MMP2/HDAC2/CAT/SOD2	5
BP	GO:1903376	regulation of oxidative stress-induced neuron intrinsic apoptotic signaling pathway	5/119	20/18888	0.25	39.6807	13.781	1.31124e-07	1.31972e-06	5.6446e-07	MMP2/IL10/HIF1A/CTNNB1/MCL1	5
BP	GO:0045637	regulation of myeloid cell differentiation	11/119	218/18888	0.0504587	8.00894	8.28787	1.3324e-07	1.33735e-06	5.72002e-07	STAT3/FOS/TNF/NFKBIA/PRKCA/HIF1A/STAT1/CTNNB1/MYC/TGFB1/MTOR	11
BP	GO:0031668	cellular response to extracellular stimulus	12/119	269/18888	0.0446097	7.08057	7.99791	1.33867e-07	1.33735e-06	5.72002e-07	IGF1R/SIRT1/SLC2A1/PPARA/BCL2/FOS/MAPK1/TP53/MAPK8/VCAM1/NFE2L2/MTOR	12
BP	GO:0034976	response to endoplasmic reticulum stress	12/119	269/18888	0.0446097	7.08057	7.99791	1.33867e-07	1.33735e-06	5.72002e-07	ALOX5/ALOX15/SIRT1/CCND1/BCL2/BAX/JUN/TP53/CXCL8/DDIT3/TNFRSF10B/NFE2L2	12
BP	GO:0009266	response to temperature stimulus	10/119	172/18888	0.0581395	9.22806	8.63157	1.36542e-07	1.36072e-06	5.81996e-07	PTGS2/HDAC2/SIRT1/PRKACA/NFKBIA/SOD1/NOS3/IL1A/NTRK1/MTOR	10
BP	GO:0002697	regulation of immune effector process	14/119	385/18888	0.0363636	5.77173	7.53217	1.43655e-07	1.42808e-06	6.10807e-07	SYK/AHR/KIT/SIRT1/IL10/TNF/IL6/ICAM1/IL1B/TGFB1/CD80/CCR2/CD28/TGFB2	14
BP	GO:1902105	regulation of leukocyte differentiation	13/119	328/18888	0.0396341	6.29084	7.69674	1.54244e-07	1.52958e-06	6.54222e-07	SYK/FOS/IL10/TNF/SOD1/PRKCA/CTNNB1/MYC/TGFB1/CD80/MTOR/CCR2/CD28	13
BP	GO:1905330	regulation of morphogenesis of an epithelium	7/119	65/18888	0.107692	17.0932	10.3488	1.69716e-07	1.6789e-06	7.18086e-07	ESR1/AR/VEGFA/TNF/FGF2/CTNNB1/GJA1	7
BP	GO:0043405	regulation of MAP kinase activity	9/119	134/18888	0.0671642	10.6605	8.9359	1.73824e-07	1.71535e-06	7.33675e-07	EGFR/KIT/PPARG/VEGFA/TNF/EDN1/FGF2/IL1B/PRKCD	9
BP	GO:0002262	myeloid cell homeostasis	10/119	177/18888	0.0564972	8.96738	8.47985	1.78491e-07	1.75712e-06	7.51542e-07	KIT/STAT3/VEGFA/BAX/IL6/CASP3/SOD1/HIF1A/STAT1/CCR2	10
BP	GO:0038061	non-canonical NF-kappaB signal transduction	9/119	135/18888	0.0666667	10.5815	8.89611	1.85264e-07	1.81937e-06	7.78167e-07	EGFR/RELA/TNF/NFKBIA/EDN1/IL1B/TNFRSF10B/TNFRSF10A/BIRC3	9
BP	GO:0045453	bone resorption	7/119	66/18888	0.106061	16.8342	10.2605	1.88868e-07	1.85027e-06	7.91383e-07	SYK/EGFR/SRC/ITGB3/IL6/PRKCA/CTNNB1	7
BP	GO:0090596	sensory organ morphogenesis	12/119	278/18888	0.0431655	6.85134	7.82598	1.91052e-07	1.86714e-06	7.98599e-07	HDAC2/STAT3/VEGFA/BCL2/BAX/MAPK1/SOD1/HIF1A/EDN1/FGF2/CTNNB1/COL2A1	12
BP	GO:0010657	muscle cell apoptotic process	8/119	98/18888	0.0816327	12.957	9.44941	1.92054e-07	1.86791e-06	7.98927e-07	ESR1/IGF1R/SIRT1/PPARG/TP53/EDN1/SOD2/NFE2L2	8
BP	GO:0014909	smooth muscle cell migration	8/119	98/18888	0.0816327	12.957	9.44941	1.92054e-07	1.86791e-06	7.98927e-07	CYP1B1/SRC/ITGB3/BCL2/PLAU/DDIT3/PLAT/NFE2L2	8
BP	GO:0003012	muscle system process	15/119	459/18888	0.0326797	5.18702	7.23094	1.98827e-07	1.92915e-06	8.25121e-07	PTGS2/KIT/LTB4R/HDAC2/PPARA/PPARG/PRKACA/TNF/SOD1/PRKCA/EDN1/GJA1/IL1B/NOS3/MTOR	15
BP	GO:1904994	regulation of leukocyte adhesion to vascular endothelial cell	6/119	41/18888	0.146341	23.2277	11.3449	2.06861e-07	2.0023e-06	8.56409e-07	ALOX5/RELA/TNF/IL6/SELE/CCR2	6
BP	GO:1905953	negative regulation of lipid localization	7/119	67/18888	0.104478	16.583	10.1742	2.09811e-07	2.026e-06	8.66546e-07	ITGB3/PPARA/PPARG/TNF/IL6/NFKBIA/CRP	7
BP	GO:0036480	neuron intrinsic apoptotic signaling pathway in response to oxidative stress	5/119	22/18888	0.227273	36.0733	13.1064	2.20485e-07	2.12401e-06	9.08466e-07	MMP2/IL10/HIF1A/CTNNB1/MCL1	5
BP	GO:0006721	terpenoid metabolic process	8/119	100/18888	0.08	12.6978	9.33897	2.24743e-07	2.15988e-06	9.23808e-07	CYP1A2/CYP2C9/CYP3A4/CYP2C19/CYP1B1/EGFR/AKR1B1/CYP1A1	8
BP	GO:0043401	steroid hormone mediated signaling pathway	9/119	139/18888	0.0647482	10.277	8.74099	2.37834e-07	2.28028e-06	9.75305e-07	ESR1/ESRRA/ESRRB/SRC/AR/ESR2/SIRT1/PPARA/MAPK1	9
BP	GO:0032755	positive regulation of interleukin-6 production	8/119	101/18888	0.0792079	12.5721	9.28492	2.42802e-07	2.32241e-06	9.93324e-07	SYK/RELA/STAT3/TNF/IL6/IL1B/TGFB1/IL1A	8
BP	GO:0030193	regulation of blood coagulation	7/119	69/18888	0.101449	16.1023	10.007	2.57605e-07	2.45818e-06	1.0514e-06	PLAU/EDN1/F3/PRKCD/NOS3/PLAT/NFE2L2	7
BP	GO:0045124	regulation of bone resorption	6/119	43/18888	0.139535	22.1474	11.0542	2.77611e-07	2.63665e-06	1.12773e-06	SYK/EGFR/SRC/ITGB3/IL6/PRKCA	6
BP	GO:1904646	cellular response to amyloid-beta	6/119	43/18888	0.139535	22.1474	11.0542	2.77611e-07	2.63665e-06	1.12773e-06	IGF1R/ABCC1/TNF/GJA1/ICAM1/VCAM1	6
BP	GO:0001837	epithelial to mesenchymal transition	10/119	187/18888	0.0534759	8.48784	8.19369	2.97549e-07	2.81281e-06	1.20308e-06	HDAC2/IL6/HIF1A/EDN1/CTNNB1/IL1B/TGFB1/PTEN/MTOR/TGFB2	10
BP	GO:0046890	regulation of lipid biosynthetic process	10/119	187/18888	0.0534759	8.48784	8.19369	2.97549e-07	2.81281e-06	1.20308e-06	PTGS2/IGF1R/SIRT1/PPARA/TNF/SOD1/IL1B/PRKCD/IL1A/MTOR	10
BP	GO:0001889	liver development	9/119	143/18888	0.0629371	9.98954	8.59206	3.02915e-07	2.85022e-06	1.21908e-06	EGFR/CYP1A1/RELA/CCND1/IL10/TNF/IL6/SOD2/TGFA	9
BP	GO:0050671	positive regulation of lymphocyte proliferation	9/119	143/18888	0.0629371	9.98954	8.59206	3.02915e-07	2.85022e-06	1.21908e-06	SYK/BCL2/IL6/IL1B/VCAM1/IL1A/CD80/CCR2/CD28	9
BP	GO:0009408	response to heat	8/119	104/18888	0.0769231	12.2094	9.12727	3.04641e-07	2.85319e-06	1.22034e-06	PTGS2/HDAC2/SIRT1/PRKACA/SOD1/NOS3/IL1A/MTOR	8
BP	GO:0042102	positive regulation of T cell proliferation	8/119	104/18888	0.0769231	12.2094	9.12727	3.04641e-07	2.85319e-06	1.22034e-06	SYK/IL6/IL1B/VCAM1/IL1A/CD80/CCR2/CD28	8
BP	GO:1900046	regulation of hemostasis	7/119	71/18888	0.0985915	15.6487	9.84664	3.14254e-07	2.93643e-06	1.25595e-06	PLAU/EDN1/F3/PRKCD/NOS3/PLAT/NFE2L2	7
BP	GO:0045840	positive regulation of mitotic nuclear division	6/119	44/18888	0.136364	21.644	10.9161	3.19799e-07	2.9745e-06	1.27223e-06	TNF/EDN1/IL1B/IL1A/CD28/TGFA	6
BP	GO:0051602	response to electrical stimulus	6/119	44/18888	0.136364	21.644	10.9161	3.19799e-07	2.9745e-06	1.27223e-06	MMP2/SRC/SOD2/PTEN/NQO1/NTRK1	6
BP	GO:0031669	cellular response to nutrient levels	11/119	239/18888	0.0460251	7.30523	7.811	3.35645e-07	3.11472e-06	1.33221e-06	IGF1R/SIRT1/SLC2A1/PPARA/BCL2/FOS/MAPK1/TP53/MAPK8/NFE2L2/MTOR	11
BP	GO:0009895	negative regulation of catabolic process	13/119	353/18888	0.0368272	5.84531	7.31724	3.57517e-07	3.3101e-06	1.41577e-06	EGFR/RELA/PPARA/PRKACA/STAT3/BCL2/IL10/TNF/TP53/IL1B/MCL1/NQO1/MTOR	13
BP	GO:0032946	positive regulation of mononuclear cell proliferation	9/119	146/18888	0.0616438	9.78428	8.48416	3.61384e-07	3.32309e-06	1.42133e-06	SYK/BCL2/IL6/IL1B/VCAM1/IL1A/CD80/CCR2/CD28	9
BP	GO:0045598	regulation of fat cell differentiation	9/119	146/18888	0.0616438	9.78428	8.48416	3.61384e-07	3.32309e-06	1.42133e-06	PTGS2/ALOX5/SIRT1/PPARG/TNF/IL6/SOD2/TGFB1/DDIT3	9
BP	GO:0061008	hepaticobiliary system development	9/119	146/18888	0.0616438	9.78428	8.48416	3.61384e-07	3.32309e-06	1.42133e-06	EGFR/CYP1A1/RELA/CCND1/IL10/TNF/IL6/SOD2/TGFA	9
BP	GO:0032309	icosanoid secretion	6/119	45/18888	0.133333	21.163	10.7825	3.6711e-07	3.36809e-06	1.44058e-06	PTGS2/SYK/EDN1/IL1B/IL1A/PTGES	6
BP	GO:0008637	apoptotic mitochondrial changes	8/119	107/18888	0.0747664	11.8671	8.97597	3.79509e-07	3.46612e-06	1.4825e-06	MMP9/BCL2/BAX/TP53/MCL1/SOD2/BCL2A1/TNFSF10	8
BP	GO:1901655	cellular response to ketone	8/119	107/18888	0.0747664	11.8671	8.97597	3.79509e-07	3.46612e-06	1.4825e-06	CYP1B1/AHR/EGFR/IGF1R/SRC/AR/SIRT1/FOS	8
BP	GO:0050818	regulation of coagulation	7/119	74/18888	0.0945946	15.0143	9.61792	4.18671e-07	3.81519e-06	1.6318e-06	PLAU/EDN1/F3/PRKCD/NOS3/PLAT/NFE2L2	7
BP	GO:2001239	regulation of extrinsic apoptotic signaling pathway in absence of ligand	6/119	46/18888	0.130435	20.703	10.6532	4.20017e-07	3.81885e-06	1.63337e-06	BCL2/TNF/IL1B/MCL1/IL1A/COL2A1	6
BP	GO:0023061	signal release	15/119	487/18888	0.0308008	4.88879	6.92297	4.2297e-07	3.83708e-06	1.64117e-06	PTGS2/SYK/ALOX5/EGFR/PPARG/MAOB/PRKACA/TNF/IL6/HIF1A/EDN1/GJA1/IL1B/IL1A/PTGES	15
BP	GO:0007179	transforming growth factor beta receptor signaling pathway	11/119	245/18888	0.044898	7.12632	7.68528	4.29658e-07	3.88903e-06	1.66339e-06	SRC/HDAC2/SIRT1/PPARA/PPARG/STAT3/FOS/JUN/TP53/TGFB1/TGFB2	11
BP	GO:0002526	acute inflammatory response	8/119	109/18888	0.0733945	11.6494	8.87841	4.37733e-07	3.94842e-06	1.68879e-06	PTGS2/TNF/IL6/F3/IL1B/IL1A/CRP/PTGES	8
BP	GO:0035994	response to muscle stretch	5/119	25/18888	0.2	31.7445	12.2481	4.38171e-07	3.94842e-06	1.68879e-06	RELA/FOS/NFKBIA/EDN1/CTNNB1	5
BP	GO:0002768	immune response-regulating cell surface receptor signaling pathway	13/119	360/18888	0.0361111	5.73165	7.21746	4.46756e-07	4.01683e-06	1.71805e-06	LCK/SYK/RELA/KIT/SRC/BCL2/BAX/MAPK1/MAPK8/NFKBIA/PRKCD/C3AR1/CD28	13
BP	GO:0071347	cellular response to interleukin-1	8/119	110/18888	0.0727273	11.5435	8.83059	4.69603e-07	4.21289e-06	1.80191e-06	MMP2/RELA/IL6/NFKBIA/HIF1A/EDN1/IL1B/CXCL8	8
BP	GO:0031650	regulation of heat generation	4/119	11/18888	0.363636	57.7173	14.9824	4.77684e-07	4.27591e-06	1.82886e-06	PTGS2/TNF/IL1B/PTGES	4
BP	GO:0014812	muscle cell migration	8/119	111/18888	0.0720721	11.4395	8.78337	5.03438e-07	4.49649e-06	1.92321e-06	CYP1B1/SRC/ITGB3/BCL2/PLAU/DDIT3/PLAT/NFE2L2	8
BP	GO:0035296	regulation of tube diameter	9/119	152/18888	0.0592105	9.39805	8.27745	5.08274e-07	4.50982e-06	1.92891e-06	PTGS2/EGFR/MMP2/TNF/SOD1/EDN1/SOD2/NOS3/CRP	9
BP	GO:0072073	kidney epithelium development	9/119	152/18888	0.0592105	9.39805	8.27745	5.08274e-07	4.50982e-06	1.92891e-06	VEGFA/BCL2/CAT/STAT1/EDN1/FGF2/CTNNB1/MYC/PECAM1	9
BP	GO:0097746	blood vessel diameter maintenance	9/119	152/18888	0.0592105	9.39805	8.27745	5.08274e-07	4.50982e-06	1.92891e-06	PTGS2/EGFR/MMP2/TNF/SOD1/EDN1/SOD2/NOS3/CRP	9
BP	GO:0035150	regulation of tube size	9/119	153/18888	0.0588235	9.33663	8.24411	5.37213e-07	4.74577e-06	2.02983e-06	PTGS2/EGFR/MMP2/TNF/SOD1/EDN1/SOD2/NOS3/CRP	9
BP	GO:0050729	positive regulation of inflammatory response	9/119	153/18888	0.0588235	9.33663	8.24411	5.37213e-07	4.74577e-06	2.02983e-06	PTGS2/ABCC1/TNF/IL6/NFKBIA/IL1B/TGFB1/CCR2/CD28	9
BP	GO:0033598	mammary gland epithelial cell proliferation	5/119	26/18888	0.192308	30.5236	11.9949	5.39774e-07	4.758e-06	2.03506e-06	ESR1/CCND1/BAX/MAPK1/BRCA2	5
BP	GO:0032890	regulation of organic acid transport	7/119	77/18888	0.0909091	14.4293	9.40218	5.50834e-07	4.84494e-06	2.07224e-06	SYK/PPARA/TNF/EDN1/IL1B/IL1A/PTGES	7
BP	GO:0097530	granulocyte migration	9/119	154/18888	0.0584416	9.276	8.21108	5.67569e-07	4.98131e-06	2.13057e-06	SYK/MAPK1/EDN1/IL1B/CXCL8/PECAM1/IL1A/C3AR1/TGFB2	9
BP	GO:0050728	negative regulation of inflammatory response	10/119	201/18888	0.0497512	7.89665	7.8271	5.78931e-07	5.07003e-06	2.16852e-06	SYK/ALOX5/AHR/SRC/PPARA/PPARG/STAT3/IL10/SOD1/PRKCD	10
BP	GO:0050870	positive regulation of T cell activation	11/119	253/18888	0.0434783	6.90099	7.5241	5.90867e-07	5.16339e-06	2.20845e-06	LCK/SYK/SRC/IL6/IL1B/VCAM1/IL1A/CD80/MTOR/CCR2/CD28	11
BP	GO:0016125	sterol metabolic process	9/119	155/18888	0.0580645	9.21616	8.17834	5.994e-07	5.21543e-06	2.2307e-06	CYP1A2/CYP2C9/CYP3A4/CYP1B1/CYP11B1/CYP11B2/SOD1/CAT/PON1	9
BP	GO:0030183	B cell differentiation	9/119	155/18888	0.0580645	9.21616	8.17834	5.994e-07	5.21543e-06	2.2307e-06	SYK/KIT/BCL2/BAX/IL10/IL6/TP53/VCAM1/NTRK1	9
BP	GO:0042886	amide transport	12/119	312/18888	0.0384615	6.10472	7.23948	6.54984e-07	5.68684e-06	2.43233e-06	ALOX5/EGFR/ABCB1/ABCC1/PRKACA/TNF/IL6/HIF1A/EDN1/GJA1/IL1B/ABCG2	12
BP	GO:0036296	response to increased oxygen levels	5/119	27/18888	0.185185	29.3931	11.7556	6.59124e-07	5.70994e-06	2.44221e-06	CYP1A1/MMP2/HDAC2/CAT/SOD2	5
BP	GO:2000278	regulation of DNA biosynthetic process	8/119	115/18888	0.0695652	11.0416	8.6004	6.60468e-07	5.70994e-06	2.44221e-06	CYP1B1/SRC/MAPK1/TNF/TP53/FGF2/CTNNB1/MYC	8
BP	GO:0002699	positive regulation of immune effector process	11/119	257/18888	0.0428016	6.79358	7.44612	6.89901e-07	5.95169e-06	2.54561e-06	SYK/KIT/SIRT1/IL10/TNF/IL6/IL1B/TGFB1/CD80/CCR2/CD28	11
BP	GO:0048469	cell maturation	10/119	205/18888	0.0487805	7.74257	7.72883	6.93457e-07	5.96963e-06	2.55329e-06	AKR1B1/PPARG/PRKACA/VEGFA/BCL2/HIF1A/EDN1/CTNNB1/GJA1/BRCA2	10
BP	GO:0072006	nephron development	9/119	158/18888	0.056962	9.04117	8.08189	7.04355e-07	6.04922e-06	2.58733e-06	ITGB3/VEGFA/BCL2/STAT1/EDN1/FGF2/CTNNB1/MYC/PECAM1	9
BP	GO:0071887	leukocyte apoptotic process	8/119	116/18888	0.0689655	10.9464	8.55606	7.05692e-07	6.04922e-06	2.58733e-06	SIRT1/BCL2/BAX/IL10/IL6/CASP3/TP53/HIF1A	8
BP	GO:0051223	regulation of protein transport	14/119	440/18888	0.0318182	5.05027	6.84494	7.19192e-07	6.1519e-06	2.63125e-06	PTGS2/ALOX5/EGFR/SRC/PPARG/PRKACA/TNF/IL6/HIF1A/IL1B/PRKCD/TGFB1/IL1A/TGFB2	14
BP	GO:0032869	cellular response to insulin stimulus	10/119	206/18888	0.0485437	7.70498	7.70467	7.25012e-07	6.1886e-06	2.64694e-06	RELA/IGF1R/SRC/SIRT1/PPARG/MAPK1/STAT1/IL1B/PRKCD/MTOR	10
BP	GO:0033209	tumor necrosis factor-mediated signaling pathway	8/119	117/18888	0.0683761	10.8528	8.51226	7.53537e-07	6.41855e-06	2.7453e-06	SYK/RELA/TNF/TP53/NFKBIA/STAT1/XIAP/BIRC3	8
BP	GO:0045936	negative regulation of phosphate metabolic process	13/119	378/18888	0.0343915	5.45872	6.97248	7.74412e-07	6.5825e-06	2.81542e-06	SIRT1/PPARA/PPARG/PRKACA/STAT3/BAX/TNF/TP53/XDH/IL1B/PRKCD/TGFB1/PTEN	13
BP	GO:0010563	negative regulation of phosphorus metabolic process	13/119	379/18888	0.0343008	5.44431	6.95933	7.97708e-07	6.75786e-06	2.89043e-06	SIRT1/PPARA/PPARG/PRKACA/STAT3/BAX/TNF/TP53/XDH/IL1B/PRKCD/TGFB1/PTEN	13
BP	GO:0015732	prostaglandin transport	5/119	28/18888	0.178571	28.3433	11.5291	7.98383e-07	6.75786e-06	2.89043e-06	PTGS2/EDN1/IL1B/IL1A/PTGES	5
BP	GO:0007088	regulation of mitotic nuclear division	8/119	118/18888	0.0677966	10.7609	8.46899	8.04125e-07	6.76402e-06	2.89306e-06	TNF/EDN1/IL1B/BIRC5/CCNB1/IL1A/CD28/TGFA	8
BP	GO:0042303	molting cycle	8/119	118/18888	0.0677966	10.7609	8.46899	8.04125e-07	6.76402e-06	2.89306e-06	PTGS2/EGFR/RELA/HDAC2/BCL2/TNF/CTNNB1/TGFB2	8
BP	GO:0042633	hair cycle	8/119	118/18888	0.0677966	10.7609	8.46899	8.04125e-07	6.76402e-06	2.89306e-06	PTGS2/EGFR/RELA/HDAC2/BCL2/TNF/CTNNB1/TGFB2	8
BP	GO:0043406	positive regulation of MAP kinase activity	7/119	82/18888	0.0853659	13.5495	9.06817	8.48508e-07	7.12254e-06	3.0464e-06	EGFR/KIT/VEGFA/TNF/EDN1/FGF2/IL1B	7
BP	GO:0050890	cognition	12/119	322/18888	0.0372671	5.91513	7.08334	9.13461e-07	7.61556e-06	3.25727e-06	PTGS2/EGFR/KIT/SRC/ITGA5/FOS/MAPK1/TNF/CASP3/HIF1A/PTEN/NTRK1	12
BP	GO:0010717	regulation of epithelial to mesenchymal transition	8/119	120/18888	0.0666667	10.5815	8.38398	9.14052e-07	7.61556e-06	3.25727e-06	HDAC2/IL6/CTNNB1/IL1B/TGFB1/PTEN/MTOR/TGFB2	8
BP	GO:0007292	female gamete generation	9/119	163/18888	0.0552147	8.76383	7.92672	9.14771e-07	7.61556e-06	3.25727e-06	MMP2/SRC/SIRT1/BCL2/EDN1/CTNNB1/NOS3/PTEN/BRCA2	9
BP	GO:0034250	positive regulation of amide metabolic process	9/119	163/18888	0.0552147	8.76383	7.92672	9.14771e-07	7.61556e-06	3.25727e-06	CYP1B1/RELA/TNF/IL6/CASP3/PRKCD/NFE2L2/MTOR/CD28	9
BP	GO:0002460	adaptive immune response based on somatic recombination of immune receptors built from immunoglobulin superfamily domains	13/119	385/18888	0.0337662	5.35947	6.88141	9.51109e-07	7.90182e-06	3.37971e-06	AHR/STAT3/IL10/TNF/IL6/ICAM1/IL1B/PRKCD/TGFB1/CD80/MTOR/CCR2/CD28	13
BP	GO:2000273	positive regulation of signaling receptor activity	5/119	29/18888	0.172414	27.366	11.314	9.59871e-07	7.95828e-06	3.40386e-06	HDAC2/IL10/HIF1A/EDN1/CCR2	5
BP	GO:0072009	nephron epithelium development	8/119	121/18888	0.0661157	10.4941	8.34222	9.73661e-07	8.0561e-06	3.4457e-06	VEGFA/BCL2/STAT1/EDN1/FGF2/CTNNB1/MYC/PECAM1	8
BP	GO:1904894	positive regulation of receptor signaling pathway via STAT	6/119	53/18888	0.113208	17.9686	9.84999	9.93133e-07	8.20044e-06	3.50743e-06	CYP1B1/KIT/IL10/TNF/IL6/TGFB1	6
BP	GO:0008625	extrinsic apoptotic signaling pathway via death domain receptors	7/119	84/18888	0.0833333	13.2269	8.94262	1.00047e-06	8.24417e-06	3.52614e-06	BCL2/BAX/TNF/ICAM1/NOS3/TNFRSF10B/TNFRSF10A	7
BP	GO:0035051	cardiocyte differentiation	9/119	165/18888	0.0545455	8.6576	7.8665	1.01303e-06	8.33076e-06	3.56317e-06	EGFR/PPARA/VEGFA/MAPK1/EDN1/VCAM1/TGFB1/MTOR/TGFB2	9
BP	GO:0034329	cell junction assembly	14/119	453/18888	0.0309051	4.90534	6.69916	1.01586e-06	8.33708e-06	3.56587e-06	SRC/ITGA5/ITGB3/PRKACA/VEGFA/BCL2/TNF/PRKCA/CTNNB1/GJA1/IL1B/PECAM1/PTEN/NTRK1	14
BP	GO:0032306	regulation of prostaglandin secretion	4/119	13/18888	0.307692	48.8378	13.7383	1.02494e-06	8.37755e-06	3.58319e-06	EDN1/IL1B/IL1A/PTGES	4
BP	GO:0032308	positive regulation of prostaglandin secretion	4/119	13/18888	0.307692	48.8378	13.7383	1.02494e-06	8.37755e-06	3.58319e-06	EDN1/IL1B/IL1A/PTGES	4
BP	GO:0019216	regulation of lipid metabolic process	12/119	326/18888	0.0368098	5.84255	7.02272	1.03991e-06	8.46577e-06	3.62092e-06	PTGS2/IGF1R/KIT/SIRT1/PPARA/PPARG/TNF/SOD1/IL1B/PRKCD/IL1A/MTOR	12
BP	GO:1904951	positive regulation of establishment of protein localization	12/119	326/18888	0.0368098	5.84255	7.02272	1.03991e-06	8.46577e-06	3.62092e-06	PTGS2/EGFR/SRC/PPARG/PRKACA/TNF/HIF1A/IL1B/PRKCD/TGFB1/IL1A/TGFB2	12
BP	GO:0003007	heart morphogenesis	11/119	269/18888	0.0408922	6.49052	7.2218	1.08044e-06	8.76043e-06	3.74695e-06	VEGFA/TP53/HIF1A/EDN1/CTNNB1/GJA1/NOS3/TGFB1/MTOR/COL2A1/TGFB2	11
BP	GO:0050708	regulation of protein secretion	11/119	269/18888	0.0408922	6.49052	7.2218	1.08044e-06	8.76043e-06	3.74695e-06	ALOX5/EGFR/PPARG/PRKACA/TNF/IL6/HIF1A/IL1B/TGFB1/IL1A/TGFB2	11
BP	GO:0051149	positive regulation of muscle cell differentiation	7/119	85/18888	0.0823529	13.0713	8.88144	1.08461e-06	8.77666e-06	3.75389e-06	KIT/SIRT1/BCL2/EDN1/SOD2/TGFB1/MTOR	7
BP	GO:0030518	intracellular steroid hormone receptor signaling pathway	8/119	123/18888	0.0650407	10.3234	8.26016	1.10289e-06	8.88899e-06	3.80194e-06	ESR1/ESRRA/ESRRB/SRC/AR/ESR2/SIRT1/MAPK1	8
BP	GO:0071482	cellular response to light stimulus	8/119	123/18888	0.0650407	10.3234	8.26016	1.10289e-06	8.88899e-06	3.80194e-06	MMP9/MMP1/MMP2/SIRT1/BAX/TP53/MYC/PRKCD	8
BP	GO:0038093	Fc receptor signaling pathway	6/119	54/18888	0.111111	17.6359	9.74777	1.11156e-06	8.9411e-06	3.82422e-06	LCK/SYK/KIT/SRC/MAPK8/PRKCD	6
BP	GO:0097421	liver regeneration	5/119	30/18888	0.166667	26.4538	11.1096	1.14606e-06	9.20035e-06	3.93511e-06	EGFR/CCND1/IL10/TNF/IL6	5
BP	GO:0001654	eye development	13/119	393/18888	0.0330789	5.25037	6.78001	1.19642e-06	9.58556e-06	4.09987e-06	CYP1B1/EGFR/CYP1A1/HDAC2/STAT3/VEGFA/BCL2/BAX/HIF1A/FGF2/CTNNB1/GJA1/TGFB2	13
BP	GO:0033077	T cell differentiation in thymus	7/119	87/18888	0.0804598	12.7708	8.76212	1.27077e-06	1.01612e-05	4.34606e-06	BCL2/TP53/SOD1/CTNNB1/IL1B/IL1A/CD28	7
BP	GO:0033135	regulation of peptidyl-serine phosphorylation	8/119	126/18888	0.0634921	10.0776	8.14053	1.32403e-06	1.05661e-05	4.51926e-06	PTGS2/EGFR/VEGFA/BCL2/BAX/TNF/IL6/PTEN	8
BP	GO:0150063	visual system development	13/119	397/18888	0.0327456	5.19747	6.73034	1.33905e-06	1.0665e-05	4.56154e-06	CYP1B1/EGFR/CYP1A1/HDAC2/STAT3/VEGFA/BCL2/BAX/HIF1A/FGF2/CTNNB1/GJA1/TGFB2	13
BP	GO:0033627	cell adhesion mediated by integrin	7/119	88/18888	0.0795455	12.6257	8.70392	1.37345e-06	1.09174e-05	4.66953e-06	SYK/CYP1B1/ITGA5/ITGB3/PLAU/ICAM1/TGFB2	7
BP	GO:0045058	T cell selection	6/119	56/18888	0.107143	17.006	9.55131	1.38314e-06	1.09729e-05	4.69324e-06	SYK/STAT3/BCL2/IL6/MTOR/CD28	6
BP	GO:0034116	positive regulation of heterotypic cell-cell adhesion	4/119	14/18888	0.285714	45.3493	13.2176	1.42793e-06	1.13061e-05	4.83575e-06	LCK/IL10/TNF/IL1B	4
BP	GO:0007611	learning or memory	11/119	278/18888	0.0395683	6.28039	7.06236	1.48996e-06	1.17742e-05	5.03597e-06	PTGS2/EGFR/KIT/SRC/ITGA5/FOS/MAPK1/CASP3/HIF1A/PTEN/NTRK1	11
BP	GO:0001701	in utero embryonic development	13/119	401/18888	0.032419	5.14562	6.68133	1.49665e-06	1.1804e-05	5.04871e-06	EGFR/AR/VEGFA/MAPK1/IL10/TP53/HIF1A/EDN1/CTNNB1/GJA1/NOS3/CCNB1/BRCA2	13
BP	GO:0050680	negative regulation of epithelial cell proliferation	9/119	173/18888	0.0520231	8.25725	7.63545	1.50307e-06	1.18315e-05	5.0605e-06	ALOX5/AR/PPARG/TNF/XDH/STAT1/TGFB1/BRCA2/TGFB2	9
BP	GO:0007259	receptor signaling pathway via JAK-STAT	9/119	174/18888	0.0517241	8.20979	7.60762	1.57675e-06	1.23798e-05	5.29501e-06	CYP1B1/KIT/HDAC2/STAT3/IL10/TNF/IL6/STAT1/CCR2	9
BP	GO:0048880	sensory system development	13/119	403/18888	0.0322581	5.12009	6.65708	1.58148e-06	1.23798e-05	5.29501e-06	CYP1B1/EGFR/CYP1A1/HDAC2/STAT3/VEGFA/BCL2/BAX/HIF1A/FGF2/CTNNB1/GJA1/TGFB2	13
BP	GO:1990266	neutrophil migration	8/119	129/18888	0.0620155	9.84327	8.02485	1.5819e-06	1.23798e-05	5.29501e-06	SYK/EDN1/IL1B/CXCL8/PECAM1/IL1A/C3AR1/TGFB2	8
BP	GO:0050864	regulation of B cell activation	8/119	130/18888	0.0615385	9.76755	7.98714	1.67684e-06	1.30975e-05	5.60198e-06	SYK/AHR/BCL2/IL10/IL6/CASP3/TGFB1/CD28	8
BP	GO:1900542	regulation of purine nucleotide metabolic process	7/119	91/18888	0.0769231	12.2094	8.53483	1.72408e-06	1.34405e-05	5.74868e-06	PPARA/PRKACA/STAT3/TP53/HIF1A/NOS3/MTOR	7
BP	GO:0032635	interleukin-6 production	9/119	176/18888	0.0511364	8.1165	7.55261	1.73353e-06	1.34623e-05	5.75799e-06	SYK/RELA/STAT3/IL10/TNF/IL6/IL1B/TGFB1/IL1A	9
BP	GO:0032675	regulation of interleukin-6 production	9/119	176/18888	0.0511364	8.1165	7.55261	1.73353e-06	1.34623e-05	5.75799e-06	SYK/RELA/STAT3/IL10/TNF/IL6/IL1B/TGFB1/IL1A	9
BP	GO:0042180	cellular ketone metabolic process	10/119	227/18888	0.0440529	6.99219	7.23212	1.74974e-06	1.35622e-05	5.80072e-06	PTGS2/AKR1B1/CYP11B1/CYP11B2/CYP17A1/SIRT1/PPARA/PPARG/IL1B/NQO1	10
BP	GO:0006140	regulation of nucleotide metabolic process	7/119	92/18888	0.076087	12.0767	8.48022	1.85641e-06	1.43614e-05	6.14257e-06	PPARA/PRKACA/STAT3/TP53/HIF1A/NOS3/MTOR	7
BP	GO:0010743	regulation of macrophage derived foam cell differentiation	5/119	33/18888	0.151515	24.0489	10.5518	1.88012e-06	1.45171e-05	6.20915e-06	ITGB3/PPARA/PPARG/NFKBIA/CRP	5
BP	GO:0050920	regulation of chemotaxis	10/119	229/18888	0.0436681	6.93112	7.19026	1.89353e-06	1.45928e-05	6.24154e-06	VEGFA/MAPK1/IL6/EDN1/FGF2/F3/CXCL8/TGFB1/C3AR1/CCR2	10
BP	GO:0043010	camera-type eye development	12/119	346/18888	0.0346821	5.50483	6.734	1.93523e-06	1.48858e-05	6.36686e-06	CYP1B1/EGFR/CYP1A1/HDAC2/STAT3/VEGFA/BAX/HIF1A/FGF2/CTNNB1/GJA1/TGFB2	12
BP	GO:0002690	positive regulation of leukocyte chemotaxis	7/119	93/18888	0.0752688	11.9469	8.42645	1.99713e-06	1.53038e-05	6.54561e-06	VEGFA/MAPK1/IL6/EDN1/CXCL8/C3AR1/CCR2	7
BP	GO:0007589	body fluid secretion	7/119	93/18888	0.0752688	11.9469	8.42645	1.99713e-06	1.53038e-05	6.54561e-06	EGFR/VEGFA/CCND1/XDH/HIF1A/EDN1/GJA1	7
BP	GO:0035265	organ growth	9/119	180/18888	0.05	7.93613	7.44517	2.0878e-06	1.59683e-05	6.82986e-06	ESR1/AR/PPARA/BCL2/SOD1/EDN1/FGF2/PTEN/TGFB2	9
BP	GO:1903532	positive regulation of secretion by cell	11/119	288/18888	0.0381944	6.06232	6.89325	2.09979e-06	1.60297e-05	6.85612e-06	SYK/EGFR/PPARG/PRKACA/HIF1A/EDN1/IL1B/TGFB1/IL1A/PTGES/TGFB2	11
BP	GO:0002702	positive regulation of production of molecular mediator of immune response	8/119	134/18888	0.0597015	9.47598	7.84025	2.10674e-06	1.60525e-05	6.86584e-06	SYK/KIT/SIRT1/IL10/IL6/IL1B/TGFB1/CD28	8
BP	GO:0019722	calcium-mediated signaling	10/119	232/18888	0.0431034	6.8415	7.12842	2.12851e-06	1.61879e-05	6.92377e-06	SYK/PRKACA/TNF/EDN1/SELE/VCAM1/CXCL8/C3AR1/MTOR/CCR2	10
BP	GO:0001942	hair follicle development	7/119	94/18888	0.0744681	11.8198	8.3735	2.14666e-06	1.62952e-05	6.96969e-06	EGFR/RELA/HDAC2/BCL2/TNF/CTNNB1/TGFB2	7
BP	GO:1903829	positive regulation of protein localization	14/119	483/18888	0.0289855	4.60066	6.38296	2.15641e-06	1.63386e-05	6.98825e-06	PTGS2/EGFR/SRC/PPARG/PRKACA/TNF/HIF1A/EDN1/IL1B/PRKCD/PECAM1/TGFB1/IL1A/TGFB2	14
BP	GO:0071478	cellular response to radiation	9/119	181/18888	0.0497238	7.89229	7.41882	2.18555e-06	1.64634e-05	7.04161e-06	MMP9/MMP1/MMP2/SIRT1/BAX/TP53/MYC/PRKCD/BRCA2	9
BP	GO:0002360	T cell lineage commitment	5/119	34/18888	0.147059	23.3416	10.3821	2.19322e-06	1.64634e-05	7.04161e-06	STAT3/BCL2/IL6/TP53/MTOR	5
BP	GO:0032743	positive regulation of interleukin-2 production	5/119	34/18888	0.147059	23.3416	10.3821	2.19322e-06	1.64634e-05	7.04161e-06	IL1B/IL1A/CD80/CCR2/CD28	5
BP	GO:0034405	response to fluid shear stress	5/119	34/18888	0.147059	23.3416	10.3821	2.19322e-06	1.64634e-05	7.04161e-06	PTGS2/MMP2/SRC/NOS3/NFE2L2	5
BP	GO:0043276	anoikis	5/119	34/18888	0.147059	23.3416	10.3821	2.19322e-06	1.64634e-05	7.04161e-06	SRC/ITGA5/BCL2/MCL1/MTOR	5
BP	GO:0006720	isoprenoid metabolic process	8/119	135/18888	0.0592593	9.40579	7.80449	2.22777e-06	1.66918e-05	7.1393e-06	CYP1A2/CYP2C9/CYP3A4/CYP2C19/CYP1B1/EGFR/AKR1B1/CYP1A1	8
BP	GO:0006109	regulation of carbohydrate metabolic process	9/119	182/18888	0.0494505	7.84892	7.39268	2.28721e-06	1.70843e-05	7.30719e-06	SRC/SIRT1/PPARA/PRKACA/STAT3/TP53/HIF1A/TGFB1/MTOR	9
BP	GO:0042908	xenobiotic transport	6/119	61/18888	0.0983607	15.6121	9.10166	2.3055e-06	1.70843e-05	7.30719e-06	ABCB1/ABCC1/NR1I2/SLC2A1/GJA1/ABCG2	6
BP	GO:0043470	regulation of carbohydrate catabolic process	6/119	61/18888	0.0983607	15.6121	9.10166	2.3055e-06	1.70843e-05	7.30719e-06	PPARA/PRKACA/STAT3/TP53/HIF1A/MTOR	6
BP	GO:0045599	negative regulation of fat cell differentiation	6/119	61/18888	0.0983607	15.6121	9.10166	2.3055e-06	1.70843e-05	7.30719e-06	SIRT1/TNF/IL6/SOD2/TGFB1/DDIT3	6
BP	GO:0048010	vascular endothelial growth factor receptor signaling pathway	6/119	61/18888	0.0983607	15.6121	9.10166	2.3055e-06	1.70843e-05	7.30719e-06	SRC/ITGA5/ITGB3/VEGFA/HIF1A/IL1B	6
BP	GO:0051785	positive regulation of nuclear division	6/119	61/18888	0.0983607	15.6121	9.10166	2.3055e-06	1.70843e-05	7.30719e-06	TNF/EDN1/IL1B/IL1A/CD28/TGFA	6
BP	GO:0031348	negative regulation of defense response	11/119	291/18888	0.0378007	5.99983	6.84407	2.3211e-06	1.71685e-05	7.34318e-06	SYK/ALOX5/AHR/SRC/PPARA/PPARG/STAT3/IL10/SOD1/PRKCD/TGFB1	11
BP	GO:0030168	platelet activation	8/119	136/18888	0.0588235	9.33663	7.7691	2.35467e-06	1.73851e-05	7.43581e-06	LCK/SYK/SRC/ITGB3/IL6/PRKCA/PRKCD/NOS3	8
BP	GO:0048873	homeostasis of number of cells within a tissue	5/119	35/18888	0.142857	22.6747	10.2195	2.54592e-06	1.87628e-05	8.02511e-06	BCL2/BAX/NOS3/XIAP/CCR2	5
BP	GO:0034349	glial cell apoptotic process	4/119	16/18888	0.25	39.6807	12.3248	2.57104e-06	1.88792e-05	8.07487e-06	CASP3/TP53/PRKCA/PRKCD	4
BP	GO:1903798	regulation of miRNA processing	4/119	16/18888	0.25	39.6807	12.3248	2.57104e-06	1.88792e-05	8.07487e-06	STAT3/IL6/TP53/TGFB1	4
BP	GO:0022404	molting cycle process	7/119	97/18888	0.0721649	11.4542	8.21934	2.65251e-06	1.9407e-05	8.30062e-06	EGFR/RELA/HDAC2/BCL2/TNF/CTNNB1/TGFB2	7
BP	GO:0022405	hair cycle process	7/119	97/18888	0.0721649	11.4542	8.21934	2.65251e-06	1.9407e-05	8.30062e-06	EGFR/RELA/HDAC2/BCL2/TNF/CTNNB1/TGFB2	7
BP	GO:0010506	regulation of autophagy	12/119	357/18888	0.0336134	5.33522	6.58461	2.67468e-06	1.95339e-05	8.3549e-06	SIRT1/PRKACA/STAT3/BCL2/IL10/CASP3/TP53/MAPK8/HIF1A/MCL1/DDIT3/MTOR	12
BP	GO:0002706	regulation of lymphocyte mediated immunity	9/119	186/18888	0.0483871	7.68013	7.29007	2.7357e-06	1.99435e-05	8.53008e-06	AHR/IL10/TNF/IL6/IL1B/TGFB1/CD80/CCR2/CD28	9
BP	GO:0045428	regulation of nitric oxide biosynthetic process	6/119	63/18888	0.0952381	15.1164	8.9364	2.79244e-06	2.03205e-05	8.69134e-06	PTGS2/IL10/TNF/EDN1/IL1B/SOD2	6
BP	GO:0043467	regulation of generation of precursor metabolites and energy	8/119	140/18888	0.0571429	9.06987	7.6311	2.92563e-06	2.12515e-05	9.08955e-06	PPARA/PRKACA/STAT3/TNF/TP53/HIF1A/CCNB1/MTOR	8
BP	GO:1905332	positive regulation of morphogenesis of an epithelium	5/119	36/18888	0.138889	22.0448	10.0636	2.94173e-06	2.13301e-05	9.12318e-06	AR/VEGFA/FGF2/CTNNB1/GJA1	5
BP	GO:0016032	viral process	13/119	428/18888	0.0303738	4.82102	6.36677	3.06688e-06	2.21978e-05	9.4943e-06	EGFR/ITGA5/ITGB3/PPARA/BCL2/TNF/JUN/TP53/STAT1/ICAM1/CXCL8/CD80/CD28	13
BP	GO:0008203	cholesterol metabolic process	8/119	141/18888	0.0567376	9.00554	7.59747	3.08545e-06	2.22924e-05	9.53473e-06	CYP1A2/CYP2C9/CYP3A4/CYP11B1/CYP11B2/SOD1/CAT/PON1	8
BP	GO:0070920	regulation of regulatory ncRNA processing	4/119	17/18888	0.235294	37.3465	11.9378	3.34578e-06	2.41042e-05	1.03097e-05	STAT3/IL6/TP53/TGFB1	4
BP	GO:0070059	intrinsic apoptotic signaling pathway in response to endoplasmic reticulum stress	6/119	65/18888	0.0923077	14.6513	8.77852	3.36005e-06	2.41042e-05	1.03097e-05	SIRT1/BCL2/BAX/TP53/DDIT3/TNFRSF10B	6
BP	GO:0080164	regulation of nitric oxide metabolic process	6/119	65/18888	0.0923077	14.6513	8.77852	3.36005e-06	2.41042e-05	1.03097e-05	PTGS2/IL10/TNF/EDN1/IL1B/SOD2	6
BP	GO:1904036	negative regulation of epithelial cell apoptotic process	6/119	65/18888	0.0923077	14.6513	8.77852	3.36005e-06	2.41042e-05	1.03097e-05	IGF1R/ITGB3/PPARA/BCL2/ICAM1/NFE2L2	6
BP	GO:0003158	endothelium development	8/119	143/18888	0.0559441	8.87959	7.53119	3.42742e-06	2.45006e-05	1.04792e-05	VEGFA/TNF/XDH/EDN1/CTNNB1/ICAM1/IL1B/PECAM1	8
BP	GO:0014074	response to purine-containing compound	8/119	143/18888	0.0559441	8.87959	7.53119	3.42742e-06	2.45006e-05	1.04792e-05	PTGS2/CYP1B1/AHR/RELA/HDAC2/FOS/STAT1/IL1B	8
BP	GO:0002822	regulation of adaptive immune response based on somatic recombination of immune receptors built from immunoglobulin superfamily domains	9/119	192/18888	0.046875	7.44013	7.14176	3.54973e-06	2.52856e-05	1.0815e-05	AHR/IL10/TNF/IL6/IL1B/TGFB1/CD80/CCR2/CD28	9
BP	GO:0071897	DNA biosynthetic process	9/119	192/18888	0.046875	7.44013	7.14176	3.54973e-06	2.52856e-05	1.0815e-05	CYP1B1/SRC/SIRT1/MAPK1/TNF/TP53/FGF2/CTNNB1/MYC	9
BP	GO:0042446	hormone biosynthetic process	6/119	66/18888	0.0909091	14.4293	8.70218	3.67717e-06	2.61473e-05	1.11836e-05	AKR1B1/IGF1R/CYP11B1/CYP11B2/CYP17A1/HIF1A	6
BP	GO:0045444	fat cell differentiation	10/119	248/18888	0.0403226	6.40011	6.81616	3.86125e-06	2.73298e-05	1.16893e-05	PTGS2/ALOX5/SIRT1/PPARG/CCND1/TNF/IL6/SOD2/TGFB1/DDIT3	10
BP	GO:0045930	negative regulation of mitotic cell cycle	10/119	248/18888	0.0403226	6.40011	6.81616	3.86125e-06	2.73298e-05	1.16893e-05	EGFR/CCND1/BCL2/IL10/TNF/TP53/CTNNB1/BIRC5/CCNB1/PTEN	10
BP	GO:0050777	negative regulation of immune response	9/119	194/18888	0.0463918	7.36342	7.09374	3.86373e-06	2.73298e-05	1.16893e-05	SYK/AHR/ALOX15/SRC/PPARG/IL10/TGFB1/CD80/CCR2	9
BP	GO:0034391	regulation of smooth muscle cell apoptotic process	5/119	38/18888	0.131579	20.8846	9.76982	3.87754e-06	2.7332e-05	1.16902e-05	ESR1/SIRT1/PPARG/EDN1/SOD2	5
BP	GO:0035633	maintenance of blood-brain barrier	5/119	38/18888	0.131579	20.8846	9.76982	3.87754e-06	2.7332e-05	1.16902e-05	PTGS2/VEGFA/IL6/GJA1/PECAM1	5
BP	GO:0034605	cellular response to heat	6/119	67/18888	0.0895522	14.214	8.62748	4.01822e-06	2.82743e-05	1.20933e-05	PTGS2/HDAC2/SIRT1/PRKACA/IL1A/MTOR	6
BP	GO:0051783	regulation of nuclear division	8/119	147/18888	0.0544218	8.63797	7.40244	4.20863e-06	2.95627e-05	1.26443e-05	TNF/EDN1/IL1B/BIRC5/CCNB1/IL1A/CD28/TGFA	8
BP	GO:0032642	regulation of chemokine production	7/119	104/18888	0.0673077	10.6833	7.88458	4.23003e-06	2.96615e-05	1.26866e-05	SYK/IL10/TNF/IL6/HIF1A/IL1B/TGFB1	7
BP	GO:0002440	production of molecular mediator of immune response	11/119	310/18888	0.0354839	5.6321	6.54777	4.2611e-06	2.97597e-05	1.27286e-05	SYK/KIT/SIRT1/IL10/TNF/IL6/IL1B/TGFB1/CCR2/CD28/TGFB2	11
BP	GO:0007162	negative regulation of cell adhesion	11/119	310/18888	0.0354839	5.6321	6.54777	4.2611e-06	2.97597e-05	1.27286e-05	CYP1B1/MMP2/SRC/PPARA/VEGFA/IL10/CASP3/PRKCD/TGFB1/PTEN/CD80	11
BP	GO:0030730	sequestering of triglyceride	4/119	18/18888	0.222222	35.2717	11.583	4.28081e-06	2.97597e-05	1.27286e-05	PPARA/PPARG/TNF/IL1B	4
BP	GO:0030949	positive regulation of vascular endothelial growth factor receptor signaling pathway	4/119	18/18888	0.222222	35.2717	11.583	4.28081e-06	2.97597e-05	1.27286e-05	ITGA5/ITGB3/HIF1A/IL1B	4
BP	GO:2000811	negative regulation of anoikis	4/119	18/18888	0.222222	35.2717	11.583	4.28081e-06	2.97597e-05	1.27286e-05	SRC/ITGA5/BCL2/MCL1	4
BP	GO:0006919	activation of cysteine-type endopeptidase activity involved in apoptotic process	6/119	68/18888	0.0882353	14.0049	8.55436	4.38457e-06	3.03766e-05	1.29925e-05	LCK/PPARG/BAX/TNF/XDH/F3	6
BP	GO:0072577	endothelial cell apoptotic process	6/119	68/18888	0.0882353	14.0049	8.55436	4.38457e-06	3.03766e-05	1.29925e-05	ITGB3/IL10/TNF/ICAM1/TGFB1/NFE2L2	6
BP	GO:0034390	smooth muscle cell apoptotic process	5/119	39/18888	0.128205	20.3491	9.63125	4.42547e-06	3.06076e-05	1.30913e-05	ESR1/SIRT1/PPARG/EDN1/SOD2	5
BP	GO:0032602	chemokine production	7/119	105/18888	0.0666667	10.5815	7.83936	4.50874e-06	3.10773e-05	1.32922e-05	SYK/IL10/TNF/IL6/HIF1A/IL1B/TGFB1	7
BP	GO:0045639	positive regulation of myeloid cell differentiation	7/119	105/18888	0.0666667	10.5815	7.83936	4.50874e-06	3.10773e-05	1.32922e-05	STAT3/FOS/TNF/PRKCA/HIF1A/STAT1/TGFB1	7
BP	GO:0051047	positive regulation of secretion	11/119	312/18888	0.0352564	5.59599	6.51801	4.53078e-06	3.11761e-05	1.33344e-05	SYK/EGFR/PPARG/PRKACA/HIF1A/EDN1/IL1B/TGFB1/IL1A/PTGES/TGFB2	11
BP	GO:0035148	tube formation	8/119	149/18888	0.0536913	8.52202	7.33988	4.6527e-06	3.19606e-05	1.367e-05	PRKACA/VEGFA/CASP3/HIF1A/FGF2/CTNNB1/TGFB1/TGFB2	8
BP	GO:0046883	regulation of hormone secretion	10/119	254/18888	0.0393701	6.24892	6.70608	4.77251e-06	3.27281e-05	1.39982e-05	ALOX5/EGFR/PPARG/PRKACA/TNF/IL6/HIF1A/EDN1/GJA1/IL1B	10
BP	GO:0002532	production of molecular mediator involved in inflammatory response	7/119	106/18888	0.0660377	10.4817	7.79475	4.80258e-06	3.28231e-05	1.40388e-05	SYK/ALOX5/PPARA/STAT3/TNF/IL6/HIF1A	7
BP	GO:0034308	primary alcohol metabolic process	7/119	106/18888	0.0660377	10.4817	7.79475	4.80258e-06	3.28231e-05	1.40388e-05	CYP1A2/CYP3A4/CYP1B1/AKR1B1/CYP1A1/CYP11B1/CYP11B2	7
BP	GO:0007369	gastrulation	9/119	200/18888	0.045	7.14252	6.95368	4.95309e-06	3.37377e-05	1.44301e-05	MMP9/MMP2/ITGA5/ITGB3/PRKACA/IL10/TP53/CTNNB1/GJA1	9
BP	GO:0031099	regeneration	9/119	200/18888	0.045	7.14252	6.95368	4.95309e-06	3.37377e-05	1.44301e-05	EGFR/MMP2/IGF1R/CCND1/BCL2/IL10/TNF/IL6/GJA1	9
BP	GO:0008210	estrogen metabolic process	5/119	40/18888	0.125	19.8403	9.49774	5.03232e-06	3.40481e-05	1.45628e-05	CYP1A2/CYP2C9/CYP3A4/CYP1B1/CYP1A1	5
BP	GO:0045429	positive regulation of nitric oxide biosynthetic process	5/119	40/18888	0.125	19.8403	9.49774	5.03232e-06	3.40481e-05	1.45628e-05	PTGS2/TNF/EDN1/IL1B/SOD2	5
BP	GO:0051385	response to mineralocorticoid	5/119	40/18888	0.125	19.8403	9.49774	5.03232e-06	3.40481e-05	1.45628e-05	IGF1R/SRC/MAOB/FOS/EDN1	5
BP	GO:0150077	regulation of neuroinflammatory response	5/119	40/18888	0.125	19.8403	9.49774	5.03232e-06	3.40481e-05	1.45628e-05	PTGS2/MMP9/TNF/IL6/IL1B	5
BP	GO:0032963	collagen metabolic process	7/119	107/18888	0.0654206	10.3837	7.75072	5.1122e-06	3.45308e-05	1.47693e-05	MMP9/MMP1/MMP2/HDAC2/IL6/HIF1A/TGFB1	7
BP	GO:2000573	positive regulation of DNA biosynthetic process	6/119	70/18888	0.0857143	13.6048	8.41265	5.19882e-06	3.50574e-05	1.49945e-05	CYP1B1/MAPK1/TNF/FGF2/CTNNB1/MYC	6
BP	GO:1902652	secondary alcohol metabolic process	8/119	152/18888	0.0526316	8.35383	7.24822	5.39294e-06	3.62661e-05	1.55115e-05	CYP1A2/CYP2C9/CYP3A4/CYP11B1/CYP11B2/SOD1/CAT/PON1	8
BP	GO:0032305	positive regulation of icosanoid secretion	4/119	19/18888	0.210526	33.4153	11.2561	5.396e-06	3.62661e-05	1.55115e-05	EDN1/IL1B/IL1A/PTGES	4
BP	GO:0042593	glucose homeostasis	10/119	258/18888	0.0387597	6.15204	6.63464	5.47885e-06	3.67619e-05	1.57235e-05	ALOX5/IGF1R/CYP11B1/SIRT1/PPARG/PRKACA/STAT3/IL6/HIF1A/ICAM1	10
BP	GO:0016525	negative regulation of angiogenesis	8/119	153/18888	0.0522876	8.29923	7.21822	5.66084e-06	3.79119e-05	1.62154e-05	ALOX5/RELA/PPARG/TNF/STAT1/CTNNB1/CCR2/TGFB2	8
BP	GO:0033500	carbohydrate homeostasis	10/119	259/18888	0.03861	6.12829	6.61701	5.66897e-06	3.79119e-05	1.62154e-05	ALOX5/IGF1R/CYP11B1/SIRT1/PPARG/PRKACA/STAT3/IL6/HIF1A/ICAM1	10
BP	GO:1904407	positive regulation of nitric oxide metabolic process	5/119	41/18888	0.121951	19.3564	9.369	5.70253e-06	3.80733e-05	1.62844e-05	PTGS2/TNF/EDN1/IL1B/SOD2	5
BP	GO:0032760	positive regulation of tumor necrosis factor production	7/119	109/18888	0.0642202	10.1932	7.6644	5.78142e-06	3.85365e-05	1.64825e-05	SYK/HDAC2/STAT3/IL6/TGFB1/IL1A/CCR2	7
BP	GO:0008544	epidermis development	12/119	387/18888	0.0310078	4.92163	6.20668	6.10197e-06	4.06045e-05	1.73671e-05	EGFR/RELA/HDAC2/PPARA/BCL2/TNF/CASP3/SOD1/FGF2/CTNNB1/IL1A/TGFB2	12
BP	GO:0032722	positive regulation of chemokine production	6/119	72/18888	0.0833333	13.2269	8.27662	6.13183e-06	4.06045e-05	1.73671e-05	SYK/TNF/IL6/HIF1A/IL1B/TGFB1	6
BP	GO:0051341	regulation of oxidoreductase activity	6/119	72/18888	0.0833333	13.2269	8.27662	6.13183e-06	4.06045e-05	1.73671e-05	EGFR/TNF/HIF1A/EDN1/IL1B/IL1A	6
BP	GO:1900076	regulation of cellular response to insulin stimulus	6/119	72/18888	0.0833333	13.2269	8.27662	6.13183e-06	4.06045e-05	1.73671e-05	RELA/SRC/SIRT1/PPARG/IL1B/PRKCD	6
BP	GO:2000181	negative regulation of blood vessel morphogenesis	8/119	155/18888	0.0516129	8.19214	7.15904	6.23056e-06	4.11909e-05	1.76179e-05	ALOX5/RELA/PPARG/TNF/STAT1/CTNNB1/CCR2/TGFB2	8
BP	GO:0141091	transforming growth factor beta receptor superfamily signaling pathway	12/119	388/18888	0.0309278	4.90895	6.19476	6.26361e-06	4.13419e-05	1.76825e-05	SRC/HDAC2/SIRT1/PPARA/PPARG/STAT3/FOS/JUN/TP53/TGFB1/XIAP/TGFB2	12
BP	GO:1903522	regulation of blood circulation	10/119	262/18888	0.0381679	6.05812	6.56469	6.27408e-06	4.13435e-05	1.76832e-05	PTGS2/EGFR/MMP2/SRC/PRKACA/TNF/EDN1/GJA1/NOS3/TGFB2	10
BP	GO:0071674	mononuclear cell migration	9/119	206/18888	0.0436893	6.93449	6.81929	6.29624e-06	4.14221e-05	1.77168e-05	ALOX5/ITGB3/MAPK1/TNF/IL6/ICAM1/PECAM1/C3AR1/CCR2	9
BP	GO:0060251	regulation of glial cell proliferation	5/119	42/18888	0.119048	18.8956	9.24474	6.44069e-06	4.23036e-05	1.80938e-05	EGFR/TNF/IL6/TP53/IL1B	5
BP	GO:0090398	cellular senescence	7/119	111/18888	0.0630631	10.0095	7.58028	6.52197e-06	4.2768e-05	1.82924e-05	IGF1R/SIRT1/TP53/MAPK8/PRKCD/PTEN/BRCA2	7
BP	GO:1901343	negative regulation of vasculature development	8/119	157/18888	0.0509554	8.08778	7.10091	6.84807e-06	4.48338e-05	1.9176e-05	ALOX5/RELA/PPARG/TNF/STAT1/CTNNB1/CCR2/TGFB2	8
BP	GO:0007595	lactation	5/119	43/18888	0.116279	18.4561	9.1247	7.25162e-06	4.73227e-05	2.02405e-05	VEGFA/CCND1/XDH/HIF1A/GJA1	5
BP	GO:0032768	regulation of monooxygenase activity	5/119	43/18888	0.116279	18.4561	9.1247	7.25162e-06	4.73227e-05	2.02405e-05	EGFR/TNF/HIF1A/IL1B/IL1A	5
BP	GO:1903557	positive regulation of tumor necrosis factor superfamily cytokine production	7/119	113/18888	0.0619469	9.83238	7.49827	7.33971e-06	4.78204e-05	2.04534e-05	SYK/HDAC2/STAT3/IL6/TGFB1/IL1A/CCR2	7
BP	GO:0045123	cellular extravasation	6/119	75/18888	0.08	12.6978	8.08241	7.78219e-06	5.06218e-05	2.16516e-05	TNF/ICAM1/SELE/VCAM1/PECAM1/CCR2	6
BP	GO:0002285	lymphocyte activation involved in immune response	9/119	212/18888	0.0424528	6.73823	6.69019	7.94028e-06	5.15672e-05	2.2056e-05	STAT3/IL10/IL6/TP53/ICAM1/TGFB1/CD80/MTOR/CD28	9
BP	GO:0071548	response to dexamethasone	5/119	44/18888	0.113636	18.0367	9.00863	8.14032e-06	5.27703e-05	2.25705e-05	CYP1B1/EGFR/IGF1R/EDN1/PAPPA	5
BP	GO:0002429	immune response-activating cell surface receptor signaling pathway	11/119	332/18888	0.0331325	5.25888	6.23386	8.16466e-06	5.27703e-05	2.25705e-05	LCK/SYK/RELA/SRC/BCL2/BAX/MAPK1/NFKBIA/PRKCD/C3AR1/CD28	11
BP	GO:0030198	extracellular matrix organization	11/119	332/18888	0.0331325	5.25888	6.23386	8.16466e-06	5.27703e-05	2.25705e-05	CYP1B1/MMP9/MMP1/MMP2/ITGB3/PPARG/TNF/IL6/TGFB1/COL2A1/TGFB2	11
BP	GO:0002443	leukocyte mediated immunity	13/119	469/18888	0.0277186	4.39956	5.93623	8.24918e-06	5.29075e-05	2.26292e-05	SYK/AHR/KIT/IL10/TNF/IL6/ICAM1/IL1B/PRKCD/TGFB1/CD80/CCR2/CD28	13
BP	GO:0043586	tongue development	4/119	21/18888	0.190476	30.2329	10.6725	8.25127e-06	5.29075e-05	2.26292e-05	EGFR/KIT/HDAC2/CTNNB1	4
BP	GO:0044321	response to leptin	4/119	21/18888	0.190476	30.2329	10.6725	8.25127e-06	5.29075e-05	2.26292e-05	SIRT1/STAT3/CCND1/EDN1	4
BP	GO:0071498	cellular response to fluid shear stress	4/119	21/18888	0.190476	30.2329	10.6725	8.25127e-06	5.29075e-05	2.26292e-05	PTGS2/MMP2/SRC/NFE2L2	4
BP	GO:0097709	connective tissue replacement	4/119	21/18888	0.190476	30.2329	10.6725	8.25127e-06	5.29075e-05	2.26292e-05	PPARG/HIF1A/TGFB1/IL1A	4
BP	GO:0043062	extracellular structure organization	11/119	333/18888	0.033033	5.24309	6.22026	8.39921e-06	5.37709e-05	2.29985e-05	CYP1B1/MMP9/MMP1/MMP2/ITGB3/PPARG/TNF/IL6/TGFB1/COL2A1/TGFB2	11
BP	GO:0015833	peptide transport	10/119	271/18888	0.0369004	5.85693	6.41247	8.43728e-06	5.39293e-05	2.30662e-05	ALOX5/EGFR/ABCC1/PRKACA/TNF/IL6/HIF1A/EDN1/GJA1/IL1B	10
BP	GO:0045229	external encapsulating structure organization	11/119	334/18888	0.0329341	5.22739	6.20671	8.6396e-06	5.51354e-05	2.35821e-05	CYP1B1/MMP9/MMP1/MMP2/ITGB3/PPARG/TNF/IL6/TGFB1/COL2A1/TGFB2	11
BP	GO:0033574	response to testosterone	5/119	45/18888	0.111111	17.6359	8.89633	9.11197e-06	5.7967e-05	2.47932e-05	IGF1R/AR/SIRT1/EDN1/NQO1	5
BP	GO:0042149	cellular response to glucose starvation	5/119	45/18888	0.111111	17.6359	8.89633	9.11197e-06	5.7967e-05	2.47932e-05	SIRT1/SLC2A1/BCL2/TP53/NFE2L2	5
BP	GO:0050853	B cell receptor signaling pathway	6/119	78/18888	0.0769231	12.2094	7.89898	9.77557e-06	6.2091e-05	2.65571e-05	LCK/SYK/BCL2/BAX/MAPK1/NFKBIA	6
BP	GO:0051147	regulation of muscle cell differentiation	8/119	165/18888	0.0484848	7.69565	6.8783	9.86232e-06	6.25438e-05	2.67508e-05	KIT/SIRT1/PPARA/BCL2/EDN1/SOD2/TGFB1/MTOR	8
BP	GO:0045601	regulation of endothelial cell differentiation	5/119	46/18888	0.108696	17.2525	8.78758	1.0172e-05	6.43059e-05	2.75045e-05	VEGFA/TNF/XDH/CTNNB1/IL1B	5
BP	GO:0140467	integrated stress response signaling	5/119	46/18888	0.108696	17.2525	8.78758	1.0172e-05	6.43059e-05	2.75045e-05	FOS/JUN/HERC5/DDIT3/NFE2L2	5
BP	GO:0045685	regulation of glial cell differentiation	6/119	79/18888	0.0759494	12.0549	7.84006	1.0525e-05	6.63307e-05	2.83705e-05	RELA/HDAC2/IL6/CTNNB1/TGFB1/MTOR	6
BP	GO:0072088	nephron epithelium morphogenesis	6/119	79/18888	0.0759494	12.0549	7.84006	1.0525e-05	6.63307e-05	2.83705e-05	VEGFA/BCL2/STAT1/FGF2/CTNNB1/MYC	6
BP	GO:0002534	cytokine production involved in inflammatory response	6/119	80/18888	0.075	11.9042	7.78219	1.13203e-05	7.09358e-05	3.03402e-05	ALOX5/PPARA/STAT3/TNF/IL6/HIF1A	6
BP	GO:1900015	regulation of cytokine production involved in inflammatory response	6/119	80/18888	0.075	11.9042	7.78219	1.13203e-05	7.09358e-05	3.03402e-05	ALOX5/PPARA/STAT3/TNF/IL6/HIF1A	6
BP	GO:1903036	positive regulation of response to wounding	6/119	80/18888	0.075	11.9042	7.78219	1.13203e-05	7.09358e-05	3.03402e-05	IGF1R/PLAU/F3/PLAT/NFE2L2/MTOR	6
BP	GO:0140353	lipid export from cell	5/119	47/18888	0.106383	16.8854	8.68219	1.13259e-05	7.09358e-05	3.03402e-05	PTGS2/EDN1/IL1B/IL1A/PTGES	5
BP	GO:0002698	negative regulation of immune effector process	7/119	121/18888	0.0578512	9.1823	7.18961	1.15125e-05	7.19934e-05	3.07925e-05	AHR/IL10/TNF/TGFB1/CD80/CCR2/TGFB2	7
BP	GO:0038128	ERBB2 signaling pathway	4/119	23/18888	0.173913	27.6039	10.1652	1.20897e-05	7.53697e-05	3.22366e-05	EGFR/SRC/MAPK1/TGFA	4
BP	GO:2000193	positive regulation of fatty acid transport	4/119	23/18888	0.173913	27.6039	10.1652	1.20897e-05	7.53697e-05	3.22366e-05	EDN1/IL1B/IL1A/PTGES	4
BP	GO:1904892	regulation of receptor signaling pathway via STAT	7/119	122/18888	0.057377	9.10704	7.15304	1.21502e-05	7.55971e-05	3.23339e-05	CYP1B1/KIT/PPARG/IL10/TNF/IL6/TGFB1	7
BP	GO:0072028	nephron morphogenesis	6/119	81/18888	0.0740741	11.7572	7.72534	1.21635e-05	7.55971e-05	3.23339e-05	VEGFA/BCL2/STAT1/FGF2/CTNNB1/MYC	6
BP	GO:0002673	regulation of acute inflammatory response	5/119	48/18888	0.104167	16.5336	8.58	1.25795e-05	7.77049e-05	3.32354e-05	PTGS2/TNF/IL6/IL1B/PTGES	5
BP	GO:0002861	regulation of inflammatory response to antigenic stimulus	5/119	48/18888	0.104167	16.5336	8.58	1.25795e-05	7.77049e-05	3.32354e-05	SYK/SRC/IL10/TNF/CD28	5
BP	GO:0031295	T cell costimulation	5/119	48/18888	0.104167	16.5336	8.58	1.25795e-05	7.77049e-05	3.32354e-05	LCK/SRC/CD80/MTOR/CD28	5
BP	GO:0042311	vasodilation	5/119	48/18888	0.104167	16.5336	8.58	1.25795e-05	7.77049e-05	3.32354e-05	EGFR/TNF/SOD1/SOD2/NOS3	5
BP	GO:0002688	regulation of leukocyte chemotaxis	7/119	123/18888	0.0569106	9.033	7.11689	1.28169e-05	7.893e-05	3.37594e-05	VEGFA/MAPK1/IL6/EDN1/CXCL8/C3AR1/CCR2	7
BP	GO:0045446	endothelial cell differentiation	7/119	123/18888	0.0569106	9.033	7.11689	1.28169e-05	7.893e-05	3.37594e-05	VEGFA/TNF/XDH/CTNNB1/ICAM1/IL1B/PECAM1	7
BP	GO:0007178	transmembrane receptor protein serine/threonine kinase signaling pathway	12/119	417/18888	0.028777	4.56756	5.86582	1.29217e-05	7.94547e-05	3.39838e-05	SRC/HDAC2/SIRT1/PPARA/PPARG/STAT3/FOS/JUN/TP53/TGFB1/XIAP/TGFB2	12
BP	GO:0032147	activation of protein kinase activity	6/119	82/18888	0.0731707	11.6139	7.66949	1.30568e-05	8.01639e-05	3.42871e-05	ITGB3/VEGFA/PRKCD/TNFRSF10B/TNFRSF10A/TGFB2	6
BP	GO:0043254	regulation of protein-containing complex assembly	12/119	418/18888	0.0287081	4.55663	5.85502	1.32337e-05	8.11264e-05	3.46988e-05	SYK/MMP1/ALOX15/SRC/VEGFA/BAX/TNF/TP53/MAPK8/PRKCD/TGFB1/MTOR	12
BP	GO:0030195	negative regulation of blood coagulation	5/119	49/18888	0.102041	16.1962	8.48083	1.39388e-05	8.45579e-05	3.61665e-05	PLAU/EDN1/PRKCD/NOS3/PLAT	5
BP	GO:0031294	lymphocyte costimulation	5/119	49/18888	0.102041	16.1962	8.48083	1.39388e-05	8.45579e-05	3.61665e-05	LCK/SRC/CD80/MTOR/CD28	5
BP	GO:0033628	regulation of cell adhesion mediated by integrin	5/119	49/18888	0.102041	16.1962	8.48083	1.39388e-05	8.45579e-05	3.61665e-05	SYK/CYP1B1/ITGB3/PLAU/TGFB2	5
BP	GO:0036230	granulocyte activation	5/119	49/18888	0.102041	16.1962	8.48083	1.39388e-05	8.45579e-05	3.61665e-05	SYK/TNF/PRKCD/CXCL8/CCR2	5
BP	GO:0046427	positive regulation of receptor signaling pathway via JAK-STAT	5/119	49/18888	0.102041	16.1962	8.48083	1.39388e-05	8.45579e-05	3.61665e-05	CYP1B1/KIT/IL10/TNF/IL6	5
BP	GO:0061028	establishment of endothelial barrier	5/119	49/18888	0.102041	16.1962	8.48083	1.39388e-05	8.45579e-05	3.61665e-05	VEGFA/TNF/ICAM1/IL1B/PECAM1	5
BP	GO:0050871	positive regulation of B cell activation	6/119	83/18888	0.0722892	11.4739	7.61459	1.40024e-05	8.45579e-05	3.61665e-05	SYK/BCL2/IL10/IL6/TGFB1/CD28	6
BP	GO:0072332	intrinsic apoptotic signaling pathway by p53 class mediator	6/119	83/18888	0.0722892	11.4739	7.61459	1.40024e-05	8.45579e-05	3.61665e-05	SIRT1/BCL2/BAX/TP53/MYC/BRCA2	6
BP	GO:0150076	neuroinflammatory response	6/119	83/18888	0.0722892	11.4739	7.61459	1.40024e-05	8.45579e-05	3.61665e-05	PTGS2/EGFR/MMP9/TNF/IL6/IL1B	6
BP	GO:2000736	regulation of stem cell differentiation	6/119	83/18888	0.0722892	11.4739	7.61459	1.40024e-05	8.45579e-05	3.61665e-05	ESRRB/HDAC2/STAT3/FGF2/NFE2L2/TGFB2	6
BP	GO:0009651	response to salt stress	4/119	24/18888	0.166667	26.4538	9.93517	1.44372e-05	8.64095e-05	3.69584e-05	AKR1B1/BAX/TNF/TP53	4
BP	GO:0034114	regulation of heterotypic cell-cell adhesion	4/119	24/18888	0.166667	26.4538	9.93517	1.44372e-05	8.64095e-05	3.69584e-05	LCK/IL10/TNF/IL1B	4
BP	GO:0060252	positive regulation of glial cell proliferation	4/119	24/18888	0.166667	26.4538	9.93517	1.44372e-05	8.64095e-05	3.69584e-05	EGFR/TNF/IL6/IL1B	4
BP	GO:0060571	morphogenesis of an epithelial fold	4/119	24/18888	0.166667	26.4538	9.93517	1.44372e-05	8.64095e-05	3.69584e-05	EGFR/AR/HIF1A/CTNNB1	4
BP	GO:0090200	positive regulation of release of cytochrome c from mitochondria	4/119	24/18888	0.166667	26.4538	9.93517	1.44372e-05	8.64095e-05	3.69584e-05	MMP9/BAX/TP53/TNFSF10	4
BP	GO:2000209	regulation of anoikis	4/119	24/18888	0.166667	26.4538	9.93517	1.44372e-05	8.64095e-05	3.69584e-05	SRC/ITGA5/BCL2/MCL1	4
BP	GO:0008286	insulin receptor signaling pathway	7/119	126/18888	0.0555556	8.81793	7.01087	1.5001e-05	8.95195e-05	3.82887e-05	RELA/IGF1R/SRC/SIRT1/MAPK1/IL1B/PRKCD	7
BP	GO:0072089	stem cell proliferation	7/119	126/18888	0.0555556	8.81793	7.01087	1.5001e-05	8.95195e-05	3.82887e-05	ABCB1/TP53/FGF2/CTNNB1/GJA1/TGFB1/BRCA2	7
BP	GO:0043154	negative regulation of cysteine-type endopeptidase activity involved in apoptotic process	5/119	50/18888	0.1	15.8723	8.38454	1.541e-05	9.14208e-05	3.91019e-05	MMP9/SRC/VEGFA/TNF/XIAP	5
BP	GO:0045747	positive regulation of Notch signaling pathway	5/119	50/18888	0.1	15.8723	8.38454	1.541e-05	9.14208e-05	3.91019e-05	KIT/SRC/STAT3/NOS3/TGFB2	5
BP	GO:0061082	myeloid leukocyte cytokine production	5/119	50/18888	0.1	15.8723	8.38454	1.541e-05	9.14208e-05	3.91019e-05	SYK/KIT/SIRT1/TGFB1/TGFB2	5
BP	GO:1900047	negative regulation of hemostasis	5/119	50/18888	0.1	15.8723	8.38454	1.541e-05	9.14208e-05	3.91019e-05	PLAU/EDN1/PRKCD/NOS3/PLAT	5
BP	GO:0045861	negative regulation of proteolysis	9/119	231/18888	0.038961	6.184	6.31226	1.57857e-05	9.35123e-05	3.99964e-05	MMP9/SRC/VEGFA/PLAU/IL10/TNF/TP53/PLAT/XIAP	9
BP	GO:0031400	negative regulation of protein modification process	12/119	426/18888	0.028169	4.47106	5.76982	1.59762e-05	9.45025e-05	4.04199e-05	RELA/HDAC2/SIRT1/PPARG/BAX/TNF/XDH/CTNNB1/IL1B/PRKCD/TGFB1/PTEN	12
BP	GO:0002761	regulation of myeloid leukocyte differentiation	7/119	128/18888	0.0546875	8.68015	6.94213	1.66215e-05	9.78904e-05	4.1869e-05	FOS/TNF/PRKCA/CTNNB1/MYC/TGFB1/MTOR	7
BP	GO:0046683	response to organophosphorus	7/119	128/18888	0.0546875	8.68015	6.94213	1.66215e-05	9.78904e-05	4.1869e-05	PTGS2/CYP1B1/AHR/RELA/FOS/STAT1/IL1B	7
BP	GO:0071621	granulocyte chemotaxis	7/119	128/18888	0.0546875	8.68015	6.94213	1.66215e-05	9.78904e-05	4.1869e-05	SYK/MAPK1/EDN1/IL1B/CXCL8/C3AR1/TGFB2	7
BP	GO:0006110	regulation of glycolytic process	5/119	51/18888	0.0980392	15.561	8.29099	1.69995e-05	9.9681e-05	4.26349e-05	PPARA/PRKACA/STAT3/HIF1A/MTOR	5
BP	GO:0030811	regulation of nucleotide catabolic process	5/119	51/18888	0.0980392	15.561	8.29099	1.69995e-05	9.9681e-05	4.26349e-05	PPARA/PRKACA/STAT3/HIF1A/MTOR	5
BP	GO:0033121	regulation of purine nucleotide catabolic process	5/119	51/18888	0.0980392	15.561	8.29099	1.69995e-05	9.9681e-05	4.26349e-05	PPARA/PRKACA/STAT3/HIF1A/MTOR	5
BP	GO:0060964	regulation of miRNA-mediated gene silencing	4/119	25/18888	0.16	25.3956	9.71876	1.71036e-05	0.000100147	4.2834e-05	STAT3/IL6/TP53/TGFB1	4
BP	GO:0098773	skin epidermis development	7/119	129/18888	0.0542636	8.61286	6.90832	1.74845e-05	0.000102229	4.37245e-05	EGFR/RELA/HDAC2/BCL2/TNF/CTNNB1/TGFB2	7
BP	GO:0009791	post-embryonic development	6/119	87/18888	0.0689655	10.9464	7.40405	1.83542e-05	0.000107159	4.58332e-05	CYP1A2/VEGFA/BCL2/BAX/SOD2/MTOR	6
BP	GO:0031214	biomineral tissue development	8/119	180/18888	0.0444444	7.05434	6.49866	1.85616e-05	0.000108213	4.62842e-05	PTGS2/ALOX5/ALOX15/PPARA/HIF1A/GJA1/NOS3/TGFB1	8
BP	GO:0010543	regulation of platelet activation	5/119	52/18888	0.0961538	15.2618	8.20004	1.87138e-05	0.000108631	4.64629e-05	SYK/IL6/PRKCA/PRKCD/NOS3	5
BP	GO:0042572	retinol metabolic process	5/119	52/18888	0.0961538	15.2618	8.20004	1.87138e-05	0.000108631	4.64629e-05	CYP1A2/CYP3A4/CYP1B1/AKR1B1/CYP1A1	5
BP	GO:0071470	cellular response to osmotic stress	5/119	52/18888	0.0961538	15.2618	8.20004	1.87138e-05	0.000108631	4.64629e-05	PTGS2/AKR1B1/SLC2A1/CASP3/MTOR	5
BP	GO:0046631	alpha-beta T cell activation	8/119	181/18888	0.0441989	7.01537	6.47491	1.93188e-05	0.000111658	4.77575e-05	SYK/STAT3/BCL2/IL6/CD80/MTOR/CCR2/CD28	8
BP	GO:0001704	formation of primary germ layer	7/119	131/18888	0.0534351	8.48137	6.84178	1.93216e-05	0.000111658	4.77575e-05	MMP9/MMP2/ITGA5/ITGB3/PRKACA/CTNNB1/GJA1	7
BP	GO:0002821	positive regulation of adaptive immune response	7/119	131/18888	0.0534351	8.48137	6.84178	1.93216e-05	0.000111658	4.77575e-05	SIRT1/TNF/IL6/IL1B/TGFB1/CCR2/CD28	7
BP	GO:0006909	phagocytosis	9/119	237/18888	0.0379747	6.02744	6.20161	1.93456e-05	0.000111658	4.77575e-05	SYK/ALOX15/SRC/ITGB3/SOD1/PRKCD/PECAM1/CRP/CCR2	9
BP	GO:0048708	astrocyte differentiation	6/119	88/18888	0.0681818	10.822	7.35355	1.95967e-05	0.000112946	4.83085e-05	EGFR/STAT3/MAPK1/TNF/IL6/IL1B	6
BP	GO:0051098	regulation of binding	9/119	238/18888	0.0378151	6.00212	6.18354	2.00007e-05	0.000114952	4.91667e-05	MMP9/PPARG/PRKACA/BAX/IL10/JUN/MAPK8/PRKCD/PON1	9
BP	GO:0002363	alpha-beta T cell lineage commitment	4/119	26/18888	0.153846	24.4189	9.51466	2.01153e-05	0.000114952	4.91667e-05	STAT3/BCL2/IL6/MTOR	4
BP	GO:0048143	astrocyte activation	4/119	26/18888	0.153846	24.4189	9.51466	2.01153e-05	0.000114952	4.91667e-05	EGFR/TNF/IL6/IL1B	4
BP	GO:1900368	regulation of post-transcriptional gene silencing by regulatory ncRNA	4/119	26/18888	0.153846	24.4189	9.51466	2.01153e-05	0.000114952	4.91667e-05	STAT3/IL6/TP53/TGFB1	4
BP	GO:1900543	negative regulation of purine nucleotide metabolic process	4/119	26/18888	0.153846	24.4189	9.51466	2.01153e-05	0.000114952	4.91667e-05	PPARA/PRKACA/STAT3/TP53	4
BP	GO:2000108	positive regulation of leukocyte apoptotic process	4/119	26/18888	0.153846	24.4189	9.51466	2.01153e-05	0.000114952	4.91667e-05	SIRT1/BAX/IL10/TP53	4
BP	GO:0050819	negative regulation of coagulation	5/119	53/18888	0.0943396	14.9738	8.11158	2.05597e-05	0.000116996	5.00408e-05	PLAU/EDN1/PRKCD/NOS3/PLAT	5
BP	GO:0060688	regulation of morphogenesis of a branching structure	5/119	53/18888	0.0943396	14.9738	8.11158	2.05597e-05	0.000116996	5.00408e-05	ESR1/AR/VEGFA/TNF/CTNNB1	5
BP	GO:1902692	regulation of neuroblast proliferation	5/119	53/18888	0.0943396	14.9738	8.11158	2.05597e-05	0.000116996	5.00408e-05	VEGFA/TP53/HIF1A/FGF2/CTNNB1	5
BP	GO:0016101	diterpenoid metabolic process	6/119	89/18888	0.0674157	10.7004	7.30385	2.09061e-05	0.000118302	5.05994e-05	CYP1A2/CYP3A4/CYP1B1/EGFR/AKR1B1/CYP1A1	6
BP	GO:2000027	regulation of animal organ morphogenesis	6/119	89/18888	0.0674157	10.7004	7.30385	2.09061e-05	0.000118302	5.05994e-05	AR/VEGFA/TNF/EDN1/FGF2/CTNNB1	6
BP	GO:2000106	regulation of leukocyte apoptotic process	6/119	89/18888	0.0674157	10.7004	7.30385	2.09061e-05	0.000118302	5.05994e-05	SIRT1/BCL2/BAX/IL10/TP53/HIF1A	6
BP	GO:2000243	positive regulation of reproductive process	6/119	89/18888	0.0674157	10.7004	7.30385	2.09061e-05	0.000118302	5.05994e-05	SRC/AR/HDAC2/VEGFA/BAX/CTNNB1	6
BP	GO:0021782	glial cell development	7/119	133/18888	0.0526316	8.35383	6.77665	2.13153e-05	0.000120281	5.14459e-05	EGFR/MAPK1/TNF/IL6/SOD1/IL1B/PTEN	7
BP	GO:0042476	odontogenesis	7/119	133/18888	0.0526316	8.35383	6.77665	2.13153e-05	0.000120281	5.14459e-05	SRC/HDAC2/PPARA/BAX/EDN1/CTNNB1/TGFB2	7
BP	GO:0045088	regulation of innate immune response	12/119	440/18888	0.0272727	4.3288	5.62567	2.19843e-05	0.000123883	5.29866e-05	ESR1/SYK/RELA/SRC/PPARG/TNF/MAPK8/NFKBIA/TGFB1/NFE2L2/XIAP/BIRC3	12
BP	GO:0007160	cell-matrix adhesion	9/119	241/18888	0.0373444	5.9274	6.12994	2.20807e-05	0.000124254	5.31449e-05	SRC/ITGA5/ITGB3/VEGFA/BCL2/PLAU/CTNNB1/VCAM1/PTEN	9
BP	GO:0010507	negative regulation of autophagy	6/119	90/18888	0.0666667	10.5815	7.25494	2.22851e-05	0.00012523	5.35625e-05	STAT3/BCL2/IL10/TP53/MCL1/MTOR	6
BP	GO:0009306	protein secretion	11/119	370/18888	0.0297297	4.71878	5.75227	2.23986e-05	0.000125693	5.37605e-05	ALOX5/EGFR/PPARG/PRKACA/TNF/IL6/HIF1A/IL1B/TGFB1/IL1A/TGFB2	11
BP	GO:0048146	positive regulation of fibroblast proliferation	5/119	54/18888	0.0925926	14.6965	8.02548	2.25442e-05	0.000126335	5.4035e-05	ESR1/EGFR/ITGB3/MYC/CCNB1	5
BP	GO:0050954	sensory perception of mechanical stimulus	8/119	185/18888	0.0432432	6.86368	6.38168	2.26129e-05	0.000126545	5.41247e-05	KIT/TNF/CASP3/SOD1/BIRC5/DDIT3/NTRK1/COL2A1	8
BP	GO:0035592	establishment of protein localization to extracellular region	11/119	371/18888	0.0296496	4.70606	5.74049	2.29617e-05	0.000128319	5.48837e-05	ALOX5/EGFR/PPARG/PRKACA/TNF/IL6/HIF1A/IL1B/TGFB1/IL1A/TGFB2	11
BP	GO:0072175	epithelial tube formation	7/119	135/18888	0.0518519	8.23007	6.71287	2.34758e-05	0.000130421	5.57826e-05	PRKACA/CASP3/HIF1A/FGF2/CTNNB1/TGFB1/TGFB2	7
BP	GO:0010875	positive regulation of cholesterol efflux	4/119	27/18888	0.148148	23.5145	9.32171	2.34989e-05	0.000130421	5.57826e-05	SIRT1/PPARG/NFKBIA/PON1	4
BP	GO:0035313	wound healing, spreading of epidermal cells	4/119	27/18888	0.148148	23.5145	9.32171	2.34989e-05	0.000130421	5.57826e-05	ITGA5/ITGB3/PTEN/MTOR	4
BP	GO:0045980	negative regulation of nucleotide metabolic process	4/119	27/18888	0.148148	23.5145	9.32171	2.34989e-05	0.000130421	5.57826e-05	PPARA/PRKACA/STAT3/TP53	4
BP	GO:0060147	regulation of post-transcriptional gene silencing	4/119	27/18888	0.148148	23.5145	9.32171	2.34989e-05	0.000130421	5.57826e-05	STAT3/IL6/TP53/TGFB1	4
BP	GO:0002449	lymphocyte mediated immunity	11/119	372/18888	0.0295699	4.69341	5.72875	2.3537e-05	0.000130453	5.57964e-05	AHR/IL10/TNF/IL6/ICAM1/IL1B/PRKCD/TGFB1/CD80/CCR2/CD28	11
BP	GO:0014910	regulation of smooth muscle cell migration	6/119	91/18888	0.0659341	10.4652	7.20679	2.37365e-05	0.000131379	5.61924e-05	CYP1B1/SRC/ITGB3/BCL2/PLAU/NFE2L2	6
BP	GO:0006066	alcohol metabolic process	11/119	373/18888	0.0294906	4.68083	5.71706	2.41248e-05	0.000133345	5.70335e-05	CYP1A2/CYP2C9/CYP3A4/CYP1B1/AKR1B1/CYP1A1/CYP11B1/CYP11B2/SOD1/CAT/PON1	11
BP	GO:0090257	regulation of muscle system process	9/119	245/18888	0.0367347	5.83063	6.05987	2.51379e-05	0.000138756	5.93477e-05	PTGS2/KIT/PPARA/PPARG/PRKACA/SOD1/PRKCA/EDN1/NOS3	9
BP	GO:0032640	tumor necrosis factor production	8/119	189/18888	0.042328	6.71842	6.29118	2.6366e-05	0.000145138	6.20775e-05	SYK/HDAC2/STAT3/IL10/IL6/TGFB1/IL1A/CCR2	8
BP	GO:0032680	regulation of tumor necrosis factor production	8/119	189/18888	0.042328	6.71842	6.29118	2.6366e-05	0.000145138	6.20775e-05	SYK/HDAC2/STAT3/IL10/IL6/TGFB1/IL1A/CCR2	8
BP	GO:0045926	negative regulation of growth	9/119	247/18888	0.0364372	5.78342	6.02541	2.67967e-05	0.000147099	6.29161e-05	ESR2/PPARA/BCL2/TP53/HIF1A/GJA1/TGFB1/PTEN/TGFB2	9
BP	GO:0043086	negative regulation of catalytic activity	12/119	449/18888	0.0267261	4.24203	5.53613	2.68136e-05	0.000147099	6.29161e-05	MMP9/SRC/SIRT1/PPARG/VEGFA/TNF/TP53/IL1B/PRKCD/PTEN/XIAP/CCR2	12
BP	GO:0033138	positive regulation of peptidyl-serine phosphorylation	6/119	93/18888	0.0645161	10.2402	7.11271	2.68675e-05	0.000147099	6.29161e-05	PTGS2/EGFR/VEGFA/BCL2/TNF/IL6	6
BP	GO:0050886	endocrine process	6/119	93/18888	0.0645161	10.2402	7.11271	2.68675e-05	0.000147099	6.29161e-05	CYP11B2/PPARG/EDN1/GJA1/IL1B/NOS3	6
BP	GO:0045912	negative regulation of carbohydrate metabolic process	5/119	56/18888	0.0892857	14.1717	7.85997	2.69579e-05	0.000147394	6.30424e-05	PPARA/PRKACA/STAT3/TP53/TGFB1	5
BP	GO:0002675	positive regulation of acute inflammatory response	4/119	28/18888	0.142857	22.6747	9.13892	2.72824e-05	0.000147573	6.31188e-05	PTGS2/TNF/IL6/IL1B	4
BP	GO:0030194	positive regulation of blood coagulation	4/119	28/18888	0.142857	22.6747	9.13892	2.72824e-05	0.000147573	6.31188e-05	PLAU/F3/PLAT/NFE2L2	4
BP	GO:0043369	CD4-positive or CD8-positive, alpha-beta T cell lineage commitment	4/119	28/18888	0.142857	22.6747	9.13892	2.72824e-05	0.000147573	6.31188e-05	STAT3/BCL2/IL6/MTOR	4
BP	GO:0050999	regulation of nitric-oxide synthase activity	4/119	28/18888	0.142857	22.6747	9.13892	2.72824e-05	0.000147573	6.31188e-05	EGFR/HIF1A/IL1B/IL1A	4
BP	GO:0060966	regulation of gene silencing by regulatory ncRNA	4/119	28/18888	0.142857	22.6747	9.13892	2.72824e-05	0.000147573	6.31188e-05	STAT3/IL6/TP53/TGFB1	4
BP	GO:0090330	regulation of platelet aggregation	4/119	28/18888	0.142857	22.6747	9.13892	2.72824e-05	0.000147573	6.31188e-05	SYK/IL6/PRKCA/PRKCD	4
BP	GO:1900048	positive regulation of hemostasis	4/119	28/18888	0.142857	22.6747	9.13892	2.72824e-05	0.000147573	6.31188e-05	PLAU/F3/PLAT/NFE2L2	4
BP	GO:1903672	positive regulation of sprouting angiogenesis	4/119	28/18888	0.142857	22.6747	9.13892	2.72824e-05	0.000147573	6.31188e-05	ITGA5/VEGFA/IL10/FGF2	4
BP	GO:0034504	protein localization to nucleus	10/119	311/18888	0.0321543	5.10362	5.81024	2.7683e-05	0.00014934	6.38748e-05	PTGS2/SYK/SRC/STAT3/TP53/NFKBIA/EDN1/PRKCD/TGFB1/MTOR	10
BP	GO:0046879	hormone secretion	10/119	311/18888	0.0321543	5.10362	5.81024	2.7683e-05	0.00014934	6.38748e-05	ALOX5/EGFR/PPARG/PRKACA/TNF/IL6/HIF1A/EDN1/GJA1/IL1B	10
BP	GO:0071692	protein localization to extracellular region	11/119	379/18888	0.0290237	4.60673	5.64775	2.79255e-05	0.000150448	6.43485e-05	ALOX5/EGFR/PPARG/PRKACA/TNF/IL6/HIF1A/IL1B/TGFB1/IL1A/TGFB2	11
BP	GO:0009750	response to fructose	3/119	10/18888	0.3	47.6168	11.7408	2.83322e-05	0.000152234	6.51125e-05	PTGS2/PPARA/TNF	3
BP	GO:1903799	negative regulation of miRNA processing	3/119	10/18888	0.3	47.6168	11.7408	2.83322e-05	0.000152234	6.51125e-05	STAT3/IL6/TP53	3
BP	GO:0021543	pallium development	8/119	191/18888	0.0418848	6.64807	6.24691	2.843e-05	0.000152557	6.52505e-05	EGFR/IGF1R/SLC2A1/BAX/CASP3/HIF1A/CTNNB1/PTEN	8
BP	GO:0060047	heart contraction	9/119	249/18888	0.0361446	5.73696	5.99133	2.85476e-05	0.000152985	6.54337e-05	SRC/PRKACA/TNF/SOD1/EDN1/GJA1/NOS3/MTOR/TGFB2	9
BP	GO:0030336	negative regulation of cell migration	11/119	381/18888	0.0288714	4.58254	5.62497	2.93025e-05	0.000156823	6.7075e-05	CYP1B1/HDAC2/PPARG/STAT3/BCL2/TNF/FGF2/GJA1/TGFB1/PTEN/NFE2L2	11
BP	GO:0046777	protein autophosphorylation	8/119	192/18888	0.0416667	6.61345	6.22501	2.95118e-05	0.000157734	6.74649e-05	LCK/EGFR/IGF1R/KIT/SRC/VEGFA/NTRK1/MTOR	8
BP	GO:0030324	lung development	8/119	193/18888	0.0414508	6.57918	6.20327	3.06278e-05	0.000163483	6.99237e-05	CYP1A2/EGFR/VEGFA/MAPK1/TNF/FGF2/CTNNB1/NOS3	8
BP	GO:0035872	nucleotide-binding domain, leucine rich repeat containing receptor signaling pathway	4/119	29/18888	0.137931	21.8928	8.96542	3.1494e-05	0.000167885	7.18065e-05	RELA/NFKBIA/XIAP/BIRC3	4
BP	GO:0071706	tumor necrosis factor superfamily cytokine production	8/119	194/18888	0.0412371	6.54527	6.18168	3.17789e-05	0.000168959	7.22658e-05	SYK/HDAC2/STAT3/IL10/IL6/TGFB1/IL1A/CCR2	8
BP	GO:1903555	regulation of tumor necrosis factor superfamily cytokine production	8/119	194/18888	0.0412371	6.54527	6.18168	3.17789e-05	0.000168959	7.22658e-05	SYK/HDAC2/STAT3/IL10/IL6/TGFB1/IL1A/CCR2	8
BP	GO:0048008	platelet-derived growth factor receptor signaling pathway	5/119	58/18888	0.0862069	13.683	7.70273	3.20149e-05	0.000169767	7.26116e-05	SRC/ITGB3/VEGFA/F3/PLAT	5
BP	GO:0070228	regulation of lymphocyte apoptotic process	5/119	58/18888	0.0862069	13.683	7.70273	3.20149e-05	0.000169767	7.26116e-05	BCL2/BAX/IL10/TP53/HIF1A	5
BP	GO:0003073	regulation of systemic arterial blood pressure	6/119	96/18888	0.0625	9.92017	6.9768	3.21791e-05	0.000170192	7.27933e-05	AR/CYP11B2/TNF/EDN1/SOD2/NOS3	6
BP	GO:0007044	cell-substrate junction assembly	6/119	96/18888	0.0625	9.92017	6.9768	3.21791e-05	0.000170192	7.27933e-05	SRC/ITGA5/ITGB3/VEGFA/BCL2/PTEN	6
BP	GO:0051051	negative regulation of transport	12/119	462/18888	0.025974	4.12267	5.41085	3.54126e-05	0.000186769	7.98835e-05	PTGS2/MMP9/ITGB3/MAOB/BCL2/TNF/EDN1/GJA1/IL1B/NOS3/PTEN/CCR2	12
BP	GO:0002520	immune system development	8/119	197/18888	0.0406091	6.44559	6.11781	3.54519e-05	0.000186769	7.98835e-05	BCL2/MAPK1/IL10/TP53/SOD1/CTNNB1/TGFB1/CD28	8
BP	GO:0030323	respiratory tube development	8/119	197/18888	0.0406091	6.44559	6.11781	3.54519e-05	0.000186769	7.98835e-05	CYP1A2/EGFR/VEGFA/MAPK1/TNF/FGF2/CTNNB1/NOS3	8
BP	GO:0038094	Fc-gamma receptor signaling pathway	4/119	30/18888	0.133333	21.163	8.80041	3.61629e-05	0.0001893	8.09659e-05	LCK/SYK/SRC/PRKCD	4
BP	GO:0050820	positive regulation of coagulation	4/119	30/18888	0.133333	21.163	8.80041	3.61629e-05	0.0001893	8.09659e-05	PLAU/F3/PLAT/NFE2L2	4
BP	GO:1900017	positive regulation of cytokine production involved in inflammatory response	4/119	30/18888	0.133333	21.163	8.80041	3.61629e-05	0.0001893	8.09659e-05	STAT3/TNF/IL6/HIF1A	4
BP	GO:0048534	hematopoietic or lymphoid organ development	6/119	98/18888	0.0612245	9.71772	6.88948	3.61662e-05	0.0001893	8.09659e-05	BCL2/MAPK1/TP53/SOD1/CTNNB1/TGFB1	6
BP	GO:0060993	kidney morphogenesis	6/119	98/18888	0.0612245	9.71772	6.88948	3.61662e-05	0.0001893	8.09659e-05	VEGFA/BCL2/STAT1/FGF2/CTNNB1/MYC	6
BP	GO:0009914	hormone transport	10/119	322/18888	0.0310559	4.92928	5.6626	3.71735e-05	0.00019432	8.31133e-05	ALOX5/EGFR/PPARG/PRKACA/TNF/IL6/HIF1A/EDN1/GJA1/IL1B	10
BP	GO:0001658	branching involved in ureteric bud morphogenesis	5/119	60/18888	0.0833333	13.2269	7.55308	3.77783e-05	0.000196973	8.4248e-05	VEGFA/BCL2/FGF2/CTNNB1/MYC	5
BP	GO:0014009	glial cell proliferation	5/119	60/18888	0.0833333	13.2269	7.55308	3.77783e-05	0.000196973	8.4248e-05	EGFR/TNF/IL6/TP53/IL1B	5
BP	GO:0001657	ureteric bud development	6/119	99/18888	0.0606061	9.61956	6.84676	3.83033e-05	0.000199453	8.53086e-05	VEGFA/BCL2/CAT/FGF2/CTNNB1/MYC	6
BP	GO:0071492	cellular response to UV-A	3/119	11/18888	0.272727	43.288	11.1707	3.87777e-05	0.000201664	8.62543e-05	MMP9/MMP1/MMP2	3
BP	GO:0003015	heart process	9/119	260/18888	0.0346154	5.49425	5.81025	4.00138e-05	0.000207559	8.87756e-05	SRC/PRKACA/TNF/SOD1/EDN1/GJA1/NOS3/MTOR/TGFB2	9
BP	GO:0032409	regulation of transporter activity	9/119	260/18888	0.0346154	5.49425	5.81025	4.00138e-05	0.000207559	8.87756e-05	ABCB1/MMP9/PPARG/PRKACA/BCL2/EDN1/PRKCD/PON1/CCR2	9
BP	GO:0008593	regulation of Notch signaling pathway	6/119	100/18888	0.06	9.52336	6.80464	4.05404e-05	0.000209115	8.94411e-05	KIT/SRC/STAT3/NFKBIA/NOS3/TGFB2	6
BP	GO:0072080	nephron tubule development	6/119	100/18888	0.06	9.52336	6.80464	4.05404e-05	0.000209115	8.94411e-05	VEGFA/BCL2/STAT1/FGF2/CTNNB1/MYC	6
BP	GO:0072163	mesonephric epithelium development	6/119	100/18888	0.06	9.52336	6.80464	4.05404e-05	0.000209115	8.94411e-05	VEGFA/BCL2/CAT/FGF2/CTNNB1/MYC	6
BP	GO:0072164	mesonephric tubule development	6/119	100/18888	0.06	9.52336	6.80464	4.05404e-05	0.000209115	8.94411e-05	VEGFA/BCL2/CAT/FGF2/CTNNB1/MYC	6
BP	GO:0050714	positive regulation of protein secretion	7/119	147/18888	0.047619	7.55822	6.35599	4.05722e-05	0.000209115	8.94411e-05	EGFR/PPARG/PRKACA/HIF1A/TGFB1/IL1A/TGFB2	7
BP	GO:0045745	positive regulation of G protein-coupled receptor signaling pathway	4/119	31/18888	0.129032	20.4803	8.64322	4.13189e-05	0.000212693	9.09713e-05	ITGB3/PRKCA/HIF1A/EDN1	4
BP	GO:2000146	negative regulation of cell motility	11/119	396/18888	0.0277778	4.40896	5.45899	4.16362e-05	0.000214054	9.15535e-05	CYP1B1/HDAC2/PPARG/STAT3/BCL2/TNF/FGF2/GJA1/TGFB1/PTEN/NFE2L2	11
BP	GO:0043269	regulation of monoatomic ion transport	12/119	470/18888	0.0255319	4.05249	5.33601	4.18197e-05	0.000214724	9.18402e-05	PTGS2/ABCB1/MMP9/ITGB3/MAOB/PRKACA/BCL2/BAX/EDN1/CTNNB1/NOS3/CCR2	12
BP	GO:0051701	biological process involved in interaction with host	8/119	202/18888	0.039604	6.28605	6.01427	4.23609e-05	0.000217227	9.29108e-05	EGFR/SRC/ITGA5/ITGB3/PPARA/ICAM1/CXCL8/CD80	8
BP	GO:0046824	positive regulation of nucleocytoplasmic transport	5/119	62/18888	0.0806452	12.8002	7.41039	4.43145e-05	0.000226384	9.68276e-05	PTGS2/PRKACA/IL1B/PRKCD/TGFB1	5
BP	GO:1903670	regulation of sprouting angiogenesis	5/119	62/18888	0.0806452	12.8002	7.41039	4.43145e-05	0.000226384	9.68276e-05	ALOX5/ITGA5/VEGFA/IL10/FGF2	5
BP	GO:2000351	regulation of endothelial cell apoptotic process	5/119	62/18888	0.0806452	12.8002	7.41039	4.43145e-05	0.000226384	9.68276e-05	ITGB3/TNF/ICAM1/TGFB1/NFE2L2	5
BP	GO:0001890	placenta development	7/119	150/18888	0.0466667	7.40706	6.27303	4.61514e-05	0.000235174	0.000100587	PTGS2/EGFR/PPARG/MAPK1/IL10/SOD1/HIF1A	7
BP	GO:0016331	morphogenesis of embryonic epithelium	7/119	150/18888	0.0466667	7.40706	6.27303	4.61514e-05	0.000235174	0.000100587	AR/PRKACA/CASP3/HIF1A/CTNNB1/TGFB1/TGFB2	7
BP	GO:0070498	interleukin-1-mediated signaling pathway	4/119	32/18888	0.125	19.8403	8.49324	4.69926e-05	0.000238859	0.000102163	RELA/IL6/NFKBIA/IL1B	4
BP	GO:1901889	negative regulation of cell junction assembly	4/119	32/18888	0.125	19.8403	8.49324	4.69926e-05	0.000238859	0.000102163	SRC/TNF/IL1B/PTEN	4
BP	GO:0150115	cell-substrate junction organization	6/119	103/18888	0.0582524	9.24598	6.68174	4.78876e-05	0.000242224	0.000103602	SRC/ITGA5/ITGB3/VEGFA/BCL2/PTEN	6
BP	GO:0032623	interleukin-2 production	5/119	63/18888	0.0793651	12.597	7.34149	4.7894e-05	0.000242224	0.000103602	IL1B/IL1A/CD80/CCR2/CD28	5
BP	GO:0032663	regulation of interleukin-2 production	5/119	63/18888	0.0793651	12.597	7.34149	4.7894e-05	0.000242224	0.000103602	IL1B/IL1A/CD80/CCR2/CD28	5
BP	GO:2000117	negative regulation of cysteine-type endopeptidase activity	5/119	63/18888	0.0793651	12.597	7.34149	4.7894e-05	0.000242224	0.000103602	MMP9/SRC/VEGFA/TNF/XIAP	5
BP	GO:0001823	mesonephros development	6/119	104/18888	0.0576923	9.15708	6.64189	5.05605e-05	0.000254438	0.000108826	VEGFA/BCL2/CAT/FGF2/CTNNB1/MYC	6
BP	GO:0019218	regulation of steroid metabolic process	6/119	104/18888	0.0576923	9.15708	6.64189	5.05605e-05	0.000254438	0.000108826	IGF1R/KIT/SIRT1/TNF/SOD1/IL1A	6
BP	GO:0042100	B cell proliferation	6/119	104/18888	0.0576923	9.15708	6.64189	5.05605e-05	0.000254438	0.000108826	AHR/BCL2/BAX/IL10/CASP3/PRKCD	6
BP	GO:0061326	renal tubule development	6/119	104/18888	0.0576923	9.15708	6.64189	5.05605e-05	0.000254438	0.000108826	VEGFA/BCL2/STAT1/FGF2/CTNNB1/MYC	6
BP	GO:0031392	regulation of prostaglandin biosynthetic process	3/119	12/18888	0.25	39.6807	10.6724	5.14659e-05	0.000258351	0.0001105	PTGS2/SIRT1/IL1B	3
BP	GO:0071394	cellular response to testosterone stimulus	3/119	12/18888	0.25	39.6807	10.6724	5.14659e-05	0.000258351	0.0001105	IGF1R/AR/SIRT1	3
BP	GO:0001885	endothelial cell development	5/119	64/18888	0.078125	12.4002	7.27413	5.1693e-05	0.000258849	0.000110713	VEGFA/TNF/ICAM1/IL1B/PECAM1	5
BP	GO:0022617	extracellular matrix disassembly	5/119	64/18888	0.078125	12.4002	7.27413	5.1693e-05	0.000258849	0.000110713	MMP9/MMP1/MMP2/IL6/TGFB1	5
BP	GO:0009746	response to hexose	8/119	208/18888	0.0384615	6.10472	5.89453	5.21021e-05	0.000260253	0.000111314	PTGS2/IGF1R/PPARA/PRKACA/TNF/CASP3/HIF1A/ICAM1	8
BP	GO:0050851	antigen receptor-mediated signaling pathway	8/119	208/18888	0.0384615	6.10472	5.89453	5.21021e-05	0.000260253	0.000111314	LCK/SYK/RELA/BCL2/BAX/MAPK1/NFKBIA/CD28	8
BP	GO:0060055	angiogenesis involved in wound healing	4/119	33/18888	0.121212	19.2391	8.34991	5.3215e-05	0.000265484	0.000113551	ALOX5/ITGB3/VEGFA/TNF	4
BP	GO:0002931	response to ischemia	5/119	65/18888	0.0769231	12.2094	7.20826	5.57208e-05	0.000276961	0.00011846	RELA/BCL2/TP53/NFE2L2/NQO1	5
BP	GO:0030225	macrophage differentiation	5/119	65/18888	0.0769231	12.2094	7.20826	5.57208e-05	0.000276961	0.00011846	MMP9/SIRT1/VEGFA/PRKCA/TGFB1	5
BP	GO:0090303	positive regulation of wound healing	5/119	65/18888	0.0769231	12.2094	7.20826	5.57208e-05	0.000276961	0.00011846	PLAU/F3/PLAT/NFE2L2/MTOR	5
BP	GO:0097306	cellular response to alcohol	6/119	106/18888	0.0566038	8.9843	6.56377	5.62645e-05	0.00027932	0.000119469	CYP1B1/AHR/IGF1R/FOS/CTNNB1/SOD2	6
BP	GO:1901136	carbohydrate derivative catabolic process	9/119	273/18888	0.032967	5.23262	5.6091	5.83781e-05	0.000289458	0.000123805	PPARA/PRKACA/STAT3/XDH/HIF1A/FGF2/PRKCD/TGFB1/MTOR	9
BP	GO:0007043	cell-cell junction assembly	7/119	156/18888	0.0448718	7.12217	6.11378	5.92038e-05	0.000292569	0.000125136	PRKACA/TNF/PRKCA/CTNNB1/GJA1/IL1B/PECAM1	7
BP	GO:0043433	negative regulation of DNA-binding transcription factor activity	7/119	156/18888	0.0448718	7.12217	6.11378	5.92038e-05	0.000292569	0.000125136	ESR1/CYP1B1/HDAC2/SIRT1/IL10/NFKBIA/DDIT3	7
BP	GO:0030593	neutrophil chemotaxis	6/119	107/18888	0.0560748	8.90034	6.52548	5.93032e-05	0.000292569	0.000125136	SYK/EDN1/IL1B/CXCL8/C3AR1/TGFB2	6
BP	GO:0031100	animal organ regeneration	5/119	66/18888	0.0757576	12.0244	7.14382	5.99866e-05	0.000292569	0.000125136	EGFR/CCND1/IL10/TNF/IL6	5
BP	GO:0051898	negative regulation of phosphatidylinositol 3-kinase/protein kinase B signal transduction	5/119	66/18888	0.0757576	12.0244	7.14382	5.99866e-05	0.000292569	0.000125136	SIRT1/PPARA/XDH/DDIT3/PTEN	5
BP	GO:0070613	regulation of protein processing	5/119	66/18888	0.0757576	12.0244	7.14382	5.99866e-05	0.000292569	0.000125136	SRC/PRKACA/PLAU/PLAT/XIAP	5
BP	GO:1901224	positive regulation of non-canonical NF-kappaB signal transduction	5/119	66/18888	0.0757576	12.0244	7.14382	5.99866e-05	0.000292569	0.000125136	EGFR/RELA/TNF/EDN1/IL1B	5
BP	GO:0001782	B cell homeostasis	4/119	34/18888	0.117647	18.6733	8.21275	6.00179e-05	0.000292569	0.000125136	BCL2/BAX/CASP3/HIF1A	4
BP	GO:0007435	salivary gland morphogenesis	4/119	34/18888	0.117647	18.6733	8.21275	6.00179e-05	0.000292569	0.000125136	EGFR/TNF/TGFB1/TGFB2	4
BP	GO:0010863	positive regulation of phospholipase C activity	4/119	34/18888	0.117647	18.6733	8.21275	6.00179e-05	0.000292569	0.000125136	ESR1/EGFR/KIT/SELE	4
BP	GO:0050901	leukocyte tethering or rolling	4/119	34/18888	0.117647	18.6733	8.21275	6.00179e-05	0.000292569	0.000125136	TNF/SELE/VCAM1/CCR2	4
BP	GO:0110110	positive regulation of animal organ morphogenesis	4/119	34/18888	0.117647	18.6733	8.21275	6.00179e-05	0.000292569	0.000125136	AR/EDN1/FGF2/CTNNB1	4
BP	GO:1902253	regulation of intrinsic apoptotic signaling pathway by p53 class mediator	4/119	34/18888	0.117647	18.6733	8.21275	6.00179e-05	0.000292569	0.000125136	SIRT1/BCL2/TP53/MYC	4
BP	GO:1902624	positive regulation of neutrophil migration	4/119	34/18888	0.117647	18.6733	8.21275	6.00179e-05	0.000292569	0.000125136	EDN1/CXCL8/IL1A/C3AR1	4
BP	GO:0001776	leukocyte homeostasis	6/119	108/18888	0.0555556	8.81793	6.48769	6.24717e-05	0.000304164	0.000130095	BCL2/BAX/IL6/CASP3/HIF1A/CCR2	6
BP	GO:0016052	carbohydrate catabolic process	7/119	158/18888	0.0443038	7.03202	6.06257	6.41722e-05	0.000312068	0.000133476	PPARA/PRKACA/STAT3/TP53/HIF1A/MGAM/MTOR	7
BP	GO:0060675	ureteric bud morphogenesis	5/119	67/18888	0.0746269	11.845	7.08075	6.45002e-05	0.000313287	0.000133997	VEGFA/BCL2/FGF2/CTNNB1/MYC	5
BP	GO:1901888	regulation of cell junction assembly	8/119	215/18888	0.0372093	5.90596	5.76064	6.57596e-05	0.000319021	0.000136449	SRC/PRKACA/VEGFA/TNF/CTNNB1/IL1B/PTEN/NTRK1	8
BP	GO:0050804	modulation of chemical synaptic transmission	12/119	493/18888	0.0243408	3.86343	5.12974	6.61583e-05	0.00032057	0.000137112	PTGS2/EGFR/KIT/PRKACA/MAPK1/TNF/EDN1/IL1B/PLAT/PTEN/NTRK1/CCR2	12
BP	GO:0060965	negative regulation of miRNA-mediated gene silencing	3/119	13/18888	0.230769	36.6283	10.2319	6.65982e-05	0.000321931	0.000137694	STAT3/IL6/TP53	3
BP	GO:1903377	negative regulation of oxidative stress-induced neuron intrinsic apoptotic signaling pathway	3/119	13/18888	0.230769	36.6283	10.2319	6.65982e-05	0.000321931	0.000137694	IL10/HIF1A/CTNNB1	3
BP	GO:0002758	innate immune response-activating signaling pathway	9/119	278/18888	0.0323741	5.1385	5.53512	6.71216e-05	0.000323722	0.00013846	ESR1/SYK/RELA/SRC/TNF/MAPK8/NFKBIA/XIAP/BIRC3	9
BP	GO:0002719	negative regulation of cytokine production involved in immune response	4/119	35/18888	0.114286	18.1397	8.08132	6.74336e-05	0.000323722	0.00013846	IL10/TNF/TGFB1/TGFB2	4
BP	GO:0030947	regulation of vascular endothelial growth factor receptor signaling pathway	4/119	35/18888	0.114286	18.1397	8.08132	6.74336e-05	0.000323722	0.00013846	ITGA5/ITGB3/HIF1A/IL1B	4
BP	GO:0034110	regulation of homotypic cell-cell adhesion	4/119	35/18888	0.114286	18.1397	8.08132	6.74336e-05	0.000323722	0.00013846	SYK/IL6/PRKCA/PRKCD	4
BP	GO:0048147	negative regulation of fibroblast proliferation	4/119	35/18888	0.114286	18.1397	8.08132	6.74336e-05	0.000323722	0.00013846	BAX/TP53/MYC/SOD2	4
BP	GO:0099177	regulation of trans-synaptic signaling	12/119	494/18888	0.0242915	3.85561	5.12105	6.74487e-05	0.000323722	0.00013846	PTGS2/EGFR/KIT/PRKACA/MAPK1/TNF/EDN1/IL1B/PLAT/PTEN/NTRK1/CCR2	12
BP	GO:0001558	regulation of cell growth	11/119	418/18888	0.0263158	4.17691	5.22991	6.77104e-05	0.000324593	0.000138832	EGFR/ESR2/PPARA/VEGFA/BCL2/TP53/EDN1/GJA1/TGFB1/MTOR/TGFB2	11
BP	GO:0072171	mesonephric tubule morphogenesis	5/119	68/18888	0.0735294	11.6708	7.019	6.92713e-05	0.000331682	0.000141865	VEGFA/BCL2/FGF2/CTNNB1/MYC	5
BP	GO:0016049	cell growth	12/119	496/18888	0.0241935	3.84007	5.10375	7.0095e-05	0.00033523	0.000143382	EGFR/ESR2/PPARA/VEGFA/BCL2/TP53/EDN1/CTNNB1/GJA1/TGFB1/MTOR/TGFB2	12
BP	GO:0006606	protein import into nucleus	7/119	161/18888	0.0434783	6.90099	5.98739	7.22601e-05	0.000345176	0.000147636	PTGS2/SYK/STAT3/TP53/NFKBIA/PRKCD/TGFB1	7
BP	GO:0048592	eye morphogenesis	7/119	162/18888	0.0432099	6.85839	5.96276	7.51341e-05	0.000358482	0.000153327	STAT3/VEGFA/BCL2/BAX/HIF1A/FGF2/CTNNB1	7
BP	GO:0051968	positive regulation of synaptic transmission, glutamatergic	4/119	36/18888	0.111111	17.6359	7.95522	7.54951e-05	0.000358934	0.000153521	PTGS2/EGFR/NTRK1/CCR2	4
BP	GO:0070633	transepithelial transport	4/119	36/18888	0.111111	17.6359	7.95522	7.54951e-05	0.000358934	0.000153521	ABCB1/ABCC1/EDN1/ABCG2	4
BP	GO:1900274	regulation of phospholipase C activity	4/119	36/18888	0.111111	17.6359	7.95522	7.54951e-05	0.000358934	0.000153521	ESR1/EGFR/KIT/SELE	4
BP	GO:0060541	respiratory system development	8/119	220/18888	0.0363636	5.77173	5.66856	7.72382e-05	0.000366791	0.000156881	CYP1A2/EGFR/VEGFA/MAPK1/TNF/FGF2/CTNNB1/NOS3	8
BP	GO:0002753	cytoplasmic pattern recognition receptor signaling pathway	7/119	163/18888	0.0429448	6.81631	5.93834	7.81007e-05	0.000370018	0.000158262	RELA/SRC/TNF/MAPK8/NFKBIA/XIAP/BIRC3	7
BP	GO:0044409	symbiont entry into host	7/119	163/18888	0.0429448	6.81631	5.93834	7.81007e-05	0.000370018	0.000158262	EGFR/SRC/ITGA5/ITGB3/ICAM1/CXCL8/CD80	7
BP	GO:0046626	regulation of insulin receptor signaling pathway	5/119	70/18888	0.0714286	11.3373	6.8993	7.96261e-05	0.000376364	0.000160976	RELA/SRC/SIRT1/IL1B/PRKCD	5
BP	GO:1903317	regulation of protein maturation	5/119	70/18888	0.0714286	11.3373	6.8993	7.96261e-05	0.000376364	0.000160976	SRC/PRKACA/PLAU/PLAT/XIAP	5
BP	GO:0010810	regulation of cell-substrate adhesion	8/119	221/18888	0.0361991	5.74562	5.65049	7.97226e-05	0.00037638	0.000160983	ALOX15/SRC/ITGA5/ITGB3/VEGFA/BCL2/PLAU/PTEN	8
BP	GO:0006766	vitamin metabolic process	6/119	113/18888	0.0530973	8.42775	6.30581	8.04052e-05	0.000378719	0.000161983	CYP3A4/AKR1B1/CYP1A1/SLC2A1/TNF/NQO1	6
BP	GO:0062014	negative regulation of small molecule metabolic process	6/119	113/18888	0.0530973	8.42775	6.30581	8.04052e-05	0.000378719	0.000161983	SIRT1/PPARA/PRKACA/STAT3/TP53/SOD1	6
BP	GO:0019362	pyridine nucleotide metabolic process	7/119	164/18888	0.0426829	6.77475	5.91412	8.11623e-05	0.000381397	0.000163128	PPARA/PRKACA/STAT3/TP53/HIF1A/NQO1/MTOR	7
BP	GO:0046496	nicotinamide nucleotide metabolic process	7/119	164/18888	0.0426829	6.77475	5.91412	8.11623e-05	0.000381397	0.000163128	PPARA/PRKACA/STAT3/TP53/HIF1A/NQO1/MTOR	7
BP	GO:0006816	calcium ion transport	11/119	428/18888	0.0257009	4.07932	5.13092	8.35748e-05	0.000391478	0.00016744	PTGS2/LCK/ITGB3/PRKACA/BCL2/BAX/EDN1/FGF2/CTNNB1/NOS3/DDIT3	11
BP	GO:0042692	muscle cell differentiation	11/119	428/18888	0.0257009	4.07932	5.13092	8.35748e-05	0.000391478	0.00016744	KIT/SIRT1/PPARA/VEGFA/BCL2/CASP3/EDN1/CTNNB1/SOD2/TGFB1/MTOR	11
BP	GO:0002052	positive regulation of neuroblast proliferation	4/119	37/18888	0.108108	17.1592	7.83408	8.42358e-05	0.000391478	0.00016744	VEGFA/HIF1A/FGF2/CTNNB1	4
BP	GO:0007431	salivary gland development	4/119	37/18888	0.108108	17.1592	7.83408	8.42358e-05	0.000391478	0.00016744	EGFR/TNF/TGFB1/TGFB2	4
BP	GO:0008207	C21-steroid hormone metabolic process	4/119	37/18888	0.108108	17.1592	7.83408	8.42358e-05	0.000391478	0.00016744	AKR1B1/CYP11B1/CYP11B2/CYP17A1	4
BP	GO:0031929	TOR signaling	7/119	165/18888	0.0424242	6.73369	5.8901	8.43212e-05	0.000391478	0.00016744	SYK/SRC/SIRT1/PRKACA/HIF1A/F3/MTOR	7
BP	GO:0051547	regulation of keratinocyte migration	3/119	14/18888	0.214286	34.012	9.83871	8.43719e-05	0.000391478	0.00016744	MMP9/PTEN/MTOR	3
BP	GO:0060149	negative regulation of post-transcriptional gene silencing	3/119	14/18888	0.214286	34.012	9.83871	8.43719e-05	0.000391478	0.00016744	STAT3/IL6/TP53	3
BP	GO:0060967	negative regulation of gene silencing by regulatory ncRNA	3/119	14/18888	0.214286	34.012	9.83871	8.43719e-05	0.000391478	0.00016744	STAT3/IL6/TP53	3
BP	GO:1900369	negative regulation of post-transcriptional gene silencing by regulatory ncRNA	3/119	14/18888	0.214286	34.012	9.83871	8.43719e-05	0.000391478	0.00016744	STAT3/IL6/TP53	3
BP	GO:2001279	regulation of unsaturated fatty acid biosynthetic process	3/119	14/18888	0.214286	34.012	9.83871	8.43719e-05	0.000391478	0.00016744	PTGS2/SIRT1/IL1B	3
BP	GO:0043583	ear development	8/119	223/18888	0.0358744	5.69409	5.61467	8.48909e-05	0.000393435	0.000168277	ESRRB/BCL2/MAPK1/SOD1/EDN1/FGF2/COL2A1/TGFB2	8
BP	GO:0048662	negative regulation of smooth muscle cell proliferation	5/119	71/18888	0.0704225	11.1777	6.84126	8.52304e-05	0.000394556	0.000168757	PPARG/IL10/SOD2/NOS3/PTEN	5
BP	GO:0031330	negative regulation of cellular catabolic process	8/119	224/18888	0.0357143	5.66867	5.59692	8.75775e-05	0.000404506	0.000173012	PPARA/PRKACA/STAT3/BCL2/IL10/TP53/MCL1/MTOR	8
BP	GO:0051170	import into nucleus	7/119	166/18888	0.0421687	6.69313	5.86628	8.75796e-05	0.000404506	0.000173012	PTGS2/SYK/STAT3/TP53/NFKBIA/PRKCD/TGFB1	7
BP	GO:0010721	negative regulation of cell development	9/119	288/18888	0.03125	4.96008	5.39236	8.7949e-05	0.000405287	0.000173346	VEGFA/TNF/IL6/TP53/CTNNB1/MYC/IL1B/PTEN/IL1A	9
BP	GO:0061448	connective tissue development	9/119	288/18888	0.03125	4.96008	5.39236	8.7949e-05	0.000405287	0.000173346	SIRT1/ITGB3/PPARG/HIF1A/EDN1/FGF2/CTNNB1/TGFB1/COL2A1	9
BP	GO:0040013	negative regulation of locomotion	11/119	431/18888	0.025522	4.05093	5.10181	8.8915e-05	0.000409272	0.000175051	CYP1B1/HDAC2/PPARG/STAT3/BCL2/TNF/FGF2/GJA1/TGFB1/PTEN/NFE2L2	11
BP	GO:0010822	positive regulation of mitochondrion organization	5/119	72/18888	0.0694444	11.0224	6.78436	9.11333e-05	0.00041853	0.000179011	MMP9/BAX/TP53/HIF1A/TNFSF10	5
BP	GO:1903578	regulation of ATP metabolic process	5/119	72/18888	0.0694444	11.0224	6.78436	9.11333e-05	0.00041853	0.000179011	PPARA/PRKACA/STAT3/HIF1A/MTOR	5
BP	GO:0031589	cell-substrate adhesion	10/119	359/18888	0.0278552	4.42124	5.21122	9.21519e-05	0.000422729	0.000180806	ALOX15/SRC/ITGA5/ITGB3/VEGFA/BCL2/PLAU/CTNNB1/VCAM1/PTEN	10
BP	GO:0032732	positive regulation of interleukin-1 production	5/119	73/18888	0.0684932	10.8714	6.72858	9.73455e-05	0.000445543	0.000190564	RELA/HDAC2/STAT3/TNF/IL6	5
BP	GO:0140962	multicellular organismal-level chemical homeostasis	5/119	73/18888	0.0684932	10.8714	6.72858	9.73455e-05	0.000445543	0.000190564	AKR1B1/CYP11B2/PRKACA/VEGFA/SOD2	5
BP	GO:0072524	pyridine-containing compound metabolic process	7/119	170/18888	0.0411765	6.53564	5.77294	0.000101657	0.000464753	0.000198781	PPARA/PRKACA/STAT3/TP53/HIF1A/NQO1/MTOR	7
BP	GO:0060537	muscle tissue development	11/119	438/18888	0.0251142	3.98619	5.03489	0.000102524	0.000468185	0.000200249	PPARA/VEGFA/BCL2/FOS/EDN1/FGF2/CTNNB1/GJA1/TGFB1/MTOR/TGFB2	11
BP	GO:0051881	regulation of mitochondrial membrane potential	5/119	74/18888	0.0675676	10.7245	6.67386	0.000103878	0.000472297	0.000202008	SRC/BCL2/BAX/SOD1/SOD2	5
BP	GO:0070527	platelet aggregation	5/119	74/18888	0.0675676	10.7245	6.67386	0.000103878	0.000472297	0.000202008	SYK/ITGB3/IL6/PRKCA/PRKCD	5
BP	GO:0032373	positive regulation of sterol transport	4/119	39/18888	0.102564	16.2793	7.60544	0.000103891	0.000472297	0.000202008	SIRT1/PPARG/NFKBIA/PON1	4
BP	GO:0032376	positive regulation of cholesterol transport	4/119	39/18888	0.102564	16.2793	7.60544	0.000103891	0.000472297	0.000202008	SIRT1/PPARG/NFKBIA/PON1	4
BP	GO:0007567	parturition	3/119	15/18888	0.2	31.7445	9.48479	0.000104981	0.000475113	0.000203212	CYP1A1/MMP2/EDN1	3
BP	GO:0032725	positive regulation of granulocyte macrophage colony-stimulating factor production	3/119	15/18888	0.2	31.7445	9.48479	0.000104981	0.000475113	0.000203212	SYK/IL1B/CD80	3
BP	GO:0033599	regulation of mammary gland epithelial cell proliferation	3/119	15/18888	0.2	31.7445	9.48479	0.000104981	0.000475113	0.000203212	CCND1/BAX/BRCA2	3
BP	GO:0070989	oxidative demethylation	3/119	15/18888	0.2	31.7445	9.48479	0.000104981	0.000475113	0.000203212	CYP1A2/CYP2C9/CYP3A4	3
BP	GO:0007254	JNK cascade	7/119	171/18888	0.0409357	6.49742	5.75007	0.00010545	0.000476706	0.000203893	EGFR/IGF1R/TNF/MAPK8/IL1B/IL1A/XIAP	7
BP	GO:0043500	muscle adaptation	6/119	119/18888	0.0504202	8.00282	6.10184	0.000107102	0.000483631	0.000206855	PPARA/PPARG/PRKCA/EDN1/IL1B/NOS3	6
BP	GO:0002637	regulation of immunoglobulin production	5/119	75/18888	0.0666667	10.5815	6.62018	0.000110742	0.000499512	0.000213648	IL10/TNF/IL6/TGFB1/CD28	5
BP	GO:0016241	regulation of macroautophagy	7/119	173/18888	0.0404624	6.42231	5.70488	0.000113382	0.000510848	0.000218496	SIRT1/PRKACA/CASP3/TP53/MAPK8/HIF1A/MTOR	7
BP	GO:0002218	activation of innate immune response	9/119	298/18888	0.0302013	4.79364	5.25604	0.000113961	0.000512886	0.000219368	ESR1/SYK/RELA/SRC/TNF/MAPK8/NFKBIA/XIAP/BIRC3	9
BP	GO:0045923	positive regulation of fatty acid metabolic process	4/119	40/18888	0.1	15.8723	7.49737	0.000114876	0.000515857	0.000220639	PTGS2/PPARA/PPARG/IL1B	4
BP	GO:0071354	cellular response to interleukin-6	4/119	40/18888	0.1	15.8723	7.49737	0.000114876	0.000515857	0.000220639	RELA/SRC/STAT3/IL6	4
BP	GO:0046434	organophosphate catabolic process	8/119	234/18888	0.034188	5.42642	5.42511	0.000118545	0.000531743	0.000227434	PPARA/PRKACA/STAT3/XDH/HIF1A/PRKCD/PON1/MTOR	8
BP	GO:0001937	negative regulation of endothelial cell proliferation	5/119	77/18888	0.0649351	10.3067	6.5158	0.00012551	0.000561119	0.000239998	ALOX5/PPARG/TNF/XDH/STAT1	5
BP	GO:0045913	positive regulation of carbohydrate metabolic process	5/119	77/18888	0.0649351	10.3067	6.5158	0.00012551	0.000561119	0.000239998	SRC/SIRT1/PPARA/PRKACA/MTOR	5
BP	GO:0072078	nephron tubule morphogenesis	5/119	77/18888	0.0649351	10.3067	6.5158	0.00012551	0.000561119	0.000239998	VEGFA/BCL2/FGF2/CTNNB1/MYC	5
BP	GO:0006874	intracellular calcium ion homeostasis	9/119	302/18888	0.0298013	4.73015	5.2032	0.000126032	0.000562832	0.000240731	LCK/ITGB3/PRKACA/BCL2/BAX/EDN1/FGF2/DDIT3/CCR2	9
BP	GO:0045454	cell redox homeostasis	4/119	41/18888	0.097561	15.4851	7.39312	0.000126678	0.000565094	0.000241698	NOS3/DDIT3/NFE2L2/NQO1	4
BP	GO:0001838	embryonic epithelial tube formation	6/119	123/18888	0.0487805	7.74257	5.97363	0.000128504	0.000569956	0.000243778	PRKACA/CASP3/HIF1A/CTNNB1/TGFB1/TGFB2	6
BP	GO:0006704	glucocorticoid biosynthetic process	3/119	16/18888	0.1875	29.7605	9.16393	0.000128613	0.000569956	0.000243778	CYP11B1/CYP11B2/CYP17A1	3
BP	GO:0030728	ovulation	3/119	16/18888	0.1875	29.7605	9.16393	0.000128613	0.000569956	0.000243778	MMP2/SIRT1/NOS3	3
BP	GO:0032354	response to follicle-stimulating hormone	3/119	16/18888	0.1875	29.7605	9.16393	0.000128613	0.000569956	0.000243778	CYP1B1/EDN1/PAPPA	3
BP	GO:0070230	positive regulation of lymphocyte apoptotic process	3/119	16/18888	0.1875	29.7605	9.16393	0.000128613	0.000569956	0.000243778	BAX/IL10/TP53	3
BP	GO:2000696	regulation of epithelial cell differentiation involved in kidney development	3/119	16/18888	0.1875	29.7605	9.16393	0.000128613	0.000569956	0.000243778	MMP9/STAT1/CTNNB1	3
BP	GO:0072331	signal transduction by p53 class mediator	7/119	177/18888	0.039548	6.27717	5.6166	0.000130702	0.000578576	0.000247464	SIRT1/BCL2/BAX/TP53/MYC/MTOR/BRCA2	7
BP	GO:0000079	regulation of cyclin-dependent protein serine/threonine kinase activity	5/119	78/18888	0.0641026	10.1745	6.46504	0.000133437	0.000588752	0.000251817	EGFR/CCND1/HERC5/CCNB1/PTEN	5
BP	GO:0051145	smooth muscle cell differentiation	5/119	78/18888	0.0641026	10.1745	6.46504	0.000133437	0.000588752	0.000251817	KIT/SIRT1/VEGFA/CTNNB1/SOD2	5
BP	GO:2000242	negative regulation of reproductive process	5/119	78/18888	0.0641026	10.1745	6.46504	0.000133437	0.000588752	0.000251817	KIT/SOD1/GJA1/PLAT/IL1A	5
BP	GO:0002286	T cell activation involved in immune response	6/119	124/18888	0.0483871	7.68013	5.94248	0.000134351	0.000592141	0.000253266	STAT3/IL6/TP53/ICAM1/CD80/MTOR	6
BP	GO:0032733	positive regulation of interleukin-10 production	4/119	42/18888	0.0952381	15.1164	7.29247	0.000139335	0.000610778	0.000261238	SYK/STAT3/IL6/CD28	4
BP	GO:0042119	neutrophil activation	4/119	42/18888	0.0952381	15.1164	7.29247	0.000139335	0.000610778	0.000261238	SYK/TNF/PRKCD/CXCL8	4
BP	GO:0044319	wound healing, spreading of cells	4/119	42/18888	0.0952381	15.1164	7.29247	0.000139335	0.000610778	0.000261238	ITGA5/ITGB3/PTEN/MTOR	4
BP	GO:0090505	epiboly involved in wound healing	4/119	42/18888	0.0952381	15.1164	7.29247	0.000139335	0.000610778	0.000261238	ITGA5/ITGB3/PTEN/MTOR	4
BP	GO:1904706	negative regulation of vascular associated smooth muscle cell proliferation	4/119	42/18888	0.0952381	15.1164	7.29247	0.000139335	0.000610778	0.000261238	PPARG/IL10/SOD2/PTEN	4
BP	GO:0001952	regulation of cell-matrix adhesion	6/119	125/18888	0.048	7.61869	5.91167	0.000140407	0.000612824	0.000262113	SRC/ITGB3/VEGFA/BCL2/PLAU/PTEN	6
BP	GO:0002065	columnar/cuboidal epithelial cell differentiation	6/119	125/18888	0.048	7.61869	5.91167	0.000140407	0.000612824	0.000262113	SRC/HIF1A/FGF2/CTNNB1/GJA1/TGFB1	6
BP	GO:0002824	positive regulation of adaptive immune response based on somatic recombination of immune receptors built from immunoglobulin superfamily domains	6/119	125/18888	0.048	7.61869	5.91167	0.000140407	0.000612824	0.000262113	TNF/IL6/IL1B/TGFB1/CCR2/CD28	6
BP	GO:0046632	alpha-beta T cell differentiation	6/119	125/18888	0.048	7.61869	5.91167	0.000140407	0.000612824	0.000262113	SYK/STAT3/BCL2/IL6/CD80/MTOR	6
BP	GO:0070227	lymphocyte apoptotic process	5/119	79/18888	0.0632911	10.0457	6.41519	0.000141742	0.000617981	0.000264319	BCL2/BAX/IL10/TP53/HIF1A	5
BP	GO:0002274	myeloid leukocyte activation	8/119	241/18888	0.033195	5.2688	5.31061	0.000145212	0.00063243	0.000270498	SYK/KIT/IL10/TNF/IL6/PRKCD/CXCL8/CCR2	8
BP	GO:0030072	peptide hormone secretion	8/119	242/18888	0.0330579	5.24703	5.29462	0.000149396	0.000649955	0.000277994	ALOX5/EGFR/PRKACA/TNF/IL6/HIF1A/EDN1/IL1B	8
BP	GO:0051966	regulation of synaptic transmission, glutamatergic	5/119	80/18888	0.0625	9.92017	6.36621	0.000150436	0.000653776	0.000279629	PTGS2/EGFR/TNF/NTRK1/CCR2	5
BP	GO:0010518	positive regulation of phospholipase activity	4/119	43/18888	0.0930233	14.7649	7.19521	0.000152882	0.000661561	0.000282958	ESR1/EGFR/KIT/SELE	4
BP	GO:0043368	positive T cell selection	4/119	43/18888	0.0930233	14.7649	7.19521	0.000152882	0.000661561	0.000282958	STAT3/BCL2/IL6/MTOR	4
BP	GO:0051353	positive regulation of oxidoreductase activity	4/119	43/18888	0.0930233	14.7649	7.19521	0.000152882	0.000661561	0.000282958	TNF/HIF1A/EDN1/IL1B	4
BP	GO:0090504	epiboly	4/119	43/18888	0.0930233	14.7649	7.19521	0.000152882	0.000661561	0.000282958	ITGA5/ITGB3/PTEN/MTOR	4
BP	GO:0003014	renal system process	6/119	127/18888	0.0472441	7.49871	5.85107	0.000153168	0.000662091	0.000283185	AKR1B1/CYP11B2/PRKACA/BCL2/EDN1/ABCG2	6
BP	GO:1901163	regulation of trophoblast cell migration	3/119	17/18888	0.176471	28.0099	8.87124	0.000155457	0.000669837	0.000286498	ITGB3/VEGFA/GJA1	3
BP	GO:1901550	regulation of endothelial cell development	3/119	17/18888	0.176471	28.0099	8.87124	0.000155457	0.000669837	0.000286498	VEGFA/TNF/IL1B	3
BP	GO:1903140	regulation of establishment of endothelial barrier	3/119	17/18888	0.176471	28.0099	8.87124	0.000155457	0.000669837	0.000286498	VEGFA/TNF/IL1B	3
BP	GO:0044403	biological process involved in symbiotic interaction	9/119	311/18888	0.0289389	4.59326	5.08763	0.000157153	0.000676425	0.000289316	EGFR/SRC/ITGA5/ITGB3/PPARA/JUN/ICAM1/CXCL8/CD80	9
BP	GO:0002720	positive regulation of cytokine production involved in immune response	5/119	81/18888	0.0617284	9.7977	6.31809	0.000159533	0.000683039	0.000292145	SYK/KIT/SIRT1/IL6/IL1B	5
BP	GO:0003151	outflow tract morphogenesis	5/119	81/18888	0.0617284	9.7977	6.31809	0.000159533	0.000683039	0.000292145	VEGFA/HIF1A/EDN1/CTNNB1/TGFB2	5
BP	GO:0050810	regulation of steroid biosynthetic process	5/119	81/18888	0.0617284	9.7977	6.31809	0.000159533	0.000683039	0.000292145	IGF1R/SIRT1/TNF/SOD1/IL1A	5
BP	GO:0061333	renal tubule morphogenesis	5/119	81/18888	0.0617284	9.7977	6.31809	0.000159533	0.000683039	0.000292145	VEGFA/BCL2/FGF2/CTNNB1/MYC	5
BP	GO:1904029	regulation of cyclin-dependent protein kinase activity	5/119	81/18888	0.0617284	9.7977	6.31809	0.000159533	0.000683039	0.000292145	EGFR/CCND1/HERC5/CCNB1/PTEN	5
BP	GO:0002456	T cell mediated immunity	6/119	129/18888	0.0465116	7.38245	5.79178	0.000166829	0.000708287	0.000302943	AHR/IL6/ICAM1/IL1B/CD80/CCR2	6
BP	GO:0032612	interleukin-1 production	6/119	129/18888	0.0465116	7.38245	5.79178	0.000166829	0.000708287	0.000302943	RELA/HDAC2/STAT3/IL10/TNF/IL6	6
BP	GO:0032652	regulation of interleukin-1 production	6/119	129/18888	0.0465116	7.38245	5.79178	0.000166829	0.000708287	0.000302943	RELA/HDAC2/STAT3/IL10/TNF/IL6	6
BP	GO:0051209	release of sequestered calcium ion into cytosol	6/119	129/18888	0.0465116	7.38245	5.79178	0.000166829	0.000708287	0.000302943	LCK/ITGB3/PRKACA/BAX/FGF2/DDIT3	6
BP	GO:0010907	positive regulation of glucose metabolic process	4/119	44/18888	0.0909091	14.4293	7.10115	0.000167356	0.000708287	0.000302943	SRC/SIRT1/PPARA/PRKACA	4
BP	GO:0014002	astrocyte development	4/119	44/18888	0.0909091	14.4293	7.10115	0.000167356	0.000708287	0.000302943	EGFR/TNF/IL6/IL1B	4
BP	GO:0042771	intrinsic apoptotic signaling pathway in response to DNA damage by p53 class mediator	4/119	44/18888	0.0909091	14.4293	7.10115	0.000167356	0.000708287	0.000302943	SIRT1/BCL2/TP53/BRCA2	4
BP	GO:0060443	mammary gland morphogenesis	4/119	44/18888	0.0909091	14.4293	7.10115	0.000167356	0.000708287	0.000302943	ESR1/SRC/AR/BAX	4
BP	GO:0070741	response to interleukin-6	4/119	44/18888	0.0909091	14.4293	7.10115	0.000167356	0.000708287	0.000302943	RELA/SRC/STAT3/IL6	4
BP	GO:0090199	regulation of release of cytochrome c from mitochondria	4/119	44/18888	0.0909091	14.4293	7.10115	0.000167356	0.000708287	0.000302943	MMP9/BAX/TP53/TNFSF10	4
BP	GO:0120178	steroid hormone biosynthetic process	4/119	44/18888	0.0909091	14.4293	7.10115	0.000167356	0.000708287	0.000302943	AKR1B1/CYP11B1/CYP11B2/CYP17A1	4
BP	GO:0007405	neuroblast proliferation	5/119	82/18888	0.0609756	9.67821	6.27081	0.000169045	0.000714687	0.000305681	VEGFA/TP53/HIF1A/FGF2/CTNNB1	5
BP	GO:0002790	peptide secretion	8/119	247/18888	0.0323887	5.14082	5.21596	0.00017184	0.000725748	0.000310412	ALOX5/EGFR/PRKACA/TNF/IL6/HIF1A/EDN1/IL1B	8
BP	GO:0043393	regulation of protein binding	6/119	130/18888	0.0461538	7.32566	5.7626	0.000174012	0.000732626	0.000313354	MMP9/PRKACA/BAX/IL10/MAPK8/PRKCD	6
BP	GO:0045931	positive regulation of mitotic cell cycle	6/119	130/18888	0.0461538	7.32566	5.7626	0.000174012	0.000732626	0.000313354	EGFR/CYP1A1/CCND1/PRKCA/CCNB1/BRCA2	6
BP	GO:0051283	negative regulation of sequestering of calcium ion	6/119	130/18888	0.0461538	7.32566	5.7626	0.000174012	0.000732626	0.000313354	LCK/ITGB3/PRKACA/BAX/FGF2/DDIT3	6
BP	GO:0048738	cardiac muscle tissue development	8/119	248/18888	0.0322581	5.12009	5.20048	0.000176646	0.000742943	0.000317766	PPARA/VEGFA/EDN1/FGF2/GJA1/TGFB1/MTOR/TGFB2	8
BP	GO:0002833	positive regulation of response to biotic stimulus	10/119	390/18888	0.025641	4.06981	4.87771	0.000181071	0.000760762	0.000325388	ESR1/SYK/RELA/SRC/TNF/MAPK8/NFKBIA/PRKCA/XIAP/BIRC3	10
BP	GO:0038127	ERBB signaling pathway	6/119	131/18888	0.0458015	7.26974	5.73374	0.000181437	0.000761246	0.000325595	EGFR/MMP9/SRC/MAPK1/TGFB1/TGFA	6
BP	GO:1901617	organic hydroxy compound biosynthetic process	8/119	249/18888	0.0321285	5.09952	5.18509	0.000181563	0.000761246	0.000325595	CYP3A4/ALOX15/CYP11B1/CYP11B2/SIRT1/TNF/SOD1/TGFB2	8
BP	GO:0002347	response to tumor cell	4/119	45/18888	0.0888889	14.1087	7.01011	0.000182794	0.000764825	0.000327126	AHR/RELA/TGFB1/TNFRSF10B	4
BP	GO:0035196	miRNA processing	4/119	45/18888	0.0888889	14.1087	7.01011	0.000182794	0.000764825	0.000327126	STAT3/IL6/TP53/TGFB1	4
BP	GO:0097553	calcium ion transmembrane import into cytosol	7/119	187/18888	0.0374332	5.94149	5.4073	0.000183551	0.000767197	0.00032814	LCK/ITGB3/PRKACA/BCL2/BAX/FGF2/DDIT3	7
BP	GO:0043588	skin development	9/119	318/18888	0.0283019	4.49215	5.00075	0.000185581	0.000768995	0.000328909	EGFR/RELA/HDAC2/BCL2/TNF/CASP3/CTNNB1/IL1A/TGFB2	9
BP	GO:0030812	negative regulation of nucleotide catabolic process	3/119	18/18888	0.166667	26.4538	8.60274	0.000185692	0.000768995	0.000328909	PPARA/PRKACA/STAT3	3
BP	GO:0032604	granulocyte macrophage colony-stimulating factor production	3/119	18/18888	0.166667	26.4538	8.60274	0.000185692	0.000768995	0.000328909	SYK/IL1B/CD80	3
BP	GO:0032645	regulation of granulocyte macrophage colony-stimulating factor production	3/119	18/18888	0.166667	26.4538	8.60274	0.000185692	0.000768995	0.000328909	SYK/IL1B/CD80	3
BP	GO:0033122	negative regulation of purine nucleotide catabolic process	3/119	18/18888	0.166667	26.4538	8.60274	0.000185692	0.000768995	0.000328909	PPARA/PRKACA/STAT3	3
BP	GO:0045346	regulation of MHC class II biosynthetic process	3/119	18/18888	0.166667	26.4538	8.60274	0.000185692	0.000768995	0.000328909	HDAC2/SIRT1/IL10	3
BP	GO:0045820	negative regulation of glycolytic process	3/119	18/18888	0.166667	26.4538	8.60274	0.000185692	0.000768995	0.000328909	PPARA/PRKACA/STAT3	3
BP	GO:0061450	trophoblast cell migration	3/119	18/18888	0.166667	26.4538	8.60274	0.000185692	0.000768995	0.000328909	ITGB3/VEGFA/GJA1	3
BP	GO:0150078	positive regulation of neuroinflammatory response	3/119	18/18888	0.166667	26.4538	8.60274	0.000185692	0.000768995	0.000328909	TNF/IL6/IL1B	3
BP	GO:0051282	regulation of sequestering of calcium ion	6/119	132/18888	0.0454545	7.21467	5.70518	0.000189111	0.000781794	0.000334383	LCK/ITGB3/PRKACA/BAX/FGF2/DDIT3	6
BP	GO:0001523	retinoid metabolic process	5/119	84/18888	0.0595238	9.44778	6.17862	0.000189362	0.000781794	0.000334383	CYP1A2/CYP3A4/CYP1B1/AKR1B1/CYP1A1	5
BP	GO:0002437	inflammatory response to antigenic stimulus	5/119	84/18888	0.0595238	9.44778	6.17862	0.000189362	0.000781794	0.000334383	SYK/SRC/IL10/TNF/CD28	5
BP	GO:0019058	viral life cycle	9/119	319/18888	0.0282132	4.47807	4.98854	0.000189972	0.000783512	0.000335118	EGFR/ITGA5/ITGB3/BCL2/TNF/ICAM1/CXCL8/CD80/CD28	9
BP	GO:0005996	monosaccharide metabolic process	8/119	252/18888	0.031746	5.03882	5.1394	0.000196991	0.000811636	0.000347147	AKR1B1/SRC/SIRT1/SLC2A1/PPARA/PRKACA/TNF/TP53	8
BP	GO:0002701	negative regulation of production of molecular mediator of immune response	4/119	46/18888	0.0869565	13.802	6.92192	0.000199235	0.000817549	0.000349676	IL10/TNF/TGFB1/TGFB2	4
BP	GO:0032892	positive regulation of organic acid transport	4/119	46/18888	0.0869565	13.802	6.92192	0.000199235	0.000817549	0.000349676	EDN1/IL1B/IL1A/PTGES	4
BP	GO:0045687	positive regulation of glial cell differentiation	4/119	46/18888	0.0869565	13.802	6.92192	0.000199235	0.000817549	0.000349676	RELA/HDAC2/TGFB1/MTOR	4
BP	GO:1902622	regulation of neutrophil migration	4/119	46/18888	0.0869565	13.802	6.92192	0.000199235	0.000817549	0.000349676	EDN1/CXCL8/IL1A/C3AR1	4
BP	GO:0051591	response to cAMP	5/119	85/18888	0.0588235	9.33663	6.13367	0.000200193	0.000820651	0.000351003	CYP1B1/AHR/RELA/FOS/STAT1	5
BP	GO:0030308	negative regulation of cell growth	7/119	190/18888	0.0368421	5.84768	5.34746	0.000202397	0.000827169	0.000353791	ESR2/PPARA/BCL2/TP53/GJA1/TGFB1/TGFB2	7
BP	GO:1902107	positive regulation of leukocyte differentiation	7/119	190/18888	0.0368421	5.84768	5.34746	0.000202397	0.000827169	0.000353791	SYK/FOS/IL10/TNF/PRKCA/TGFB1/CD80	7
BP	GO:1903708	positive regulation of hemopoiesis	7/119	190/18888	0.0368421	5.84768	5.34746	0.000202397	0.000827169	0.000353791	SYK/FOS/IL10/TNF/PRKCA/TGFB1/CD80	7
BP	GO:0060070	canonical Wnt signaling pathway	9/119	323/18888	0.0278638	4.42261	4.94022	0.000208411	0.000850887	0.000363935	EGFR/SRC/EDN1/FGF2/CTNNB1/TGFB1/DDIT3/PTEN/XIAP	9
BP	GO:0048864	stem cell development	5/119	86/18888	0.0581395	9.22806	6.08947	0.000211491	0.000862592	0.000368942	BCL2/MAPK1/HIF1A/EDN1/FGF2	5
BP	GO:0009154	purine ribonucleotide catabolic process	6/119	135/18888	0.0444444	7.05434	5.62125	0.000213679	0.000869763	0.000372009	PPARA/PRKACA/STAT3/XDH/HIF1A/MTOR	6
BP	GO:0030218	erythrocyte differentiation	6/119	135/18888	0.0444444	7.05434	5.62125	0.000213679	0.000869763	0.000372009	KIT/STAT3/VEGFA/CASP3/HIF1A/STAT1	6
BP	GO:0003044	regulation of systemic arterial blood pressure mediated by a chemical signal	4/119	47/18888	0.0851064	13.5083	6.83644	0.000216714	0.000878584	0.000375782	CYP11B2/EDN1/SOD2/NOS3	4
BP	GO:0006775	fat-soluble vitamin metabolic process	4/119	47/18888	0.0851064	13.5083	6.83644	0.000216714	0.000878584	0.000375782	CYP3A4/CYP1A1/TNF/NQO1	4
BP	GO:0048806	genitalia development	4/119	47/18888	0.0851064	13.5083	6.83644	0.000216714	0.000878584	0.000375782	ESR1/AR/BAX/CTNNB1	4
BP	GO:1901861	regulation of muscle tissue development	4/119	47/18888	0.0851064	13.5083	6.83644	0.000216714	0.000878584	0.000375782	BCL2/CTNNB1/GJA1/TGFB1	4
BP	GO:0002523	leukocyte migration involved in inflammatory response	3/119	19/18888	0.157895	25.0615	8.35524	0.000219497	0.000884547	0.000378332	ALOX5/TNF/SELE	3
BP	GO:0002544	chronic inflammatory response	3/119	19/18888	0.157895	25.0615	8.35524	0.000219497	0.000884547	0.000378332	IL10/TNF/VCAM1	3
BP	GO:0031053	primary miRNA processing	3/119	19/18888	0.157895	25.0615	8.35524	0.000219497	0.000884547	0.000378332	STAT3/IL6/TGFB1	3
BP	GO:0045342	MHC class II biosynthetic process	3/119	19/18888	0.157895	25.0615	8.35524	0.000219497	0.000884547	0.000378332	HDAC2/SIRT1/IL10	3
BP	GO:0070242	thymocyte apoptotic process	3/119	19/18888	0.157895	25.0615	8.35524	0.000219497	0.000884547	0.000378332	BAX/TP53/HIF1A	3
BP	GO:0070431	nucleotide-binding oligomerization domain containing 2 signaling pathway	3/119	19/18888	0.157895	25.0615	8.35524	0.000219497	0.000884547	0.000378332	RELA/NFKBIA/XIAP	3
BP	GO:0051208	sequestering of calcium ion	6/119	136/18888	0.0441176	7.00247	5.59384	0.000222405	0.000895372	0.000382962	LCK/ITGB3/PRKACA/BAX/FGF2/DDIT3	6
BP	GO:0031647	regulation of protein stability	9/119	326/18888	0.0276074	4.38191	4.90449	0.000223198	0.00089678	0.000383564	SRC/SIRT1/BCL2/MAPK1/CASP3/TP53/PRKCD/PTEN/MTOR	9
BP	GO:0055074	calcium ion homeostasis	9/119	326/18888	0.0276074	4.38191	4.90449	0.000223198	0.00089678	0.000383564	LCK/ITGB3/PRKACA/BCL2/BAX/EDN1/FGF2/DDIT3/CCR2	9
BP	GO:0001649	osteoblast differentiation	8/119	257/18888	0.0311284	4.94078	5.06484	0.000225094	0.000903502	0.000386439	PPARG/PRKACA/TNF/IL6/CAT/FGF2/CTNNB1/GJA1	8
BP	GO:0002040	sprouting angiogenesis	7/119	194/18888	0.0360825	5.72711	5.26962	0.000229926	0.000921982	0.000394343	PTGS2/ALOX5/ITGA5/VEGFA/IL10/FGF2/TGFB1	7
BP	GO:0006959	humoral immune response	8/119	258/18888	0.0310078	4.92163	5.05016	0.000231091	0.000925738	0.00039595	ALOX5/BCL2/TNF/IL6/IL1B/CXCL8/CCR2/CD28	8
BP	GO:0035850	epithelial cell differentiation involved in kidney development	4/119	48/18888	0.0833333	13.2269	6.75353	0.000235272	0.000938768	0.000401523	MMP9/STAT1/EDN1/CTNNB1	4
BP	GO:0042088	T-helper 1 type immune response	4/119	48/18888	0.0833333	13.2269	6.75353	0.000235272	0.000938768	0.000401523	IL1B/CD80/MTOR/CCR2	4
BP	GO:0045776	negative regulation of blood pressure	4/119	48/18888	0.0833333	13.2269	6.75353	0.000235272	0.000938768	0.000401523	PPARA/TNF/SOD2/NOS3	4
BP	GO:2000378	negative regulation of reactive oxygen species metabolic process	4/119	48/18888	0.0833333	13.2269	6.75353	0.000235272	0.000938768	0.000401523	PPARA/BCL2/TP53/HIF1A	4
BP	GO:0002221	pattern recognition receptor signaling pathway	8/119	259/18888	0.030888	4.90263	5.03555	0.000237219	0.000945604	0.000404447	ESR1/RELA/SRC/TNF/MAPK8/NFKBIA/XIAP/BIRC3	8
BP	GO:0046328	regulation of JNK cascade	6/119	138/18888	0.0434783	6.90099	5.53985	0.000240698	0.000958526	0.000409974	EGFR/IGF1R/TNF/IL1B/IL1A/XIAP	6
BP	GO:0042742	defense response to bacterium	9/119	330/18888	0.0272727	4.3288	4.85751	0.000244262	0.00097081	0.000415228	SYK/IL10/TNF/IL6/IL1B/PRKCD/MPO/XIAP/CRP	9
BP	GO:0048638	regulation of developmental growth	9/119	330/18888	0.0272727	4.3288	4.85751	0.000244262	0.00097081	0.000415228	AR/PPARA/STAT3/VEGFA/BCL2/SOD1/EDN1/FGF2/PTEN	9
BP	GO:0042310	vasoconstriction	5/119	89/18888	0.0561798	8.91701	5.96105	0.000248312	0.000985939	0.000421699	PTGS2/EGFR/MMP2/EDN1/CRP	5
BP	GO:0090276	regulation of peptide hormone secretion	7/119	197/18888	0.035533	5.63989	5.21266	0.000252493	0.00100155	0.000428377	ALOX5/EGFR/PRKACA/TNF/IL6/HIF1A/IL1B	7
BP	GO:0030850	prostate gland development	4/119	49/18888	0.0816327	12.957	6.67305	0.000254946	0.00100635	0.00043043	ESR1/MMP2/AR/CTNNB1	4
BP	GO:0035272	exocrine system development	4/119	49/18888	0.0816327	12.957	6.67305	0.000254946	0.00100635	0.00043043	EGFR/TNF/TGFB1/TGFB2	4
BP	GO:0048066	developmental pigmentation	4/119	49/18888	0.0816327	12.957	6.67305	0.000254946	0.00100635	0.00043043	KIT/BCL2/BAX/SOD2	4
BP	GO:0048538	thymus development	4/119	49/18888	0.0816327	12.957	6.67305	0.000254946	0.00100635	0.00043043	BCL2/MAPK1/SOD1/CTNNB1	4
BP	GO:0048546	digestive tract morphogenesis	4/119	49/18888	0.0816327	12.957	6.67305	0.000254946	0.00100635	0.00043043	EGFR/BCL2/HIF1A/CTNNB1	4
BP	GO:0002902	regulation of B cell apoptotic process	3/119	20/18888	0.15	23.8084	8.12608	0.000257047	0.00100874	0.000431452	BCL2/BAX/IL10	3
BP	GO:0006700	C21-steroid hormone biosynthetic process	3/119	20/18888	0.15	23.8084	8.12608	0.000257047	0.00100874	0.000431452	AKR1B1/CYP11B1/CYP11B2	3
BP	GO:0045722	positive regulation of gluconeogenesis	3/119	20/18888	0.15	23.8084	8.12608	0.000257047	0.00100874	0.000431452	SIRT1/PPARA/PRKACA	3
BP	GO:0051546	keratinocyte migration	3/119	20/18888	0.15	23.8084	8.12608	0.000257047	0.00100874	0.000431452	MMP9/PTEN/MTOR	3
BP	GO:0071391	cellular response to estrogen stimulus	3/119	20/18888	0.15	23.8084	8.12608	0.000257047	0.00100874	0.000431452	ESR1/AR/ESR2	3
BP	GO:1902004	positive regulation of amyloid-beta formation	3/119	20/18888	0.15	23.8084	8.12608	0.000257047	0.00100874	0.000431452	RELA/TNF/CASP3	3
BP	GO:0030900	forebrain development	10/119	408/18888	0.0245098	3.89026	4.69949	0.000260004	0.00101936	0.000435992	EGFR/IGF1R/SRC/SLC2A1/BAX/CASP3/HIF1A/FGF2/CTNNB1/PTEN	10
BP	GO:0006913	nucleocytoplasmic transport	9/119	333/18888	0.027027	4.2898	4.82276	0.000261123	0.00102176	0.000437021	PTGS2/SYK/PRKACA/STAT3/TP53/NFKBIA/IL1B/PRKCD/TGFB1	9
BP	GO:0051169	nuclear transport	9/119	333/18888	0.027027	4.2898	4.82276	0.000261123	0.00102176	0.000437021	PTGS2/SYK/PRKACA/STAT3/TP53/NFKBIA/IL1B/PRKCD/TGFB1	9
BP	GO:0006096	glycolytic process	5/119	90/18888	0.0555556	8.81793	5.91959	0.000261608	0.00102267	0.00043741	PPARA/PRKACA/STAT3/HIF1A/MTOR	5
BP	GO:0009615	response to virus	10/119	409/18888	0.0244499	3.88075	4.68989	0.000265124	0.00103542	0.000442861	RELA/BCL2/BAX/TNF/IL6/ODC1/HIF1A/STAT1/HERC5/IL1B	10
BP	GO:0034762	regulation of transmembrane transport	11/119	489/18888	0.0224949	3.57045	4.58565	0.00026676	0.0010408	0.000445164	ABCB1/MMP9/ITGB3/PRKACA/BCL2/BAX/TNF/EDN1/IL1B/NFE2L2/CCR2	11
BP	GO:0009261	ribonucleotide catabolic process	6/119	141/18888	0.0425532	6.75416	5.46084	0.000270337	0.00105273	0.000450265	PPARA/PRKACA/STAT3/XDH/HIF1A/MTOR	6
BP	GO:0051092	positive regulation of NF-kappaB transcription factor activity	6/119	141/18888	0.0425532	6.75416	5.46084	0.000270337	0.00105273	0.000450265	RELA/AR/STAT3/TNF/IL1B/NTRK1	6
BP	GO:0014911	positive regulation of smooth muscle cell migration	4/119	50/18888	0.08	12.6978	6.59488	0.000275775	0.00107184	0.000458441	CYP1B1/SRC/ITGB3/BCL2	4
BP	GO:0051403	stress-activated MAPK cascade	4/119	50/18888	0.08	12.6978	6.59488	0.000275775	0.00107184	0.000458441	MAPK1/MAPK8/MYC/TGFB2	4
BP	GO:0002791	regulation of peptide secretion	7/119	200/18888	0.035	5.55529	5.15685	0.000276811	0.00107395	0.000459344	ALOX5/EGFR/PRKACA/TNF/IL6/HIF1A/IL1B	7
BP	GO:0014706	striated muscle tissue development	8/119	265/18888	0.0301887	4.79163	4.94947	0.00027685	0.00107395	0.000459344	PPARA/VEGFA/EDN1/FGF2/GJA1/TGFB1/MTOR/TGFB2	8
BP	GO:0048285	organelle fission	11/119	493/18888	0.0223124	3.54148	4.55297	0.000285952	0.0011082	0.000473991	PPARG/TNF/EDN1/IL1B/BIRC5/CCNB1/PTEN/IL1A/CD28/BRCA2/TGFA	11
BP	GO:0032411	positive regulation of transporter activity	5/119	92/18888	0.0543478	8.62623	5.83856	0.000289816	0.00112103	0.000479478	ABCB1/EDN1/PRKCD/PON1/CCR2	5
BP	GO:0046032	ADP catabolic process	5/119	92/18888	0.0543478	8.62623	5.83856	0.000289816	0.00112103	0.000479478	PPARA/PRKACA/STAT3/HIF1A/MTOR	5
BP	GO:0090087	regulation of peptide transport	7/119	202/18888	0.0346535	5.50029	5.12027	0.000294045	0.0011363	0.00048601	ALOX5/EGFR/PRKACA/TNF/IL6/HIF1A/IL1B	7
BP	GO:0001974	blood vessel remodeling	4/119	51/18888	0.0784314	12.4488	6.51891	0.000297799	0.00114643	0.000490341	BAX/NOS3/TGFB1/CCR2	4
BP	GO:0035987	endodermal cell differentiation	4/119	51/18888	0.0784314	12.4488	6.51891	0.000297799	0.00114643	0.000490341	MMP9/MMP2/ITGA5/CTNNB1	4
BP	GO:0048013	ephrin receptor signaling pathway	4/119	51/18888	0.0784314	12.4488	6.51891	0.000297799	0.00114643	0.000490341	MMP9/MMP2/SRC/NTRK1	4
BP	GO:0071622	regulation of granulocyte chemotaxis	4/119	51/18888	0.0784314	12.4488	6.51891	0.000297799	0.00114643	0.000490341	MAPK1/EDN1/CXCL8/C3AR1	4
BP	GO:0002295	T-helper cell lineage commitment	3/119	21/18888	0.142857	22.6747	7.91307	0.000298513	0.00114699	0.000490584	STAT3/IL6/MTOR	3
BP	GO:0042359	vitamin D metabolic process	3/119	21/18888	0.142857	22.6747	7.91307	0.000298513	0.00114699	0.000490584	CYP3A4/CYP1A1/TNF	3
BP	GO:0006195	purine nucleotide catabolic process	6/119	144/18888	0.0416667	6.61345	5.38411	0.000302773	0.00115975	0.00049604	PPARA/PRKACA/STAT3/XDH/HIF1A/MTOR	6
BP	GO:0034101	erythrocyte homeostasis	6/119	144/18888	0.0416667	6.61345	5.38411	0.000302773	0.00115975	0.00049604	KIT/STAT3/VEGFA/CASP3/HIF1A/STAT1	6
BP	GO:1900180	regulation of protein localization to nucleus	6/119	144/18888	0.0416667	6.61345	5.38411	0.000302773	0.00115975	0.00049604	PTGS2/SRC/EDN1/PRKCD/TGFB1/MTOR	6
BP	GO:0022408	negative regulation of cell-cell adhesion	7/119	203/18888	0.0344828	5.4732	5.10216	0.00030298	0.00115975	0.00049604	PPARA/VEGFA/IL10/CASP3/PRKCD/TGFB1/CD80	7
BP	GO:0001656	metanephros development	5/119	93/18888	0.0537634	8.53348	5.79896	0.000304756	0.00116545	0.000498476	AKR1B1/BCL2/STAT1/CTNNB1/MYC	5
BP	GO:0032006	regulation of TOR signaling	6/119	145/18888	0.0413793	6.56784	5.35902	0.000314238	0.00120057	0.000513501	SYK/SRC/SIRT1/PRKACA/HIF1A/F3	6
BP	GO:0019364	pyridine nucleotide catabolic process	5/119	94/18888	0.0531915	8.4427	5.75995	0.000320273	0.00122017	0.000521884	PPARA/PRKACA/STAT3/HIF1A/MTOR	5
BP	GO:0043502	regulation of muscle adaptation	5/119	94/18888	0.0531915	8.4427	5.75995	0.000320273	0.00122017	0.000521884	PPARA/PPARG/PRKCA/EDN1/NOS3	5
BP	GO:1900182	positive regulation of protein localization to nucleus	5/119	94/18888	0.0531915	8.4427	5.75995	0.000320273	0.00122017	0.000521884	PTGS2/SRC/EDN1/PRKCD/TGFB1	5
BP	GO:0010517	regulation of phospholipase activity	4/119	52/18888	0.0769231	12.2094	6.44504	0.000321056	0.00122086	0.000522177	ESR1/EGFR/KIT/SELE	4
BP	GO:0051155	positive regulation of striated muscle cell differentiation	4/119	52/18888	0.0769231	12.2094	6.44504	0.000321056	0.00122086	0.000522177	BCL2/EDN1/TGFB1/MTOR	4
BP	GO:0009137	purine nucleoside diphosphate catabolic process	5/119	95/18888	0.0526316	8.35383	5.72152	0.000336381	0.00126959	0.000543019	PPARA/PRKACA/STAT3/HIF1A/MTOR	5
BP	GO:0009181	purine ribonucleoside diphosphate catabolic process	5/119	95/18888	0.0526316	8.35383	5.72152	0.000336381	0.00126959	0.000543019	PPARA/PRKACA/STAT3/HIF1A/MTOR	5
BP	GO:0014020	primary neural tube formation	5/119	95/18888	0.0526316	8.35383	5.72152	0.000336381	0.00126959	0.000543019	PRKACA/CASP3/HIF1A/TGFB1/TGFB2	5
BP	GO:0033555	multicellular organismal response to stress	5/119	95/18888	0.0526316	8.35383	5.72152	0.000336381	0.00126959	0.000543019	SLC6A2/BCL2/PTEN/NTRK1/MTOR	5
BP	GO:0060395	SMAD protein signal transduction	5/119	95/18888	0.0526316	8.35383	5.72152	0.000336381	0.00126959	0.000543019	PPARG/FOS/JUN/TGFB1/TGFB2	5
BP	GO:0071229	cellular response to acid chemical	5/119	95/18888	0.0526316	8.35383	5.72152	0.000336381	0.00126959	0.000543019	EGFR/MMP2/VEGFA/TNF/MTOR	5
BP	GO:0071901	negative regulation of protein serine/threonine kinase activity	5/119	95/18888	0.0526316	8.35383	5.72152	0.000336381	0.00126959	0.000543019	SIRT1/PPARG/IL1B/PRKCD/PTEN	5
BP	GO:0090316	positive regulation of intracellular protein transport	5/119	95/18888	0.0526316	8.35383	5.72152	0.000336381	0.00126959	0.000543019	PTGS2/PRKACA/IL1B/PRKCD/TGFB1	5
BP	GO:0035264	multicellular organism growth	6/119	147/18888	0.0408163	6.47848	5.30954	0.000338188	0.00127522	0.000545428	AR/STAT3/BCL2/TP53/SOD1/MTOR	6
BP	GO:0001759	organ induction	3/119	22/18888	0.136364	21.644	7.71436	0.000344062	0.00128896	0.000551305	AR/FGF2/CTNNB1	3
BP	GO:0002433	immune response-regulating cell surface receptor signaling pathway involved in phagocytosis	3/119	22/18888	0.136364	21.644	7.71436	0.000344062	0.00128896	0.000551305	SYK/SRC/PRKCD	3
BP	GO:0033630	positive regulation of cell adhesion mediated by integrin	3/119	22/18888	0.136364	21.644	7.71436	0.000344062	0.00128896	0.000551305	SYK/ITGB3/TGFB2	3
BP	GO:0038096	Fc-gamma receptor signaling pathway involved in phagocytosis	3/119	22/18888	0.136364	21.644	7.71436	0.000344062	0.00128896	0.000551305	SYK/SRC/PRKCD	3
BP	GO:0060444	branching involved in mammary gland duct morphogenesis	3/119	22/18888	0.136364	21.644	7.71436	0.000344062	0.00128896	0.000551305	ESR1/SRC/AR	3
BP	GO:0072111	cell proliferation involved in kidney development	3/119	22/18888	0.136364	21.644	7.71436	0.000344062	0.00128896	0.000551305	ITGB3/STAT1/MYC	3
BP	GO:1902644	tertiary alcohol metabolic process	3/119	22/18888	0.136364	21.644	7.71436	0.000344062	0.00128896	0.000551305	AKR1B1/CYP11B1/CYP11B2	3
BP	GO:0002639	positive regulation of immunoglobulin production	4/119	53/18888	0.0754717	11.9791	6.37316	0.000345586	0.00128989	0.000551703	IL10/IL6/TGFB1/CD28	4
BP	GO:0007157	heterophilic cell-cell adhesion via plasma membrane cell adhesion molecules	4/119	53/18888	0.0754717	11.9791	6.37316	0.000345586	0.00128989	0.000551703	ITGA5/ICAM1/SELE/VCAM1	4
BP	GO:0050982	detection of mechanical stimulus	4/119	53/18888	0.0754717	11.9791	6.37316	0.000345586	0.00128989	0.000551703	KIT/TNF/CTNNB1/NTRK1	4
BP	GO:0060193	positive regulation of lipase activity	4/119	53/18888	0.0754717	11.9791	6.37316	0.000345586	0.00128989	0.000551703	ESR1/EGFR/KIT/SELE	4
BP	GO:0008016	regulation of heart contraction	7/119	208/18888	0.0336538	5.34163	5.01338	0.000350986	0.00130884	0.000559807	SRC/PRKACA/TNF/EDN1/GJA1/NOS3/TGFB2	7
BP	GO:0072091	regulation of stem cell proliferation	5/119	96/18888	0.0520833	8.26681	5.68365	0.000353096	0.00131549	0.000562653	TP53/FGF2/CTNNB1/GJA1/TGFB1	5
BP	GO:0021537	telencephalon development	8/119	275/18888	0.0290909	4.61739	4.81158	0.000354853	0.00132082	0.000564934	EGFR/IGF1R/SLC2A1/BAX/CASP3/HIF1A/CTNNB1/PTEN	8
BP	GO:0010821	regulation of mitochondrion organization	6/119	149/18888	0.0402685	6.39152	5.26096	0.000363546	0.00134946	0.00057718	MMP9/PPARG/BAX/TP53/HIF1A/TNFSF10	6
BP	GO:0050768	negative regulation of neurogenesis	6/119	149/18888	0.0402685	6.39152	5.26096	0.000363546	0.00134946	0.00057718	TNF/IL6/TP53/CTNNB1/IL1B/PTEN	6
BP	GO:0072523	purine-containing compound catabolic process	6/119	149/18888	0.0402685	6.39152	5.26096	0.000363546	0.00134946	0.00057718	PPARA/PRKACA/STAT3/XDH/HIF1A/MTOR	6
BP	GO:0051153	regulation of striated muscle cell differentiation	5/119	97/18888	0.0515464	8.18158	5.64632	0.000370431	0.00136992	0.000585933	PPARA/BCL2/EDN1/TGFB1/MTOR	5
BP	GO:0072526	pyridine-containing compound catabolic process	5/119	97/18888	0.0515464	8.18158	5.64632	0.000370431	0.00136992	0.000585933	PPARA/PRKACA/STAT3/HIF1A/MTOR	5
BP	GO:0010656	negative regulation of muscle cell apoptotic process	4/119	54/18888	0.0740741	11.7572	6.30319	0.00037143	0.00136992	0.000585933	ESR1/IGF1R/EDN1/NFE2L2	4
BP	GO:0010874	regulation of cholesterol efflux	4/119	54/18888	0.0740741	11.7572	6.30319	0.00037143	0.00136992	0.000585933	SIRT1/PPARG/NFKBIA/PON1	4
BP	GO:0030520	intracellular estrogen receptor signaling pathway	4/119	54/18888	0.0740741	11.7572	6.30319	0.00037143	0.00136992	0.000585933	ESR1/SRC/AR/ESR2	4
BP	GO:0035306	positive regulation of dephosphorylation	4/119	54/18888	0.0740741	11.7572	6.30319	0.00037143	0.00136992	0.000585933	SRC/PRKCD/TGFB1/MTOR	4
BP	GO:0071385	cellular response to glucocorticoid stimulus	4/119	54/18888	0.0740741	11.7572	6.30319	0.00037143	0.00136992	0.000585933	CYP1B1/EGFR/IGF1R/EDN1	4
BP	GO:0140014	mitotic nuclear division	8/119	277/18888	0.0288809	4.58405	4.7848	0.000372421	0.00137233	0.000586961	TNF/EDN1/IL1B/BIRC5/CCNB1/IL1A/CD28/TGFA	8
BP	GO:0002705	positive regulation of leukocyte mediated immunity	6/119	150/18888	0.04	6.34891	5.23701	0.000376771	0.00138457	0.0005922	KIT/TNF/IL6/IL1B/TGFB1/CD28	6
BP	GO:0035107	appendage morphogenesis	6/119	150/18888	0.04	6.34891	5.23701	0.000376771	0.00138457	0.0005922	HDAC2/BAX/CTNNB1/GJA1/COL2A1/TGFB2	6
BP	GO:0035108	limb morphogenesis	6/119	150/18888	0.04	6.34891	5.23701	0.000376771	0.00138457	0.0005922	HDAC2/BAX/CTNNB1/GJA1/COL2A1/TGFB2	6
BP	GO:0009191	ribonucleoside diphosphate catabolic process	5/119	98/18888	0.0510204	8.0981	5.60952	0.000388402	0.00142344	0.000608822	PPARA/PRKACA/STAT3/HIF1A/MTOR	5
BP	GO:0034109	homotypic cell-cell adhesion	5/119	98/18888	0.0510204	8.0981	5.60952	0.000388402	0.00142344	0.000608822	SYK/ITGB3/IL6/PRKCA/PRKCD	5
BP	GO:0046031	ADP metabolic process	5/119	98/18888	0.0510204	8.0981	5.60952	0.000388402	0.00142344	0.000608822	PPARA/PRKACA/STAT3/HIF1A/MTOR	5
BP	GO:0120161	regulation of cold-induced thermogenesis	6/119	151/18888	0.0397351	6.30686	5.21327	0.000390369	0.00142935	0.000611353	SYK/IGF1R/VEGFA/GJA1/DDIT3/CCR2	6
BP	GO:0006837	serotonin transport	3/119	23/18888	0.130435	20.703	7.52838	0.000393858	0.00143563	0.000614038	SYK/ITGB3/MAOB	3
BP	GO:0010893	positive regulation of steroid biosynthetic process	3/119	23/18888	0.130435	20.703	7.52838	0.000393858	0.00143563	0.000614038	IGF1R/TNF/IL1A	3
BP	GO:0072574	hepatocyte proliferation	3/119	23/18888	0.130435	20.703	7.52838	0.000393858	0.00143563	0.000614038	TNF/IL6/TGFA	3
BP	GO:0072575	epithelial cell proliferation involved in liver morphogenesis	3/119	23/18888	0.130435	20.703	7.52838	0.000393858	0.00143563	0.000614038	TNF/IL6/TGFA	3
BP	GO:1903579	negative regulation of ATP metabolic process	3/119	23/18888	0.130435	20.703	7.52838	0.000393858	0.00143563	0.000614038	PPARA/PRKACA/STAT3	3
BP	GO:0032210	regulation of telomere maintenance via telomerase	4/119	55/18888	0.0727273	11.5435	6.23504	0.000398626	0.0014517	0.000620912	SRC/MAPK1/TP53/CTNNB1	4
BP	GO:0106106	cold-induced thermogenesis	6/119	152/18888	0.0394737	6.26537	5.18975	0.000404349	0.00147122	0.000629259	SYK/IGF1R/VEGFA/GJA1/DDIT3/CCR2	6
BP	GO:0002709	regulation of T cell mediated immunity	5/119	99/18888	0.0505051	8.0163	5.57325	0.000407024	0.00147829	0.000632286	AHR/IL6/IL1B/CD80/CCR2	5
BP	GO:0019217	regulation of fatty acid metabolic process	5/119	99/18888	0.0505051	8.0163	5.57325	0.000407024	0.00147829	0.000632286	PTGS2/SIRT1/PPARA/PPARG/IL1B	5
BP	GO:0006936	muscle contraction	9/119	355/18888	0.0253521	4.02396	4.57985	0.000416751	0.00151226	0.000646814	PTGS2/KIT/LTB4R/PRKACA/TNF/SOD1/EDN1/GJA1/MTOR	9
BP	GO:0070231	T cell apoptotic process	4/119	56/18888	0.0714286	11.3373	6.16863	0.000427216	0.00154746	0.00066187	BCL2/BAX/TP53/HIF1A	4
BP	GO:2000648	positive regulation of stem cell proliferation	4/119	56/18888	0.0714286	11.3373	6.16863	0.000427216	0.00154746	0.00066187	FGF2/CTNNB1/GJA1/TGFB1	4
BP	GO:0042552	myelination	6/119	154/18888	0.038961	6.184	5.14333	0.000433479	0.00156875	0.000670973	MAPK1/TNF/SOD1/CTNNB1/PTEN/MTOR	6
BP	GO:0003300	cardiac muscle hypertrophy	5/119	101/18888	0.049505	7.85756	5.50219	0.000446283	0.00160714	0.000687395	HDAC2/PPARA/PPARG/PRKCA/EDN1	5
BP	GO:0010906	regulation of glucose metabolic process	5/119	101/18888	0.049505	7.85756	5.50219	0.000446283	0.00160714	0.000687395	SRC/SIRT1/PPARA/PRKACA/TP53	5
BP	GO:0120162	positive regulation of cold-induced thermogenesis	5/119	101/18888	0.049505	7.85756	5.50219	0.000446283	0.00160714	0.000687395	SYK/IGF1R/VEGFA/GJA1/CCR2	5
BP	GO:0003091	renal water homeostasis	3/119	24/18888	0.125	19.8403	7.3538	0.000448061	0.00160714	0.000687395	AKR1B1/CYP11B2/PRKACA	3
BP	GO:0035162	embryonic hemopoiesis	3/119	24/18888	0.125	19.8403	7.3538	0.000448061	0.00160714	0.000687395	KIT/VEGFA/HIF1A	3
BP	GO:0035357	peroxisome proliferator activated receptor signaling pathway	3/119	24/18888	0.125	19.8403	7.3538	0.000448061	0.00160714	0.000687395	ALOX15/SIRT1/PPARG	3
BP	GO:0043373	CD4-positive, alpha-beta T cell lineage commitment	3/119	24/18888	0.125	19.8403	7.3538	0.000448061	0.00160714	0.000687395	STAT3/IL6/MTOR	3
BP	GO:0046641	positive regulation of alpha-beta T cell proliferation	3/119	24/18888	0.125	19.8403	7.3538	0.000448061	0.00160714	0.000687395	SYK/CCR2/CD28	3
BP	GO:0051152	positive regulation of smooth muscle cell differentiation	3/119	24/18888	0.125	19.8403	7.3538	0.000448061	0.00160714	0.000687395	KIT/SIRT1/SOD2	3
BP	GO:0061042	vascular wound healing	3/119	24/18888	0.125	19.8403	7.3538	0.000448061	0.00160714	0.000687395	ALOX5/VEGFA/TNF	3
BP	GO:0051961	negative regulation of nervous system development	6/119	155/18888	0.0387097	6.1441	5.12043	0.000448646	0.00160781	0.000687683	TNF/IL6/TP53/CTNNB1/IL1B/PTEN	6
BP	GO:0031663	lipopolysaccharide-mediated signaling pathway	4/119	57/18888	0.0701754	11.1384	6.10388	0.00045724	0.00163427	0.000698998	MAPK1/NFKBIA/PRKCA/NOS3	4
BP	GO:0061900	glial cell activation	4/119	57/18888	0.0701754	11.1384	6.10388	0.00045724	0.00163427	0.000698998	EGFR/TNF/IL6/IL1B	4
BP	GO:0070542	response to fatty acid	4/119	57/18888	0.0701754	11.1384	6.10388	0.00045724	0.00163427	0.000698998	PTGS2/SRC/CAT/EDN1	4
BP	GO:0007272	ensheathment of neurons	6/119	156/18888	0.0384615	6.10472	5.09773	0.000464224	0.00165485	0.000707799	MAPK1/TNF/SOD1/CTNNB1/PTEN/MTOR	6
BP	GO:0008366	axon ensheathment	6/119	156/18888	0.0384615	6.10472	5.09773	0.000464224	0.00165485	0.000707799	MAPK1/TNF/SOD1/CTNNB1/PTEN/MTOR	6
BP	GO:0045667	regulation of osteoblast differentiation	6/119	156/18888	0.0384615	6.10472	5.09773	0.000464224	0.00165485	0.000707799	PPARG/PRKACA/TNF/IL6/FGF2/CTNNB1	6
BP	GO:0001841	neural tube formation	5/119	102/18888	0.0490196	7.78052	5.4674	0.000466951	0.00165872	0.000709457	PRKACA/CASP3/HIF1A/TGFB1/TGFB2	5
BP	GO:0009134	nucleoside diphosphate catabolic process	5/119	102/18888	0.0490196	7.78052	5.4674	0.000466951	0.00165872	0.000709457	PPARA/PRKACA/STAT3/HIF1A/MTOR	5
BP	GO:0046620	regulation of organ growth	5/119	102/18888	0.0490196	7.78052	5.4674	0.000466951	0.00165872	0.000709457	PPARA/SOD1/EDN1/FGF2/PTEN	5
BP	GO:2000177	regulation of neural precursor cell proliferation	5/119	102/18888	0.0490196	7.78052	5.4674	0.000466951	0.00165872	0.000709457	VEGFA/TP53/HIF1A/FGF2/CTNNB1	5
BP	GO:0042176	regulation of protein catabolic process	9/119	362/18888	0.0248619	3.94614	4.50663	0.000479917	0.00170328	0.000728516	EGFR/RELA/PRKACA/IL10/TNF/ODC1/IL1B/NFE2L2/NQO1	9
BP	GO:0070167	regulation of biomineral tissue development	5/119	103/18888	0.0485437	7.70498	5.43307	0.000488332	0.00173004	0.00073996	ALOX5/HIF1A/GJA1/NOS3/TGFB1	5
BP	GO:0042733	embryonic digit morphogenesis	4/119	58/18888	0.0689655	10.9464	6.04072	0.000488738	0.00173004	0.00073996	HDAC2/BAX/CTNNB1/GJA1	4
BP	GO:0061005	cell differentiation involved in kidney development	4/119	58/18888	0.0689655	10.9464	6.04072	0.000488738	0.00173004	0.00073996	MMP9/STAT1/EDN1/CTNNB1	4
BP	GO:0000723	telomere maintenance	6/119	158/18888	0.0379747	6.02744	5.05291	0.000496643	0.00175648	0.000751271	SRC/MAPK1/TP53/CTNNB1/MYC/BRCA2	6
BP	GO:0002070	epithelial cell maturation	3/119	25/18888	0.12	19.0467	7.18948	0.000506828	0.00177237	0.000758064	AKR1B1/HIF1A/GJA1	3
BP	GO:0008211	glucocorticoid metabolic process	3/119	25/18888	0.12	19.0467	7.18948	0.000506828	0.00177237	0.000758064	CYP11B1/CYP11B2/CYP17A1	3
BP	GO:0009110	vitamin biosynthetic process	3/119	25/18888	0.12	19.0467	7.18948	0.000506828	0.00177237	0.000758064	CYP3A4/AKR1B1/TNF	3
BP	GO:0014856	skeletal muscle cell proliferation	3/119	25/18888	0.12	19.0467	7.18948	0.000506828	0.00177237	0.000758064	SRC/FOS/FGF2	3
BP	GO:0036119	response to platelet-derived growth factor	3/119	25/18888	0.12	19.0467	7.18948	0.000506828	0.00177237	0.000758064	SRC/ITGB3/DDIT3	3
BP	GO:0042659	regulation of cell fate specification	3/119	25/18888	0.12	19.0467	7.18948	0.000506828	0.00177237	0.000758064	AR/HDAC2/FGF2	3
BP	GO:0045662	negative regulation of myoblast differentiation	3/119	25/18888	0.12	19.0467	7.18948	0.000506828	0.00177237	0.000758064	TNF/TGFB1/DDIT3	3
BP	GO:0048011	neurotrophin TRK receptor signaling pathway	3/119	25/18888	0.12	19.0467	7.18948	0.000506828	0.00177237	0.000758064	SRC/CASP3/NTRK1	3
BP	GO:0050927	positive regulation of positive chemotaxis	3/119	25/18888	0.12	19.0467	7.18948	0.000506828	0.00177237	0.000758064	VEGFA/F3/CXCL8	3
BP	GO:0072576	liver morphogenesis	3/119	25/18888	0.12	19.0467	7.18948	0.000506828	0.00177237	0.000758064	TNF/IL6/TGFA	3
BP	GO:0090023	positive regulation of neutrophil chemotaxis	3/119	25/18888	0.12	19.0467	7.18948	0.000506828	0.00177237	0.000758064	EDN1/CXCL8/C3AR1	3
BP	GO:1901863	positive regulation of muscle tissue development	3/119	25/18888	0.12	19.0467	7.18948	0.000506828	0.00177237	0.000758064	BCL2/CTNNB1/GJA1	3
BP	GO:1902993	positive regulation of amyloid precursor protein catabolic process	3/119	25/18888	0.12	19.0467	7.18948	0.000506828	0.00177237	0.000758064	RELA/TNF/CASP3	3
BP	GO:0045089	positive regulation of innate immune response	9/119	365/18888	0.0246575	3.91371	4.47581	0.000509299	0.00177947	0.000761101	ESR1/SYK/RELA/SRC/TNF/MAPK8/NFKBIA/XIAP/BIRC3	9
BP	GO:0014897	striated muscle hypertrophy	5/119	104/18888	0.0480769	7.6309	5.3992	0.000510442	0.00178192	0.000762151	HDAC2/PPARA/PPARG/PRKCA/EDN1	5
BP	GO:0031098	stress-activated protein kinase signaling cascade	4/119	59/18888	0.0677966	10.7609	5.97909	0.000521751	0.00181983	0.000778366	MAPK1/MAPK8/MYC/TGFB2	4
BP	GO:0000280	nuclear division	10/119	446/18888	0.0224215	3.5588	4.35447	0.000523843	0.00182398	0.000780141	TNF/EDN1/IL1B/BIRC5/CCNB1/PTEN/IL1A/CD28/BRCA2/TGFA	10
BP	GO:0042391	regulation of membrane potential	10/119	446/18888	0.0224215	3.5588	4.35447	0.000523843	0.00182398	0.000780141	SRC/BCL2/BAX/TNF/SOD1/EDN1/GJA1/SOD2/PTEN/MTOR	10
BP	GO:1901222	regulation of non-canonical NF-kappaB signal transduction	5/119	105/18888	0.047619	7.55822	5.36578	0.000533296	0.0018553	0.000793536	EGFR/RELA/TNF/EDN1/IL1B	5
BP	GO:0007605	sensory perception of sound	6/119	161/18888	0.0372671	5.91513	4.9871	0.00054855	0.00190673	0.000815533	KIT/CASP3/SOD1/BIRC5/DDIT3/COL2A1	6
BP	GO:0001706	endoderm formation	4/119	60/18888	0.0666667	10.5815	5.91891	0.000556321	0.00192258	0.000822312	MMP9/MMP2/ITGA5/CTNNB1	4
BP	GO:0006940	regulation of smooth muscle contraction	4/119	60/18888	0.0666667	10.5815	5.91891	0.000556321	0.00192258	0.000822312	PTGS2/KIT/SOD1/EDN1	4
BP	GO:0097300	programmed necrotic cell death	4/119	60/18888	0.0666667	10.5815	5.91891	0.000556321	0.00192258	0.000822312	BAX/TNF/TP53/BIRC3	4
BP	GO:1905517	macrophage migration	4/119	60/18888	0.0666667	10.5815	5.91891	0.000556321	0.00192258	0.000822312	MMP2/MAPK1/C3AR1/CCR2	4
BP	GO:0014896	muscle hypertrophy	5/119	106/18888	0.0471698	7.48692	5.3328	0.000556912	0.00192258	0.000822312	HDAC2/PPARA/PPARG/PRKCA/EDN1	5
BP	GO:0032204	regulation of telomere maintenance	5/119	106/18888	0.0471698	7.48692	5.3328	0.000556912	0.00192258	0.000822312	SRC/MAPK1/TP53/CTNNB1/MYC	5
BP	GO:0035303	regulation of dephosphorylation	5/119	106/18888	0.0471698	7.48692	5.3328	0.000556912	0.00192258	0.000822312	SRC/TNF/PRKCD/TGFB1/MTOR	5
BP	GO:0046425	regulation of receptor signaling pathway via JAK-STAT	5/119	106/18888	0.0471698	7.48692	5.3328	0.000556912	0.00192258	0.000822312	CYP1B1/KIT/IL10/TNF/IL6	5
BP	GO:0001783	B cell apoptotic process	3/119	26/18888	0.115385	18.3142	7.03442	0.000570313	0.00194724	0.000832862	BCL2/BAX/IL10	3
BP	GO:0002053	positive regulation of mesenchymal cell proliferation	3/119	26/18888	0.115385	18.3142	7.03442	0.000570313	0.00194724	0.000832862	STAT1/CTNNB1/MYC	3
BP	GO:0002092	positive regulation of receptor internalization	3/119	26/18888	0.115385	18.3142	7.03442	0.000570313	0.00194724	0.000832862	SYK/VEGFA/SELE	3
BP	GO:0035902	response to immobilization stress	3/119	26/18888	0.115385	18.3142	7.03442	0.000570313	0.00194724	0.000832862	CYP1A1/FOS/SOD2	3
BP	GO:0044346	fibroblast apoptotic process	3/119	26/18888	0.115385	18.3142	7.03442	0.000570313	0.00194724	0.000832862	CASP3/TP53/MYC	3
BP	GO:0048641	regulation of skeletal muscle tissue development	3/119	26/18888	0.115385	18.3142	7.03442	0.000570313	0.00194724	0.000832862	BCL2/CTNNB1/TGFB1	3
BP	GO:0050926	regulation of positive chemotaxis	3/119	26/18888	0.115385	18.3142	7.03442	0.000570313	0.00194724	0.000832862	VEGFA/F3/CXCL8	3
BP	GO:0060065	uterus development	3/119	26/18888	0.115385	18.3142	7.03442	0.000570313	0.00194724	0.000832862	ESR1/SRC/TGFB2	3
BP	GO:0060333	type II interferon-mediated signaling pathway	3/119	26/18888	0.115385	18.3142	7.03442	0.000570313	0.00194724	0.000832862	PPARG/TP53/STAT1	3
BP	GO:0060740	prostate gland epithelium morphogenesis	3/119	26/18888	0.115385	18.3142	7.03442	0.000570313	0.00194724	0.000832862	ESR1/MMP2/AR	3
BP	GO:0070102	interleukin-6-mediated signaling pathway	3/119	26/18888	0.115385	18.3142	7.03442	0.000570313	0.00194724	0.000832862	SRC/STAT3/IL6	3
BP	GO:2000272	negative regulation of signaling receptor activity	3/119	26/18888	0.115385	18.3142	7.03442	0.000570313	0.00194724	0.000832862	PPARA/PPARG/TNF	3
BP	GO:2000737	negative regulation of stem cell differentiation	3/119	26/18888	0.115385	18.3142	7.03442	0.000570313	0.00194724	0.000832862	ESRRB/STAT3/NFE2L2	3
BP	GO:0044772	mitotic cell cycle phase transition	10/119	451/18888	0.0221729	3.51935	4.31187	0.000571098	0.00194828	0.000833306	EGFR/ABCB1/CYP1A1/CCND1/BCL2/TP53/MYC/BIRC5/CCNB1/PTEN	10
BP	GO:0007281	germ cell development	9/119	371/18888	0.0242588	3.85042	4.41514	0.000572509	0.00195145	0.00083466	KIT/SRC/PRKACA/BCL2/BAX/EDN1/CTNNB1/MTOR/BRCA2	9
BP	GO:0001933	negative regulation of protein phosphorylation	8/119	296/18888	0.027027	4.2898	4.54242	0.000577437	0.00196659	0.000841136	SIRT1/PPARG/BAX/XDH/IL1B/PRKCD/TGFB1/PTEN	8
BP	GO:0030316	osteoclast differentiation	5/119	107/18888	0.046729	7.41695	5.30024	0.000581304	0.0019781	0.000846057	SRC/FOS/TNF/CTNNB1/MTOR	5
BP	GO:0030307	positive regulation of cell growth	6/119	163/18888	0.0368098	5.84255	4.94415	0.000585433	0.00199047	0.000851351	EGFR/VEGFA/BCL2/EDN1/MTOR/TGFB2	6
BP	GO:0003179	heart valve morphogenesis	4/119	61/18888	0.0655738	10.408	5.86014	0.000592487	0.00201108	0.000860164	NOS3/TGFB1/MTOR/TGFB2	4
BP	GO:0048599	oocyte development	4/119	61/18888	0.0655738	10.408	5.86014	0.000592487	0.00201108	0.000860164	BCL2/EDN1/CTNNB1/BRCA2	4
BP	GO:0072594	establishment of protein localization to organelle	10/119	454/18888	0.0220264	3.49609	4.28661	0.000601112	0.00203864	0.000871953	PTGS2/SYK/STAT3/BAX/TP53/NFKBIA/PRKCD/TGFB1/DDIT3/BRCA2	10
BP	GO:1901796	regulation of signal transduction by p53 class mediator	5/119	108/18888	0.0462963	7.34827	5.2681	0.00060649	0.00205516	0.000879018	SIRT1/BCL2/TP53/MYC/MTOR	5
BP	GO:0051651	maintenance of location in cell	7/119	228/18888	0.0307018	4.87307	4.68491	0.000607511	0.0020569	0.000879761	LCK/SIRT1/ITGB3/PRKACA/BAX/FGF2/DDIT3	7
BP	GO:0002090	regulation of receptor internalization	4/119	62/18888	0.0645161	10.2402	5.80272	0.000630292	0.00212337	0.000908191	SYK/ITGB3/VEGFA/SELE	4
BP	GO:0002712	regulation of B cell mediated immunity	4/119	62/18888	0.0645161	10.2402	5.80272	0.000630292	0.00212337	0.000908191	IL10/TNF/TGFB1/CD28	4
BP	GO:0002763	positive regulation of myeloid leukocyte differentiation	4/119	62/18888	0.0645161	10.2402	5.80272	0.000630292	0.00212337	0.000908191	FOS/TNF/PRKCA/TGFB1	4
BP	GO:0002889	regulation of immunoglobulin mediated immune response	4/119	62/18888	0.0645161	10.2402	5.80272	0.000630292	0.00212337	0.000908191	IL10/TNF/TGFB1/CD28	4
BP	GO:0032731	positive regulation of interleukin-1 beta production	4/119	62/18888	0.0645161	10.2402	5.80272	0.000630292	0.00212337	0.000908191	RELA/STAT3/TNF/IL6	4
BP	GO:0033619	membrane protein proteolysis	4/119	62/18888	0.0645161	10.2402	5.80272	0.000630292	0.00212337	0.000908191	IL10/TNF/IL1B/TGFB1	4
BP	GO:0045940	positive regulation of steroid metabolic process	3/119	27/18888	0.111111	17.6359	6.88778	0.000638664	0.00214265	0.000916439	IGF1R/TNF/IL1A	3
BP	GO:0050996	positive regulation of lipid catabolic process	3/119	27/18888	0.111111	17.6359	6.88778	0.000638664	0.00214265	0.000916439	PPARA/IL1B/PRKCD	3
BP	GO:0051043	regulation of membrane protein ectodomain proteolysis	3/119	27/18888	0.111111	17.6359	6.88778	0.000638664	0.00214265	0.000916439	IL10/TNF/IL1B	3
BP	GO:0060384	innervation	3/119	27/18888	0.111111	17.6359	6.88778	0.000638664	0.00214265	0.000916439	EDN1/VCAM1/NTRK1	3
BP	GO:0071624	positive regulation of granulocyte chemotaxis	3/119	27/18888	0.111111	17.6359	6.88778	0.000638664	0.00214265	0.000916439	EDN1/CXCL8/C3AR1	3
BP	GO:0007173	epidermal growth factor receptor signaling pathway	5/119	110/18888	0.0454545	7.21467	5.20504	0.000659309	0.00220278	0.000942156	EGFR/MMP9/SRC/TGFB1/TGFA	5
BP	GO:0009135	purine nucleoside diphosphate metabolic process	5/119	110/18888	0.0454545	7.21467	5.20504	0.000659309	0.00220278	0.000942156	PPARA/PRKACA/STAT3/HIF1A/MTOR	5
BP	GO:0009179	purine ribonucleoside diphosphate metabolic process	5/119	110/18888	0.0454545	7.21467	5.20504	0.000659309	0.00220278	0.000942156	PPARA/PRKACA/STAT3/HIF1A/MTOR	5
BP	GO:0048477	oogenesis	5/119	110/18888	0.0454545	7.21467	5.20504	0.000659309	0.00220278	0.000942156	SRC/BCL2/EDN1/CTNNB1/BRCA2	5
BP	GO:0051100	negative regulation of binding	5/119	110/18888	0.0454545	7.21467	5.20504	0.000659309	0.00220278	0.000942156	BAX/IL10/JUN/MAPK8/PRKCD	5
BP	GO:0009166	nucleotide catabolic process	6/119	167/18888	0.0359281	5.70261	4.86035	0.000664963	0.002218	0.000948669	PPARA/PRKACA/STAT3/XDH/HIF1A/MTOR	6
BP	GO:0050796	regulation of insulin secretion	6/119	167/18888	0.0359281	5.70261	4.86035	0.000664963	0.002218	0.000948669	ALOX5/PRKACA/TNF/IL6/HIF1A/IL1B	6
BP	GO:1904356	regulation of telomere maintenance via telomere lengthening	4/119	63/18888	0.0634921	10.0776	5.74658	0.000669777	0.00223222	0.00095475	SRC/MAPK1/TP53/CTNNB1	4
BP	GO:0019318	hexose metabolic process	7/119	232/18888	0.0301724	4.78905	4.6238	0.000673261	0.00224199	0.000958926	AKR1B1/SRC/SIRT1/PPARA/PRKACA/TNF/TP53	7
BP	GO:0003205	cardiac chamber development	6/119	168/18888	0.0357143	5.66867	4.83982	0.000686094	0.00228097	0.000975599	IGF1R/TP53/HIF1A/NOS3/TGFB1/TGFB2	6
BP	GO:0050792	regulation of viral process	6/119	168/18888	0.0357143	5.66867	4.83982	0.000686094	0.00228097	0.000975599	PPARA/BCL2/TNF/STAT1/CXCL8/CD28	6
BP	GO:0090263	positive regulation of canonical Wnt signaling pathway	5/119	111/18888	0.045045	7.14967	5.1741	0.000686974	0.00228202	0.000976048	EGFR/SRC/FGF2/TGFB1/XIAP	5
BP	GO:0007204	positive regulation of cytosolic calcium ion concentration	6/119	169/18888	0.035503	5.63513	4.81945	0.000707743	0.00233648	0.000999341	ESR1/BCL2/BAX/EDN1/C3AR1/CCR2	6
BP	GO:1990845	adaptive thermogenesis	6/119	169/18888	0.035503	5.63513	4.81945	0.000707743	0.00233648	0.000999341	SYK/IGF1R/VEGFA/GJA1/DDIT3/CCR2	6
BP	GO:0000082	G1/S transition of mitotic cell cycle	7/119	234/18888	0.0299145	4.74811	4.59377	0.000708188	0.00233648	0.000999341	EGFR/CYP1A1/CCND1/BCL2/TP53/MYC/PTEN	7
BP	GO:0030888	regulation of B cell proliferation	4/119	64/18888	0.0625	9.92017	5.69169	0.000710983	0.00233648	0.000999341	AHR/BCL2/IL10/CASP3	4
BP	GO:0043124	negative regulation of canonical NF-kappaB signal transduction	4/119	64/18888	0.0625	9.92017	5.69169	0.000710983	0.00233648	0.000999341	ESR1/SIRT1/NFKBIA/STAT1	4
BP	GO:0071384	cellular response to corticosteroid stimulus	4/119	64/18888	0.0625	9.92017	5.69169	0.000710983	0.00233648	0.000999341	CYP1B1/EGFR/IGF1R/EDN1	4
BP	GO:2000179	positive regulation of neural precursor cell proliferation	4/119	64/18888	0.0625	9.92017	5.69169	0.000710983	0.00233648	0.000999341	VEGFA/HIF1A/FGF2/CTNNB1	4
BP	GO:0003156	regulation of animal organ formation	3/119	28/18888	0.107143	17.006	6.74878	0.00071203	0.00233648	0.000999341	AR/FGF2/CTNNB1	3
BP	GO:0010039	response to iron ion	3/119	28/18888	0.107143	17.006	6.74878	0.00071203	0.00233648	0.000999341	CYP1A1/BCL2/HIF1A	3
BP	GO:0010165	response to X-ray	3/119	28/18888	0.107143	17.006	6.74878	0.00071203	0.00233648	0.000999341	CASP3/TP53/BRCA2	3
BP	GO:0032104	regulation of response to extracellular stimulus	3/119	28/18888	0.107143	17.006	6.74878	0.00071203	0.00233648	0.000999341	PPARA/BCL2/BAX	3
BP	GO:0032107	regulation of response to nutrient levels	3/119	28/18888	0.107143	17.006	6.74878	0.00071203	0.00233648	0.000999341	PPARA/BCL2/BAX	3
BP	GO:0032770	positive regulation of monooxygenase activity	3/119	28/18888	0.107143	17.006	6.74878	0.00071203	0.00233648	0.000999341	TNF/HIF1A/IL1B	3
BP	GO:0034698	response to gonadotropin	3/119	28/18888	0.107143	17.006	6.74878	0.00071203	0.00233648	0.000999341	CYP1B1/EDN1/PAPPA	3
BP	GO:0060512	prostate gland morphogenesis	3/119	28/18888	0.107143	17.006	6.74878	0.00071203	0.00233648	0.000999341	ESR1/MMP2/AR	3
BP	GO:0046822	regulation of nucleocytoplasmic transport	5/119	112/18888	0.0446429	7.08583	5.14354	0.0007155	0.00234596	0.0010034	PTGS2/PRKACA/IL1B/PRKCD/TGFB1	5
BP	GO:0016055	Wnt signaling pathway	10/119	466/18888	0.0214592	3.40607	4.18761	0.000734559	0.0024065	0.00102929	EGFR/SRC/CCND1/EDN1/FGF2/CTNNB1/TGFB1/DDIT3/PTEN/XIAP	10
BP	GO:0035249	synaptic transmission, glutamatergic	5/119	113/18888	0.0442478	7.02313	5.11335	0.000744902	0.00243841	0.00104294	PTGS2/EGFR/TNF/NTRK1/CCR2	5
BP	GO:0002011	morphogenesis of an epithelial sheet	4/119	65/18888	0.0615385	9.76755	5.638	0.000753951	0.00246007	0.0010522	ITGA5/ITGB3/PTEN/MTOR	4
BP	GO:0009994	oocyte differentiation	4/119	65/18888	0.0615385	9.76755	5.638	0.000753951	0.00246007	0.0010522	BCL2/EDN1/CTNNB1/BRCA2	4
BP	GO:0032613	interleukin-10 production	4/119	65/18888	0.0615385	9.76755	5.638	0.000753951	0.00246007	0.0010522	SYK/STAT3/IL6/CD28	4
BP	GO:0032653	regulation of interleukin-10 production	4/119	65/18888	0.0615385	9.76755	5.638	0.000753951	0.00246007	0.0010522	SYK/STAT3/IL6/CD28	4
BP	GO:0198738	cell-cell signaling by wnt	10/119	468/18888	0.0213675	3.39151	4.17143	0.000759013	0.00247459	0.00105841	EGFR/SRC/CCND1/EDN1/FGF2/CTNNB1/TGFB1/DDIT3/PTEN/XIAP	10
BP	GO:0042752	regulation of circadian rhythm	5/119	114/18888	0.0438596	6.96152	5.08353	0.000775199	0.00252533	0.00108011	PPARA/PPARG/TP53/MAPK8/MTOR	5
BP	GO:0007263	nitric oxide mediated signal transduction	3/119	29/18888	0.103448	16.4196	6.61678	0.000790554	0.00257327	0.00110062	EGFR/VEGFA/NOS3	3
BP	GO:0015850	organic hydroxy compound transport	8/119	311/18888	0.0257235	4.0829	4.36502	0.000796948	0.00259153	0.00110843	SLC6A2/SYK/SIRT1/ITGB3/PPARG/MAOB/NFKBIA/PON1	8
BP	GO:0001655	urogenital system development	4/119	66/18888	0.0606061	9.61956	5.58545	0.000798723	0.00259153	0.00110843	ESR1/MMP2/AR/CTNNB1	4
BP	GO:0042531	positive regulation of tyrosine phosphorylation of STAT protein	4/119	66/18888	0.0606061	9.61956	5.58545	0.000798723	0.00259153	0.00110843	KIT/HDAC2/TNF/IL6	4
BP	GO:0050994	regulation of lipid catabolic process	4/119	66/18888	0.0606061	9.61956	5.58545	0.000798723	0.00259153	0.00110843	PPARA/TNF/IL1B/PRKCD	4
BP	GO:0051048	negative regulation of secretion	6/119	173/18888	0.0346821	5.50483	4.7396	0.000799677	0.00259254	0.00110886	MAOB/TNF/EDN1/GJA1/IL1B/CCR2	6
BP	GO:0008209	androgen metabolic process	3/119	30/18888	0.1	15.8723	6.49119	0.000874375	0.002817	0.00120487	ESR1/CYP3A4/CYP17A1	3
BP	GO:0010955	negative regulation of protein processing	3/119	30/18888	0.1	15.8723	6.49119	0.000874375	0.002817	0.00120487	PLAU/PLAT/XIAP	3
BP	GO:0045987	positive regulation of smooth muscle contraction	3/119	30/18888	0.1	15.8723	6.49119	0.000874375	0.002817	0.00120487	PTGS2/KIT/EDN1	3
BP	GO:0060603	mammary gland duct morphogenesis	3/119	30/18888	0.1	15.8723	6.49119	0.000874375	0.002817	0.00120487	ESR1/SRC/AR	3
BP	GO:0070168	negative regulation of biomineral tissue development	3/119	30/18888	0.1	15.8723	6.49119	0.000874375	0.002817	0.00120487	HIF1A/NOS3/TGFB1	3
BP	GO:0072012	glomerulus vasculature development	3/119	30/18888	0.1	15.8723	6.49119	0.000874375	0.002817	0.00120487	ITGB3/EDN1/PECAM1	3
BP	GO:1903318	negative regulation of protein maturation	3/119	30/18888	0.1	15.8723	6.49119	0.000874375	0.002817	0.00120487	PLAU/PLAT/XIAP	3
BP	GO:1901292	nucleoside phosphate catabolic process	6/119	176/18888	0.0340909	5.411	4.68131	0.000874482	0.002817	0.00120487	PPARA/PRKACA/STAT3/XDH/HIF1A/MTOR	6
BP	GO:0042326	negative regulation of phosphorylation	8/119	316/18888	0.0253165	4.0183	4.30834	0.000883481	0.00284373	0.0012163	SIRT1/PPARG/BAX/XDH/IL1B/PRKCD/TGFB1/PTEN	8
BP	GO:0002704	negative regulation of leukocyte mediated immunity	4/119	68/18888	0.0588235	9.33663	5.48365	0.000893844	0.00287023	0.00122764	AHR/TGFB1/CD80/CCR2	4
BP	GO:0010611	regulation of cardiac muscle hypertrophy	4/119	68/18888	0.0588235	9.33663	5.48365	0.000893844	0.00287023	0.00122764	PPARA/PPARG/PRKCA/EDN1	4
BP	GO:0070918	regulatory ncRNA processing	4/119	68/18888	0.0588235	9.33663	5.48365	0.000893844	0.00287023	0.00122764	STAT3/IL6/TP53/TGFB1	4
BP	GO:0001959	regulation of cytokine-mediated signaling pathway	6/119	177/18888	0.0338983	5.38043	4.66218	0.00090058	0.00288499	0.00123395	SYK/PPARG/IL6/HIF1A/EDN1/XIAP	6
BP	GO:0017015	regulation of transforming growth factor beta receptor signaling pathway	6/119	177/18888	0.0338983	5.38043	4.66218	0.00090058	0.00288499	0.00123395	HDAC2/SIRT1/PPARA/PPARG/TP53/TGFB1	6
BP	GO:0050806	positive regulation of synaptic transmission	6/119	177/18888	0.0338983	5.38043	4.66218	0.00090058	0.00288499	0.00123395	PTGS2/EGFR/MAPK1/TNF/NTRK1/CCR2	6
BP	GO:0090092	regulation of transmembrane receptor protein serine/threonine kinase signaling pathway	8/119	317/18888	0.0252366	4.00562	4.29715	0.000901662	0.00288617	0.00123445	HDAC2/SIRT1/PPARA/PPARG/TP53/TGFB1/XIAP/TGFB2	8
BP	GO:0006090	pyruvate metabolic process	5/119	118/18888	0.0423729	6.72554	4.96775	0.000905668	0.00288985	0.00123603	PPARA/PRKACA/STAT3/HIF1A/MTOR	5
BP	GO:0009308	amine metabolic process	5/119	118/18888	0.0423729	6.72554	4.96775	0.000905668	0.00288985	0.00123603	CYP1A1/MAOB/ODC1/VCAM1/TGFB2	5
BP	GO:0010633	negative regulation of epithelial cell migration	5/119	118/18888	0.0423729	6.72554	4.96775	0.000905668	0.00288985	0.00123603	PPARG/TNF/FGF2/TGFB1/PTEN	5
BP	GO:1904659	glucose transmembrane transport	5/119	118/18888	0.0423729	6.72554	4.96775	0.000905668	0.00288985	0.00123603	SLC2A1/TNF/EDN1/IL1B/NFE2L2	5
BP	GO:0016485	protein processing	7/119	245/18888	0.0285714	4.53493	4.43446	0.00092682	0.00295501	0.0012639	SRC/PRKACA/PLAU/CASP3/F3/PLAT/XIAP	7
BP	GO:0032609	type II interferon production	5/119	119/18888	0.0420168	6.66902	4.93964	0.000940692	0.00299453	0.0012808	IL10/TNF/IL1B/DDIT3/CCR2	5
BP	GO:0032649	regulation of type II interferon production	5/119	119/18888	0.0420168	6.66902	4.93964	0.000940692	0.00299453	0.0012808	IL10/TNF/IL1B/DDIT3/CCR2	5
BP	GO:0019229	regulation of vasoconstriction	4/119	69/18888	0.057971	9.20132	5.43431	0.000944277	0.00299886	0.00128265	PTGS2/EGFR/MMP2/EDN1	4
BP	GO:0048645	animal organ formation	4/119	69/18888	0.057971	9.20132	5.43431	0.000944277	0.00299886	0.00128265	AR/MAPK1/FGF2/CTNNB1	4
BP	GO:0060191	regulation of lipase activity	4/119	69/18888	0.057971	9.20132	5.43431	0.000944277	0.00299886	0.00128265	ESR1/EGFR/KIT/SELE	4
BP	GO:0022412	cellular process involved in reproduction in multicellular organism	10/119	482/18888	0.0207469	3.293	4.06053	0.000949703	0.00301372	0.00128901	KIT/SRC/PRKACA/BCL2/BAX/EDN1/CTNNB1/PTEN/MTOR/BRCA2	10
BP	GO:0001945	lymph vessel development	3/119	31/18888	0.0967742	15.3603	6.37149	0.000963631	0.00304598	0.0013028	SYK/VEGFA/FGF2	3
BP	GO:0002431	Fc receptor mediated stimulatory signaling pathway	3/119	31/18888	0.0967742	15.3603	6.37149	0.000963631	0.00304598	0.0013028	SYK/SRC/PRKCD	3
BP	GO:0002825	regulation of T-helper 1 type immune response	3/119	31/18888	0.0967742	15.3603	6.37149	0.000963631	0.00304598	0.0013028	IL1B/CD80/CCR2	3
BP	GO:0033688	regulation of osteoblast proliferation	3/119	31/18888	0.0967742	15.3603	6.37149	0.000963631	0.00304598	0.0013028	IGF1R/ITGB3/BCL2	3
BP	GO:1900745	positive regulation of p38MAPK cascade	3/119	31/18888	0.0967742	15.3603	6.37149	0.000963631	0.00304598	0.0013028	VEGFA/XDH/IL1B	3
BP	GO:0033044	regulation of chromosome organization	7/119	247/18888	0.0283401	4.49821	4.40651	0.000971739	0.00306681	0.00131172	SRC/MAPK1/TP53/CTNNB1/MYC/BIRC5/CCNB1	7
BP	GO:0051924	regulation of calcium ion transport	7/119	247/18888	0.0283401	4.49821	4.40651	0.000971739	0.00306681	0.00131172	PTGS2/ITGB3/PRKACA/BCL2/BAX/CTNNB1/NOS3	7
BP	GO:0007265	Ras protein signal transduction	5/119	120/18888	0.0416667	6.61345	4.91185	0.000976715	0.00307293	0.00131433	SRC/TP53/FGF2/NTRK1/TGFB2	5
BP	GO:0009185	ribonucleoside diphosphate metabolic process	5/119	120/18888	0.0416667	6.61345	4.91185	0.000976715	0.00307293	0.00131433	PPARA/PRKACA/STAT3/HIF1A/MTOR	5
BP	GO:0035710	CD4-positive, alpha-beta T cell activation	5/119	120/18888	0.0416667	6.61345	4.91185	0.000976715	0.00307293	0.00131433	STAT3/IL6/CD80/MTOR/CD28	5
BP	GO:0071346	cellular response to type II interferon	5/119	120/18888	0.0416667	6.61345	4.91185	0.000976715	0.00307293	0.00131433	PPARG/TNF/TP53/STAT1/EDN1	5
BP	GO:1903844	regulation of cellular response to transforming growth factor beta stimulus	6/119	180/18888	0.0333333	5.29076	4.60565	0.000982488	0.00308869	0.00132107	HDAC2/SIRT1/PPARA/PPARG/TP53/TGFB1	6
BP	GO:0032922	circadian regulation of gene expression	4/119	70/18888	0.0571429	9.06987	5.38596	0.00099668	0.00312602	0.00133704	AHR/HDAC2/SIRT1/PPARA	4
BP	GO:0043627	response to estrogen	4/119	70/18888	0.0571429	9.06987	5.38596	0.00099668	0.00312602	0.00133704	ESR1/MMP2/AR/ESR2	4
BP	GO:0050918	positive chemotaxis	4/119	70/18888	0.0571429	9.06987	5.38596	0.00099668	0.00312602	0.00133704	VEGFA/FGF2/F3/CXCL8	4
BP	GO:0008645	hexose transmembrane transport	5/119	121/18888	0.0413223	6.55879	4.88438	0.00101375	0.00317711	0.00135889	SLC2A1/TNF/EDN1/IL1B/NFE2L2	5
BP	GO:0019827	stem cell population maintenance	6/119	182/18888	0.032967	5.23262	4.56866	0.0010402	0.00325746	0.00139326	ESRRB/KIT/HDAC2/STAT3/CTNNB1/MYC	6
BP	GO:0007004	telomere maintenance via telomerase	4/119	71/18888	0.056338	8.94212	5.33857	0.0010511	0.00327109	0.00139909	SRC/MAPK1/TP53/CTNNB1	4
BP	GO:0014743	regulation of muscle hypertrophy	4/119	71/18888	0.056338	8.94212	5.33857	0.0010511	0.00327109	0.00139909	PPARA/PPARG/PRKCA/EDN1	4
BP	GO:0032091	negative regulation of protein binding	4/119	71/18888	0.056338	8.94212	5.33857	0.0010511	0.00327109	0.00139909	BAX/IL10/MAPK8/PRKCD	4
BP	GO:0032835	glomerulus development	4/119	71/18888	0.056338	8.94212	5.33857	0.0010511	0.00327109	0.00139909	ITGB3/BCL2/EDN1/PECAM1	4
BP	GO:0045670	regulation of osteoclast differentiation	4/119	71/18888	0.056338	8.94212	5.33857	0.0010511	0.00327109	0.00139909	FOS/TNF/CTNNB1/MTOR	4
BP	GO:0090559	regulation of membrane permeability	4/119	71/18888	0.056338	8.94212	5.33857	0.0010511	0.00327109	0.00139909	BCL2/BAX/TP53/MTOR	4
BP	GO:0030278	regulation of ossification	5/119	122/18888	0.0409836	6.50503	4.85722	0.00105183	0.00327109	0.00139909	ALOX5/BCL2/MAPK1/HIF1A/GJA1	5
BP	GO:0030326	embryonic limb morphogenesis	5/119	122/18888	0.0409836	6.50503	4.85722	0.00105183	0.00327109	0.00139909	HDAC2/BAX/CTNNB1/GJA1/TGFB2	5
BP	GO:0035113	embryonic appendage morphogenesis	5/119	122/18888	0.0409836	6.50503	4.85722	0.00105183	0.00327109	0.00139909	HDAC2/BAX/CTNNB1/GJA1/TGFB2	5
BP	GO:0008053	mitochondrial fusion	3/119	32/18888	0.09375	14.8803	6.25723	0.00105846	0.00328413	0.00140467	BAX/MCL1/BCL2A1	3
BP	GO:0061437	renal system vasculature development	3/119	32/18888	0.09375	14.8803	6.25723	0.00105846	0.00328413	0.00140467	ITGB3/EDN1/PECAM1	3
BP	GO:0061440	kidney vasculature development	3/119	32/18888	0.09375	14.8803	6.25723	0.00105846	0.00328413	0.00140467	ITGB3/EDN1/PECAM1	3
BP	GO:0007219	Notch signaling pathway	6/119	183/18888	0.0327869	5.20402	4.55036	0.00107001	0.00331745	0.00141892	KIT/SRC/STAT3/NFKBIA/NOS3/TGFB2	6
BP	GO:0015749	monosaccharide transmembrane transport	5/119	123/18888	0.0406504	6.45214	4.83036	0.00109095	0.00337719	0.00144447	SLC2A1/TNF/EDN1/IL1B/NFE2L2	5
BP	GO:0071675	regulation of mononuclear cell migration	5/119	123/18888	0.0406504	6.45214	4.83036	0.00109095	0.00337719	0.00144447	ITGB3/MAPK1/TNF/C3AR1/CCR2	5
BP	GO:1903053	regulation of extracellular matrix organization	4/119	72/18888	0.0555556	8.81793	5.29211	0.00110756	0.003426	0.00146534	ITGB3/PPARG/IL6/TGFB1	4
BP	GO:0010951	negative regulation of endopeptidase activity	5/119	124/18888	0.0403226	6.40011	4.8038	0.00113114	0.00349503	0.00149487	MMP9/SRC/VEGFA/TNF/XIAP	5
BP	GO:2000045	regulation of G1/S transition of mitotic cell cycle	6/119	185/18888	0.0324324	5.14776	4.51418	0.00113161	0.00349503	0.00149487	EGFR/CYP1A1/CCND1/BCL2/TP53/PTEN	6
BP	GO:0002862	negative regulation of inflammatory response to antigenic stimulus	3/119	33/18888	0.0909091	14.4293	6.14798	0.00115898	0.00355784	0.00152173	SYK/SRC/IL10	3
BP	GO:0010464	regulation of mesenchymal cell proliferation	3/119	33/18888	0.0909091	14.4293	6.14798	0.00115898	0.00355784	0.00152173	STAT1/CTNNB1/MYC	3
BP	GO:0031069	hair follicle morphogenesis	3/119	33/18888	0.0909091	14.4293	6.14798	0.00115898	0.00355784	0.00152173	BCL2/CTNNB1/TGFB2	3
BP	GO:0031128	developmental induction	3/119	33/18888	0.0909091	14.4293	6.14798	0.00115898	0.00355784	0.00152173	AR/FGF2/CTNNB1	3
BP	GO:0045648	positive regulation of erythrocyte differentiation	3/119	33/18888	0.0909091	14.4293	6.14798	0.00115898	0.00355784	0.00152173	STAT3/HIF1A/STAT1	3
BP	GO:0048566	embryonic digestive tract development	3/119	33/18888	0.0909091	14.4293	6.14798	0.00115898	0.00355784	0.00152173	TNF/CXCL8/TGFB2	3
BP	GO:0050891	multicellular organismal-level water homeostasis	3/119	33/18888	0.0909091	14.4293	6.14798	0.00115898	0.00355784	0.00152173	AKR1B1/CYP11B2/PRKACA	3
BP	GO:1905207	regulation of cardiocyte differentiation	3/119	33/18888	0.0909091	14.4293	6.14798	0.00115898	0.00355784	0.00152173	EGFR/TGFB1/TGFB2	3
BP	GO:0048736	appendage development	6/119	186/18888	0.0322581	5.12009	4.49628	0.00116341	0.00356333	0.00152408	HDAC2/BAX/CTNNB1/GJA1/COL2A1/TGFB2	6
BP	GO:0060173	limb development	6/119	186/18888	0.0322581	5.12009	4.49628	0.00116341	0.00356333	0.00152408	HDAC2/BAX/CTNNB1/GJA1/COL2A1/TGFB2	6
BP	GO:0098727	maintenance of cell number	6/119	186/18888	0.0322581	5.12009	4.49628	0.00116341	0.00356333	0.00152408	ESRRB/KIT/HDAC2/STAT3/CTNNB1/MYC	6
BP	GO:0003170	heart valve development	4/119	73/18888	0.0547945	8.69713	5.24654	0.00116613	0.00356625	0.00152533	NOS3/TGFB1/MTOR/TGFB2	4
BP	GO:0046635	positive regulation of alpha-beta T cell activation	4/119	73/18888	0.0547945	8.69713	5.24654	0.00116613	0.00356625	0.00152533	SYK/CD80/CCR2/CD28	4
BP	GO:0021761	limbic system development	5/119	125/18888	0.04	6.34891	4.77753	0.00117242	0.0035828	0.00153241	IGF1R/BAX/CASP3/CTNNB1/PTEN	5
BP	GO:0033344	cholesterol efflux	4/119	74/18888	0.0540541	8.5796	5.20183	0.00122683	0.00374339	0.0016011	SIRT1/PPARG/NFKBIA/PON1	4
BP	GO:0042093	T-helper cell differentiation	4/119	74/18888	0.0540541	8.5796	5.20183	0.00122683	0.00374339	0.0016011	STAT3/IL6/CD80/MTOR	4
BP	GO:0045927	positive regulation of growth	7/119	258/18888	0.0271318	4.30643	4.25792	0.00125038	0.0038124	0.00163061	EGFR/VEGFA/BCL2/EDN1/FGF2/MTOR/TGFB2	7
BP	GO:0003206	cardiac chamber morphogenesis	5/119	127/18888	0.0393701	6.24892	4.72584	0.00125832	0.00381485	0.00163166	TP53/HIF1A/NOS3/TGFB1/TGFB2	5
BP	GO:0009132	nucleoside diphosphate metabolic process	5/119	127/18888	0.0393701	6.24892	4.72584	0.00125832	0.00381485	0.00163166	PPARA/PRKACA/STAT3/HIF1A/MTOR	5
BP	GO:0021987	cerebral cortex development	5/119	127/18888	0.0393701	6.24892	4.72584	0.00125832	0.00381485	0.00163166	EGFR/SLC2A1/BAX/HIF1A/CTNNB1	5
BP	GO:0030282	bone mineralization	5/119	127/18888	0.0393701	6.24892	4.72584	0.00125832	0.00381485	0.00163166	PTGS2/ALOX5/ALOX15/HIF1A/GJA1	5
BP	GO:0030512	negative regulation of transforming growth factor beta receptor signaling pathway	5/119	127/18888	0.0393701	6.24892	4.72584	0.00125832	0.00381485	0.00163166	HDAC2/SIRT1/PPARA/PPARG/TP53	5
BP	GO:0031623	receptor internalization	5/119	127/18888	0.0393701	6.24892	4.72584	0.00125832	0.00381485	0.00163166	SYK/ITGB3/VEGFA/SELE/CXCL8	5
BP	GO:0070588	calcium ion transmembrane transport	8/119	334/18888	0.0239521	3.80174	4.11355	0.00125953	0.00381485	0.00163166	LCK/ITGB3/PRKACA/BCL2/BAX/EDN1/FGF2/DDIT3	8
BP	GO:0032200	telomere organization	6/119	189/18888	0.031746	5.03882	4.44335	0.00126294	0.00381485	0.00163166	SRC/MAPK1/TP53/CTNNB1/MYC/BRCA2	6
BP	GO:0060759	regulation of response to cytokine stimulus	6/119	189/18888	0.031746	5.03882	4.44335	0.00126294	0.00381485	0.00163166	SYK/PPARG/IL6/HIF1A/EDN1/XIAP	6
BP	GO:0006691	leukotriene metabolic process	3/119	34/18888	0.0882353	14.0049	6.04339	0.00126533	0.00381485	0.00163166	SYK/ALOX5/ABCC1	3
BP	GO:0009112	nucleobase metabolic process	3/119	34/18888	0.0882353	14.0049	6.04339	0.00126533	0.00381485	0.00163166	MAPK1/XDH/MTOR	3
BP	GO:0030212	hyaluronan metabolic process	3/119	34/18888	0.0882353	14.0049	6.04339	0.00126533	0.00381485	0.00163166	FGF2/IL1B/TGFB1	3
BP	GO:0051450	myoblast proliferation	3/119	34/18888	0.0882353	14.0049	6.04339	0.00126533	0.00381485	0.00163166	SRC/FOS/CTNNB1	3
BP	GO:0090022	regulation of neutrophil chemotaxis	3/119	34/18888	0.0882353	14.0049	6.04339	0.00126533	0.00381485	0.00163166	EDN1/CXCL8/C3AR1	3
BP	GO:0090183	regulation of kidney development	3/119	34/18888	0.0882353	14.0049	6.04339	0.00126533	0.00381485	0.00163166	VEGFA/STAT1/MYC	3
BP	GO:0002708	positive regulation of lymphocyte mediated immunity	5/119	128/18888	0.0390625	6.20011	4.7004	0.00130297	0.00392541	0.00167895	TNF/IL6/IL1B/TGFB1/CD28	5
BP	GO:0002260	lymphocyte homeostasis	4/119	76/18888	0.0526316	8.35383	5.1149	0.0013548	0.00406642	0.00173926	BCL2/BAX/CASP3/HIF1A	4
BP	GO:0002294	CD4-positive, alpha-beta T cell differentiation involved in immune response	4/119	76/18888	0.0526316	8.35383	5.1149	0.0013548	0.00406642	0.00173926	STAT3/IL6/CD80/MTOR	4
BP	GO:0006081	cellular aldehyde metabolic process	4/119	76/18888	0.0526316	8.35383	5.1149	0.0013548	0.00406642	0.00173926	CYP1B1/RELA/CYP11B1/CYP11B2	4
BP	GO:0030968	endoplasmic reticulum unfolded protein response	4/119	76/18888	0.0526316	8.35383	5.1149	0.0013548	0.00406642	0.00173926	CCND1/BAX/DDIT3/NFE2L2	4
BP	GO:0035924	cellular response to vascular endothelial growth factor stimulus	4/119	76/18888	0.0526316	8.35383	5.1149	0.0013548	0.00406642	0.00173926	RELA/VEGFA/XDH/VCAM1	4
BP	GO:0015980	energy derivation by oxidation of organic compounds	8/119	338/18888	0.0236686	3.75675	4.0721	0.00135831	0.00407392	0.00174247	CYP1A2/TNF/TP53/CAT/HIF1A/SOD2/CCNB1/MTOR	8
BP	GO:0044843	cell cycle G1/S phase transition	7/119	262/18888	0.0267176	4.24068	4.20593	0.00136595	0.00409379	0.00175097	EGFR/CYP1A1/CCND1/BCL2/TP53/MYC/PTEN	7
BP	GO:0006006	glucose metabolic process	6/119	192/18888	0.03125	4.96008	4.39152	0.00136886	0.00409947	0.0017534	SRC/SIRT1/PPARA/PRKACA/TNF/TP53	6
BP	GO:0030224	monocyte differentiation	3/119	35/18888	0.0857143	13.6048	5.94312	0.00137763	0.00410752	0.00175684	PPARG/VEGFA/MYC	3
BP	GO:0032633	interleukin-4 production	3/119	35/18888	0.0857143	13.6048	5.94312	0.00137763	0.00410752	0.00175684	SYK/DDIT3/CD28	3
BP	GO:0032673	regulation of interleukin-4 production	3/119	35/18888	0.0857143	13.6048	5.94312	0.00137763	0.00410752	0.00175684	SYK/DDIT3/CD28	3
BP	GO:0032872	regulation of stress-activated MAPK cascade	3/119	35/18888	0.0857143	13.6048	5.94312	0.00137763	0.00410752	0.00175684	MAPK1/MYC/TGFB2	3
BP	GO:0050974	detection of mechanical stimulus involved in sensory perception	3/119	35/18888	0.0857143	13.6048	5.94312	0.00137763	0.00410752	0.00175684	KIT/TNF/NTRK1	3
BP	GO:0061081	positive regulation of myeloid leukocyte cytokine production involved in immune response	3/119	35/18888	0.0857143	13.6048	5.94312	0.00137763	0.00410752	0.00175684	SYK/KIT/SIRT1	3
BP	GO:0055007	cardiac muscle cell differentiation	5/119	130/18888	0.0384615	6.10472	4.65034	0.00139578	0.00415855	0.00177866	PPARA/VEGFA/EDN1/TGFB1/MTOR	5
BP	GO:0002287	alpha-beta T cell activation involved in immune response	4/119	77/18888	0.0519481	8.24533	5.07262	0.00142216	0.00423093	0.00180962	STAT3/IL6/CD80/MTOR	4
BP	GO:0002293	alpha-beta T cell differentiation involved in immune response	4/119	77/18888	0.0519481	8.24533	5.07262	0.00142216	0.00423093	0.00180962	STAT3/IL6/CD80/MTOR	4
BP	GO:0030258	lipid modification	6/119	194/18888	0.0309278	4.90895	4.35757	0.00144315	0.00429022	0.00183498	CYP3A4/ALOX5/CYP1A1/ALOX15/PPARA/PTEN	6
BP	GO:1901991	negative regulation of mitotic cell cycle phase transition	6/119	195/18888	0.0307692	4.88378	4.34076	0.00148143	0.00439888	0.00188146	CCND1/BCL2/TP53/BIRC5/CCNB1/PTEN	6
BP	GO:0016236	macroautophagy	8/119	343/18888	0.0233236	3.70199	4.02116	0.00149035	0.00439888	0.00188146	SRC/SIRT1/PRKACA/CASP3/TP53/MAPK8/HIF1A/MTOR	8
BP	GO:0006278	RNA-templated DNA biosynthetic process	4/119	78/18888	0.0512821	8.13963	5.0311	0.00149182	0.00439888	0.00188146	SRC/MAPK1/TP53/CTNNB1	4
BP	GO:0010827	regulation of glucose transmembrane transport	4/119	78/18888	0.0512821	8.13963	5.0311	0.00149182	0.00439888	0.00188146	TNF/EDN1/IL1B/NFE2L2	4
BP	GO:0042509	regulation of tyrosine phosphorylation of STAT protein	4/119	78/18888	0.0512821	8.13963	5.0311	0.00149182	0.00439888	0.00188146	KIT/HDAC2/TNF/IL6	4
BP	GO:0051101	regulation of DNA binding	4/119	78/18888	0.0512821	8.13963	5.0311	0.00149182	0.00439888	0.00188146	MMP9/PPARG/JUN/MAPK8	4
BP	GO:0010466	negative regulation of peptidase activity	5/119	132/18888	0.0378788	6.01222	4.60131	0.00149337	0.00439888	0.00188146	MMP9/SRC/VEGFA/TNF/XIAP	5
BP	GO:0001569	branching involved in blood vessel morphogenesis	3/119	36/18888	0.0833333	13.2269	5.84686	0.00149601	0.00439888	0.00188146	VEGFA/EDN1/CTNNB1	3
BP	GO:0032094	response to food	3/119	36/18888	0.0833333	13.2269	5.84686	0.00149601	0.00439888	0.00188146	CYP1A1/PPARA/MPO	3
BP	GO:0033687	osteoblast proliferation	3/119	36/18888	0.0833333	13.2269	5.84686	0.00149601	0.00439888	0.00188146	IGF1R/ITGB3/BCL2	3
BP	GO:0048265	response to pain	3/119	36/18888	0.0833333	13.2269	5.84686	0.00149601	0.00439888	0.00188146	SLC6A2/NTRK1/MTOR	3
BP	GO:0050931	pigment cell differentiation	3/119	36/18888	0.0833333	13.2269	5.84686	0.00149601	0.00439888	0.00188146	KIT/BCL2/SOD2	3
BP	GO:0060218	hematopoietic stem cell differentiation	3/119	36/18888	0.0833333	13.2269	5.84686	0.00149601	0.00439888	0.00188146	BCL2/TP53/NFE2L2	3
BP	GO:0090050	positive regulation of cell migration involved in sprouting angiogenesis	3/119	36/18888	0.0833333	13.2269	5.84686	0.00149601	0.00439888	0.00188146	PTGS2/VEGFA/FGF2	3
BP	GO:2000352	negative regulation of endothelial cell apoptotic process	3/119	36/18888	0.0833333	13.2269	5.84686	0.00149601	0.00439888	0.00188146	ITGB3/ICAM1/NFE2L2	3
BP	GO:0032386	regulation of intracellular transport	7/119	267/18888	0.0262172	4.16127	4.14238	0.00152198	0.00447198	0.00191272	PTGS2/SRC/PRKACA/MAPK1/IL1B/PRKCD/TGFB1	7
BP	GO:0002244	hematopoietic progenitor cell differentiation	5/119	133/18888	0.037594	5.96702	4.57717	0.001544	0.00452684	0.00193619	KIT/BCL2/TP53/TGFB1/NFE2L2	5
BP	GO:0043271	negative regulation of monoatomic ion transport	5/119	133/18888	0.037594	5.96702	4.57717	0.001544	0.00452684	0.00193619	PTGS2/MMP9/MAOB/BCL2/NOS3	5
BP	GO:0048593	camera-type eye morphogenesis	5/119	133/18888	0.037594	5.96702	4.57717	0.001544	0.00452684	0.00193619	STAT3/VEGFA/BAX/HIF1A/CTNNB1	5
BP	GO:0060828	regulation of canonical Wnt signaling pathway	7/119	268/18888	0.0261194	4.14574	4.12986	0.00155479	0.00455515	0.0019483	EGFR/SRC/FGF2/CTNNB1/TGFB1/DDIT3/XIAP	7
BP	GO:0035304	regulation of protein dephosphorylation	4/119	79/18888	0.0506329	8.03659	4.99031	0.00156383	0.00457832	0.00195821	TNF/PRKCD/TGFB1/MTOR	4
BP	GO:0045727	positive regulation of translation	5/119	134/18888	0.0373134	5.92249	4.55328	0.0015959	0.00466883	0.00199692	CYP1B1/TNF/IL6/MTOR/CD28	5
BP	GO:0010092	specification of animal organ identity	3/119	37/18888	0.0810811	12.8694	5.75436	0.00162058	0.00471717	0.00201759	AR/FGF2/CTNNB1	3
BP	GO:0010934	macrophage cytokine production	3/119	37/18888	0.0810811	12.8694	5.75436	0.00162058	0.00471717	0.00201759	SIRT1/TGFB1/TGFB2	3
BP	GO:0010935	regulation of macrophage cytokine production	3/119	37/18888	0.0810811	12.8694	5.75436	0.00162058	0.00471717	0.00201759	SIRT1/TGFB1/TGFB2	3
BP	GO:0045191	regulation of isotype switching	3/119	37/18888	0.0810811	12.8694	5.75436	0.00162058	0.00471717	0.00201759	IL10/TGFB1/CD28	3
BP	GO:0048730	epidermis morphogenesis	3/119	37/18888	0.0810811	12.8694	5.75436	0.00162058	0.00471717	0.00201759	BCL2/CTNNB1/TGFB2	3
BP	GO:0071404	cellular response to low-density lipoprotein particle stimulus	3/119	37/18888	0.0810811	12.8694	5.75436	0.00162058	0.00471717	0.00201759	SYK/PPARG/TGFB1	3
BP	GO:1905898	positive regulation of response to endoplasmic reticulum stress	3/119	37/18888	0.0810811	12.8694	5.75436	0.00162058	0.00471717	0.00201759	SIRT1/BAX/NFE2L2	3
BP	GO:0031331	positive regulation of cellular catabolic process	9/119	432/18888	0.0208333	3.30672	3.86192	0.00166128	0.00483097	0.00206627	SIRT1/PPARA/BAX/TNF/IL6/HIF1A/IL1B/PRKCD/MTOR	9
BP	GO:0034765	regulation of monoatomic ion transmembrane transport	8/119	349/18888	0.0229226	3.63834	3.96128	0.00166206	0.00483097	0.00206627	ABCB1/MMP9/ITGB3/PRKACA/BCL2/BAX/EDN1/CCR2	8
BP	GO:0030073	insulin secretion	6/119	200/18888	0.03	4.76168	4.25843	0.0016846	0.00489295	0.00209278	ALOX5/PRKACA/TNF/IL6/HIF1A/IL1B	6
BP	GO:0008627	intrinsic apoptotic signaling pathway in response to osmotic stress	2/119	10/18888	0.2	31.7445	7.74327	0.00171371	0.00490389	0.00209746	PTGS2/CASP3	2
BP	GO:0014745	negative regulation of muscle adaptation	2/119	10/18888	0.2	31.7445	7.74327	0.00171371	0.00490389	0.00209746	PPARG/NOS3	2
BP	GO:0019852	L-ascorbic acid metabolic process	2/119	10/18888	0.2	31.7445	7.74327	0.00171371	0.00490389	0.00209746	AKR1B1/SLC2A1	2
BP	GO:0032070	regulation of deoxyribonuclease activity	2/119	10/18888	0.2	31.7445	7.74327	0.00171371	0.00490389	0.00209746	SIRT1/PRKCD	2
BP	GO:0033210	leptin-mediated signaling pathway	2/119	10/18888	0.2	31.7445	7.74327	0.00171371	0.00490389	0.00209746	SIRT1/STAT3	2
BP	GO:0034351	negative regulation of glial cell apoptotic process	2/119	10/18888	0.2	31.7445	7.74327	0.00171371	0.00490389	0.00209746	PRKCA/PRKCD	2
BP	GO:0034651	cortisol biosynthetic process	2/119	10/18888	0.2	31.7445	7.74327	0.00171371	0.00490389	0.00209746	CYP11B1/CYP11B2	2
BP	GO:0035696	monocyte extravasation	2/119	10/18888	0.2	31.7445	7.74327	0.00171371	0.00490389	0.00209746	PECAM1/CCR2	2
BP	GO:0042368	vitamin D biosynthetic process	2/119	10/18888	0.2	31.7445	7.74327	0.00171371	0.00490389	0.00209746	CYP3A4/TNF	2
BP	GO:0043587	tongue morphogenesis	2/119	10/18888	0.2	31.7445	7.74327	0.00171371	0.00490389	0.00209746	HDAC2/CTNNB1	2
BP	GO:0048263	determination of dorsal identity	2/119	10/18888	0.2	31.7445	7.74327	0.00171371	0.00490389	0.00209746	CTNNB1/DDIT3	2
BP	GO:0060068	vagina development	2/119	10/18888	0.2	31.7445	7.74327	0.00171371	0.00490389	0.00209746	ESR1/BAX	2
BP	GO:0060768	regulation of epithelial cell proliferation involved in prostate gland development	2/119	10/18888	0.2	31.7445	7.74327	0.00171371	0.00490389	0.00209746	AR/CTNNB1	2
BP	GO:0071374	cellular response to parathyroid hormone stimulus	2/119	10/18888	0.2	31.7445	7.74327	0.00171371	0.00490389	0.00209746	PRKACA/FOS	2
BP	GO:0071803	positive regulation of podosome assembly	2/119	10/18888	0.2	31.7445	7.74327	0.00171371	0.00490389	0.00209746	SRC/TNF	2
BP	GO:0072203	cell proliferation involved in metanephros development	2/119	10/18888	0.2	31.7445	7.74327	0.00171371	0.00490389	0.00209746	STAT1/MYC	2
BP	GO:1901334	lactone metabolic process	2/119	10/18888	0.2	31.7445	7.74327	0.00171371	0.00490389	0.00209746	AKR1B1/SLC2A1	2
BP	GO:1902645	tertiary alcohol biosynthetic process	2/119	10/18888	0.2	31.7445	7.74327	0.00171371	0.00490389	0.00209746	CYP11B1/CYP11B2	2
BP	GO:1904179	positive regulation of adipose tissue development	2/119	10/18888	0.2	31.7445	7.74327	0.00171371	0.00490389	0.00209746	SIRT1/PPARG	2
BP	GO:2000756	regulation of peptidyl-lysine acetylation	2/119	10/18888	0.2	31.7445	7.74327	0.00171371	0.00490389	0.00209746	HDAC2/SIRT1	2
BP	GO:0019233	sensory perception of pain	4/119	81/18888	0.0493827	7.83816	4.91085	0.00171503	0.00490389	0.00209746	TNF/NTRK1/CCR2/PTGES	4
BP	GO:0032088	negative regulation of NF-kappaB transcription factor activity	4/119	81/18888	0.0493827	7.83816	4.91085	0.00171503	0.00490389	0.00209746	CYP1B1/SIRT1/IL10/NFKBIA	4
BP	GO:1901988	negative regulation of cell cycle phase transition	7/119	273/18888	0.025641	4.06981	4.06814	0.00172721	0.00493523	0.00211086	CCND1/BCL2/TP53/BIRC5/CCNB1/PTEN/BRCA2	7
BP	GO:0002369	T cell cytokine production	3/119	38/18888	0.0789474	12.5307	5.66536	0.00175145	0.0049729	0.00212697	IL6/IL1B/CCR2	3
BP	GO:0002724	regulation of T cell cytokine production	3/119	38/18888	0.0789474	12.5307	5.66536	0.00175145	0.0049729	0.00212697	IL6/IL1B/CCR2	3
BP	GO:0010661	positive regulation of muscle cell apoptotic process	3/119	38/18888	0.0789474	12.5307	5.66536	0.00175145	0.0049729	0.00212697	PPARG/TP53/SOD2	3
BP	GO:0032965	regulation of collagen biosynthetic process	3/119	38/18888	0.0789474	12.5307	5.66536	0.00175145	0.0049729	0.00212697	HDAC2/IL6/TGFB1	3
BP	GO:0045981	positive regulation of nucleotide metabolic process	3/119	38/18888	0.0789474	12.5307	5.66536	0.00175145	0.0049729	0.00212697	PPARA/NOS3/MTOR	3
BP	GO:0046688	response to copper ion	3/119	38/18888	0.0789474	12.5307	5.66536	0.00175145	0.0049729	0.00212697	CYP1A1/IL1A/NFE2L2	3
BP	GO:0055094	response to lipoprotein particle	3/119	38/18888	0.0789474	12.5307	5.66536	0.00175145	0.0049729	0.00212697	SYK/PPARG/TGFB1	3
BP	GO:0070302	regulation of stress-activated protein kinase signaling cascade	3/119	38/18888	0.0789474	12.5307	5.66536	0.00175145	0.0049729	0.00212697	MAPK1/MYC/TGFB2	3
BP	GO:1900544	positive regulation of purine nucleotide metabolic process	3/119	38/18888	0.0789474	12.5307	5.66536	0.00175145	0.0049729	0.00212697	PPARA/NOS3/MTOR	3
BP	GO:0034219	carbohydrate transmembrane transport	5/119	137/18888	0.0364964	5.7928	4.48303	0.00175927	0.0049881	0.00213347	SLC2A1/TNF/EDN1/IL1B/NFE2L2	5
BP	GO:0035270	endocrine system development	5/119	137/18888	0.0364964	5.7928	4.48303	0.00175927	0.0049881	0.00213347	CYP1B1/MAPK1/IL6/EDN1/FGF2	5
BP	GO:0007260	tyrosine phosphorylation of STAT protein	4/119	82/18888	0.0487805	7.74257	4.87213	0.00179431	0.00507677	0.0021714	KIT/HDAC2/TNF/IL6	4
BP	GO:0043537	negative regulation of blood vessel endothelial cell migration	4/119	82/18888	0.0487805	7.74257	4.87213	0.00179431	0.00507677	0.0021714	PPARG/TNF/FGF2/TGFB1	4
BP	GO:2000142	regulation of DNA-templated transcription initiation	4/119	82/18888	0.0487805	7.74257	4.87213	0.00179431	0.00507677	0.0021714	JUN/TP53/NFKBIA/MYC	4
BP	GO:0001570	vasculogenesis	4/119	83/18888	0.0481928	7.64929	4.83406	0.0018761	0.00528968	0.00226247	VEGFA/XDH/CTNNB1/TGFB1	4
BP	GO:0010833	telomere maintenance via telomere lengthening	4/119	83/18888	0.0481928	7.64929	4.83406	0.0018761	0.00528968	0.00226247	SRC/MAPK1/TP53/CTNNB1	4
BP	GO:0032371	regulation of sterol transport	4/119	83/18888	0.0481928	7.64929	4.83406	0.0018761	0.00528968	0.00226247	SIRT1/PPARG/NFKBIA/PON1	4
BP	GO:0032374	regulation of cholesterol transport	4/119	83/18888	0.0481928	7.64929	4.83406	0.0018761	0.00528968	0.00226247	SIRT1/PPARG/NFKBIA/PON1	4
BP	GO:0140115	export across plasma membrane	4/119	83/18888	0.0481928	7.64929	4.83406	0.0018761	0.00528968	0.00226247	ABCB1/ABCC1/GJA1/ABCG2	4
BP	GO:1901990	regulation of mitotic cell cycle phase transition	8/119	356/18888	0.0224719	3.5668	3.89306	0.00188184	0.00530217	0.00226781	EGFR/CYP1A1/CCND1/BCL2/TP53/BIRC5/CCNB1/PTEN	8
BP	GO:0001990	regulation of systemic arterial blood pressure by hormone	3/119	39/18888	0.0769231	12.2094	5.57964	0.00188875	0.00530687	0.00226982	CYP11B2/EDN1/NOS3	3
BP	GO:0033028	myeloid cell apoptotic process	3/119	39/18888	0.0769231	12.2094	5.57964	0.00188875	0.00530687	0.00226982	SIRT1/BCL2/IL6	3
BP	GO:0038179	neurotrophin signaling pathway	3/119	39/18888	0.0769231	12.2094	5.57964	0.00188875	0.00530687	0.00226982	SRC/CASP3/NTRK1	3
BP	GO:0070232	regulation of T cell apoptotic process	3/119	39/18888	0.0769231	12.2094	5.57964	0.00188875	0.00530687	0.00226982	BCL2/TP53/HIF1A	3
BP	GO:0032388	positive regulation of intracellular transport	5/119	140/18888	0.0357143	5.66867	4.41483	0.0019346	0.00543191	0.0023233	PTGS2/PRKACA/IL1B/PRKCD/TGFB1	5
BP	GO:0098742	cell-cell adhesion via plasma-membrane adhesion molecules	7/119	279/18888	0.0250896	3.98229	3.99599	0.00195337	0.00548083	0.00234422	ITGA5/IL10/ICAM1/SELE/VCAM1/PECAM1/TGFB2	7
BP	GO:0014855	striated muscle cell proliferation	4/119	84/18888	0.047619	7.55822	4.79662	0.00196044	0.00549302	0.00234944	SRC/FOS/FGF2/TGFB2	4
BP	GO:1905897	regulation of response to endoplasmic reticulum stress	4/119	84/18888	0.047619	7.55822	4.79662	0.00196044	0.00549302	0.00234944	ALOX5/SIRT1/BAX/NFE2L2	4
BP	GO:0035886	vascular associated smooth muscle cell differentiation	3/119	40/18888	0.075	11.9042	5.497	0.00203258	0.00568336	0.00243084	KIT/VEGFA/SOD2	3
BP	GO:0042307	positive regulation of protein import into nucleus	3/119	40/18888	0.075	11.9042	5.497	0.00203258	0.00568336	0.00243084	PTGS2/PRKCD/TGFB1	3
BP	GO:0048246	macrophage chemotaxis	3/119	40/18888	0.075	11.9042	5.497	0.00203258	0.00568336	0.00243084	MMP2/MAPK1/C3AR1	3
BP	GO:0002292	T cell differentiation involved in immune response	4/119	85/18888	0.0470588	7.4693	4.75979	0.00204736	0.00570498	0.00244009	STAT3/IL6/CD80/MTOR	4
BP	GO:0007492	endoderm development	4/119	85/18888	0.0470588	7.4693	4.75979	0.00204736	0.00570498	0.00244009	MMP9/MMP2/ITGA5/CTNNB1	4
BP	GO:0045069	regulation of viral genome replication	4/119	85/18888	0.0470588	7.4693	4.75979	0.00204736	0.00570498	0.00244009	BCL2/TNF/CXCL8/CD28	4
BP	GO:0048041	focal adhesion assembly	4/119	85/18888	0.0470588	7.4693	4.75979	0.00204736	0.00570498	0.00244009	SRC/VEGFA/BCL2/PTEN	4
BP	GO:2000134	negative regulation of G1/S transition of mitotic cell cycle	4/119	85/18888	0.0470588	7.4693	4.75979	0.00204736	0.00570498	0.00244009	CCND1/BCL2/TP53/PTEN	4
BP	GO:0034341	response to type II interferon	5/119	142/18888	0.0352113	5.58883	4.37045	0.00205837	0.00571403	0.00244397	PPARG/TNF/TP53/STAT1/EDN1	5
BP	GO:0001820	serotonin secretion	2/119	11/18888	0.181818	28.8587	7.3591	0.00208592	0.00571403	0.00244397	SYK/MAOB	2
BP	GO:0003337	mesenchymal to epithelial transition involved in metanephros morphogenesis	2/119	11/18888	0.181818	28.8587	7.3591	0.00208592	0.00571403	0.00244397	STAT1/CTNNB1	2
BP	GO:0006983	ER overload response	2/119	11/18888	0.181818	28.8587	7.3591	0.00208592	0.00571403	0.00244397	TP53/DDIT3	2
BP	GO:0010887	negative regulation of cholesterol storage	2/119	11/18888	0.181818	28.8587	7.3591	0.00208592	0.00571403	0.00244397	PPARA/PPARG	2
BP	GO:0019372	lipoxygenase pathway	2/119	11/18888	0.181818	28.8587	7.3591	0.00208592	0.00571403	0.00244397	ALOX5/ALOX15	2
BP	GO:0032342	aldosterone biosynthetic process	2/119	11/18888	0.181818	28.8587	7.3591	0.00208592	0.00571403	0.00244397	CYP11B1/CYP11B2	2
BP	GO:0033234	negative regulation of protein sumoylation	2/119	11/18888	0.181818	28.8587	7.3591	0.00208592	0.00571403	0.00244397	RELA/CTNNB1	2
BP	GO:0034350	regulation of glial cell apoptotic process	2/119	11/18888	0.181818	28.8587	7.3591	0.00208592	0.00571403	0.00244397	PRKCA/PRKCD	2
BP	GO:0036462	TRAIL-activated apoptotic signaling pathway	2/119	11/18888	0.181818	28.8587	7.3591	0.00208592	0.00571403	0.00244397	TNFRSF10B/TNFRSF10A	2
BP	GO:0042939	tripeptide transport	2/119	11/18888	0.181818	28.8587	7.3591	0.00208592	0.00571403	0.00244397	ABCC1/GJA1	2
BP	GO:0044848	biological phase	2/119	11/18888	0.181818	28.8587	7.3591	0.00208592	0.00571403	0.00244397	CTNNB1/TGFB2	2
BP	GO:0045602	negative regulation of endothelial cell differentiation	2/119	11/18888	0.181818	28.8587	7.3591	0.00208592	0.00571403	0.00244397	VEGFA/XDH	2
BP	GO:0048262	determination of dorsal/ventral asymmetry	2/119	11/18888	0.181818	28.8587	7.3591	0.00208592	0.00571403	0.00244397	CTNNB1/DDIT3	2
BP	GO:0051095	regulation of helicase activity	2/119	11/18888	0.181818	28.8587	7.3591	0.00208592	0.00571403	0.00244397	SIRT1/TP53	2
BP	GO:0051987	positive regulation of attachment of spindle microtubules to kinetochore	2/119	11/18888	0.181818	28.8587	7.3591	0.00208592	0.00571403	0.00244397	BIRC5/CCNB1	2
BP	GO:0060272	embryonic skeletal joint morphogenesis	2/119	11/18888	0.181818	28.8587	7.3591	0.00208592	0.00571403	0.00244397	CTNNB1/COL2A1	2
BP	GO:0060439	trachea morphogenesis	2/119	11/18888	0.181818	28.8587	7.3591	0.00208592	0.00571403	0.00244397	MAPK1/CTNNB1	2
BP	GO:0060736	prostate gland growth	2/119	11/18888	0.181818	28.8587	7.3591	0.00208592	0.00571403	0.00244397	ESR1/AR	2
BP	GO:0060742	epithelial cell differentiation involved in prostate gland development	2/119	11/18888	0.181818	28.8587	7.3591	0.00208592	0.00571403	0.00244397	AR/CTNNB1	2
BP	GO:0060767	epithelial cell proliferation involved in prostate gland development	2/119	11/18888	0.181818	28.8587	7.3591	0.00208592	0.00571403	0.00244397	AR/CTNNB1	2
BP	GO:0072584	caveolin-mediated endocytosis	2/119	11/18888	0.181818	28.8587	7.3591	0.00208592	0.00571403	0.00244397	SRC/MAPK1	2
BP	GO:1902510	regulation of apoptotic DNA fragmentation	2/119	11/18888	0.181818	28.8587	7.3591	0.00208592	0.00571403	0.00244397	BAX/IL6	2
BP	GO:1903689	regulation of wound healing, spreading of epidermal cells	2/119	11/18888	0.181818	28.8587	7.3591	0.00208592	0.00571403	0.00244397	PTEN/MTOR	2
BP	GO:2000343	positive regulation of chemokine (C-X-C motif) ligand 2 production	2/119	11/18888	0.181818	28.8587	7.3591	0.00208592	0.00571403	0.00244397	TNF/TGFB1	2
BP	GO:0051216	cartilage development	6/119	209/18888	0.0287081	4.55663	4.11689	0.00210289	0.00575663	0.00246219	HIF1A/EDN1/FGF2/CTNNB1/TGFB1/COL2A1	6
BP	GO:0035050	embryonic heart tube development	4/119	86/18888	0.0465116	7.38245	4.72356	0.00213692	0.00584187	0.00249864	HIF1A/EDN1/CTNNB1/GJA1	4
BP	GO:0071230	cellular response to amino acid stimulus	4/119	86/18888	0.0465116	7.38245	4.72356	0.00213692	0.00584187	0.00249864	EGFR/MMP2/TNF/MTOR	4
BP	GO:0010762	regulation of fibroblast migration	3/119	41/18888	0.0731707	11.6139	5.41724	0.00218304	0.00595189	0.0025457	ITGB3/FGF2/TGFB1	3
BP	GO:0071402	cellular response to lipoprotein particle stimulus	3/119	41/18888	0.0731707	11.6139	5.41724	0.00218304	0.00595189	0.0025457	SYK/PPARG/TGFB1	3
BP	GO:0071542	dopaminergic neuron differentiation	3/119	41/18888	0.0731707	11.6139	5.41724	0.00218304	0.00595189	0.0025457	VEGFA/HIF1A/CTNNB1	3
BP	GO:0071634	regulation of transforming growth factor beta production	3/119	41/18888	0.0731707	11.6139	5.41724	0.00218304	0.00595189	0.0025457	PTGS2/HIF1A/TGFB2	3
BP	GO:0010565	regulation of cellular ketone metabolic process	5/119	144/18888	0.0347222	5.5112	4.3269	0.00218784	0.00595693	0.00254786	PTGS2/SIRT1/PPARA/PPARG/IL1B	5
BP	GO:0046887	positive regulation of hormone secretion	5/119	144/18888	0.0347222	5.5112	4.3269	0.00218784	0.00595693	0.00254786	EGFR/PPARG/PRKACA/HIF1A/EDN1	5
BP	GO:1902806	regulation of cell cycle G1/S phase transition	6/119	211/18888	0.028436	4.51344	4.08653	0.00220565	0.00600138	0.00256687	EGFR/CYP1A1/CCND1/BCL2/TP53/PTEN	6
BP	GO:0002312	B cell activation involved in immune response	4/119	87/18888	0.045977	7.29759	4.6879	0.00222914	0.00604497	0.00258551	IL10/IL6/TGFB1/CD28	4
BP	GO:0010232	vascular transport	4/119	87/18888	0.045977	7.29759	4.6879	0.00222914	0.00604497	0.00258551	ABCB1/ABCC1/SLC2A1/ABCG2	4
BP	GO:0015844	monoamine transport	4/119	87/18888	0.045977	7.29759	4.6879	0.00222914	0.00604497	0.00258551	SLC6A2/SYK/ITGB3/MAOB	4
BP	GO:0055013	cardiac muscle cell development	4/119	87/18888	0.045977	7.29759	4.6879	0.00222914	0.00604497	0.00258551	PPARA/VEGFA/EDN1/MTOR	4
BP	GO:0150104	transport across blood-brain barrier	4/119	87/18888	0.045977	7.29759	4.6879	0.00222914	0.00604497	0.00258551	ABCB1/ABCC1/SLC2A1/ABCG2	4
BP	GO:0051348	negative regulation of transferase activity	6/119	213/18888	0.028169	4.47106	4.05654	0.00231215	0.00626588	0.00268	SRC/SIRT1/PPARG/IL1B/PRKCD/PTEN	6
BP	GO:0030177	positive regulation of Wnt signaling pathway	5/119	146/18888	0.0342466	5.43571	4.28416	0.00232315	0.00628977	0.00269021	EGFR/SRC/FGF2/TGFB1/XIAP	5
BP	GO:0001892	embryonic placenta development	4/119	88/18888	0.0454545	7.21467	4.6528	0.00232407	0.00628977	0.00269021	EGFR/MAPK1/IL10/HIF1A	4
BP	GO:0002691	regulation of cellular extravasation	3/119	42/18888	0.0714286	11.3373	5.34021	0.00234025	0.00630404	0.00269632	ICAM1/SELE/CCR2	3
BP	GO:0002714	positive regulation of B cell mediated immunity	3/119	42/18888	0.0714286	11.3373	5.34021	0.00234025	0.00630404	0.00269632	TNF/TGFB1/CD28	3
BP	GO:0002891	positive regulation of immunoglobulin mediated immune response	3/119	42/18888	0.0714286	11.3373	5.34021	0.00234025	0.00630404	0.00269632	TNF/TGFB1/CD28	3
BP	GO:0042092	type 2 immune response	3/119	42/18888	0.0714286	11.3373	5.34021	0.00234025	0.00630404	0.00269632	IL10/IL6/CCR2	3
BP	GO:0046627	negative regulation of insulin receptor signaling pathway	3/119	42/18888	0.0714286	11.3373	5.34021	0.00234025	0.00630404	0.00269632	RELA/IL1B/PRKCD	3
BP	GO:0048512	circadian behavior	3/119	42/18888	0.0714286	11.3373	5.34021	0.00234025	0.00630404	0.00269632	TP53/PTEN/MTOR	3
BP	GO:0060563	neuroepithelial cell differentiation	3/119	42/18888	0.0714286	11.3373	5.34021	0.00234025	0.00630404	0.00269632	FGF2/CTNNB1/TGFB1	3
BP	GO:1901987	regulation of cell cycle phase transition	9/119	455/18888	0.0197802	3.13957	3.67848	0.00236018	0.00635349	0.00271747	EGFR/CYP1A1/CCND1/BCL2/TP53/BIRC5/CCNB1/PTEN/BRCA2	9
BP	GO:0001843	neural tube closure	4/119	89/18888	0.0449438	7.1336	4.61825	0.00242176	0.00651254	0.0027855	PRKACA/CASP3/TGFB1/TGFB2	4
BP	GO:0045619	regulation of lymphocyte differentiation	6/119	215/18888	0.027907	4.42947	4.02693	0.00242249	0.00651254	0.0027855	SYK/IL10/SOD1/CD80/CCR2/CD28	6
BP	GO:0071331	cellular response to hexose stimulus	5/119	148/18888	0.0337838	5.36225	4.2422	0.00246445	0.00660938	0.00282692	IGF1R/PPARA/PRKACA/HIF1A/ICAM1	5
BP	GO:0030100	regulation of endocytosis	7/119	291/18888	0.024055	3.81807	3.85755	0.00247418	0.00660938	0.00282692	SYK/ALOX15/SRC/ITGB3/VEGFA/SOD1/SELE	7
BP	GO:0002551	mast cell chemotaxis	2/119	12/18888	0.166667	26.4538	7.02299	0.00249281	0.00660938	0.00282692	KIT/VEGFA	2
BP	GO:0006705	mineralocorticoid biosynthetic process	2/119	12/18888	0.166667	26.4538	7.02299	0.00249281	0.00660938	0.00282692	CYP11B1/CYP11B2	2
BP	GO:0010749	regulation of nitric oxide mediated signal transduction	2/119	12/18888	0.166667	26.4538	7.02299	0.00249281	0.00660938	0.00282692	EGFR/VEGFA	2
BP	GO:0010936	negative regulation of macrophage cytokine production	2/119	12/18888	0.166667	26.4538	7.02299	0.00249281	0.00660938	0.00282692	TGFB1/TGFB2	2
BP	GO:0014854	response to inactivity	2/119	12/18888	0.166667	26.4538	7.02299	0.00249281	0.00660938	0.00282692	IL10/CAT	2
BP	GO:0033083	regulation of immature T cell proliferation	2/119	12/18888	0.166667	26.4538	7.02299	0.00249281	0.00660938	0.00282692	IL1B/IL1A	2
BP	GO:0033084	regulation of immature T cell proliferation in thymus	2/119	12/18888	0.166667	26.4538	7.02299	0.00249281	0.00660938	0.00282692	IL1B/IL1A	2
BP	GO:0034650	cortisol metabolic process	2/119	12/18888	0.166667	26.4538	7.02299	0.00249281	0.00660938	0.00282692	CYP11B1/CYP11B2	2
BP	GO:0035112	genitalia morphogenesis	2/119	12/18888	0.166667	26.4538	7.02299	0.00249281	0.00660938	0.00282692	AR/CTNNB1	2
BP	GO:0050847	progesterone receptor signaling pathway	2/119	12/18888	0.166667	26.4538	7.02299	0.00249281	0.00660938	0.00282692	SRC/MAPK1	2
BP	GO:0051549	positive regulation of keratinocyte migration	2/119	12/18888	0.166667	26.4538	7.02299	0.00249281	0.00660938	0.00282692	MMP9/MTOR	2
BP	GO:0051798	positive regulation of hair follicle development	2/119	12/18888	0.166667	26.4538	7.02299	0.00249281	0.00660938	0.00282692	TNF/TGFB2	2
BP	GO:0060788	ectodermal placode formation	2/119	12/18888	0.166667	26.4538	7.02299	0.00249281	0.00660938	0.00282692	HDAC2/CTNNB1	2
BP	GO:0070099	regulation of chemokine-mediated signaling pathway	2/119	12/18888	0.166667	26.4538	7.02299	0.00249281	0.00660938	0.00282692	HIF1A/EDN1	2
BP	GO:0071697	ectodermal placode morphogenesis	2/119	12/18888	0.166667	26.4538	7.02299	0.00249281	0.00660938	0.00282692	HDAC2/CTNNB1	2
BP	GO:0072182	regulation of nephron tubule epithelial cell differentiation	2/119	12/18888	0.166667	26.4538	7.02299	0.00249281	0.00660938	0.00282692	STAT1/CTNNB1	2
BP	GO:0106014	regulation of inflammatory response to wounding	2/119	12/18888	0.166667	26.4538	7.02299	0.00249281	0.00660938	0.00282692	ALOX5/STAT3	2
BP	GO:1902337	regulation of apoptotic process involved in morphogenesis	2/119	12/18888	0.166667	26.4538	7.02299	0.00249281	0.00660938	0.00282692	BAX/TGFB2	2
BP	GO:1905461	positive regulation of vascular associated smooth muscle cell apoptotic process	2/119	12/18888	0.166667	26.4538	7.02299	0.00249281	0.00660938	0.00282692	PPARG/SOD2	2
BP	GO:0010453	regulation of cell fate commitment	3/119	43/18888	0.0697674	11.0737	5.26573	0.00250431	0.0066225	0.00283253	AR/HDAC2/FGF2	3
BP	GO:0010712	regulation of collagen metabolic process	3/119	43/18888	0.0697674	11.0737	5.26573	0.00250431	0.0066225	0.00283253	HDAC2/IL6/TGFB1	3
BP	GO:0046640	regulation of alpha-beta T cell proliferation	3/119	43/18888	0.0697674	11.0737	5.26573	0.00250431	0.0066225	0.00283253	SYK/CCR2/CD28	3
BP	GO:1900077	negative regulation of cellular response to insulin stimulus	3/119	43/18888	0.0697674	11.0737	5.26573	0.00250431	0.0066225	0.00283253	RELA/IL1B/PRKCD	3
BP	GO:0032945	negative regulation of mononuclear cell proliferation	4/119	90/18888	0.0444444	7.05434	4.58423	0.00252223	0.00665684	0.00284722	IL10/CASP3/CRP/CD80	4
BP	GO:0034620	cellular response to unfolded protein	4/119	90/18888	0.0444444	7.05434	4.58423	0.00252223	0.00665684	0.00284722	CCND1/BAX/DDIT3/NFE2L2	4
BP	GO:0060606	tube closure	4/119	90/18888	0.0444444	7.05434	4.58423	0.00252223	0.00665684	0.00284722	PRKACA/CASP3/TGFB1/TGFB2	4
BP	GO:0008277	regulation of G protein-coupled receptor signaling pathway	5/119	149/18888	0.033557	5.32626	4.22151	0.0025374	0.00668816	0.00286061	ITGB3/PRKCA/HIF1A/EDN1/CXCL8	5
BP	GO:0033157	regulation of intracellular protein transport	5/119	149/18888	0.033557	5.32626	4.22151	0.0025374	0.00668816	0.00286061	PTGS2/PRKACA/IL1B/PRKCD/TGFB1	5
BP	GO:0071326	cellular response to monosaccharide stimulus	5/119	150/18888	0.0333333	5.29076	4.201	0.0026119	0.00688006	0.00294269	IGF1R/PPARA/PRKACA/HIF1A/ICAM1	5
BP	GO:0055017	cardiac muscle tissue growth	4/119	91/18888	0.043956	6.97682	4.55073	0.00262553	0.00691145	0.00295611	PPARA/EDN1/FGF2/TGFB2	4
BP	GO:0007622	rhythmic behavior	3/119	44/18888	0.0681818	10.822	5.19367	0.0026753	0.00701054	0.0029985	TP53/PTEN/MTOR	3
BP	GO:0035307	positive regulation of protein dephosphorylation	3/119	44/18888	0.0681818	10.822	5.19367	0.0026753	0.00701054	0.0029985	PRKCD/TGFB1/MTOR	3
BP	GO:0051972	regulation of telomerase activity	3/119	44/18888	0.0681818	10.822	5.19367	0.0026753	0.00701054	0.0029985	SRC/MAPK1/MYC	3
BP	GO:0071604	transforming growth factor beta production	3/119	44/18888	0.0681818	10.822	5.19367	0.0026753	0.00701054	0.0029985	PTGS2/HIF1A/TGFB2	3
BP	GO:1901976	regulation of cell cycle checkpoint	3/119	44/18888	0.0681818	10.822	5.19367	0.0026753	0.00701054	0.0029985	BIRC5/CCNB1/BRCA2	3
BP	GO:1904037	positive regulation of epithelial cell apoptotic process	3/119	44/18888	0.0681818	10.822	5.19367	0.0026753	0.00701054	0.0029985	BAX/IL6/TGFB1	3
BP	GO:1905521	regulation of macrophage migration	3/119	44/18888	0.0681818	10.822	5.19367	0.0026753	0.00701054	0.0029985	MAPK1/C3AR1/CCR2	3
BP	GO:0046034	ATP metabolic process	6/119	220/18888	0.0272727	4.3288	3.95444	0.00271567	0.00711172	0.00304178	PPARA/PRKACA/STAT3/HIF1A/TGFB1/MTOR	6
BP	GO:0019319	hexose biosynthetic process	4/119	92/18888	0.0434783	6.90099	4.51773	0.0027317	0.00714906	0.00305775	AKR1B1/SIRT1/PPARA/PRKACA	4
BP	GO:1903531	negative regulation of secretion by cell	5/119	152/18888	0.0328947	5.22114	4.16052	0.00276566	0.00723326	0.00309376	MAOB/EDN1/GJA1/IL1B/CCR2	5
BP	GO:0048562	embryonic organ morphogenesis	7/119	297/18888	0.023569	3.74094	3.79106	0.00277175	0.0072445	0.00309857	MAPK1/SOD1/HIF1A/EDN1/CTNNB1/GJA1/COL2A1	7
BP	GO:0042475	odontogenesis of dentin-containing tooth	4/119	93/18888	0.0430108	6.82678	4.48522	0.00284077	0.00740578	0.00316755	HDAC2/PPARA/BAX/CTNNB1	4
BP	GO:0051899	membrane depolarization	4/119	93/18888	0.0430108	6.82678	4.48522	0.00284077	0.00740578	0.00316755	SRC/BCL2/EDN1/GJA1	4
BP	GO:0070098	chemokine-mediated signaling pathway	4/119	93/18888	0.0430108	6.82678	4.48522	0.00284077	0.00740578	0.00316755	HIF1A/EDN1/CXCL8/CCR2	4
BP	GO:2001251	negative regulation of chromosome organization	4/119	93/18888	0.0430108	6.82678	4.48522	0.00284077	0.00740578	0.00316755	SRC/TP53/BIRC5/CCNB1	4
BP	GO:0006739	NADP metabolic process	3/119	45/18888	0.0666667	10.5815	5.12389	0.00285334	0.00740989	0.00316931	TP53/NQO1/MTOR	3
BP	GO:0010463	mesenchymal cell proliferation	3/119	45/18888	0.0666667	10.5815	5.12389	0.00285334	0.00740989	0.00316931	STAT1/CTNNB1/MYC	3
BP	GO:0030574	collagen catabolic process	3/119	45/18888	0.0666667	10.5815	5.12389	0.00285334	0.00740989	0.00316931	MMP9/MMP1/MMP2	3
BP	GO:0031641	regulation of myelination	3/119	45/18888	0.0666667	10.5815	5.12389	0.00285334	0.00740989	0.00316931	TNF/CTNNB1/MTOR	3
BP	GO:1900744	regulation of p38MAPK cascade	3/119	45/18888	0.0666667	10.5815	5.12389	0.00285334	0.00740989	0.00316931	VEGFA/XDH/IL1B	3
BP	GO:1903426	regulation of reactive oxygen species biosynthetic process	3/119	45/18888	0.0666667	10.5815	5.12389	0.00285334	0.00740989	0.00316931	ALOX5/PPARA/SOD2	3
BP	GO:0001818	negative regulation of cytokine production	8/119	381/18888	0.0209974	3.33276	3.66268	0.00286037	0.0074234	0.00317508	PPARA/IL10/TNF/IL6/CASP3/TGFB1/DDIT3/TGFB2	8
BP	GO:0002357	defense response to tumor cell	2/119	13/18888	0.153846	24.4189	6.72556	0.00293394	0.00750361	0.00320939	RELA/TNFRSF10B	2
BP	GO:0002863	positive regulation of inflammatory response to antigenic stimulus	2/119	13/18888	0.153846	24.4189	6.72556	0.00293394	0.00750361	0.00320939	TNF/CD28	2
BP	GO:0010225	response to UV-C	2/119	13/18888	0.153846	24.4189	6.72556	0.00293394	0.00750361	0.00320939	TP53/BRCA2	2
BP	GO:0032341	aldosterone metabolic process	2/119	13/18888	0.153846	24.4189	6.72556	0.00293394	0.00750361	0.00320939	CYP11B1/CYP11B2	2
BP	GO:0032494	response to peptidoglycan	2/119	13/18888	0.153846	24.4189	6.72556	0.00293394	0.00750361	0.00320939	RELA/IL6	2
BP	GO:0033079	immature T cell proliferation	2/119	13/18888	0.153846	24.4189	6.72556	0.00293394	0.00750361	0.00320939	IL1B/IL1A	2
BP	GO:0033080	immature T cell proliferation in thymus	2/119	13/18888	0.153846	24.4189	6.72556	0.00293394	0.00750361	0.00320939	IL1B/IL1A	2
BP	GO:0033690	positive regulation of osteoblast proliferation	2/119	13/18888	0.153846	24.4189	6.72556	0.00293394	0.00750361	0.00320939	IGF1R/ITGB3	2
BP	GO:0035865	cellular response to potassium ion	2/119	13/18888	0.153846	24.4189	6.72556	0.00293394	0.00750361	0.00320939	CYP11B1/CYP11B2	2
BP	GO:0042362	fat-soluble vitamin biosynthetic process	2/119	13/18888	0.153846	24.4189	6.72556	0.00293394	0.00750361	0.00320939	CYP3A4/TNF	2
BP	GO:0045737	positive regulation of cyclin-dependent protein serine/threonine kinase activity	2/119	13/18888	0.153846	24.4189	6.72556	0.00293394	0.00750361	0.00320939	EGFR/CCND1	2
BP	GO:0045986	negative regulation of smooth muscle contraction	2/119	13/18888	0.153846	24.4189	6.72556	0.00293394	0.00750361	0.00320939	PTGS2/SOD1	2
BP	GO:0051918	negative regulation of fibrinolysis	2/119	13/18888	0.153846	24.4189	6.72556	0.00293394	0.00750361	0.00320939	PLAU/PLAT	2
BP	GO:0061029	eyelid development in camera-type eye	2/119	13/18888	0.153846	24.4189	6.72556	0.00293394	0.00750361	0.00320939	EGFR/HDAC2	2
BP	GO:0070243	regulation of thymocyte apoptotic process	2/119	13/18888	0.153846	24.4189	6.72556	0.00293394	0.00750361	0.00320939	TP53/HIF1A	2
BP	GO:0070417	cellular response to cold	2/119	13/18888	0.153846	24.4189	6.72556	0.00293394	0.00750361	0.00320939	PRKACA/NFKBIA	2
BP	GO:0071107	response to parathyroid hormone	2/119	13/18888	0.153846	24.4189	6.72556	0.00293394	0.00750361	0.00320939	PRKACA/FOS	2
BP	GO:0071389	cellular response to mineralocorticoid stimulus	2/119	13/18888	0.153846	24.4189	6.72556	0.00293394	0.00750361	0.00320939	IGF1R/EDN1	2
BP	GO:0071801	regulation of podosome assembly	2/119	13/18888	0.153846	24.4189	6.72556	0.00293394	0.00750361	0.00320939	SRC/TNF	2
BP	GO:1903238	positive regulation of leukocyte tethering or rolling	2/119	13/18888	0.153846	24.4189	6.72556	0.00293394	0.00750361	0.00320939	SELE/CCR2	2
BP	GO:1903624	regulation of DNA catabolic process	2/119	13/18888	0.153846	24.4189	6.72556	0.00293394	0.00750361	0.00320939	BAX/IL6	2
BP	GO:1904748	regulation of apoptotic process involved in development	2/119	13/18888	0.153846	24.4189	6.72556	0.00293394	0.00750361	0.00320939	BAX/TGFB2	2
BP	GO:1905065	positive regulation of vascular associated smooth muscle cell differentiation	2/119	13/18888	0.153846	24.4189	6.72556	0.00293394	0.00750361	0.00320939	KIT/SOD2	2
BP	GO:0043367	CD4-positive, alpha-beta T cell differentiation	4/119	94/18888	0.0425532	6.75416	4.45318	0.0029528	0.00752805	0.00321984	STAT3/IL6/CD80/MTOR	4
BP	GO:0050848	regulation of calcium-mediated signaling	4/119	94/18888	0.0425532	6.75416	4.45318	0.0029528	0.00752805	0.00321984	SYK/TNF/EDN1/MTOR	4
BP	GO:0055006	cardiac cell development	4/119	94/18888	0.0425532	6.75416	4.45318	0.0029528	0.00752805	0.00321984	PPARA/VEGFA/EDN1/MTOR	4
BP	GO:0097194	execution phase of apoptosis	4/119	94/18888	0.0425532	6.75416	4.45318	0.0029528	0.00752805	0.00321984	BAX/IL6/CASP3/TP53	4
BP	GO:1902807	negative regulation of cell cycle G1/S phase transition	4/119	94/18888	0.0425532	6.75416	4.45318	0.0029528	0.00752805	0.00321984	CCND1/BCL2/TP53/PTEN	4
BP	GO:0043029	T cell homeostasis	3/119	46/18888	0.0652174	10.3515	5.05627	0.00303851	0.00771739	0.00330083	BCL2/BAX/CASP3	3
BP	GO:0045646	regulation of erythrocyte differentiation	3/119	46/18888	0.0652174	10.3515	5.05627	0.00303851	0.00771739	0.00330083	STAT3/HIF1A/STAT1	3
BP	GO:0046633	alpha-beta T cell proliferation	3/119	46/18888	0.0652174	10.3515	5.05627	0.00303851	0.00771739	0.00330083	SYK/CCR2/CD28	3
BP	GO:0048483	autonomic nervous system development	3/119	46/18888	0.0652174	10.3515	5.05627	0.00303851	0.00771739	0.00330083	CTNNB1/VCAM1/NTRK1	3
BP	GO:0048713	regulation of oligodendrocyte differentiation	3/119	46/18888	0.0652174	10.3515	5.05627	0.00303851	0.00771739	0.00330083	HDAC2/CTNNB1/MTOR	3
BP	GO:0070849	response to epidermal growth factor	3/119	46/18888	0.0652174	10.3515	5.05627	0.00303851	0.00771739	0.00330083	EGFR/FOS/MAPK1	3
BP	GO:0043279	response to alkaloid	4/119	95/18888	0.0421053	6.68306	4.42161	0.0030678	0.00778203	0.00332847	IGF1R/HDAC2/CASP3/NQO1	4
BP	GO:0046330	positive regulation of JNK cascade	4/119	95/18888	0.0421053	6.68306	4.42161	0.0030678	0.00778203	0.00332847	TNF/IL1B/IL1A/XIAP	4
BP	GO:0046718	symbiont entry into host cell	5/119	156/18888	0.0320513	5.08727	4.08167	0.00309269	0.00784024	0.00335337	EGFR/ITGA5/ITGB3/ICAM1/CD80	5
BP	GO:0018107	peptidyl-threonine phosphorylation	4/119	96/18888	0.0416667	6.61345	4.39049	0.00318583	0.00806626	0.00345004	MAPK1/MAPK8/PRKCA/PRKCD	4
BP	GO:0046364	monosaccharide biosynthetic process	4/119	96/18888	0.0416667	6.61345	4.39049	0.00318583	0.00806626	0.00345004	AKR1B1/SIRT1/PPARA/PRKACA	4
BP	GO:0006509	membrane protein ectodomain proteolysis	3/119	47/18888	0.0638298	10.1312	4.99069	0.0032309	0.00815486	0.00348794	IL10/TNF/IL1B	3
BP	GO:0006984	ER-nucleus signaling pathway	3/119	47/18888	0.0638298	10.1312	4.99069	0.0032309	0.00815486	0.00348794	TP53/DDIT3/NFE2L2	3
BP	GO:0045933	positive regulation of muscle contraction	3/119	47/18888	0.0638298	10.1312	4.99069	0.0032309	0.00815486	0.00348794	PTGS2/KIT/EDN1	3
BP	GO:0055078	sodium ion homeostasis	3/119	47/18888	0.0638298	10.1312	4.99069	0.0032309	0.00815486	0.00348794	CYP11B2/EDN1/IL1A	3
BP	GO:1905314	semi-lunar valve development	3/119	47/18888	0.0638298	10.1312	4.99069	0.0032309	0.00815486	0.00348794	NOS3/TGFB1/TGFB2	3
BP	GO:0021915	neural tube development	5/119	158/18888	0.0316456	5.02287	4.04324	0.00326627	0.00823386	0.00352173	PRKACA/CASP3/HIF1A/TGFB1/TGFB2	5
BP	GO:0030902	hindbrain development	5/119	158/18888	0.0316456	5.02287	4.04324	0.00326627	0.00823386	0.00352173	IGF1R/BCL2/TP53/FGF2/CTNNB1	5
BP	GO:0002275	myeloid cell activation involved in immune response	4/119	97/18888	0.0412371	6.54527	4.35981	0.00330693	0.00832597	0.00356112	SYK/KIT/TNF/CCR2	4
BP	GO:0021675	nerve development	4/119	97/18888	0.0412371	6.54527	4.35981	0.00330693	0.00832597	0.00356112	EDN1/CTNNB1/VCAM1/NTRK1	4
BP	GO:0022898	regulation of transmembrane transporter activity	6/119	229/18888	0.0262009	4.15867	3.82924	0.00330955	0.00832739	0.00356173	ABCB1/MMP9/PRKACA/BCL2/EDN1/CCR2	6
BP	GO:0051607	defense response to virus	7/119	307/18888	0.0228013	3.61908	3.68399	0.00332797	0.00836854	0.00357933	RELA/BCL2/TNF/IL6/STAT1/HERC5/IL1B	7
BP	GO:0008643	carbohydrate transport	5/119	159/18888	0.0314465	4.99128	4.02428	0.00335565	0.00843289	0.00360686	SLC2A1/TNF/EDN1/IL1B/NFE2L2	5
BP	GO:0002069	columnar/cuboidal epithelial cell maturation	2/119	14/18888	0.142857	22.6747	6.4598	0.00340887	0.00848234	0.003628	HIF1A/GJA1	2
BP	GO:0007250	activation of NF-kappaB-inducing kinase activity	2/119	14/18888	0.142857	22.6747	6.4598	0.00340887	0.00848234	0.003628	TNFRSF10B/TNFRSF10A	2
BP	GO:0008212	mineralocorticoid metabolic process	2/119	14/18888	0.142857	22.6747	6.4598	0.00340887	0.00848234	0.003628	CYP11B1/CYP11B2	2
BP	GO:0030213	hyaluronan biosynthetic process	2/119	14/18888	0.142857	22.6747	6.4598	0.00340887	0.00848234	0.003628	IL1B/TGFB1	2
BP	GO:0032621	interleukin-18 production	2/119	14/18888	0.142857	22.6747	6.4598	0.00340887	0.00848234	0.003628	IL10/TNF	2
BP	GO:0032661	regulation of interleukin-18 production	2/119	14/18888	0.142857	22.6747	6.4598	0.00340887	0.00848234	0.003628	IL10/TNF	2
BP	GO:0034309	primary alcohol biosynthetic process	2/119	14/18888	0.142857	22.6747	6.4598	0.00340887	0.00848234	0.003628	CYP11B1/CYP11B2	2
BP	GO:0042762	regulation of sulfur metabolic process	2/119	14/18888	0.142857	22.6747	6.4598	0.00340887	0.00848234	0.003628	CTNNB1/NFE2L2	2
BP	GO:0045348	positive regulation of MHC class II biosynthetic process	2/119	14/18888	0.142857	22.6747	6.4598	0.00340887	0.00848234	0.003628	SIRT1/IL10	2
BP	GO:0050930	induction of positive chemotaxis	2/119	14/18888	0.142857	22.6747	6.4598	0.00340887	0.00848234	0.003628	VEGFA/CXCL8	2
BP	GO:0061000	negative regulation of dendritic spine development	2/119	14/18888	0.142857	22.6747	6.4598	0.00340887	0.00848234	0.003628	HDAC2/PTEN	2
BP	GO:0071696	ectodermal placode development	2/119	14/18888	0.142857	22.6747	6.4598	0.00340887	0.00848234	0.003628	HDAC2/CTNNB1	2
BP	GO:0072075	metanephric mesenchyme development	2/119	14/18888	0.142857	22.6747	6.4598	0.00340887	0.00848234	0.003628	STAT1/MYC	2
BP	GO:0072160	nephron tubule epithelial cell differentiation	2/119	14/18888	0.142857	22.6747	6.4598	0.00340887	0.00848234	0.003628	STAT1/CTNNB1	2
BP	GO:0072283	metanephric renal vesicle morphogenesis	2/119	14/18888	0.142857	22.6747	6.4598	0.00340887	0.00848234	0.003628	STAT1/CTNNB1	2
BP	GO:0072683	T cell extravasation	2/119	14/18888	0.142857	22.6747	6.4598	0.00340887	0.00848234	0.003628	ICAM1/CCR2	2
BP	GO:0003254	regulation of membrane depolarization	3/119	48/18888	0.0625	9.92017	4.92706	0.00343061	0.00849071	0.00363159	SRC/BCL2/GJA1	3
BP	GO:0032620	interleukin-17 production	3/119	48/18888	0.0625	9.92017	4.92706	0.00343061	0.00849071	0.00363159	IL6/TGFB1/DDIT3	3
BP	GO:0032660	regulation of interleukin-17 production	3/119	48/18888	0.0625	9.92017	4.92706	0.00343061	0.00849071	0.00363159	IL6/TGFB1/DDIT3	3
BP	GO:0032964	collagen biosynthetic process	3/119	48/18888	0.0625	9.92017	4.92706	0.00343061	0.00849071	0.00363159	HDAC2/IL6/TGFB1	3
BP	GO:0043277	apoptotic cell clearance	3/119	48/18888	0.0625	9.92017	4.92706	0.00343061	0.00849071	0.00363159	ALOX15/ITGB3/CCR2	3
BP	GO:0043407	negative regulation of MAP kinase activity	3/119	48/18888	0.0625	9.92017	4.92706	0.00343061	0.00849071	0.00363159	PPARG/IL1B/PRKCD	3
BP	GO:0046578	regulation of Ras protein signal transduction	3/119	48/18888	0.0625	9.92017	4.92706	0.00343061	0.00849071	0.00363159	SRC/NTRK1/TGFB2	3
BP	GO:1902003	regulation of amyloid-beta formation	3/119	48/18888	0.0625	9.92017	4.92706	0.00343061	0.00849071	0.00363159	RELA/TNF/CASP3	3
BP	GO:0070664	negative regulation of leukocyte proliferation	4/119	98/18888	0.0408163	6.47848	4.32956	0.00343112	0.00849071	0.00363159	IL10/CASP3/CRP/CD80	4
BP	GO:0060041	retina development in camera-type eye	5/119	160/18888	0.03125	4.96008	4.00547	0.00344677	0.00852423	0.00364592	CYP1B1/STAT3/BAX/HIF1A/TGFB2	5
BP	GO:0071322	cellular response to carbohydrate stimulus	5/119	161/18888	0.0310559	4.92928	3.98681	0.00353966	0.00874861	0.00374189	IGF1R/PPARA/PRKACA/HIF1A/ICAM1	5
BP	GO:0038202	TORC1 signaling	4/119	99/18888	0.040404	6.41304	4.29973	0.00355845	0.00877896	0.00375487	SYK/SRC/PRKACA/MTOR	4
BP	GO:0060419	heart growth	4/119	99/18888	0.040404	6.41304	4.29973	0.00355845	0.00877896	0.00375487	PPARA/EDN1/FGF2/TGFB2	4
BP	GO:1901992	positive regulation of mitotic cell cycle phase transition	4/119	99/18888	0.040404	6.41304	4.29973	0.00355845	0.00877896	0.00375487	EGFR/CYP1A1/CCND1/CCNB1	4
BP	GO:0014037	Schwann cell differentiation	3/119	49/18888	0.0612245	9.71772	4.86526	0.00363772	0.00894725	0.00382685	RELA/MAPK1/SOD1	3
BP	GO:0014075	response to amine	3/119	49/18888	0.0612245	9.71772	4.86526	0.00363772	0.00894725	0.00382685	HDAC2/EDN1/NQO1	3
BP	GO:0031648	protein destabilization	3/119	49/18888	0.0612245	9.71772	4.86526	0.00363772	0.00894725	0.00382685	SRC/SIRT1/MTOR	3
BP	GO:0051150	regulation of smooth muscle cell differentiation	3/119	49/18888	0.0612245	9.71772	4.86526	0.00363772	0.00894725	0.00382685	KIT/SIRT1/SOD2	3
BP	GO:0070266	necroptotic process	3/119	49/18888	0.0612245	9.71772	4.86526	0.00363772	0.00894725	0.00382685	TNF/TP53/BIRC3	3
BP	GO:0002220	innate immune response activating cell surface receptor signaling pathway	4/119	100/18888	0.04	6.34891	4.27031	0.00368896	0.00906775	0.00387839	SYK/RELA/SRC/NFKBIA	4
BP	GO:0051146	striated muscle cell differentiation	7/119	313/18888	0.0223642	3.54971	3.62187	0.00370041	0.00909038	0.00388807	PPARA/VEGFA/BCL2/CASP3/EDN1/TGFB1/MTOR	7
BP	GO:0010596	negative regulation of endothelial cell migration	4/119	101/18888	0.039604	6.28605	4.24128	0.00382267	0.00936798	0.00400681	PPARG/TNF/FGF2/TGFB1	4
BP	GO:0043255	regulation of carbohydrate biosynthetic process	4/119	101/18888	0.039604	6.28605	4.24128	0.00382267	0.00936798	0.00400681	SIRT1/PPARA/PRKACA/TGFB1	4
BP	GO:1990868	response to chemokine	4/119	101/18888	0.039604	6.28605	4.24128	0.00382267	0.00936798	0.00400681	HIF1A/EDN1/CXCL8/CCR2	4
BP	GO:1990869	cellular response to chemokine	4/119	101/18888	0.039604	6.28605	4.24128	0.00382267	0.00936798	0.00400681	HIF1A/EDN1/CXCL8/CCR2	4
BP	GO:0009299	mRNA transcription	3/119	50/18888	0.06	9.52336	4.80522	0.00385231	0.0094226	0.00403017	PPARG/STAT3/TP53	3
BP	GO:0030521	androgen receptor signaling pathway	3/119	50/18888	0.06	9.52336	4.80522	0.00385231	0.0094226	0.00403017	AR/SIRT1/MAPK1	3
BP	GO:0043114	regulation of vascular permeability	3/119	50/18888	0.06	9.52336	4.80522	0.00385231	0.0094226	0.00403017	SRC/VEGFA/TGFB1	3
BP	GO:0010948	negative regulation of cell cycle process	7/119	316/18888	0.0221519	3.51601	3.59138	0.00389813	0.0094226	0.00403017	CCND1/BCL2/TP53/BIRC5/CCNB1/PTEN/BRCA2	7
BP	GO:0006978	DNA damage response, signal transduction by p53 class mediator resulting in transcription of p21 class mediator	2/119	15/18888	0.133333	21.163	6.22036	0.00391716	0.0094226	0.00403017	TP53/BRCA2	2
BP	GO:0010763	positive regulation of fibroblast migration	2/119	15/18888	0.133333	21.163	6.22036	0.00391716	0.0094226	0.00403017	ITGB3/TGFB1	2
BP	GO:0010889	regulation of sequestering of triglyceride	2/119	15/18888	0.133333	21.163	6.22036	0.00391716	0.0094226	0.00403017	PPARA/PPARG	2
BP	GO:0032352	positive regulation of hormone metabolic process	2/119	15/18888	0.133333	21.163	6.22036	0.00391716	0.0094226	0.00403017	IGF1R/HIF1A	2
BP	GO:0033189	response to vitamin A	2/119	15/18888	0.133333	21.163	6.22036	0.00391716	0.0094226	0.00403017	CYP1A1/CAT	2
BP	GO:0035358	regulation of peroxisome proliferator activated receptor signaling pathway	2/119	15/18888	0.133333	21.163	6.22036	0.00391716	0.0094226	0.00403017	ALOX15/SIRT1	2
BP	GO:0035672	oligopeptide transmembrane transport	2/119	15/18888	0.133333	21.163	6.22036	0.00391716	0.0094226	0.00403017	ABCC1/GJA1	2
BP	GO:0044849	estrous cycle	2/119	15/18888	0.133333	21.163	6.22036	0.00391716	0.0094226	0.00403017	CYP1B1/IGF1R	2
BP	GO:0045475	locomotor rhythm	2/119	15/18888	0.133333	21.163	6.22036	0.00391716	0.0094226	0.00403017	PTEN/MTOR	2
BP	GO:0048070	regulation of developmental pigmentation	2/119	15/18888	0.133333	21.163	6.22036	0.00391716	0.0094226	0.00403017	BCL2/BAX	2
BP	GO:0048820	hair follicle maturation	2/119	15/18888	0.133333	21.163	6.22036	0.00391716	0.0094226	0.00403017	CTNNB1/TGFB2	2
BP	GO:0050966	detection of mechanical stimulus involved in sensory perception of pain	2/119	15/18888	0.133333	21.163	6.22036	0.00391716	0.0094226	0.00403017	TNF/NTRK1	2
BP	GO:0051220	cytoplasmic sequestering of protein	2/119	15/18888	0.133333	21.163	6.22036	0.00391716	0.0094226	0.00403017	IL10/NFKBIA	2
BP	GO:0060009	Sertoli cell development	2/119	15/18888	0.133333	21.163	6.22036	0.00391716	0.0094226	0.00403017	IL1A/NTRK1	2
BP	GO:0060572	morphogenesis of an epithelial bud	2/119	15/18888	0.133333	21.163	6.22036	0.00391716	0.0094226	0.00403017	AR/CTNNB1	2
BP	GO:0061043	regulation of vascular wound healing	2/119	15/18888	0.133333	21.163	6.22036	0.00391716	0.0094226	0.00403017	ALOX5/TNF	2
BP	GO:0061307	cardiac neural crest cell differentiation involved in heart development	2/119	15/18888	0.133333	21.163	6.22036	0.00391716	0.0094226	0.00403017	MAPK1/EDN1	2
BP	GO:0061308	cardiac neural crest cell development involved in heart development	2/119	15/18888	0.133333	21.163	6.22036	0.00391716	0.0094226	0.00403017	MAPK1/EDN1	2
BP	GO:0070424	regulation of nucleotide-binding domain, leucine rich repeat containing receptor signaling pathway	2/119	15/18888	0.133333	21.163	6.22036	0.00391716	0.0094226	0.00403017	XIAP/BIRC3	2
BP	GO:0071639	positive regulation of monocyte chemotactic protein-1 production	2/119	15/18888	0.133333	21.163	6.22036	0.00391716	0.0094226	0.00403017	SYK/IL1B	2
BP	GO:0072498	embryonic skeletal joint development	2/119	15/18888	0.133333	21.163	6.22036	0.00391716	0.0094226	0.00403017	CTNNB1/COL2A1	2
BP	GO:0097531	mast cell migration	2/119	15/18888	0.133333	21.163	6.22036	0.00391716	0.0094226	0.00403017	KIT/VEGFA	2
BP	GO:1901722	regulation of cell proliferation involved in kidney development	2/119	15/18888	0.133333	21.163	6.22036	0.00391716	0.0094226	0.00403017	ITGB3/MYC	2
BP	GO:1902166	negative regulation of intrinsic apoptotic signaling pathway in response to DNA damage by p53 class mediator	2/119	15/18888	0.133333	21.163	6.22036	0.00391716	0.0094226	0.00403017	SIRT1/BCL2	2
BP	GO:1904251	regulation of bile acid metabolic process	2/119	15/18888	0.133333	21.163	6.22036	0.00391716	0.0094226	0.00403017	KIT/SIRT1	2
BP	GO:2000671	regulation of motor neuron apoptotic process	2/119	15/18888	0.133333	21.163	6.22036	0.00391716	0.0094226	0.00403017	BCL2/BAX	2
BP	GO:2001028	positive regulation of endothelial cell chemotaxis	2/119	15/18888	0.133333	21.163	6.22036	0.00391716	0.0094226	0.00403017	VEGFA/FGF2	2
BP	GO:0007200	phospholipase C-activating G protein-coupled receptor signaling pathway	4/119	102/18888	0.0392157	6.22442	4.21265	0.00395964	0.00951349	0.00406904	ESR1/LTB4R/EDN1/C3AR1	4
BP	GO:0035967	cellular response to topologically incorrect protein	4/119	102/18888	0.0392157	6.22442	4.21265	0.00395964	0.00951349	0.00406904	CCND1/BAX/DDIT3/NFE2L2	4
BP	GO:0001678	intracellular glucose homeostasis	5/119	166/18888	0.0301205	4.7808	3.8958	0.00403131	0.00967418	0.00413777	IGF1R/SIRT1/PRKACA/HIF1A/ICAM1	5
BP	GO:0062207	regulation of pattern recognition receptor signaling pathway	5/119	166/18888	0.0301205	4.7808	3.8958	0.00403131	0.00967418	0.00413777	ESR1/SRC/MAPK8/XIAP/BIRC3	5
BP	GO:0034198	cellular response to amino acid starvation	3/119	51/18888	0.0588235	9.33663	4.74683	0.00407447	0.00976618	0.00417712	MAPK1/MAPK8/MTOR	3
BP	GO:0051180	vitamin transport	3/119	51/18888	0.0588235	9.33663	4.74683	0.00407447	0.00976618	0.00417712	ABCC1/SLC2A1/ABCG2	3
BP	GO:0006937	regulation of muscle contraction	5/119	167/18888	0.0299401	4.75218	3.87803	0.00413521	0.00990003	0.00423437	PTGS2/KIT/PRKACA/SOD1/EDN1	5
BP	GO:0061351	neural precursor cell proliferation	5/119	167/18888	0.0299401	4.75218	3.87803	0.00413521	0.00990003	0.00423437	VEGFA/TP53/HIF1A/FGF2/CTNNB1	5
BP	GO:0002027	regulation of heart rate	4/119	104/18888	0.0384615	6.10472	4.15651	0.00424348	0.0101529	0.00434254	SRC/PRKACA/TNF/EDN1	4
BP	GO:1903320	regulation of protein modification by small protein conjugation or removal	6/119	241/18888	0.0248963	3.9516	3.67195	0.00424586	0.0101529	0.00434254	RELA/HIF1A/CTNNB1/PTEN/XIAP/BIRC3	6
BP	GO:0006111	regulation of gluconeogenesis	3/119	52/18888	0.0576923	9.15708	4.69004	0.00430427	0.0102623	0.00438931	SIRT1/PPARA/PRKACA	3
BP	GO:0045332	phospholipid translocation	3/119	52/18888	0.0576923	9.15708	4.69004	0.00430427	0.0102623	0.00438931	ABCB1/ABCC1/PRKCD	3
BP	GO:0070988	demethylation	3/119	52/18888	0.0576923	9.15708	4.69004	0.00430427	0.0102623	0.00438931	CYP1A2/CYP2C9/CYP3A4	3
BP	GO:0101023	vascular endothelial cell proliferation	3/119	52/18888	0.0576923	9.15708	4.69004	0.00430427	0.0102623	0.00438931	PPARG/STAT3/FGF2	3
BP	GO:1905562	regulation of vascular endothelial cell proliferation	3/119	52/18888	0.0576923	9.15708	4.69004	0.00430427	0.0102623	0.00438931	PPARG/STAT3/FGF2	3
BP	GO:0006206	pyrimidine nucleobase metabolic process	2/119	16/18888	0.125	19.8403	6.00308	0.00445838	0.0104998	0.0044909	MAPK1/MTOR	2
BP	GO:0030214	hyaluronan catabolic process	2/119	16/18888	0.125	19.8403	6.00308	0.00445838	0.0104998	0.0044909	FGF2/TGFB1	2
BP	GO:0030810	positive regulation of nucleotide biosynthetic process	2/119	16/18888	0.125	19.8403	6.00308	0.00445838	0.0104998	0.0044909	PPARA/NOS3	2
BP	GO:0035729	cellular response to hepatocyte growth factor stimulus	2/119	16/18888	0.125	19.8403	6.00308	0.00445838	0.0104998	0.0044909	RELA/IL10	2
BP	GO:0042772	DNA damage response, signal transduction resulting in transcription	2/119	16/18888	0.125	19.8403	6.00308	0.00445838	0.0104998	0.0044909	TP53/BRCA2	2
BP	GO:0045579	positive regulation of B cell differentiation	2/119	16/18888	0.125	19.8403	6.00308	0.00445838	0.0104998	0.0044909	SYK/IL10	2
BP	GO:0045651	positive regulation of macrophage differentiation	2/119	16/18888	0.125	19.8403	6.00308	0.00445838	0.0104998	0.0044909	PRKCA/TGFB1	2
BP	GO:0047484	regulation of response to osmotic stress	2/119	16/18888	0.125	19.8403	6.00308	0.00445838	0.0104998	0.0044909	PTGS2/ABCB1	2
BP	GO:0051044	positive regulation of membrane protein ectodomain proteolysis	2/119	16/18888	0.125	19.8403	6.00308	0.00445838	0.0104998	0.0044909	TNF/IL1B	2
BP	GO:0051895	negative regulation of focal adhesion assembly	2/119	16/18888	0.125	19.8403	6.00308	0.00445838	0.0104998	0.0044909	SRC/PTEN	2
BP	GO:0071895	odontoblast differentiation	2/119	16/18888	0.125	19.8403	6.00308	0.00445838	0.0104998	0.0044909	CTNNB1/TGFB1	2
BP	GO:0090136	epithelial cell-cell adhesion	2/119	16/18888	0.125	19.8403	6.00308	0.00445838	0.0104998	0.0044909	CYP1B1/KIT	2
BP	GO:0097091	synaptic vesicle clustering	2/119	16/18888	0.125	19.8403	6.00308	0.00445838	0.0104998	0.0044909	CTNNB1/PTEN	2
BP	GO:0150118	negative regulation of cell-substrate junction organization	2/119	16/18888	0.125	19.8403	6.00308	0.00445838	0.0104998	0.0044909	SRC/PTEN	2
BP	GO:1900034	regulation of cellular response to heat	2/119	16/18888	0.125	19.8403	6.00308	0.00445838	0.0104998	0.0044909	SIRT1/MTOR	2
BP	GO:1900373	positive regulation of purine nucleotide biosynthetic process	2/119	16/18888	0.125	19.8403	6.00308	0.00445838	0.0104998	0.0044909	PPARA/NOS3	2
BP	GO:1902065	response to L-glutamate	2/119	16/18888	0.125	19.8403	6.00308	0.00445838	0.0104998	0.0044909	IGF1R/TNF	2
BP	GO:1904031	positive regulation of cyclin-dependent protein kinase activity	2/119	16/18888	0.125	19.8403	6.00308	0.00445838	0.0104998	0.0044909	EGFR/CCND1	2
BP	GO:1904177	regulation of adipose tissue development	2/119	16/18888	0.125	19.8403	6.00308	0.00445838	0.0104998	0.0044909	SIRT1/PPARG	2
BP	GO:0007009	plasma membrane organization	5/119	170/18888	0.0294118	4.66831	3.82557	0.00445839	0.0104998	0.0044909	AR/SOD1/PRKCD/PTEN/TGFB2	5
BP	GO:0043409	negative regulation of MAPK cascade	5/119	170/18888	0.0294118	4.66831	3.82557	0.00445839	0.0104998	0.0044909	IGF1R/PPARG/MYC/IL1B/PRKCD	5
BP	GO:0009205	purine ribonucleoside triphosphate metabolic process	6/119	244/18888	0.0245902	3.90302	3.6342	0.00450777	0.0106099	0.004538	PPARA/PRKACA/STAT3/HIF1A/TGFB1/MTOR	6
BP	GO:0018210	peptidyl-threonine modification	4/119	106/18888	0.0377358	5.98954	4.10182	0.00454075	0.010622	0.00454317	MAPK1/MAPK8/PRKCA/PRKCD	4
BP	GO:0048709	oligodendrocyte differentiation	4/119	106/18888	0.0377358	5.98954	4.10182	0.00454075	0.010622	0.00454317	HDAC2/CTNNB1/PTEN/MTOR	4
BP	GO:0002066	columnar/cuboidal epithelial cell development	3/119	53/18888	0.0566038	8.9843	4.63475	0.00454179	0.010622	0.00454317	SRC/HIF1A/GJA1	3
BP	GO:0002204	somatic recombination of immunoglobulin genes involved in immune response	3/119	53/18888	0.0566038	8.9843	4.63475	0.00454179	0.010622	0.00454317	IL10/TGFB1/CD28	3
BP	GO:0002208	somatic diversification of immunoglobulins involved in immune response	3/119	53/18888	0.0566038	8.9843	4.63475	0.00454179	0.010622	0.00454317	IL10/TGFB1/CD28	3
BP	GO:0006778	porphyrin-containing compound metabolic process	3/119	53/18888	0.0566038	8.9843	4.63475	0.00454179	0.010622	0.00454317	CYP1A2/CYP1A1/ABCC1	3
BP	GO:0038084	vascular endothelial growth factor signaling pathway	3/119	53/18888	0.0566038	8.9843	4.63475	0.00454179	0.010622	0.00454317	RELA/VEGFA/XDH	3
BP	GO:0045190	isotype switching	3/119	53/18888	0.0566038	8.9843	4.63475	0.00454179	0.010622	0.00454317	IL10/TGFB1/CD28	3
BP	GO:0048009	insulin-like growth factor receptor signaling pathway	3/119	53/18888	0.0566038	8.9843	4.63475	0.00454179	0.010622	0.00454317	IGF1R/AR/MAPK1	3
BP	GO:0048260	positive regulation of receptor-mediated endocytosis	3/119	53/18888	0.0566038	8.9843	4.63475	0.00454179	0.010622	0.00454317	SYK/VEGFA/SELE	3
BP	GO:0050850	positive regulation of calcium-mediated signaling	3/119	53/18888	0.0566038	8.9843	4.63475	0.00454179	0.010622	0.00454317	SYK/TNF/EDN1	3
BP	GO:0006469	negative regulation of protein kinase activity	5/119	171/18888	0.0292398	4.64101	3.80835	0.00457001	0.0106818	0.00456876	SIRT1/PPARG/IL1B/PRKCD/PTEN	5
BP	GO:0045333	cellular respiration	6/119	245/18888	0.0244898	3.88709	3.62176	0.00459767	0.0107403	0.00459376	CYP1A2/TNF/CAT/HIF1A/SOD2/CCNB1	6
BP	GO:0009913	epidermal cell differentiation	6/119	246/18888	0.0243902	3.87129	3.60938	0.00468889	0.0109407	0.00467949	HDAC2/CASP3/SOD1/FGF2/CTNNB1/IL1A	6
BP	GO:1901873	regulation of post-translational protein modification	6/119	246/18888	0.0243902	3.87129	3.60938	0.00468889	0.0109407	0.00467949	RELA/HIF1A/CTNNB1/PTEN/XIAP/BIRC3	6
BP	GO:0031103	axon regeneration	3/119	54/18888	0.0555556	8.81793	4.58091	0.00478711	0.0111378	0.00476378	MMP2/IGF1R/BCL2	3
BP	GO:0031279	regulation of cyclase activity	3/119	54/18888	0.0555556	8.81793	4.58091	0.00478711	0.0111378	0.00476378	MAPK8/NOS3/CCR2	3
BP	GO:0035315	hair cell differentiation	3/119	54/18888	0.0555556	8.81793	4.58091	0.00478711	0.0111378	0.00476378	SOD1/FGF2/CTNNB1	3
BP	GO:0042304	regulation of fatty acid biosynthetic process	3/119	54/18888	0.0555556	8.81793	4.58091	0.00478711	0.0111378	0.00476378	PTGS2/SIRT1/IL1B	3
BP	GO:1990928	response to amino acid starvation	3/119	54/18888	0.0555556	8.81793	4.58091	0.00478711	0.0111378	0.00476378	MAPK1/MAPK8/MTOR	3
BP	GO:0006939	smooth muscle contraction	4/119	108/18888	0.037037	5.87862	4.04851	0.00485174	0.0112687	0.00481979	PTGS2/KIT/SOD1/EDN1	4
BP	GO:0039531	regulation of cytoplasmic pattern recognition receptor signaling pathway	4/119	108/18888	0.037037	5.87862	4.04851	0.00485174	0.0112687	0.00481979	SRC/MAPK8/XIAP/BIRC3	4
BP	GO:1903076	regulation of protein localization to plasma membrane	4/119	108/18888	0.037037	5.87862	4.04851	0.00485174	0.0112687	0.00481979	EGFR/AR/TNF/TGFB1	4
BP	GO:0006857	oligopeptide transport	2/119	17/18888	0.117647	18.6733	5.80468	0.0050321	0.0115541	0.00494184	ABCC1/GJA1	2
BP	GO:0030889	negative regulation of B cell proliferation	2/119	17/18888	0.117647	18.6733	5.80468	0.0050321	0.0115541	0.00494184	IL10/CASP3	2
BP	GO:0034392	negative regulation of smooth muscle cell apoptotic process	2/119	17/18888	0.117647	18.6733	5.80468	0.0050321	0.0115541	0.00494184	ESR1/EDN1	2
BP	GO:0035821	modulation of process of another organism	2/119	17/18888	0.117647	18.6733	5.80468	0.0050321	0.0115541	0.00494184	SYK/PPARA	2
BP	GO:0044320	cellular response to leptin stimulus	2/119	17/18888	0.117647	18.6733	5.80468	0.0050321	0.0115541	0.00494184	SIRT1/STAT3	2
BP	GO:0050872	white fat cell differentiation	2/119	17/18888	0.117647	18.6733	5.80468	0.0050321	0.0115541	0.00494184	SIRT1/PPARG	2
BP	GO:0051412	response to corticosterone	2/119	17/18888	0.117647	18.6733	5.80468	0.0050321	0.0115541	0.00494184	MAOB/FOS	2
BP	GO:0060644	mammary gland epithelial cell differentiation	2/119	17/18888	0.117647	18.6733	5.80468	0.0050321	0.0115541	0.00494184	HIF1A/FGF2	2
BP	GO:0061548	ganglion development	2/119	17/18888	0.117647	18.6733	5.80468	0.0050321	0.0115541	0.00494184	CYP1B1/CTNNB1	2
BP	GO:0072074	kidney mesenchyme development	2/119	17/18888	0.117647	18.6733	5.80468	0.0050321	0.0115541	0.00494184	STAT1/MYC	2
BP	GO:0072077	renal vesicle morphogenesis	2/119	17/18888	0.117647	18.6733	5.80468	0.0050321	0.0115541	0.00494184	STAT1/CTNNB1	2
BP	GO:0072540	T-helper 17 cell lineage commitment	2/119	17/18888	0.117647	18.6733	5.80468	0.0050321	0.0115541	0.00494184	STAT3/IL6	2
BP	GO:0097396	response to interleukin-17	2/119	17/18888	0.117647	18.6733	5.80468	0.0050321	0.0115541	0.00494184	STAT3/IL1B	2
BP	GO:0097398	cellular response to interleukin-17	2/119	17/18888	0.117647	18.6733	5.80468	0.0050321	0.0115541	0.00494184	STAT3/IL1B	2
BP	GO:0120305	regulation of pigmentation	2/119	17/18888	0.117647	18.6733	5.80468	0.0050321	0.0115541	0.00494184	BCL2/BAX	2
BP	GO:1900120	regulation of receptor binding	2/119	17/18888	0.117647	18.6733	5.80468	0.0050321	0.0115541	0.00494184	MMP9/IL10	2
BP	GO:1902165	regulation of intrinsic apoptotic signaling pathway in response to DNA damage by p53 class mediator	2/119	17/18888	0.117647	18.6733	5.80468	0.0050321	0.0115541	0.00494184	SIRT1/BCL2	2
BP	GO:0022900	electron transport chain	5/119	175/18888	0.0285714	4.53493	3.74079	0.00503645	0.0115541	0.00494184	CYP1A2/AKR1B1/MAOB/SOD2/CCNB1	5
BP	GO:0001895	retina homeostasis	3/119	55/18888	0.0545455	8.6576	4.52844	0.00504029	0.0115541	0.00494184	ESRRB/SLC2A1/SOD1	3
BP	GO:0060425	lung morphogenesis	3/119	55/18888	0.0545455	8.6576	4.52844	0.00504029	0.0115541	0.00494184	MAPK1/TNF/CTNNB1	3
BP	GO:1900087	positive regulation of G1/S transition of mitotic cell cycle	3/119	55/18888	0.0545455	8.6576	4.52844	0.00504029	0.0115541	0.00494184	EGFR/CYP1A1/CCND1	3
BP	GO:1902991	regulation of amyloid precursor protein catabolic process	3/119	55/18888	0.0545455	8.6576	4.52844	0.00504029	0.0115541	0.00494184	RELA/TNF/CASP3	3
BP	GO:2000772	regulation of cellular senescence	3/119	55/18888	0.0545455	8.6576	4.52844	0.00504029	0.0115541	0.00494184	SIRT1/TP53/PTEN	3
BP	GO:0009144	purine nucleoside triphosphate metabolic process	6/119	250/18888	0.024	3.80934	3.56049	0.00506714	0.0116091	0.00496536	PPARA/PRKACA/STAT3/HIF1A/TGFB1/MTOR	6
BP	GO:0009199	ribonucleoside triphosphate metabolic process	6/119	251/18888	0.0239044	3.79417	3.54843	0.00516511	0.01182	0.00505559	PPARA/PRKACA/STAT3/HIF1A/TGFB1/MTOR	6
BP	GO:0001708	cell fate specification	4/119	110/18888	0.0363636	5.77173	3.99652	0.00517675	0.01182	0.00505559	AR/HDAC2/FGF2/CTNNB1	4
BP	GO:0031341	regulation of cell killing	4/119	110/18888	0.0363636	5.77173	3.99652	0.00517675	0.01182	0.00505559	SYK/MAPK8/ICAM1/TGFB1	4
BP	GO:0032611	interleukin-1 beta production	4/119	110/18888	0.0363636	5.77173	3.99652	0.00517675	0.01182	0.00505559	RELA/STAT3/TNF/IL6	4
BP	GO:0032651	regulation of interleukin-1 beta production	4/119	110/18888	0.0363636	5.77173	3.99652	0.00517675	0.01182	0.00505559	RELA/STAT3/TNF/IL6	4
BP	GO:0042116	macrophage activation	4/119	110/18888	0.0363636	5.77173	3.99652	0.00517675	0.01182	0.00505559	SYK/IL10/TNF/IL6	4
BP	GO:0010761	fibroblast migration	3/119	56/18888	0.0535714	8.503	4.47729	0.00530141	0.0120842	0.00516858	ITGB3/FGF2/TGFB1	3
BP	GO:0034204	lipid translocation	3/119	56/18888	0.0535714	8.503	4.47729	0.00530141	0.0120842	0.00516858	ABCB1/ABCC1/PRKCD	3
BP	GO:0034205	amyloid-beta formation	3/119	56/18888	0.0535714	8.503	4.47729	0.00530141	0.0120842	0.00516858	RELA/TNF/CASP3	3
BP	GO:0007229	integrin-mediated signaling pathway	4/119	111/18888	0.036036	5.71974	3.97101	0.00534459	0.0121758	0.00520774	SYK/SRC/ITGA5/ITGB3	4
BP	GO:0002444	myeloid leukocyte mediated immunity	4/119	112/18888	0.0357143	5.66867	3.9458	0.00551604	0.0125522	0.00536876	SYK/KIT/IL6/CCR2	4
BP	GO:0045833	negative regulation of lipid metabolic process	4/119	112/18888	0.0357143	5.66867	3.9458	0.00551604	0.0125522	0.00536876	SIRT1/TNF/SOD1/IL1B	4
BP	GO:0002707	negative regulation of lymphocyte mediated immunity	3/119	57/18888	0.0526316	8.35383	4.4274	0.00557053	0.0126167	0.00539632	AHR/TGFB1/CD80	3
BP	GO:0006749	glutathione metabolic process	3/119	57/18888	0.0526316	8.35383	4.4274	0.00557053	0.0126167	0.00539632	SOD1/SOD2/NFE2L2	3
BP	GO:0034332	adherens junction organization	3/119	57/18888	0.0526316	8.35383	4.4274	0.00557053	0.0126167	0.00539632	SRC/VEGFA/CTNNB1	3
BP	GO:0046902	regulation of mitochondrial membrane permeability	3/119	57/18888	0.0526316	8.35383	4.4274	0.00557053	0.0126167	0.00539632	BCL2/BAX/TP53	3
BP	GO:0060986	endocrine hormone secretion	3/119	57/18888	0.0526316	8.35383	4.4274	0.00557053	0.0126167	0.00539632	PPARG/GJA1/IL1B	3
BP	GO:0002827	positive regulation of T-helper 1 type immune response	2/119	18/18888	0.111111	17.6359	5.6225	0.0056379	0.0126167	0.00539632	IL1B/CCR2	2
BP	GO:0006089	lactate metabolic process	2/119	18/18888	0.111111	17.6359	5.6225	0.0056379	0.0126167	0.00539632	TP53/HIF1A	2
BP	GO:0010042	response to manganese ion	2/119	18/18888	0.111111	17.6359	5.6225	0.0056379	0.0126167	0.00539632	PTGS2/SOD2	2
BP	GO:0010522	regulation of calcium ion transport into cytosol	2/119	18/18888	0.111111	17.6359	5.6225	0.0056379	0.0126167	0.00539632	BCL2/BAX	2
BP	GO:0010544	negative regulation of platelet activation	2/119	18/18888	0.111111	17.6359	5.6225	0.0056379	0.0126167	0.00539632	PRKCD/NOS3	2
BP	GO:0010715	regulation of extracellular matrix disassembly	2/119	18/18888	0.111111	17.6359	5.6225	0.0056379	0.0126167	0.00539632	IL6/TGFB1	2
BP	GO:0010755	regulation of plasminogen activation	2/119	18/18888	0.111111	17.6359	5.6225	0.0056379	0.0126167	0.00539632	PLAU/PLAT	2
BP	GO:0010759	positive regulation of macrophage chemotaxis	2/119	18/18888	0.111111	17.6359	5.6225	0.0056379	0.0126167	0.00539632	MAPK1/C3AR1	2
BP	GO:0016264	gap junction assembly	2/119	18/18888	0.111111	17.6359	5.6225	0.0056379	0.0126167	0.00539632	GJA1/IL1B	2
BP	GO:0020027	hemoglobin metabolic process	2/119	18/18888	0.111111	17.6359	5.6225	0.0056379	0.0126167	0.00539632	CAT/HIF1A	2
BP	GO:0032780	negative regulation of ATP-dependent activity	2/119	18/18888	0.111111	17.6359	5.6225	0.0056379	0.0126167	0.00539632	SIRT1/TP53	2
BP	GO:0035728	response to hepatocyte growth factor	2/119	18/18888	0.111111	17.6359	5.6225	0.0056379	0.0126167	0.00539632	RELA/IL10	2
BP	GO:0035864	response to potassium ion	2/119	18/18888	0.111111	17.6359	5.6225	0.0056379	0.0126167	0.00539632	CYP11B1/CYP11B2	2
BP	GO:0043117	positive regulation of vascular permeability	2/119	18/18888	0.111111	17.6359	5.6225	0.0056379	0.0126167	0.00539632	VEGFA/TGFB1	2
BP	GO:0043217	myelin maintenance	2/119	18/18888	0.111111	17.6359	5.6225	0.0056379	0.0126167	0.00539632	SOD1/PTEN	2
BP	GO:0045945	positive regulation of transcription by RNA polymerase III	2/119	18/18888	0.111111	17.6359	5.6225	0.0056379	0.0126167	0.00539632	AR/MTOR	2
BP	GO:0046184	aldehyde biosynthetic process	2/119	18/18888	0.111111	17.6359	5.6225	0.0056379	0.0126167	0.00539632	CYP11B1/CYP11B2	2
BP	GO:0046579	positive regulation of Ras protein signal transduction	2/119	18/18888	0.111111	17.6359	5.6225	0.0056379	0.0126167	0.00539632	SRC/NTRK1	2
BP	GO:0050862	positive regulation of T cell receptor signaling pathway	2/119	18/18888	0.111111	17.6359	5.6225	0.0056379	0.0126167	0.00539632	LCK/RELA	2
BP	GO:0051917	regulation of fibrinolysis	2/119	18/18888	0.111111	17.6359	5.6225	0.0056379	0.0126167	0.00539632	PLAU/PLAT	2
BP	GO:0060576	intestinal epithelial cell development	2/119	18/18888	0.111111	17.6359	5.6225	0.0056379	0.0126167	0.00539632	SRC/HIF1A	2
BP	GO:0071371	cellular response to gonadotropin stimulus	2/119	18/18888	0.111111	17.6359	5.6225	0.0056379	0.0126167	0.00539632	CYP1B1/EDN1	2
BP	GO:0072087	renal vesicle development	2/119	18/18888	0.111111	17.6359	5.6225	0.0056379	0.0126167	0.00539632	STAT1/CTNNB1	2
BP	GO:1903236	regulation of leukocyte tethering or rolling	2/119	18/18888	0.111111	17.6359	5.6225	0.0056379	0.0126167	0.00539632	SELE/CCR2	2
BP	GO:1905209	positive regulation of cardiocyte differentiation	2/119	18/18888	0.111111	17.6359	5.6225	0.0056379	0.0126167	0.00539632	TGFB1/TGFB2	2
BP	GO:0060840	artery development	4/119	113/18888	0.0353982	5.6185	3.92089	0.00569113	0.0127287	0.00544425	VEGFA/EDN1/DDIT3/TGFB2	4
BP	GO:0016042	lipid catabolic process	7/119	340/18888	0.0205882	3.26782	3.35996	0.00578274	0.0129265	0.00552883	CYP1A2/CYP3A4/CYP1B1/PPARA/TNF/IL1B/PRKCD	7
BP	GO:0003002	regionalization	8/119	429/18888	0.018648	2.95986	3.26953	0.00581479	0.012991	0.0055564	AR/TP53/HIF1A/EDN1/FGF2/CTNNB1/GJA1/DDIT3	8
BP	GO:0002381	immunoglobulin production involved in immunoglobulin-mediated immune response	3/119	58/18888	0.0517241	8.20979	4.37871	0.00584772	0.0130429	0.00557863	IL10/TGFB1/CD28	3
BP	GO:0042306	regulation of protein import into nucleus	3/119	58/18888	0.0517241	8.20979	4.37871	0.00584772	0.0130429	0.00557863	PTGS2/PRKCD/TGFB1	3
BP	GO:0072132	mesenchyme morphogenesis	3/119	58/18888	0.0517241	8.20979	4.37871	0.00584772	0.0130429	0.00557863	MYC/NOS3/TGFB2	3
BP	GO:0042177	negative regulation of protein catabolic process	4/119	114/18888	0.0350877	5.56922	3.89628	0.00586989	0.013078	0.00559361	EGFR/RELA/IL10/NQO1	4
BP	GO:0043473	pigmentation	4/119	114/18888	0.0350877	5.56922	3.89628	0.00586989	0.013078	0.00559361	KIT/BCL2/BAX/SOD2	4
BP	GO:0033673	negative regulation of kinase activity	5/119	182/18888	0.0274725	4.36051	3.62731	0.00593247	0.0132101	0.00565013	SIRT1/PPARG/IL1B/PRKCD/PTEN	5
BP	GO:0030111	regulation of Wnt signaling pathway	7/119	342/18888	0.0204678	3.24871	3.34161	0.00596599	0.0132775	0.00567894	EGFR/SRC/FGF2/CTNNB1/TGFB1/DDIT3/XIAP	7
BP	GO:0046634	regulation of alpha-beta T cell activation	4/119	115/18888	0.0347826	5.52079	3.87196	0.00605235	0.0134548	0.00575481	SYK/CD80/CCR2/CD28	4
BP	GO:0048259	regulation of receptor-mediated endocytosis	4/119	115/18888	0.0347826	5.52079	3.87196	0.00605235	0.0134548	0.00575481	SYK/ITGB3/VEGFA/SELE	4
BP	GO:0001764	neuron migration	5/119	183/18888	0.0273224	4.33669	3.61157	0.00606905	0.0134772	0.00576436	STAT3/VEGFA/BAX/CTNNB1/GJA1	5
BP	GO:0045580	regulation of T cell differentiation	5/119	183/18888	0.0273224	4.33669	3.61157	0.00606905	0.0134772	0.00576436	SYK/SOD1/CD80/CCR2/CD28	5
BP	GO:0038066	p38MAPK cascade	3/119	59/18888	0.0508475	8.07065	4.33118	0.00613304	0.0136043	0.00581874	VEGFA/XDH/IL1B	3
BP	GO:0060135	maternal process involved in female pregnancy	3/119	59/18888	0.0508475	8.07065	4.33118	0.00613304	0.0136043	0.00581874	ESR1/PTGS2/AR	3
BP	GO:0002062	chondrocyte differentiation	4/119	116/18888	0.0344828	5.4732	3.84792	0.00623856	0.0137616	0.005886	HIF1A/CTNNB1/TGFB1/COL2A1	4
BP	GO:0002281	macrophage activation involved in immune response	2/119	19/18888	0.105263	16.7077	5.45441	0.00627536	0.0137616	0.005886	SYK/TNF	2
BP	GO:0002693	positive regulation of cellular extravasation	2/119	19/18888	0.105263	16.7077	5.45441	0.00627536	0.0137616	0.005886	ICAM1/CCR2	2
BP	GO:0003184	pulmonary valve morphogenesis	2/119	19/18888	0.105263	16.7077	5.45441	0.00627536	0.0137616	0.005886	NOS3/TGFB2	2
BP	GO:0010885	regulation of cholesterol storage	2/119	19/18888	0.105263	16.7077	5.45441	0.00627536	0.0137616	0.005886	PPARA/PPARG	2
BP	GO:0016202	regulation of striated muscle tissue development	2/119	19/18888	0.105263	16.7077	5.45441	0.00627536	0.0137616	0.005886	GJA1/TGFB1	2
BP	GO:0030540	female genitalia development	2/119	19/18888	0.105263	16.7077	5.45441	0.00627536	0.0137616	0.005886	ESR1/BAX	2
BP	GO:0035743	CD4-positive, alpha-beta T cell cytokine production	2/119	19/18888	0.105263	16.7077	5.45441	0.00627536	0.0137616	0.005886	IL6/IL1B	2
BP	GO:0036499	PERK-mediated unfolded protein response	2/119	19/18888	0.105263	16.7077	5.45441	0.00627536	0.0137616	0.005886	DDIT3/NFE2L2	2
BP	GO:0046827	positive regulation of protein export from nucleus	2/119	19/18888	0.105263	16.7077	5.45441	0.00627536	0.0137616	0.005886	PRKACA/IL1B	2
BP	GO:0048266	behavioral response to pain	2/119	19/18888	0.105263	16.7077	5.45441	0.00627536	0.0137616	0.005886	NTRK1/MTOR	2
BP	GO:0051797	regulation of hair follicle development	2/119	19/18888	0.105263	16.7077	5.45441	0.00627536	0.0137616	0.005886	TNF/TGFB2	2
BP	GO:0060231	mesenchymal to epithelial transition	2/119	19/18888	0.105263	16.7077	5.45441	0.00627536	0.0137616	0.005886	STAT1/CTNNB1	2
BP	GO:0060438	trachea development	2/119	19/18888	0.105263	16.7077	5.45441	0.00627536	0.0137616	0.005886	MAPK1/CTNNB1	2
BP	GO:0060977	coronary vasculature morphogenesis	2/119	19/18888	0.105263	16.7077	5.45441	0.00627536	0.0137616	0.005886	VEGFA/FGF2	2
BP	GO:0061298	retina vasculature development in camera-type eye	2/119	19/18888	0.105263	16.7077	5.45441	0.00627536	0.0137616	0.005886	CYP1B1/HIF1A	2
BP	GO:1905038	regulation of membrane lipid metabolic process	2/119	19/18888	0.105263	16.7077	5.45441	0.00627536	0.0137616	0.005886	TNF/PRKCD	2
BP	GO:1905288	vascular associated smooth muscle cell apoptotic process	2/119	19/18888	0.105263	16.7077	5.45441	0.00627536	0.0137616	0.005886	PPARG/SOD2	2
BP	GO:1905459	regulation of vascular associated smooth muscle cell apoptotic process	2/119	19/18888	0.105263	16.7077	5.45441	0.00627536	0.0137616	0.005886	PPARG/SOD2	2
BP	GO:2000641	regulation of early endosome to late endosome transport	2/119	19/18888	0.105263	16.7077	5.45441	0.00627536	0.0137616	0.005886	SRC/MAPK1	2
BP	GO:2000774	positive regulation of cellular senescence	2/119	19/18888	0.105263	16.7077	5.45441	0.00627536	0.0137616	0.005886	SIRT1/TP53	2
BP	GO:1901989	positive regulation of cell cycle phase transition	4/119	117/18888	0.034188	5.42642	3.82416	0.00642854	0.0140899	0.00602641	EGFR/CYP1A1/CCND1/CCNB1	4
BP	GO:0050830	defense response to Gram-positive bacterium	4/119	118/18888	0.0338983	5.38043	3.80067	0.00662233	0.0145067	0.00620472	TNF/IL6/IL1B/CRP	4
BP	GO:0002820	negative regulation of adaptive immune response	3/119	61/18888	0.0491803	7.80603	4.23939	0.00672831	0.0146991	0.006287	AHR/ALOX15/CD80	3
BP	GO:0008347	glial cell migration	3/119	61/18888	0.0491803	7.80603	4.23939	0.00672831	0.0146991	0.006287	CTNNB1/CCR2/TGFB2	3
BP	GO:0016447	somatic recombination of immunoglobulin gene segments	3/119	61/18888	0.0491803	7.80603	4.23939	0.00672831	0.0146991	0.006287	IL10/TGFB1/CD28	3
BP	GO:0031102	neuron projection regeneration	3/119	61/18888	0.0491803	7.80603	4.23939	0.00672831	0.0146991	0.006287	MMP2/IGF1R/BCL2	3
BP	GO:0097035	regulation of membrane lipid distribution	3/119	61/18888	0.0491803	7.80603	4.23939	0.00672831	0.0146991	0.006287	ABCB1/ABCC1/PRKCD	3
BP	GO:0009141	nucleoside triphosphate metabolic process	6/119	266/18888	0.0225564	3.58021	3.37456	0.00680726	0.0148636	0.00635734	PPARA/PRKACA/STAT3/HIF1A/TGFB1/MTOR	6
BP	GO:0006352	DNA-templated transcription initiation	5/119	189/18888	0.026455	4.19901	3.51943	0.00693543	0.0150405	0.00643302	ESR1/JUN/TP53/NFKBIA/MYC	5
BP	GO:0006309	apoptotic DNA fragmentation	2/119	20/18888	0.1	15.8723	5.29863	0.00694406	0.0150405	0.00643302	BAX/IL6	2
BP	GO:0010224	response to UV-B	2/119	20/18888	0.1	15.8723	5.29863	0.00694406	0.0150405	0.00643302	RELA/BCL2	2
BP	GO:0034393	positive regulation of smooth muscle cell apoptotic process	2/119	20/18888	0.1	15.8723	5.29863	0.00694406	0.0150405	0.00643302	PPARG/SOD2	2
BP	GO:0038166	angiotensin-activated signaling pathway	2/119	20/18888	0.1	15.8723	5.29863	0.00694406	0.0150405	0.00643302	SRC/PRKCA	2
BP	GO:0048643	positive regulation of skeletal muscle tissue development	2/119	20/18888	0.1	15.8723	5.29863	0.00694406	0.0150405	0.00643302	BCL2/CTNNB1	2
BP	GO:0051767	nitric-oxide synthase biosynthetic process	2/119	20/18888	0.1	15.8723	5.29863	0.00694406	0.0150405	0.00643302	STAT1/EDN1	2
BP	GO:0051769	regulation of nitric-oxide synthase biosynthetic process	2/119	20/18888	0.1	15.8723	5.29863	0.00694406	0.0150405	0.00643302	STAT1/EDN1	2
BP	GO:0051900	regulation of mitochondrial depolarization	2/119	20/18888	0.1	15.8723	5.29863	0.00694406	0.0150405	0.00643302	SRC/BCL2	2
BP	GO:0060353	regulation of cell adhesion molecule production	2/119	20/18888	0.1	15.8723	5.29863	0.00694406	0.0150405	0.00643302	IL1B/CXCL8	2
BP	GO:0071474	cellular hyperosmotic response	2/119	20/18888	0.1	15.8723	5.29863	0.00694406	0.0150405	0.00643302	AKR1B1/SLC2A1	2
BP	GO:0072567	chemokine (C-X-C motif) ligand 2 production	2/119	20/18888	0.1	15.8723	5.29863	0.00694406	0.0150405	0.00643302	TNF/TGFB1	2
BP	GO:0097254	renal tubular secretion	2/119	20/18888	0.1	15.8723	5.29863	0.00694406	0.0150405	0.00643302	EDN1/ABCG2	2
BP	GO:0097284	hepatocyte apoptotic process	2/119	20/18888	0.1	15.8723	5.29863	0.00694406	0.0150405	0.00643302	IGF1R/PPARA	2
BP	GO:2000341	regulation of chemokine (C-X-C motif) ligand 2 production	2/119	20/18888	0.1	15.8723	5.29863	0.00694406	0.0150405	0.00643302	TNF/TGFB1	2
BP	GO:0006611	protein export from nucleus	3/119	62/18888	0.0483871	7.68013	4.19504	0.00703838	0.0152204	0.00650994	PRKACA/IL1B/TGFB1	3
BP	GO:0033013	tetrapyrrole metabolic process	3/119	62/18888	0.0483871	7.68013	4.19504	0.00703838	0.0152204	0.00650994	CYP1A2/CYP1A1/ABCC1	3
BP	GO:0072348	sulfur compound transport	3/119	62/18888	0.0483871	7.68013	4.19504	0.00703838	0.0152204	0.00650994	ABCC1/GJA1/ABCG2	3
BP	GO:0000075	cell cycle checkpoint signaling	5/119	191/18888	0.026178	4.15504	3.48956	0.00724251	0.0156534	0.00669517	CCND1/TP53/BIRC5/CCNB1/BRCA2	5
BP	GO:0032615	interleukin-12 production	3/119	63/18888	0.047619	7.55822	4.15168	0.00735681	0.0158581	0.00678271	SYK/RELA/IL10	3
BP	GO:0032655	regulation of interleukin-12 production	3/119	63/18888	0.047619	7.55822	4.15168	0.00735681	0.0158581	0.00678271	SYK/RELA/IL10	3
BP	GO:0050688	regulation of defense response to virus	3/119	63/18888	0.047619	7.55822	4.15168	0.00735681	0.0158581	0.00678271	STAT1/HERC5/IL1B	3
BP	GO:0051893	regulation of focal adhesion assembly	3/119	63/18888	0.047619	7.55822	4.15168	0.00735681	0.0158581	0.00678271	SRC/VEGFA/PTEN	3
BP	GO:0090109	regulation of cell-substrate junction assembly	3/119	63/18888	0.047619	7.55822	4.15168	0.00735681	0.0158581	0.00678271	SRC/VEGFA/PTEN	3
BP	GO:0001780	neutrophil homeostasis	2/119	21/18888	0.0952381	15.1164	5.15369	0.00764359	0.0163026	0.00697282	IL6/CCR2	2
BP	GO:0006098	pentose-phosphate shunt	2/119	21/18888	0.0952381	15.1164	5.15369	0.00764359	0.0163026	0.00697282	TP53/MTOR	2
BP	GO:0010288	response to lead ion	2/119	21/18888	0.0952381	15.1164	5.15369	0.00764359	0.0163026	0.00697282	PTGS2/CAT	2
BP	GO:0010829	negative regulation of glucose transmembrane transport	2/119	21/18888	0.0952381	15.1164	5.15369	0.00764359	0.0163026	0.00697282	TNF/IL1B	2
BP	GO:0019370	leukotriene biosynthetic process	2/119	21/18888	0.0952381	15.1164	5.15369	0.00764359	0.0163026	0.00697282	SYK/ALOX5	2
BP	GO:0032211	negative regulation of telomere maintenance via telomerase	2/119	21/18888	0.0952381	15.1164	5.15369	0.00764359	0.0163026	0.00697282	SRC/TP53	2
BP	GO:0032495	response to muramyl dipeptide	2/119	21/18888	0.0952381	15.1164	5.15369	0.00764359	0.0163026	0.00697282	RELA/NFKBIA	2
BP	GO:0034104	negative regulation of tissue remodeling	2/119	21/18888	0.0952381	15.1164	5.15369	0.00764359	0.0163026	0.00697282	PPARG/IL6	2
BP	GO:0035809	regulation of urine volume	2/119	21/18888	0.0952381	15.1164	5.15369	0.00764359	0.0163026	0.00697282	AKR1B1/EDN1	2
BP	GO:0043651	linoleic acid metabolic process	2/119	21/18888	0.0952381	15.1164	5.15369	0.00764359	0.0163026	0.00697282	ALOX5/ALOX15	2
BP	GO:0045056	transcytosis	2/119	21/18888	0.0952381	15.1164	5.15369	0.00764359	0.0163026	0.00697282	IGF1R/SRC	2
BP	GO:0051988	regulation of attachment of spindle microtubules to kinetochore	2/119	21/18888	0.0952381	15.1164	5.15369	0.00764359	0.0163026	0.00697282	BIRC5/CCNB1	2
BP	GO:0061050	regulation of cell growth involved in cardiac muscle cell development	2/119	21/18888	0.0952381	15.1164	5.15369	0.00764359	0.0163026	0.00697282	PPARA/EDN1	2
BP	GO:0071605	monocyte chemotactic protein-1 production	2/119	21/18888	0.0952381	15.1164	5.15369	0.00764359	0.0163026	0.00697282	SYK/IL1B	2
BP	GO:0071637	regulation of monocyte chemotactic protein-1 production	2/119	21/18888	0.0952381	15.1164	5.15369	0.00764359	0.0163026	0.00697282	SYK/IL1B	2
BP	GO:0071800	podosome assembly	2/119	21/18888	0.0952381	15.1164	5.15369	0.00764359	0.0163026	0.00697282	SRC/TNF	2
BP	GO:0090266	regulation of mitotic cell cycle spindle assembly checkpoint	2/119	21/18888	0.0952381	15.1164	5.15369	0.00764359	0.0163026	0.00697282	BIRC5/CCNB1	2
BP	GO:0097049	motor neuron apoptotic process	2/119	21/18888	0.0952381	15.1164	5.15369	0.00764359	0.0163026	0.00697282	BCL2/BAX	2
BP	GO:1903504	regulation of mitotic spindle checkpoint	2/119	21/18888	0.0952381	15.1164	5.15369	0.00764359	0.0163026	0.00697282	BIRC5/CCNB1	2
BP	GO:2000738	positive regulation of stem cell differentiation	2/119	21/18888	0.0952381	15.1164	5.15369	0.00764359	0.0163026	0.00697282	FGF2/TGFB2	2
BP	GO:0040014	regulation of multicellular organism growth	3/119	64/18888	0.046875	7.44013	4.10925	0.00768365	0.0163794	0.00700567	STAT3/BCL2/SOD1	3
BP	GO:0007517	muscle organ development	7/119	359/18888	0.0194986	3.09487	3.1909	0.00770419	0.0164145	0.00702069	SIRT1/BCL2/FOS/CTNNB1/GJA1/TGFB1/TGFB2	7
BP	GO:0002377	immunoglobulin production	5/119	194/18888	0.0257732	4.09079	3.44551	0.00772077	0.0164412	0.0070321	IL10/TNF/IL6/TGFB1/CD28	5
BP	GO:0031346	positive regulation of cell projection organization	7/119	360/18888	0.0194444	3.08627	3.18231	0.00781696	0.0166372	0.00711596	IGF1R/KIT/SRC/VEGFA/NFE2L2/NTRK1/MTOR	7
BP	GO:0010811	positive regulation of cell-substrate adhesion	4/119	124/18888	0.0322581	5.12009	3.66513	0.00786671	0.0167168	0.00714998	ALOX15/ITGA5/ITGB3/VEGFA	4
BP	GO:0032479	regulation of type I interferon production	4/119	124/18888	0.0322581	5.12009	3.66513	0.00786671	0.0167168	0.00714998	SYK/IL10/STAT1/XIAP	4
BP	GO:0032606	type I interferon production	4/119	124/18888	0.0322581	5.12009	3.66513	0.00786671	0.0167168	0.00714998	SYK/IL10/STAT1/XIAP	4
BP	GO:0042058	regulation of epidermal growth factor receptor signaling pathway	3/119	65/18888	0.0461538	7.32566	4.06774	0.00801896	0.0170224	0.0072807	EGFR/MMP9/TGFB1	3
BP	GO:0050435	amyloid-beta metabolic process	3/119	65/18888	0.0461538	7.32566	4.06774	0.00801896	0.0170224	0.0072807	RELA/TNF/CASP3	3
BP	GO:0048839	inner ear development	5/119	196/18888	0.0255102	4.04905	3.41664	0.00805157	0.0170827	0.00730648	ESRRB/SOD1/FGF2/COL2A1/TGFB2	5
BP	GO:0015909	long-chain fatty acid transport	3/119	66/18888	0.0454545	7.21467	4.02709	0.00836278	0.0176639	0.00755508	SYK/SLC2A1/PPARG	3
BP	GO:0016445	somatic diversification of immunoglobulins	3/119	66/18888	0.0454545	7.21467	4.02709	0.00836278	0.0176639	0.00755508	IL10/TGFB1/CD28	3
BP	GO:0030199	collagen fibril organization	3/119	66/18888	0.0454545	7.21467	4.02709	0.00836278	0.0176639	0.00755508	CYP1B1/COL2A1/TGFB2	3
BP	GO:0002837	regulation of immune response to tumor cell	2/119	22/18888	0.0909091	14.4293	5.01834	0.00837355	0.0176639	0.00755508	AHR/TGFB1	2
BP	GO:0018394	peptidyl-lysine acetylation	2/119	22/18888	0.0909091	14.4293	5.01834	0.00837355	0.0176639	0.00755508	HDAC2/SIRT1	2
BP	GO:0032069	regulation of nuclease activity	2/119	22/18888	0.0909091	14.4293	5.01834	0.00837355	0.0176639	0.00755508	SIRT1/PRKCD	2
BP	GO:0035584	calcium-mediated signaling using intracellular calcium source	2/119	22/18888	0.0909091	14.4293	5.01834	0.00837355	0.0176639	0.00755508	PRKACA/VCAM1	2
BP	GO:0048485	sympathetic nervous system development	2/119	22/18888	0.0909091	14.4293	5.01834	0.00837355	0.0176639	0.00755508	CTNNB1/NTRK1	2
BP	GO:0060008	Sertoli cell differentiation	2/119	22/18888	0.0909091	14.4293	5.01834	0.00837355	0.0176639	0.00755508	IL1A/NTRK1	2
BP	GO:0090231	regulation of spindle checkpoint	2/119	22/18888	0.0909091	14.4293	5.01834	0.00837355	0.0176639	0.00755508	BIRC5/CCNB1	2
BP	GO:1903054	negative regulation of extracellular matrix organization	2/119	22/18888	0.0909091	14.4293	5.01834	0.00837355	0.0176639	0.00755508	PPARG/TGFB1	2
BP	GO:0090101	negative regulation of transmembrane receptor protein serine/threonine kinase signaling pathway	5/119	198/18888	0.0252525	4.00815	3.38814	0.00839211	0.0176938	0.00756788	HDAC2/SIRT1/PPARA/PPARG/TP53	5
BP	GO:0010639	negative regulation of organelle organization	7/119	365/18888	0.0191781	3.044	3.13982	0.00839923	0.0176996	0.00757036	SRC/PPARG/TP53/PRKCD/BIRC5/CCNB1/MTOR	7
BP	GO:0003231	cardiac ventricle development	4/119	127/18888	0.0314961	4.99914	3.6006	0.0085428	0.0179834	0.00769174	HIF1A/NOS3/TGFB1/TGFB2	4
BP	GO:0042471	ear morphogenesis	4/119	127/18888	0.0314961	4.99914	3.6006	0.0085428	0.0179834	0.00769174	MAPK1/SOD1/EDN1/COL2A1	4
BP	GO:0046888	negative regulation of hormone secretion	3/119	67/18888	0.0447761	7.10699	3.98729	0.00871516	0.0183177	0.00783471	EDN1/GJA1/IL1B	3
BP	GO:0048857	neural nucleus development	3/119	67/18888	0.0447761	7.10699	3.98729	0.00871516	0.0183177	0.00783471	MAOB/BCL2/FGF2	3
BP	GO:0055021	regulation of cardiac muscle tissue growth	3/119	67/18888	0.0447761	7.10699	3.98729	0.00871516	0.0183177	0.00783471	PPARA/EDN1/FGF2	3
BP	GO:0019079	viral genome replication	4/119	129/18888	0.0310078	4.92163	3.5587	0.00901402	0.018936	0.00809917	BCL2/TNF/CXCL8/CD28	4
BP	GO:0006687	glycosphingolipid metabolic process	3/119	68/18888	0.0441176	7.00247	3.94829	0.00907614	0.0189703	0.00811386	KIT/BAX/PRKCD	3
BP	GO:0035019	somatic stem cell population maintenance	3/119	68/18888	0.0441176	7.00247	3.94829	0.00907614	0.0189703	0.00811386	KIT/STAT3/MYC	3
BP	GO:0042987	amyloid precursor protein catabolic process	3/119	68/18888	0.0441176	7.00247	3.94829	0.00907614	0.0189703	0.00811386	RELA/TNF/CASP3	3
BP	GO:0051926	negative regulation of calcium ion transport	3/119	68/18888	0.0441176	7.00247	3.94829	0.00907614	0.0189703	0.00811386	PTGS2/BCL2/NOS3	3
BP	GO:0150116	regulation of cell-substrate junction organization	3/119	68/18888	0.0441176	7.00247	3.94829	0.00907614	0.0189703	0.00811386	SRC/VEGFA/PTEN	3
BP	GO:1902808	positive regulation of cell cycle G1/S phase transition	3/119	68/18888	0.0441176	7.00247	3.94829	0.00907614	0.0189703	0.00811386	EGFR/CYP1A1/CCND1	3
BP	GO:2000144	positive regulation of DNA-templated transcription initiation	3/119	68/18888	0.0441176	7.00247	3.94829	0.00907614	0.0189703	0.00811386	JUN/TP53/NFKBIA	3
BP	GO:0002223	stimulatory C-type lectin receptor signaling pathway	2/119	23/18888	0.0869565	13.802	4.89155	0.00913352	0.0189703	0.00811386	SYK/SRC	2
BP	GO:0002834	regulation of response to tumor cell	2/119	23/18888	0.0869565	13.802	4.89155	0.00913352	0.0189703	0.00811386	AHR/TGFB1	2
BP	GO:0003085	negative regulation of systemic arterial blood pressure	2/119	23/18888	0.0869565	13.802	4.89155	0.00913352	0.0189703	0.00811386	TNF/SOD2	2
BP	GO:0003177	pulmonary valve development	2/119	23/18888	0.0869565	13.802	4.89155	0.00913352	0.0189703	0.00811386	NOS3/TGFB2	2
BP	GO:0006925	inflammatory cell apoptotic process	2/119	23/18888	0.0869565	13.802	4.89155	0.00913352	0.0189703	0.00811386	SIRT1/IL6	2
BP	GO:0036120	cellular response to platelet-derived growth factor stimulus	2/119	23/18888	0.0869565	13.802	4.89155	0.00913352	0.0189703	0.00811386	SRC/ITGB3	2
BP	GO:0036303	lymph vessel morphogenesis	2/119	23/18888	0.0869565	13.802	4.89155	0.00913352	0.0189703	0.00811386	VEGFA/FGF2	2
BP	GO:0045063	T-helper 1 cell differentiation	2/119	23/18888	0.0869565	13.802	4.89155	0.00913352	0.0189703	0.00811386	CD80/MTOR	2
BP	GO:0045723	positive regulation of fatty acid biosynthetic process	2/119	23/18888	0.0869565	13.802	4.89155	0.00913352	0.0189703	0.00811386	PTGS2/IL1B	2
BP	GO:0045932	negative regulation of muscle contraction	2/119	23/18888	0.0869565	13.802	4.89155	0.00913352	0.0189703	0.00811386	PTGS2/SOD1	2
BP	GO:0060352	cell adhesion molecule production	2/119	23/18888	0.0869565	13.802	4.89155	0.00913352	0.0189703	0.00811386	IL1B/CXCL8	2
BP	GO:0072202	cell differentiation involved in metanephros development	2/119	23/18888	0.0869565	13.802	4.89155	0.00913352	0.0189703	0.00811386	STAT1/CTNNB1	2
BP	GO:1902254	negative regulation of intrinsic apoptotic signaling pathway by p53 class mediator	2/119	23/18888	0.0869565	13.802	4.89155	0.00913352	0.0189703	0.00811386	SIRT1/BCL2	2
BP	GO:1990840	response to lectin	2/119	23/18888	0.0869565	13.802	4.89155	0.00913352	0.0189703	0.00811386	SYK/SRC	2
BP	GO:1990858	cellular response to lectin	2/119	23/18888	0.0869565	13.802	4.89155	0.00913352	0.0189703	0.00811386	SYK/SRC	2
BP	GO:0009749	response to glucose	5/119	203/18888	0.0246305	3.90943	3.31851	0.00928695	0.0192791	0.00824592	IGF1R/PRKACA/CASP3/HIF1A/ICAM1	5
BP	GO:0044282	small molecule catabolic process	7/119	373/18888	0.0187668	2.97871	3.07333	0.00939661	0.0194968	0.00833902	CYP3A4/CYP1A1/PPARA/TP53/XDH/NOS3/PON1	7
BP	GO:0032007	negative regulation of TOR signaling	3/119	69/18888	0.0434783	6.90099	3.91008	0.00944577	0.0195887	0.00837835	SIRT1/PRKACA/HIF1A	3
BP	GO:0051346	negative regulation of hydrolase activity	5/119	204/18888	0.0245098	3.89026	3.30485	0.00947351	0.0196261	0.00839434	MMP9/SRC/VEGFA/TNF/XIAP	5
BP	GO:0055001	muscle cell development	5/119	204/18888	0.0245098	3.89026	3.30485	0.00947351	0.0196261	0.00839434	PPARA/VEGFA/BCL2/EDN1/MTOR	5
BP	GO:0030301	cholesterol transport	4/119	132/18888	0.030303	4.80978	3.49745	0.00975218	0.0201931	0.00863685	SIRT1/PPARG/NFKBIA/PON1	4
BP	GO:0002562	somatic diversification of immune receptors via germline recombination within a single locus	3/119	70/18888	0.0428571	6.8024	3.87262	0.00982409	0.0203004	0.00868276	IL10/TGFB1/CD28	3
BP	GO:0016444	somatic cell DNA recombination	3/119	70/18888	0.0428571	6.8024	3.87262	0.00982409	0.0203004	0.00868276	IL10/TGFB1/CD28	3
BP	GO:0042490	mechanoreceptor differentiation	3/119	70/18888	0.0428571	6.8024	3.87262	0.00982409	0.0203004	0.00868276	SOD1/FGF2/NTRK1	3
BP	GO:0071479	cellular response to ionizing radiation	3/119	70/18888	0.0428571	6.8024	3.87262	0.00982409	0.0203004	0.00868276	SIRT1/TP53/BRCA2	3
BP	GO:0016051	carbohydrate biosynthetic process	5/119	206/18888	0.0242718	3.85249	3.27779	0.00985436	0.020308	0.00868599	AKR1B1/SIRT1/PPARA/PRKACA/TGFB1	5
BP	GO:0060491	regulation of cell projection assembly	5/119	206/18888	0.0242718	3.85249	3.27779	0.00985436	0.020308	0.00868599	KIT/SRC/ICAM1/PRKCD/MTOR	5
BP	GO:0002320	lymphoid progenitor cell differentiation	2/119	24/18888	0.0833333	13.2269	4.77243	0.00992311	0.020308	0.00868599	KIT/BCL2	2
BP	GO:0002922	positive regulation of humoral immune response	2/119	24/18888	0.0833333	13.2269	4.77243	0.00992311	0.020308	0.00868599	TNF/IL1B	2
BP	GO:0006706	steroid catabolic process	2/119	24/18888	0.0833333	13.2269	4.77243	0.00992311	0.020308	0.00868599	CYP1A2/CYP3A4	2
BP	GO:0006740	NADPH regeneration	2/119	24/18888	0.0833333	13.2269	4.77243	0.00992311	0.020308	0.00868599	TP53/MTOR	2
BP	GO:0010640	regulation of platelet-derived growth factor receptor signaling pathway	2/119	24/18888	0.0833333	13.2269	4.77243	0.00992311	0.020308	0.00868599	SRC/F3	2
BP	GO:0014821	phasic smooth muscle contraction	2/119	24/18888	0.0833333	13.2269	4.77243	0.00992311	0.020308	0.00868599	KIT/EDN1	2
BP	GO:0030539	male genitalia development	2/119	24/18888	0.0833333	13.2269	4.77243	0.00992311	0.020308	0.00868599	AR/CTNNB1	2
BP	GO:0033233	regulation of protein sumoylation	2/119	24/18888	0.0833333	13.2269	4.77243	0.00992311	0.020308	0.00868599	RELA/CTNNB1	2
BP	GO:0046628	positive regulation of insulin receptor signaling pathway	2/119	24/18888	0.0833333	13.2269	4.77243	0.00992311	0.020308	0.00868599	SRC/SIRT1	2
BP	GO:0046885	regulation of hormone biosynthetic process	2/119	24/18888	0.0833333	13.2269	4.77243	0.00992311	0.020308	0.00868599	IGF1R/HIF1A	2
BP	GO:0048634	regulation of muscle organ development	2/119	24/18888	0.0833333	13.2269	4.77243	0.00992311	0.020308	0.00868599	GJA1/TGFB1	2
BP	GO:0070233	negative regulation of T cell apoptotic process	2/119	24/18888	0.0833333	13.2269	4.77243	0.00992311	0.020308	0.00868599	BCL2/HIF1A	2
BP	GO:0072273	metanephric nephron morphogenesis	2/119	24/18888	0.0833333	13.2269	4.77243	0.00992311	0.020308	0.00868599	STAT1/CTNNB1	2
BP	GO:1900407	regulation of cellular response to oxidative stress	2/119	24/18888	0.0833333	13.2269	4.77243	0.00992311	0.020308	0.00868599	ALOX5/NFE2L2	2
BP	GO:1901983	regulation of protein acetylation	2/119	24/18888	0.0833333	13.2269	4.77243	0.00992311	0.020308	0.00868599	HDAC2/SIRT1	2
BP	GO:2000810	regulation of bicellular tight junction assembly	2/119	24/18888	0.0833333	13.2269	4.77243	0.00992311	0.020308	0.00868599	PRKACA/TNF	2
BP	GO:2001026	regulation of endothelial cell chemotaxis	2/119	24/18888	0.0833333	13.2269	4.77243	0.00992311	0.020308	0.00868599	VEGFA/FGF2	2
BP	GO:0003208	cardiac ventricle morphogenesis	3/119	71/18888	0.0422535	6.70659	3.83588	0.0102111	0.0208658	0.00892457	HIF1A/TGFB1/TGFB2	3
BP	GO:0070830	bicellular tight junction assembly	3/119	71/18888	0.0422535	6.70659	3.83588	0.0102111	0.0208658	0.00892457	PRKACA/TNF/PECAM1	3
BP	GO:0071677	positive regulation of mononuclear cell migration	3/119	71/18888	0.0422535	6.70659	3.83588	0.0102111	0.0208658	0.00892457	ITGB3/TNF/CCR2	3
BP	GO:0016064	immunoglobulin mediated immune response	5/119	208/18888	0.0240385	3.81545	3.25106	0.0102456	0.0209257	0.00895018	IL10/TNF/PRKCD/TGFB1/CD28	5
BP	GO:0007389	pattern specification process	8/119	474/18888	0.0168776	2.67886	2.94758	0.0103052	0.0210367	0.00899765	AR/TP53/HIF1A/EDN1/FGF2/CTNNB1/GJA1/DDIT3	8
BP	GO:0002067	glandular epithelial cell differentiation	3/119	72/18888	0.0416667	6.61345	3.79985	0.0106069	0.0216091	0.0092425	HIF1A/FGF2/CTNNB1	3
BP	GO:0032008	positive regulation of TOR signaling	3/119	72/18888	0.0416667	6.61345	3.79985	0.0106069	0.0216091	0.0092425	SYK/SRC/F3	3
BP	GO:0060411	cardiac septum morphogenesis	3/119	72/18888	0.0416667	6.61345	3.79985	0.0106069	0.0216091	0.0092425	TP53/NOS3/TGFB2	3
BP	GO:1901184	regulation of ERBB signaling pathway	3/119	72/18888	0.0416667	6.61345	3.79985	0.0106069	0.0216091	0.0092425	EGFR/MMP9/TGFB1	3
BP	GO:0006470	protein dephosphorylation	5/119	210/18888	0.0238095	3.77911	3.22467	0.0106474	0.0216807	0.0092731	TNF/PRKCD/TGFB1/PTEN/MTOR	5
BP	GO:0010878	cholesterol storage	2/119	25/18888	0.08	12.6978	4.66019	0.0107419	0.0217635	0.00930854	PPARA/PPARG	2
BP	GO:0030318	melanocyte differentiation	2/119	25/18888	0.08	12.6978	4.66019	0.0107419	0.0217635	0.00930854	KIT/BCL2	2
BP	GO:0038095	Fc-epsilon receptor signaling pathway	2/119	25/18888	0.08	12.6978	4.66019	0.0107419	0.0217635	0.00930854	SYK/MAPK8	2
BP	GO:0046716	muscle cell cellular homeostasis	2/119	25/18888	0.08	12.6978	4.66019	0.0107419	0.0217635	0.00930854	SOD1/HIF1A	2
BP	GO:0051882	mitochondrial depolarization	2/119	25/18888	0.08	12.6978	4.66019	0.0107419	0.0217635	0.00930854	SRC/BCL2	2
BP	GO:0060561	apoptotic process involved in morphogenesis	2/119	25/18888	0.08	12.6978	4.66019	0.0107419	0.0217635	0.00930854	BAX/TGFB2	2
BP	GO:0086064	cell communication by electrical coupling involved in cardiac conduction	2/119	25/18888	0.08	12.6978	4.66019	0.0107419	0.0217635	0.00930854	PRKACA/GJA1	2
BP	GO:0090335	regulation of brown fat cell differentiation	2/119	25/18888	0.08	12.6978	4.66019	0.0107419	0.0217635	0.00930854	PTGS2/SIRT1	2
BP	GO:1905063	regulation of vascular associated smooth muscle cell differentiation	2/119	25/18888	0.08	12.6978	4.66019	0.0107419	0.0217635	0.00930854	KIT/SOD2	2
BP	GO:1905523	positive regulation of macrophage migration	2/119	25/18888	0.08	12.6978	4.66019	0.0107419	0.0217635	0.00930854	MAPK1/C3AR1	2
BP	GO:0006879	intracellular iron ion homeostasis	3/119	73/18888	0.0410959	6.52285	3.7645	0.0110116	0.0222319	0.00950887	SOD1/HIF1A/MYC	3
BP	GO:0032481	positive regulation of type I interferon production	3/119	73/18888	0.0410959	6.52285	3.7645	0.0110116	0.0222319	0.00950887	SYK/STAT1/XIAP	3
[truncated: 596 more rows]

## Sheet: top 10
BP	GO:0009410	response to xenobiotic stimulus	38/119	444/18888	0.0855856	13.5844	21.3663	8.53214e-33	3.4521e-29	1.47651e-29	SLC6A2/PTGS2/CYP1A2/CYP2C9/CYP3A4/CYP2C19/LCK/CYP1B1/AHR/EGFR/ABCB1/CYP1A1/MMP2/RELA/SRC/HDAC2/ABCC1/ITGB3/NR1I2/MAOB/CCND1/BCL2/FOS/IL10/TNF/CASP3/TP53/SOD1/CAT/STAT1/EDN1/CTNNB1/MYC/IL1B/SOD2/NFE2L2/NQO1/NTRK1	38
BP	GO:0062197	cellular response to chemical stress	32/119	311/18888	0.102894	16.3316	21.7077	4.78399e-30	9.67802e-27	4.13941e-27	PTGS2/CYP1B1/ALOX5/EGFR/AKR1B1/MMP9/MMP2/RELA/SRC/HDAC2/ABCC1/SIRT1/SLC2A1/FOS/MAPK1/JUN/IL6/CASP3/TP53/MAPK8/SOD1/CAT/HIF1A/EDN1/PRKCD/SOD2/NOS3/DDIT3/MPO/NFE2L2/NQO1/MTOR	32
BP	GO:0000302	response to reactive oxygen species	27/119	203/18888	0.133005	21.1109	22.9386	2.09024e-28	2.81904e-25	1.20574e-25	CYP1B1/EGFR/MMP9/MMP2/RELA/SRC/HDAC2/SIRT1/BCL2/FOS/MAPK1/JUN/IL6/CASP3/MAPK8/SOD1/CAT/HIF1A/STAT1/EDN1/PRKCD/SOD2/NOS3/IL1A/MPO/NFE2L2/NQO1	27
BP	GO:0006979	response to oxidative stress	32/119	398/18888	0.080402	12.7616	18.8832	1.24984e-26	1.26421e-23	5.4072e-24	PTGS1/PTGS2/CYP1B1/ALOX5/EGFR/MMP9/MMP2/RELA/SRC/HDAC2/ABCC1/SIRT1/BCL2/FOS/MAPK1/JUN/IL6/CASP3/TP53/MAPK8/SOD1/CAT/HIF1A/STAT1/EDN1/PRKCD/SOD2/NOS3/IL1A/MPO/NFE2L2/NQO1	32
BP	GO:0034599	cellular response to oxidative stress	26/119	248/18888	0.104839	16.6403	19.7416	1.28498e-24	1.0398e-21	4.44737e-22	CYP1B1/ALOX5/EGFR/MMP9/MMP2/RELA/SRC/HDAC2/ABCC1/SIRT1/FOS/MAPK1/JUN/IL6/TP53/MAPK8/SOD1/CAT/HIF1A/EDN1/PRKCD/SOD2/NOS3/MPO/NFE2L2/NQO1	26
BP	GO:0034614	cellular response to reactive oxygen species	22/119	151/18888	0.145695	23.1252	21.735	4.01521e-24	2.63356e-21	1.12641e-21	CYP1B1/EGFR/MMP9/MMP2/RELA/SRC/HDAC2/SIRT1/FOS/MAPK1/JUN/IL6/MAPK8/SOD1/CAT/EDN1/PRKCD/SOD2/NOS3/MPO/NFE2L2/NQO1	22
BP	GO:1902893	regulation of miRNA transcription	18/119	75/18888	0.24	38.0934	25.6291	4.55633e-24	2.63356e-21	1.12641e-21	ESR1/EGFR/RELA/AR/PPARA/PPARG/STAT3/VEGFA/FOS/IL10/TNF/JUN/TP53/HIF1A/FGF2/MYC/TGFB1/TGFB2	18
BP	GO:0061614	miRNA transcription	18/119	76/18888	0.236842	37.5922	25.4514	5.94003e-24	3.00417e-21	1.28492e-21	ESR1/EGFR/RELA/AR/PPARA/PPARG/STAT3/VEGFA/FOS/IL10/TNF/JUN/TP53/HIF1A/FGF2/MYC/TGFB1/TGFB2	18
BP	GO:0140747	regulation of ncRNA transcription	19/119	97/18888	0.195876	31.09	23.6574	1.60478e-23	7.21438e-21	3.08568e-21	ESR1/EGFR/RELA/AR/PPARA/PPARG/STAT3/VEGFA/FOS/IL10/TNF/JUN/TP53/HIF1A/FGF2/MYC/TGFB1/MTOR/TGFB2	19
BP	GO:0001666	response to hypoxia	27/119	313/18888	0.086262	13.6917	18.0286	2.84739e-23	1.15205e-20	4.92748e-21	PTGS2/CYP1A1/MMP2/SRC/SIRT1/SLC2A1/PPARA/PPARG/VEGFA/BCL2/FOS/PLAU/TNF/CASP3/TP53/CAT/HIF1A/EDN1/MYC/VCAM1/SOD2/TGFB1/PLAT/IL1A/NFE2L2/MTOR/TGFB2	27
CC	GO:0045121	membrane raft	17/120	286/19894	0.0594406	9.85425	11.7493	1.4972e-12	2.19331e-10	1.68363e-10	PTGS2/LCK/EGFR/IGF1R/SRC/SLC2A1/PRKACA/MAPK1/TNF/CTNNB1/GJA1/ICAM1/SELE/PECAM1/NOS3/ABCG2/TNFRSF10A	17
CC	GO:0098857	membrane microdomain	17/120	287/19894	0.0592334	9.81992	11.7245	1.58361e-12	2.19331e-10	1.68363e-10	PTGS2/LCK/EGFR/IGF1R/SRC/SLC2A1/PRKACA/MAPK1/TNF/CTNNB1/GJA1/ICAM1/SELE/PECAM1/NOS3/ABCG2/TNFRSF10A	17
CC	GO:0009897	external side of plasma membrane	16/120	405/19894	0.0395062	6.54947	8.78977	2.91952e-09	2.69569e-07	2.06927e-07	CA4/ABCB1/KIT/ITGA5/ITGB3/PLAU/TNF/F3/ICAM1/SELE/VCAM1/PECAM1/ABCG2/CD80/CCR2/CD28	16
CC	GO:0044853	plasma membrane raft	9/120	113/19894	0.079646	13.204	10.1347	2.75433e-08	1.88388e-06	1.44611e-06	PTGS2/IGF1R/SRC/SLC2A1/PRKACA/MAPK1/CTNNB1/SELE/NOS3	9
CC	GO:0005901	caveola	8/120	82/19894	0.097561	16.174	10.726	3.4005e-08	1.88388e-06	1.44611e-06	PTGS2/IGF1R/SRC/SLC2A1/MAPK1/CTNNB1/SELE/NOS3	8
CC	GO:0090575	RNA polymerase II transcription regulator complex	10/120	255/19894	0.0392157	6.50131	6.88763	3.38647e-06	0.000156342	0.000120012	PPARG/STAT3/FOS/JUN/HIF1A/STAT1/CTNNB1/MYC/DDIT3/NFE2L2	10
CC	GO:0045177	apical part of cell	13/120	468/19894	0.0277778	4.60509	6.1481	5.09093e-06	0.000201455	0.000154642	CA4/EGFR/ABCB1/ABCC1/ITGB3/SLC2A1/CTNNB1/GJA1/VCAM1/MGAM/PLAT/PTEN/ABCG2	13
CC	GO:0098636	protein complex involved in cell adhesion	5/120	57/19894	0.0877193	14.5424	7.97606	2.39315e-05	0.000766474	0.000588363	ITGA5/ITGB3/PLAU/CD80/CD28	5
CC	GO:0097136	Bcl-2 family protein complex	3/120	10/19894	0.3	49.735	12.0083	2.49035e-05	0.000766474	0.000588363	BCL2/BAX/MCL1	3
CC	GO:0000791	euchromatin	5/120	61/19894	0.0819672	13.5888	7.67094	3.33553e-05	0.000923943	0.00070924	ESR1/SIRT1/JUN/HIF1A/CTNNB1	5
MF	GO:0061629	RNA polymerase II-specific DNA-binding transcription factor binding	21/120	343/18522	0.0612245	9.45	12.7558	6.01898e-15	2.63029e-12	1.69165e-12	ESR1/AHR/RELA/ESRRB/SRC/AR/HDAC2/SIRT1/NR1I2/PPARA/PPARG/STAT3/FOS/JUN/TP53/NFKBIA/HIF1A/STAT1/CTNNB1/DDIT3/NFE2L2	21
MF	GO:0020037	heme binding	15/120	142/18522	0.105634	16.3046	14.7837	2.08461e-14	4.55488e-12	2.92943e-12	PTGS1/PTGS2/CYP1A2/CYP2C9/CYP3A4/CYP2C19/CYP1B1/CYP1A1/SRC/CYP11B1/CYP11B2/CYP17A1/CAT/NOS3/MPO	15
MF	GO:0008395	steroid hydroxylase activity	9/120	26/18522	0.346154	53.4288	21.6027	4.22326e-14	5.04946e-12	3.24752e-12	CYP1A2/CYP2C9/CYP3A4/CYP2C19/CYP1B1/CYP1A1/CYP11B1/CYP11B2/CYP17A1	9
MF	GO:0140297	DNA-binding transcription factor binding	23/120	478/18522	0.0481172	7.42688	11.4958	4.64457e-14	5.04946e-12	3.24752e-12	ESR1/AHR/RELA/ESRRB/SRC/AR/HDAC2/SIRT1/NR1I2/PPARA/PPARG/STAT3/BCL2/FOS/JUN/TP53/NFKBIA/HIF1A/STAT1/CTNNB1/MYC/DDIT3/NFE2L2	23
MF	GO:0046906	tetrapyrrole binding	15/120	152/18522	0.0986842	15.2319	14.2272	5.77742e-14	5.04946e-12	3.24752e-12	PTGS1/PTGS2/CYP1A2/CYP2C9/CYP3A4/CYP2C19/CYP1B1/CYP1A1/SRC/CYP11B1/CYP11B2/CYP17A1/CAT/NOS3/MPO	15
MF	GO:0004879	nuclear receptor activity	10/120	52/18522	0.192308	29.6827	16.7255	1.11957e-12	8.15423e-11	5.24432e-11	ESR1/AHR/ESRRA/ESRRB/AR/ESR2/NR1I2/PPARA/PPARG/STAT3	10
MF	GO:0098531	ligand-activated transcription factor activity	10/120	53/18522	0.188679	29.1226	16.5563	1.37248e-12	8.56822e-11	5.51058e-11	ESR1/AHR/ESRRA/ESRRB/AR/ESR2/NR1I2/PPARA/PPARG/STAT3	10
MF	GO:0005126	cytokine receptor binding	17/120	273/18522	0.0622711	9.61154	11.5753	2.16984e-12	1.18527e-10	7.62299e-11	SYK/ITGA5/ITGB3/VEGFA/IL10/TNF/IL6/CASP3/STAT1/IL1B/CXCL8/TGFB1/IL1A/NTRK1/CCR2/TNFSF10/TGFB2	17
MF	GO:0001221	transcription coregulator binding	12/120	114/18522	0.105263	16.2474	13.1866	9.89314e-12	4.80367e-10	3.08944e-10	ESR1/AHR/RELA/AR/PPARA/PPARG/FOS/HIF1A/STAT1/CTNNB1/MYC/NFE2L2	12
MF	GO:0005506	iron ion binding	12/120	153/18522	0.0784314	12.1059	11.139	3.20069e-10	1.3987e-08	8.99562e-09	CYP1A2/CYP2C9/CYP3A4/CYP2C19/CYP1B1/ALOX5/CYP1A1/ALOX15/CYP11B1/CYP11B2/CYP17A1/XDH	12
