# Supplementary material for: Uncovering the mechanism of resveratrol in the treatment of asthma: a network pharmacology approach with molecular docking and experimental validation
Source: Front Pharmacol. 2025 May 16;16:1596737. doi: 10.3389/fphar.2025.1596737 (PMC12122464; doi:10.3389/fphar.2025.1596737)
Supplement: Supplementary file 1 [file DataSheet1.zip › Supplementary data/network pharmacology data/GO results/GO.txt]

ONTOLOGY	ID	Description	GeneRatio	BgRatio	RichFactor	FoldEnrichment	zScore	pvalue	p.adjust	qvalue	geneID	Count
BP	GO:0009410	response to xenobiotic stimulus	38/119	444/18888	0.0855855855855856	13.5843742902566	21.3663313307628	8.53214242968558e-33	3.45210482705078e-29	1.47650970046348e-29	SLC6A2/PTGS2/CYP1A2/CYP2C9/CYP3A4/CYP2C19/LCK/CYP1B1/AHR/EGFR/ABCB1/CYP1A1/MMP2/RELA/SRC/HDAC2/ABCC1/ITGB3/NR1I2/MAOB/CCND1/BCL2/FOS/IL10/TNF/CASP3/TP53/SOD1/CAT/STAT1/EDN1/CTNNB1/MYC/IL1B/SOD2/NFE2L2/NQO1/NTRK1	38
BP	GO:0062197	cellular response to chemical stress	32/119	311/18888	0.102893890675241	16.3315950174282	21.7077167717978	4.78399313930871e-30	9.67801812082153e-27	4.13941301106501e-27	PTGS2/CYP1B1/ALOX5/EGFR/AKR1B1/MMP9/MMP2/RELA/SRC/HDAC2/ABCC1/SIRT1/SLC2A1/FOS/MAPK1/JUN/IL6/CASP3/TP53/MAPK8/SOD1/CAT/HIF1A/EDN1/PRKCD/SOD2/NOS3/DDIT3/MPO/NFE2L2/NQO1/MTOR	32
BP	GO:0000302	response to reactive oxygen species	27/119	203/18888	0.133004926108374	21.1108995322267	22.938624279276	2.09024404385531e-28	2.8190424671462e-25	1.20574077477128e-25	CYP1B1/EGFR/MMP9/MMP2/RELA/SRC/HDAC2/SIRT1/BCL2/FOS/MAPK1/JUN/IL6/CASP3/MAPK8/SOD1/CAT/HIF1A/STAT1/EDN1/PRKCD/SOD2/NOS3/IL1A/MPO/NFE2L2/NQO1	27
BP	GO:0006979	response to oxidative stress	32/119	398/18888	0.0804020100502513	12.7616232422617	18.8831632513677	1.24983969485355e-26	1.26421285134437e-23	5.40720120615589e-24	PTGS1/PTGS2/CYP1B1/ALOX5/EGFR/MMP9/MMP2/RELA/SRC/HDAC2/ABCC1/SIRT1/BCL2/FOS/MAPK1/JUN/IL6/CASP3/TP53/MAPK8/SOD1/CAT/HIF1A/STAT1/EDN1/PRKCD/SOD2/NOS3/IL1A/MPO/NFE2L2/NQO1	32
BP	GO:0034599	cellular response to oxidative stress	26/119	248/18888	0.104838709677419	16.6402819192193	19.7415781381596	1.28497588488525e-24	1.03980248604915e-21	4.44736916789759e-22	CYP1B1/ALOX5/EGFR/MMP9/MMP2/RELA/SRC/HDAC2/ABCC1/SIRT1/FOS/MAPK1/JUN/IL6/TP53/MAPK8/SOD1/CAT/HIF1A/EDN1/PRKCD/SOD2/NOS3/MPO/NFE2L2/NQO1	26
BP	GO:0034614	cellular response to reactive oxygen species	22/119	151/18888	0.145695364238411	23.1251599977739	21.7349812024644	4.01521109423766e-24	2.63355893672552e-21	1.12640707963076e-21	CYP1B1/EGFR/MMP9/MMP2/RELA/SRC/HDAC2/SIRT1/FOS/MAPK1/JUN/IL6/MAPK8/SOD1/CAT/EDN1/PRKCD/SOD2/NOS3/MPO/NFE2L2/NQO1	22
BP	GO:1902893	regulation of miRNA transcription	18/119	75/18888	0.24	38.0934453781513	25.6290897391221	4.55633034035557e-24	2.63355893672552e-21	1.12640707963076e-21	ESR1/EGFR/RELA/AR/PPARA/PPARG/STAT3/VEGFA/FOS/IL10/TNF/JUN/TP53/HIF1A/FGF2/MYC/TGFB1/TGFB2	18
BP	GO:0061614	miRNA transcription	18/119	76/18888	0.236842105263158	37.5922158337019	25.4514437898714	5.94002778511825e-24	3.00416905232355e-21	1.28492179983347e-21	ESR1/EGFR/RELA/AR/PPARA/PPARG/STAT3/VEGFA/FOS/IL10/TNF/JUN/TP53/HIF1A/FGF2/MYC/TGFB1/TGFB2	18
BP	GO:0140747	regulation of ncRNA transcription	19/119	97/18888	0.195876288659794	31.0900112622369	23.6574360529023	1.60478003317135e-23	7.21437779356809e-21	3.08568230939614e-21	ESR1/EGFR/RELA/AR/PPARA/PPARG/STAT3/VEGFA/FOS/IL10/TNF/JUN/TP53/HIF1A/FGF2/MYC/TGFB1/MTOR/TGFB2	19
BP	GO:0001666	response to hypoxia	27/119	313/18888	0.0862619808306709	13.6917335624346	18.0286458496212	2.84738870261548e-23	1.15205346907823e-20	4.92748108115774e-21	PTGS2/CYP1A1/MMP2/SRC/SIRT1/SLC2A1/PPARA/PPARG/VEGFA/BCL2/FOS/PLAU/TNF/CASP3/TP53/CAT/HIF1A/EDN1/MYC/VCAM1/SOD2/TGFB1/PLAT/IL1A/NFE2L2/MTOR/TGFB2	27
BP	GO:0070482	response to oxygen levels	28/119	354/18888	0.0790960451977401	12.5543369890329	17.47416713202	4.32898418830956e-23	1.59227909326368e-20	6.81038278046021e-21	PTGS2/CYP1A1/MMP2/SRC/HDAC2/SIRT1/SLC2A1/PPARA/PPARG/VEGFA/BCL2/FOS/PLAU/TNF/CASP3/TP53/CAT/HIF1A/EDN1/MYC/VCAM1/SOD2/TGFB1/PLAT/IL1A/NFE2L2/MTOR/TGFB2	28
BP	GO:0036293	response to decreased oxygen levels	27/119	327/18888	0.0825688073394495	13.1055431346851	17.5829553879238	9.13211240749521e-23	3.07904390006047e-20	1.31694673665984e-20	PTGS2/CYP1A1/MMP2/SRC/SIRT1/SLC2A1/PPARA/PPARG/VEGFA/BCL2/FOS/PLAU/TNF/CASP3/TP53/CAT/HIF1A/EDN1/MYC/VCAM1/SOD2/TGFB1/PLAT/IL1A/NFE2L2/MTOR/TGFB2	27
BP	GO:0002237	response to molecule of bacterial origin	28/119	369/18888	0.0758807588075881	12.0439980870397	17.0594546492495	1.34900171101221e-22	4.19850840211952e-20	1.79575612380896e-20	PTGS2/AHR/CYP1A1/MMP9/RELA/SRC/HDAC2/MAOB/FOS/MAPK1/IL10/TNF/IL6/CASP3/MAPK8/NFKBIA/PRKCA/EDN1/IL1B/SELE/VCAM1/CXCL8/SOD2/NOS3/IL1A/MPO/NQO1/CD80	28
BP	GO:2000628	regulation of miRNA metabolic process	18/119	90/18888	0.2	31.7445378151261	23.2791867561092	1.67299163667658e-22	4.55864221146508e-20	1.94978999288409e-20	ESR1/EGFR/RELA/AR/PPARA/PPARG/STAT3/VEGFA/FOS/IL10/TNF/JUN/TP53/HIF1A/FGF2/MYC/TGFB1/TGFB2	18
BP	GO:0048659	smooth muscle cell proliferation	22/119	178/18888	0.123595505617978	19.6174110093476	19.8713236874891	1.69005519456194e-22	4.55864221146508e-20	1.94978999288409e-20	PTGS2/EGFR/MMP9/MMP2/IGF1R/SRC/ITGB3/PPARG/IL10/TNF/JUN/IL6/STAT1/EDN1/FGF2/CTNNB1/GJA1/SOD2/NOS3/TGFB1/DDIT3/PTEN	22
BP	GO:0072593	reactive oxygen species metabolic process	24/119	238/18888	0.100840336134454	16.005649318551	18.5497583740381	2.40751173628996e-22	6.08799530314323e-20	2.60391400951361e-20	CYP1A2/SYK/CYP1B1/ALOX5/EGFR/CYP1A1/PPARA/MAOB/BCL2/TNF/TP53/XDH/SOD1/CAT/HIF1A/EDN1/PRKCD/SOD2/NOS3/TGFB1/MPO/NFE2L2/NQO1/CRP	24
BP	GO:0032496	response to lipopolysaccharide	27/119	348/18888	0.0775862068965517	12.3146913937989	16.9633598064176	4.74803716930865e-22	1.13003284629546e-19	4.83329604107952e-20	PTGS2/CYP1A1/MMP9/RELA/SRC/HDAC2/MAOB/FOS/MAPK1/IL10/TNF/IL6/CASP3/MAPK8/NFKBIA/PRKCA/EDN1/IL1B/SELE/VCAM1/CXCL8/SOD2/NOS3/IL1A/MPO/NQO1/CD80	27
BP	GO:0033002	muscle cell proliferation	24/119	251/18888	0.0956175298804781	15.1766714653989	18.0035246153897	8.63289937555953e-22	1.94048393741744e-19	8.29969975053794e-20	PTGS2/EGFR/MMP9/MMP2/IGF1R/SRC/ITGB3/PPARG/FOS/IL10/TNF/JUN/IL6/STAT1/EDN1/FGF2/CTNNB1/GJA1/SOD2/NOS3/TGFB1/DDIT3/PTEN/TGFB2	24
BP	GO:2001233	regulation of apoptotic signaling pathway	28/119	396/18888	0.0707070707070707	11.222816399287	16.3704499079095	9.22493686300571e-22	1.96442602882743e-19	8.40210315943568e-20	PTGS2/LCK/MMP9/MMP2/RELA/SRC/AR/SIRT1/BCL2/BAX/IL10/TNF/TP53/SOD1/HIF1A/CTNNB1/MYC/ICAM1/IL1B/PRKCD/MCL1/SOD2/NOS3/DDIT3/IL1A/NFE2L2/TNFSF10/COL2A1	28
BP	GO:1901342	regulation of vasculature development	27/119	362/18888	0.074585635359116	11.8384326106133	16.5792294013006	1.34198401892473e-21	2.71483367028473e-19	1.16116933005908e-19	CYP1B1/ALOX5/RELA/SIRT1/ITGA5/ITGB3/PPARG/STAT3/VEGFA/IL10/TNF/IL6/PRKCA/HIF1A/STAT1/FGF2/CTNNB1/F3/IL1B/CXCL8/NOS3/TGFB1/IL1A/NFE2L2/C3AR1/CCR2/TGFB2	27
BP	GO:0048660	regulation of smooth muscle cell proliferation	21/119	174/18888	0.120689655172414	19.1561866125761	19.1580081255311	2.77098599720046e-21	5.33876635460621e-19	2.28345913754263e-19	PTGS2/EGFR/MMP9/MMP2/IGF1R/SRC/ITGB3/PPARG/IL10/TNF/JUN/IL6/STAT1/EDN1/FGF2/CTNNB1/GJA1/SOD2/NOS3/TGFB1/PTEN	21
BP	GO:1902895	positive regulation of miRNA transcription	15/119	56/18888	0.267857142857143	42.515006002401	24.7733820043979	5.14874641215215e-21	9.46901271980345e-19	4.05001870888906e-19	EGFR/RELA/AR/PPARG/STAT3/FOS/IL10/TNF/JUN/TP53/HIF1A/FGF2/MYC/TGFB1/TGFB2	15
BP	GO:0010586	miRNA metabolic process	18/119	108/18888	0.166666666666667	26.453781512605	21.1227665597615	5.60868655510517e-21	9.86641121824153e-19	4.21999116548874e-19	ESR1/EGFR/RELA/AR/PPARA/PPARG/STAT3/VEGFA/FOS/IL10/TNF/JUN/TP53/HIF1A/FGF2/MYC/TGFB1/TGFB2	18
BP	GO:0045765	regulation of angiogenesis	26/119	353/18888	0.0736543909348442	11.6906229914062	16.1446440928825	1.13625747652159e-20	1.91554072916931e-18	8.19301443597147e-19	CYP1B1/ALOX5/RELA/SIRT1/ITGA5/ITGB3/PPARG/STAT3/VEGFA/IL10/TNF/IL6/PRKCA/HIF1A/STAT1/FGF2/CTNNB1/F3/IL1B/CXCL8/NOS3/IL1A/NFE2L2/C3AR1/CCR2/TGFB2	26
BP	GO:0009612	response to mechanical stimulus	22/119	216/18888	0.101851851851852	16.1661998132586	17.85018137835	1.26412457448749e-20	2.04585921135055e-18	8.75040337034706e-19	PTGS2/EGFR/MMP2/RELA/IGF1R/KIT/SRC/ITGB3/SLC2A1/FOS/TNF/MAPK8/NFKBIA/STAT1/EDN1/FGF2/CTNNB1/IL1B/MPO/TNFRSF10B/NTRK1/TNFRSF10A	22
BP	GO:0097193	intrinsic apoptotic signaling pathway	25/119	319/18888	0.0783699059561129	12.4390822159585	16.4069051922697	1.51240061367343e-20	2.35352803189335e-18	1.00663425460693e-18	PTGS2/LCK/CYP1B1/MMP9/MMP2/SRC/SIRT1/BCL2/BAX/IL10/TNF/CASP3/TP53/SOD1/HIF1A/CTNNB1/MYC/PRKCD/MCL1/SOD2/BCL2A1/DDIT3/TNFRSF10B/NFE2L2/BRCA2	25
BP	GO:0031667	response to nutrient levels	29/119	490/18888	0.0591836734693878	9.39379180243526	14.9901275872944	2.19118347601642e-20	3.28352901628238e-18	1.4044076548035e-18	PTGS2/CYP1B1/EGFR/CYP1A1/RELA/IGF1R/SRC/SIRT1/SLC2A1/PPARA/PPARG/BCL2/FOS/BAX/MAPK1/TNF/TP53/MAPK8/CAT/STAT1/VCAM1/SOD2/DDIT3/IL1A/MPO/NFE2L2/NQO1/NTRK1/MTOR	29
BP	GO:0048732	gland development	28/119	449/18888	0.0623608017817372	9.89807415170968	15.194447490974	2.71729358529775e-20	3.92648923075524e-18	1.67941002038703e-18	ESR1/CYP1B1/EGFR/CYP1A1/MMP2/RELA/SRC/AR/VEGFA/CCND1/BCL2/BAX/MAPK1/IL10/TNF/IL6/XDH/SOD1/HIF1A/EDN1/FGF2/CTNNB1/GJA1/SOD2/TGFB1/BRCA2/TGFA/TGFB2	28
BP	GO:1901653	cellular response to peptide	26/119	376/18888	0.0691489361702128	10.9755050956553	15.5573832373934	5.56702302994099e-20	7.75266661554146e-18	3.31591537215448e-18	CYP1B1/RELA/IGF1R/SRC/ABCC1/CYP11B1/CYP11B2/SIRT1/ITGB3/PPARG/PRKACA/STAT3/FOS/MAPK1/TNF/TP53/PRKCA/STAT1/EDN1/GJA1/ICAM1/IL1B/VCAM1/PRKCD/NFE2L2/MTOR	26
BP	GO:0098781	ncRNA transcription	19/119	146/18888	0.13013698630137	20.6556924139519	18.984152424951	5.74839343712911e-20	7.75266661554146e-18	3.31591537215448e-18	ESR1/EGFR/RELA/AR/PPARA/PPARG/STAT3/VEGFA/FOS/IL10/TNF/JUN/TP53/HIF1A/FGF2/MYC/TGFB1/MTOR/TGFB2	19
BP	GO:0042542	response to hydrogen peroxide	17/119	101/18888	0.168316831683168	26.7157001414427	20.6331115398679	6.12570905108827e-20	7.82887652894576e-18	3.34851133376352e-18	CYP1B1/MMP2/RELA/SRC/HDAC2/SIRT1/BCL2/IL6/CASP3/SOD1/CAT/STAT1/EDN1/PRKCD/SOD2/NFE2L2/NQO1	17
BP	GO:0048545	response to steroid hormone	25/119	338/18888	0.0739644970414201	11.7398438665407	15.864221486636	6.19189443712962e-20	7.82887652894576e-18	3.34851133376352e-18	ESR1/PTGS2/CYP1B1/EGFR/RELA/ESRRA/ESRRB/IGF1R/SRC/AR/ESR2/SIRT1/PPARA/MAOB/BCL2/FOS/MAPK1/IL10/TNF/IL6/CASP3/EDN1/TGFB1/PAPPA/TGFB2	25
BP	GO:0050727	regulation of inflammatory response	27/119	425/18888	0.0635294117647059	10.0835590706871	15.0811263553676	8.77740028610728e-20	1.07616247144212e-17	4.60288550888688e-18	ESR1/PTGS2/SYK/ALOX5/AHR/MMP9/RELA/ALOX15/SRC/ABCC1/PPARA/PPARG/STAT3/IL10/TNF/IL6/NFKBIA/SOD1/IL1B/SELE/PRKCD/TGFB1/XIAP/CCR2/PTGES/BIRC3/CD28	27
BP	GO:2000630	positive regulation of miRNA metabolic process	15/119	67/18888	0.223880597014925	35.5349303900665	22.5480527761576	1.03463038875539e-19	1.23121016261891e-17	5.26604445546085e-18	EGFR/RELA/AR/PPARG/STAT3/FOS/IL10/TNF/JUN/TP53/HIF1A/FGF2/MYC/TGFB1/TGFB2	15
BP	GO:0042060	wound healing	27/119	430/18888	0.0627906976744186	9.96630838381864	14.9757983078519	1.18697143063382e-19	1.3721389738127e-17	5.86881513372032e-18	LCK/SYK/ALOX5/ALOX15/SRC/ITGA5/ITGB3/PPARA/PPARG/VEGFA/PLAU/TNF/IL6/PRKCA/HIF1A/EDN1/FGF2/F3/PRKCD/NOS3/TGFB1/PLAT/PTEN/IL1A/NFE2L2/MTOR/TGFB2	27
BP	GO:0050673	epithelial cell proliferation	28/119	482/18888	0.0580912863070539	9.22040517451794	14.5569851151277	1.79617455720584e-19	2.01870062734857e-17	8.63424260832282e-18	ESR1/ALOX5/EGFR/KIT/AR/SIRT1/ITGB3/PPARG/STAT3/VEGFA/CCND1/BAX/MAPK1/IL10/TNF/IL6/XDH/PRKCA/HIF1A/STAT1/FGF2/CTNNB1/MYC/F3/TGFB1/BRCA2/TGFA/TGFB2	28
BP	GO:0071214	cellular response to abiotic stimulus	24/119	334/18888	0.0718562874251497	11.4052231671112	15.2770767404412	7.29076507372024e-19	7.76274618112424e-17	3.32022653218728e-17	PTGS2/EGFR/AKR1B1/MMP9/MMP1/MMP2/IGF1R/SIRT1/ITGB3/SLC2A1/BAX/CASP3/TP53/MAPK8/FGF2/MYC/GJA1/IL1B/PRKCD/PTEN/TNFRSF10B/MTOR/TNFRSF10A/BRCA2	24
BP	GO:0104004	cellular response to environmental stimulus	24/119	334/18888	0.0718562874251497	11.4052231671112	15.2770767404412	7.29076507372024e-19	7.76274618112424e-17	3.32022653218728e-17	PTGS2/EGFR/AKR1B1/MMP9/MMP1/MMP2/IGF1R/SIRT1/ITGB3/SLC2A1/BAX/CASP3/TP53/MAPK8/FGF2/MYC/GJA1/IL1B/PRKCD/PTEN/TNFRSF10B/MTOR/TNFRSF10A/BRCA2	24
BP	GO:0048661	positive regulation of smooth muscle cell proliferation	16/119	100/18888	0.16	25.3956302521008	19.4762872128987	1.8841239796222e-18	1.95465785167985e-16	8.36032340755438e-17	PTGS2/EGFR/MMP9/MMP2/IGF1R/SRC/ITGB3/IL10/TNF/JUN/IL6/STAT1/EDN1/FGF2/GJA1/TGFB1	16
BP	GO:0043434	response to peptide hormone	26/119	438/18888	0.0593607305936073	9.42189478531138	14.1998280425217	2.47862654171595e-18	2.50713074694568e-16	1.07233211436343e-16	PTGS2/CYP1B1/RELA/IGF1R/SRC/CYP11B1/CYP11B2/SIRT1/ITGB3/SLC2A1/PPARA/PPARG/PRKACA/STAT3/FOS/MAPK1/IL10/CAT/PRKCA/STAT1/EDN1/IL1B/PRKCD/NFE2L2/MTOR/TNFSF10	26
BP	GO:0010038	response to metal ion	24/119	360/18888	0.0666666666666667	10.581512605042	14.6152234071386	4.1284311855261e-18	4.07405672600941e-16	1.74252653889728e-16	PTGS2/CYP1A2/EGFR/CYP1A1/MMP9/ALOX15/KIT/CYP11B1/CYP11B2/MAOB/BCL2/FOS/MAPK1/JUN/CASP3/MAPK8/CAT/HIF1A/EDN1/VCAM1/SOD2/IL1A/NFE2L2/NQO1	24
BP	GO:0009636	response to toxic substance	21/119	260/18888	0.0807692307692308	12.8199095022624	15.2810119197155	1.27085591513752e-17	1.22425786491581e-15	5.23630858267188e-16	PTGS1/PTGS2/CYP1B1/AHR/ABCB1/CYP1A1/MAOB/BCL2/FOS/BAX/TNF/SOD1/CAT/SOD2/NOS3/MPO/ABCG2/NFE2L2/NQO1/PON1/PTGES	21
BP	GO:2001234	negative regulation of apoptotic signaling pathway	20/119	244/18888	0.0819672131147541	13.010056481609	15.0350480218347	6.04637978821945e-17	5.68922154026416e-15	2.43335333459798e-15	PTGS2/MMP9/RELA/SRC/AR/SIRT1/BCL2/BAX/IL10/TNF/HIF1A/CTNNB1/ICAM1/IL1B/MCL1/SOD2/NOS3/IL1A/NFE2L2/COL2A1	20
BP	GO:0050678	regulation of epithelial cell proliferation	24/119	407/18888	0.058968058968059	9.35956888898065	13.5754037780513	6.8302255801368e-17	6.28070288573488e-15	2.68633752481935e-15	ALOX5/EGFR/AR/SIRT1/ITGB3/PPARG/STAT3/VEGFA/CCND1/BAX/IL10/TNF/XDH/PRKCA/HIF1A/STAT1/FGF2/CTNNB1/MYC/F3/TGFB1/BRCA2/TGFA/TGFB2	24
BP	GO:0006690	icosanoid metabolic process	16/119	125/18888	0.128	20.3165042016807	17.2530866629633	7.66751886735507e-17	6.89395140829303e-15	2.94863181706006e-15	PTGS1/PTGS2/CYP1A2/CYP2C9/CYP2C19/SYK/CYP1B1/ALOX5/AKR1B1/CYP1A1/ALOX15/ABCC1/SIRT1/EDN1/IL1B/PTGES	16
BP	GO:0007548	sex differentiation	21/119	288/18888	0.0729166666666667	11.5735294117647	14.3977342483544	1.02743327079312e-16	9.03694568180213e-15	3.86521807135903e-15	ESR1/CYP1B1/MMP2/KIT/SRC/AR/CYP17A1/SIRT1/VEGFA/BCL2/BAX/CASP3/SOD1/CTNNB1/GJA1/NOS3/IL1A/NTRK1/TNFSF10/BRCA2/TGFB2	21
BP	GO:0048771	tissue remodeling	18/119	188/18888	0.0957446808510638	15.1968532093689	15.5770285884929	1.55291531909263e-16	1.33682880447846e-14	5.71778899123916e-15	SYK/EGFR/CYP1A1/MMP2/SRC/ITGB3/PPARG/BAX/IL6/TP53/PRKCA/HIF1A/CTNNB1/GJA1/NOS3/TGFB1/IL1A/CCR2	18
BP	GO:1904018	positive regulation of vasculature development	18/119	190/18888	0.0947368421052632	15.0368863334808	15.4840444576934	1.87670553709074e-16	1.50817090723005e-14	6.45064123497203e-15	CYP1B1/SIRT1/ITGA5/ITGB3/STAT3/VEGFA/IL10/PRKCA/HIF1A/FGF2/F3/IL1B/CXCL8/NOS3/TGFB1/IL1A/NFE2L2/C3AR1	18
BP	GO:2001242	regulation of intrinsic apoptotic signaling pathway	18/119	190/18888	0.0947368421052632	15.0368863334808	15.4840444576934	1.87670553709074e-16	1.50817090723005e-14	6.45064123497203e-15	PTGS2/LCK/MMP9/MMP2/SRC/SIRT1/BCL2/BAX/IL10/TP53/SOD1/HIF1A/CTNNB1/MYC/MCL1/SOD2/DDIT3/NFE2L2	18
BP	GO:0048511	rhythmic process	21/119	297/18888	0.0707070707070707	11.222816399287	14.1394271257461	1.91790520283471e-16	1.50817090723005e-14	6.45064123497203e-15	ESR1/CYP1B1/AHR/EGFR/MMP2/IGF1R/SRC/HDAC2/SIRT1/MTNR1A/PPARA/PPARG/TNF/CASP3/TP53/MAPK8/NOS3/PTEN/NTRK1/MTOR/TGFB2	21
BP	GO:0001894	tissue homeostasis	20/119	259/18888	0.0772200772200772	12.2565783069985	14.5243234296365	1.93833136865948e-16	1.50817090723005e-14	6.45064123497203e-15	PTGS2/SYK/EGFR/ESRRB/SRC/ITGB3/SLC2A1/VEGFA/BCL2/BAX/IL6/SOD1/PRKCA/CTNNB1/GJA1/PECAM1/NOS3/XIAP/CCR2/COL2A1	20
BP	GO:0060249	anatomical structure homeostasis	20/119	259/18888	0.0772200772200772	12.2565783069985	14.5243234296365	1.93833136865948e-16	1.50817090723005e-14	6.45064123497203e-15	PTGS2/SYK/EGFR/ESRRB/SRC/ITGB3/SLC2A1/VEGFA/BCL2/BAX/IL6/SOD1/PRKCA/CTNNB1/GJA1/PECAM1/NOS3/XIAP/CCR2/COL2A1	20
BP	GO:0043410	positive regulation of MAPK cascade	25/119	475/18888	0.0526315789473684	8.35382574082264	12.9250510283522	2.04959121717015e-16	1.56465020088121e-14	6.69221044891305e-15	SYK/EGFR/IGF1R/ALOX15/KIT/SRC/AR/ITGB3/VEGFA/TNF/IL6/XDH/SOD1/PRKCA/EDN1/FGF2/CTNNB1/ICAM1/IL1B/TGFB1/IL1A/XIAP/NTRK1/TGFA/TGFB2	25
BP	GO:0035094	response to nicotine	12/119	50/18888	0.24	38.0934453781513	20.91217399437	2.20005292418496e-16	1.64841002430599e-14	7.0504620026512e-15	MMP2/RELA/IGF1R/HDAC2/PPARA/BCL2/MAPK1/TNF/CASP3/EDN1/VCAM1/NTRK1	12
BP	GO:0071466	cellular response to xenobiotic stimulus	18/119	194/18888	0.0927835051546392	14.7268474400069	15.3022381433808	2.72306367295131e-16	2.00318465832018e-14	8.56787881020468e-15	CYP1A2/CYP2C9/CYP3A4/CYP2C19/CYP1B1/AHR/EGFR/ABCB1/CYP1A1/ABCC1/ITGB3/NR1I2/TP53/EDN1/MYC/IL1B/NFE2L2/NQO1	18
BP	GO:0018108	peptidyl-tyrosine phosphorylation	20/119	269/18888	0.0743494423791822	11.8009434256974	14.206727784906	4.04554751682845e-16	2.92290808090856e-14	1.2501654356515e-14	LCK/SYK/EGFR/IGF1R/KIT/SRC/HDAC2/ITGA5/ITGB3/VEGFA/TNF/IL6/TP53/PRKCD/PECAM1/TGFB1/CD80/NTRK1/MTOR/TGFA	20
BP	GO:0008406	gonad development	19/119	233/18888	0.0815450643776824	12.9430518988711	14.6059583226709	4.25381392990279e-16	3.01946160708538e-14	1.29146262248572e-14	ESR1/CYP1B1/MMP2/KIT/SRC/AR/SIRT1/VEGFA/BCL2/BAX/CASP3/SOD1/GJA1/NOS3/IL1A/NTRK1/TNFSF10/BRCA2/TGFB2	19
BP	GO:0050900	leukocyte migration	23/119	396/18888	0.0580808080808081	9.21874204227145	13.1611974287652	4.53769001448429e-16	3.16542996527646e-14	1.35389516947589e-14	LCK/SYK/ALOX5/MMP2/KIT/SRC/ITGB3/VEGFA/MAPK1/IL10/TNF/IL6/EDN1/ICAM1/IL1B/SELE/VCAM1/CXCL8/PECAM1/IL1A/C3AR1/CCR2/TGFB2	23
BP	GO:0018212	peptidyl-tyrosine modification	20/119	271/18888	0.0738007380073801	11.7138515922974	14.1452238956755	4.66985221896274e-16	3.20241052168191e-14	1.36971222979032e-14	LCK/SYK/EGFR/IGF1R/KIT/SRC/HDAC2/ITGA5/ITGB3/VEGFA/TNF/IL6/TP53/PRKCD/PECAM1/TGFB1/CD80/NTRK1/MTOR/TGFA	20
BP	GO:0045137	development of primary sexual characteristics	19/119	238/18888	0.0798319327731092	12.6711390438528	14.4276868409569	6.30954597422164e-16	4.25473716861679e-14	1.81980589151235e-14	ESR1/CYP1B1/MMP2/KIT/SRC/AR/SIRT1/VEGFA/BCL2/BAX/CASP3/SOD1/GJA1/NOS3/IL1A/NTRK1/TNFSF10/BRCA2/TGFB2	19
BP	GO:0001819	positive regulation of cytokine production	25/119	500/18888	0.05	7.93613445378151	12.5161183609162	6.75394385703334e-16	4.47974702386179e-14	1.91604550491161e-14	PTGS2/SYK/CYP1B1/RELA/KIT/SRC/HDAC2/SIRT1/STAT3/IL10/TNF/IL6/SOD1/HIF1A/STAT1/F3/IL1B/TGFB1/DDIT3/IL1A/XIAP/CD80/C3AR1/CCR2/CD28	25
BP	GO:0050878	regulation of body fluid levels	22/119	370/18888	0.0594594594594595	9.43756529638883	13.0513480840164	1.30303468793599e-15	8.50335217320809e-14	3.63699325461251e-14	LCK/SYK/EGFR/AKR1B1/SRC/CYP11B2/ITGB3/PRKACA/VEGFA/CCND1/PLAU/IL6/XDH/PRKCA/HIF1A/EDN1/F3/GJA1/PRKCD/NOS3/PLAT/NFE2L2	22
BP	GO:2000377	regulation of reactive oxygen species metabolic process	16/119	149/18888	0.10738255033557	17.044047149061	15.6555475607401	1.33024841886232e-15	8.54315095669356e-14	3.65401570695013e-14	SYK/CYP1B1/ALOX5/EGFR/PPARA/BCL2/TNF/TP53/XDH/SOD1/HIF1A/PRKCD/SOD2/TGFB1/NFE2L2/CRP	16
BP	GO:0009411	response to UV	16/119	154/18888	0.103896103896104	16.4906689948707	15.369144017303	2.26073084339803e-15	1.42920578006069e-13	6.1128972147144e-14	EGFR/MMP9/MMP1/MMP2/RELA/SIRT1/CCND1/BCL2/BAX/CASP3/TP53/MAPK8/CAT/MYC/PRKCD/BRCA2	16
BP	GO:0010575	positive regulation of vascular endothelial growth factor production	10/119	31/18888	0.32258064516129	51.2008674437517	22.273587462348	2.6593619336302e-15	1.65535052053351e-13	7.08014739900898e-14	PTGS2/CYP1B1/RELA/STAT3/IL6/HIF1A/IL1B/TGFB1/IL1A/C3AR1	10
BP	GO:0045766	positive regulation of angiogenesis	17/119	187/18888	0.0909090909090909	14.4293353705118	14.6952612551404	2.73514196203531e-15	1.6767249058174e-13	7.17156839806387e-14	CYP1B1/SIRT1/ITGA5/ITGB3/STAT3/VEGFA/IL10/PRKCA/HIF1A/FGF2/F3/IL1B/CXCL8/NOS3/IL1A/NFE2L2/C3AR1	17
BP	GO:1903131	mononuclear cell differentiation	24/119	484/18888	0.0495867768595041	7.87054656573373	12.1924858334785	3.3421506808657e-15	2.01825994847502e-13	8.63235776801761e-14	LCK/SYK/KIT/PPARG/STAT3/VEGFA/BCL2/FOS/BAX/IL10/IL6/TP53/SOD1/CTNNB1/MYC/IL1B/VCAM1/TGFB1/IL1A/CD80/NTRK1/MTOR/CCR2/CD28	24
BP	GO:0034612	response to tumor necrosis factor	19/119	263/18888	0.0722433460076046	11.4666581461482	13.610440366305	3.98228402982398e-15	2.36945899774527e-13	1.01344813390567e-13	PTGS2/SYK/CYP1B1/RELA/SIRT1/FOS/MAPK1/TNF/CASP3/TP53/NFKBIA/STAT1/EDN1/SELE/VCAM1/CXCL8/NFE2L2/XIAP/BIRC3	19
BP	GO:0071216	cellular response to biotic stimulus	19/119	265/18888	0.0716981132075472	11.3801173299508	13.5498591744239	4.57569121919988e-15	2.68307922795402e-13	1.14758754605105e-13	SYK/AHR/MMP9/RELA/SRC/MAPK1/IL10/TNF/IL6/TP53/MAPK8/NFKBIA/PRKCA/IL1B/CXCL8/NOS3/DDIT3/IL1A/CD80	19
BP	GO:0048608	reproductive structure development	20/119	307/18888	0.0651465798045603	10.34024033066	13.1379347571989	5.13983655807422e-15	2.9708255305669e-13	1.27066034608632e-13	ESR1/CYP1B1/MMP2/KIT/SRC/AR/SIRT1/VEGFA/BCL2/BAX/CASP3/SOD1/CTNNB1/GJA1/NOS3/IL1A/NTRK1/TNFSF10/BRCA2/TGFB2	20
BP	GO:0097191	extrinsic apoptotic signaling pathway	18/119	230/18888	0.0782608695652174	12.4217756667885	13.8771219028804	5.52687599472381e-15	3.10754909205603e-13	1.32913877444653e-13	RELA/SRC/AR/BCL2/BAX/TNF/ICAM1/IL1B/MCL1/NOS3/BCL2A1/TGFB1/IL1A/TNFRSF10B/TNFSF10/TNFRSF10A/COL2A1/TGFB2	18
BP	GO:0008631	intrinsic apoptotic signaling pathway in response to oxidative stress	12/119	64/18888	0.1875	29.7605042016807	18.3512194641206	5.52999344112789e-15	3.10754909205603e-13	1.32913877444653e-13	CYP1B1/MMP2/SIRT1/BCL2/IL10/SOD1/HIF1A/CTNNB1/PRKCD/MCL1/SOD2/NFE2L2	12
BP	GO:0061458	reproductive system development	20/119	311/18888	0.0643086816720257	10.2072468858926	13.0363675416533	6.57959703635929e-15	3.59743913636617e-13	1.53867105658246e-13	ESR1/CYP1B1/MMP2/KIT/SRC/AR/SIRT1/VEGFA/BCL2/BAX/CASP3/SOD1/CTNNB1/GJA1/NOS3/IL1A/NTRK1/TNFSF10/BRCA2/TGFB2	20
BP	GO:0071375	cellular response to peptide hormone stimulus	20/119	311/18888	0.0643086816720257	10.2072468858926	13.0363675416533	6.57959703635929e-15	3.59743913636617e-13	1.53867105658246e-13	CYP1B1/RELA/IGF1R/SRC/CYP11B1/CYP11B2/SIRT1/ITGB3/PPARG/PRKACA/STAT3/FOS/MAPK1/PRKCA/STAT1/EDN1/IL1B/PRKCD/NFE2L2/MTOR	20
BP	GO:0010573	vascular endothelial growth factor production	12/119	65/18888	0.184615384615385	29.3026502908856	18.2000996616069	6.74654824028155e-15	3.63953789069056e-13	1.55667723607339e-13	PTGS2/CYP1B1/RELA/STAT3/TNF/IL6/HIF1A/IL1B/TGFB1/IL1A/C3AR1/CCR2	12
BP	GO:0044703	multi-organism reproductive process	17/119	204/18888	0.0833333333333333	13.2268907563025	13.9807538691089	1.17294797707129e-14	6.24440462530322e-13	2.67081229128145e-13	ESR1/PTGS2/CYP1A1/MMP9/MMP2/AR/ITGA5/ITGB3/SLC2A1/VEGFA/BCL2/FOS/SOD1/EDN1/GJA1/IL1B/PAPPA	17
BP	GO:0032355	response to estradiol	14/119	115/18888	0.121739130434783	19.3227621483376	15.6930525042925	1.4807406424152e-14	7.68086748616911e-13	3.28520595969041e-13	ESR1/PTGS2/CYP1B1/EGFR/MMP2/IGF1R/ESR2/STAT3/IL10/CASP3/CAT/CTNNB1/TGFB1/NQO1	14
BP	GO:0033559	unsaturated fatty acid metabolic process	14/119	115/18888	0.121739130434783	19.3227621483376	15.6930525042925	1.4807406424152e-14	7.68086748616911e-13	3.28520595969041e-13	PTGS1/PTGS2/CYP1A2/CYP2C9/CYP2C19/CYP1B1/ALOX5/AKR1B1/CYP1A1/ALOX15/SIRT1/EDN1/IL1B/PTGES	14
BP	GO:0043523	regulation of neuron apoptotic process	18/119	244/18888	0.0737704918032787	11.7090508334481	13.4063560646628	1.55126928986796e-14	7.94485512253896e-13	3.39811687214248e-13	MMP2/SIRT1/CCND1/BCL2/BAX/IL10/TNF/CASP3/TP53/SOD1/HIF1A/CTNNB1/MCL1/SOD2/DDIT3/NQO1/NTRK1/TGFB2	18
BP	GO:0008202	steroid metabolic process	20/119	329/18888	0.060790273556231	9.64879568848816	12.6011651846684	1.91614319821773e-14	9.69089422498616e-13	4.14492028667098e-13	ESR1/CYP1A2/CYP2C9/CYP3A4/CYP2C19/CYP1B1/AKR1B1/CYP1A1/IGF1R/KIT/CYP11B1/CYP11B2/CYP17A1/SIRT1/NR1I2/TNF/SOD1/CAT/IL1A/PON1	20
BP	GO:0044706	multi-multicellular organism process	17/119	212/18888	0.080188679245283	12.7277628032345	13.6733702924481	2.22290287292761e-14	1.11035370665002e-12	4.74912582598181e-13	ESR1/PTGS2/CYP1A1/MMP9/MMP2/AR/ITGA5/ITGB3/SLC2A1/VEGFA/BCL2/FOS/SOD1/EDN1/GJA1/IL1B/PAPPA	17
BP	GO:0051402	neuron apoptotic process	19/119	292/18888	0.0650684931506849	10.3278462069759	12.7907920317235	2.68179691319466e-14	1.32323784277873e-12	5.65965869742236e-13	MMP2/SIRT1/CCND1/BCL2/BAX/IL10/TNF/CASP3/TP53/SOD1/HIF1A/CTNNB1/MCL1/SOD2/DDIT3/NQO1/XIAP/NTRK1/TGFB2	19
BP	GO:1990874	vascular associated smooth muscle cell proliferation	13/119	95/18888	0.136842105263158	21.7199469261389	16.1208073529746	2.8492406230347e-14	1.38891898322872e-12	5.94058539539512e-13	MMP9/MMP2/SRC/PPARG/IL10/TNF/JUN/EDN1/FGF2/GJA1/SOD2/DDIT3/PTEN	13
BP	GO:0006801	superoxide metabolic process	12/119	73/18888	0.164383561643836	26.0914009439392	17.1028557450682	2.9528715133443e-14	1.4222997789275e-12	6.08335935831833e-13	SYK/EGFR/SOD1/EDN1/PRKCD/SOD2/NOS3/TGFB1/MPO/NFE2L2/NQO1/CRP	12
BP	GO:0009314	response to radiation	22/119	431/18888	0.0510440835266821	8.10185419875607	11.875837178531	3.02126917685407e-14	1.43812412818254e-12	6.15104213838773e-13	EGFR/MMP9/MMP1/MMP2/RELA/KIT/SIRT1/CCND1/BCL2/FOS/BAX/CASP3/TP53/MAPK8/CAT/HIF1A/MYC/VCAM1/PRKCD/SOD2/IL1A/BRCA2	22
BP	GO:0043491	phosphatidylinositol 3-kinase/protein kinase B signal transduction	19/119	299/18888	0.0635451505016722	10.0860571653411	12.6100685953445	4.11734435543846e-14	1.93706689094232e-12	8.28508460262035e-13	EGFR/IGF1R/KIT/SRC/SIRT1/PPARA/STAT3/TNF/XDH/CAT/EDN1/FGF2/TGFB1/DDIT3/PTEN/NTRK1/MTOR/CD28/TGFB2	19
BP	GO:0050730	regulation of peptidyl-tyrosine phosphorylation	17/119	225/18888	0.0755555555555556	11.992380952381	13.2076850931727	5.9453959627781e-14	2.76495081211496e-12	1.18260507716965e-12	SYK/EGFR/KIT/SRC/HDAC2/ITGA5/ITGB3/VEGFA/TNF/IL6/TP53/PRKCD/PECAM1/TGFB1/CD80/MTOR/TGFA	17
BP	GO:0070661	leukocyte proliferation	20/119	352/18888	0.0568181818181818	9.0183346065699	12.0915478967373	6.85087508885947e-14	3.14984552380971e-12	1.34722950312021e-12	SYK/AHR/KIT/BCL2/BAX/MAPK1/IL10/IL6/CASP3/TP53/CTNNB1/GJA1/IL1B/VCAM1/PRKCD/IL1A/CRP/CD80/CCR2/CD28	20
BP	GO:0090594	inflammatory response to wounding	9/119	28/18888	0.321428571428571	51.0180072028812	21.0896299734643	7.18372636532349e-14	3.26577043529201e-12	1.39681208096887e-12	ALOX5/PPARG/STAT3/TNF/IL6/HIF1A/TGFB1/IL1A/CCR2	9
BP	GO:0007584	response to nutrient	15/119	164/18888	0.0914634146341463	14.5173191227711	13.8435533405344	1.19312444969876e-13	5.30481486096833e-12	2.2689376463907e-12	PTGS2/CYP1B1/EGFR/CYP1A1/RELA/IGF1R/PPARA/PPARG/CAT/STAT1/VCAM1/SOD2/IL1A/NQO1/MTOR	15
BP	GO:0050731	positive regulation of peptidyl-tyrosine phosphorylation	15/119	164/18888	0.0914634146341463	14.5173191227711	13.8435533405344	1.19312444969876e-13	5.30481486096833e-12	2.2689376463907e-12	SYK/KIT/SRC/HDAC2/ITGA5/ITGB3/VEGFA/TNF/IL6/TP53/PECAM1/TGFB1/CD80/MTOR/TGFA	15
BP	GO:0010574	regulation of vascular endothelial growth factor production	11/119	61/18888	0.180327868852459	28.6221242595399	17.2054420239347	1.2427764672995e-13	5.4655147681454e-12	2.33767106663658e-12	PTGS2/CYP1B1/RELA/STAT3/IL6/HIF1A/IL1B/TGFB1/IL1A/C3AR1/CCR2	11
BP	GO:0006935	chemotaxis	22/119	466/18888	0.0472103004291846	7.49334583618855	11.301276669064	1.47227572091006e-13	6.35835000589388e-12	2.71954819826978e-12	SYK/ALOX5/MMP2/KIT/ABCC1/ITGB3/VEGFA/PLAU/MAPK1/IL10/IL6/EDN1/FGF2/F3/IL1B/VCAM1/PRKCD/CXCL8/TGFB1/C3AR1/CCR2/TGFB2	22
BP	GO:0009416	response to light stimulus	19/119	321/18888	0.059190031152648	9.39480091101861	12.0788740333147	1.47722417339106e-13	6.35835000589388e-12	2.71954819826978e-12	EGFR/MMP9/MMP1/MMP2/RELA/KIT/SIRT1/CCND1/BCL2/FOS/BAX/CASP3/TP53/MAPK8/CAT/HIF1A/MYC/PRKCD/BRCA2	19
BP	GO:0042330	taxis	22/119	468/18888	0.047008547008547	7.46132299073476	11.2702608666866	1.60507916369329e-13	6.83594768031899e-12	2.9238228754701e-12	SYK/ALOX5/MMP2/KIT/ABCC1/ITGB3/VEGFA/PLAU/MAPK1/IL10/IL6/EDN1/FGF2/F3/IL1B/VCAM1/PRKCD/CXCL8/TGFB1/C3AR1/CCR2/TGFB2	22
BP	GO:0030522	intracellular receptor signaling pathway	20/119	369/18888	0.0542005420054201	8.60285577645692	11.7439873043311	1.65635643272678e-13	6.98085221542974e-12	2.98580041162591e-12	ESR1/AHR/RELA/ESRRA/ESRRB/ALOX15/SRC/AR/ESR2/SIRT1/NR1I2/PPARA/PPARG/STAT3/MAPK1/TNF/MAPK8/NFKBIA/XIAP/BIRC3	20
BP	GO:0007159	leukocyte cell-cell adhesion	21/119	419/18888	0.0501193317422434	7.95507510880247	11.4636138604939	1.76857366866684e-13	7.37695779734644e-12	3.15521987117557e-12	LCK/SYK/ALOX5/RELA/SRC/ITGA5/PPARA/IL10/TNF/IL6/CASP3/ICAM1/IL1B/SELE/VCAM1/PECAM1/IL1A/CD80/MTOR/CCR2/CD28	21
BP	GO:0010631	epithelial cell migration	20/119	375/18888	0.0533333333333333	8.46521008403361	11.626625157506	2.23732309173298e-13	9.23694819301186e-12	3.95076172159937e-12	PTGS2/CYP1B1/MMP9/KIT/SRC/SIRT1/ITGB3/PPARG/VEGFA/TNF/PRKCA/HIF1A/EDN1/FGF2/NOS3/TGFB1/PTEN/NFE2L2/MTOR/TGFB2	20
BP	GO:0051347	positive regulation of transferase activity	20/119	376/18888	0.0531914893617021	8.44269622742714	11.6073197717093	2.35104563887431e-13	9.6084148029146e-12	4.10964277544855e-12	EGFR/IGF1R/KIT/SRC/SIRT1/ITGB3/VEGFA/CCND1/MAPK1/TNF/EDN1/FGF2/MYC/IL1B/PRKCD/PTEN/TNFRSF10B/NTRK1/TNFRSF10A/TGFB2	20
BP	GO:0090132	epithelium migration	20/119	378/18888	0.0529100529100529	8.39802587701747	11.5689232607474	2.59496638084661e-13	1.04992339769054e-11	4.49065761064402e-12	PTGS2/CYP1B1/MMP9/KIT/SRC/SIRT1/ITGB3/PPARG/VEGFA/TNF/PRKCA/HIF1A/EDN1/FGF2/NOS3/TGFB1/PTEN/NFE2L2/MTOR/TGFB2	20
BP	GO:0051090	regulation of DNA-binding transcription factor activity	20/119	381/18888	0.05249343832021	8.33189968900946	11.5118571972875	3.00578492856551e-13	1.20409958623525e-11	5.15008902820397e-12	ESR1/SYK/CYP1B1/RELA/KIT/AR/ESR2/HDAC2/SIRT1/PPARG/STAT3/IL10/TNF/IL6/NFKBIA/EDN1/IL1B/DDIT3/PTEN/NTRK1	20
BP	GO:0071496	cellular response to external stimulus	19/119	335/18888	0.0567164179104478	9.00218236548351	11.766794787147	3.16745093352324e-13	1.25642220363088e-11	5.37387960238618e-12	PTGS2/EGFR/IGF1R/SIRT1/ITGB3/SLC2A1/PPARA/BCL2/FOS/MAPK1/TP53/MAPK8/FGF2/IL1B/VCAM1/TNFRSF10B/NFE2L2/MTOR/TNFRSF10A	19
BP	GO:0045785	positive regulation of cell adhesion	22/119	485/18888	0.045360824742268	7.19979208178117	11.013822803827	3.28908397662333e-13	1.28879941076143e-11	5.51236108773262e-12	LCK/SYK/ALOX5/RELA/ALOX15/SRC/ITGA5/ITGB3/VEGFA/IL10/TNF/IL6/PRKCA/IL1B/SELE/VCAM1/IL1A/CD80/MTOR/CCR2/CD28/TGFB2	22
BP	GO:0090130	tissue migration	20/119	383/18888	0.0522193211488251	8.28839107444544	11.4741603175029	3.3127814809488e-13	1.28879941076143e-11	5.51236108773262e-12	PTGS2/CYP1B1/MMP9/KIT/SRC/SIRT1/ITGB3/PPARG/VEGFA/TNF/PRKCA/HIF1A/EDN1/FGF2/NOS3/TGFB1/PTEN/NFE2L2/MTOR/TGFB2	20
BP	GO:0010634	positive regulation of epithelial cell migration	15/119	177/18888	0.0847457627118644	13.4510753453924	13.2519381018068	3.68057664696543e-13	1.41271171229775e-11	6.04234996232145e-12	PTGS2/MMP9/SRC/SIRT1/ITGB3/VEGFA/PRKCA/HIF1A/EDN1/FGF2/NOS3/TGFB1/NFE2L2/MTOR/TGFB2	15
BP	GO:0070301	cellular response to hydrogen peroxide	11/119	67/18888	0.164179104477612	26.0589489527154	16.3611305168111	3.7011231216896e-13	1.41271171229775e-11	6.04234996232145e-12	CYP1B1/RELA/SRC/HDAC2/SIRT1/IL6/CAT/EDN1/PRKCD/NFE2L2/NQO1	11
BP	GO:0051896	regulation of phosphatidylinositol 3-kinase/protein kinase B signal transduction	17/119	253/18888	0.0671936758893281	10.6651609260305	12.3236414773919	4.05412850249741e-13	1.53299102066397e-11	6.55680005716255e-12	EGFR/IGF1R/KIT/SRC/SIRT1/PPARA/TNF/XDH/CAT/FGF2/TGFB1/DDIT3/PTEN/NTRK1/MTOR/CD28/TGFB2	17
BP	GO:1903034	regulation of response to wounding	15/119	179/18888	0.0837988826815642	13.3007840007511	13.1664418116741	4.34147913287506e-13	1.62644671959375e-11	6.95652211934366e-12	ALOX5/IGF1R/STAT3/PLAU/IL10/TNF/EDN1/FGF2/F3/PRKCD/NOS3/PLAT/PTEN/NFE2L2/MTOR	15
BP	GO:0010632	regulation of epithelial cell migration	18/119	298/18888	0.0604026845637584	9.58727652134679	11.897570551815	4.84037286210598e-13	1.79671088074136e-11	7.68476386798864e-12	PTGS2/MMP9/SRC/SIRT1/ITGB3/PPARG/VEGFA/TNF/PRKCA/HIF1A/EDN1/FGF2/NOS3/TGFB1/PTEN/NFE2L2/MTOR/TGFB2	18
BP	GO:0022407	regulation of cell-cell adhesion	22/119	496/18888	0.0443548387096774	7.04011927351586	10.8544113863125	5.15316568442373e-13	1.89542803265258e-11	8.10698984228959e-12	LCK/SYK/ALOX5/RELA/SRC/PPARA/VEGFA/IL10/TNF/IL6/CASP3/PRKCA/IL1B/SELE/VCAM1/PRKCD/TGFB1/IL1A/CD80/MTOR/CCR2/CD28	22
BP	GO:0050679	positive regulation of epithelial cell proliferation	16/119	219/18888	0.0730593607305936	11.5961781973063	12.558714468232	5.77364203696302e-13	2.10451852986958e-11	9.00129683145301e-12	EGFR/AR/SIRT1/ITGB3/STAT3/VEGFA/CCND1/IL10/TNF/PRKCA/HIF1A/FGF2/CTNNB1/MYC/F3/TGFA	16
BP	GO:0007565	female pregnancy	15/119	183/18888	0.0819672131147541	13.010056481609	12.999484847587	6.00417430704903e-13	2.15670067640395e-11	9.22448659366783e-12	ESR1/PTGS2/MMP9/MMP2/AR/ITGA5/ITGB3/SLC2A1/VEGFA/BCL2/FOS/SOD1/GJA1/IL1B/PAPPA	15
BP	GO:1904705	regulation of vascular associated smooth muscle cell proliferation	12/119	93/18888	0.129032258064516	20.4803469775007	14.9951702541144	6.0234101936146e-13	2.15670067640395e-11	9.22448659366783e-12	MMP9/MMP2/SRC/PPARG/IL10/TNF/JUN/EDN1/FGF2/GJA1/SOD2/PTEN	12
BP	GO:2000379	positive regulation of reactive oxygen species metabolic process	11/119	70/18888	0.157142857142857	24.9421368547419	15.9793680735898	6.13450367758338e-13	2.17721069118442e-11	9.31221056874153e-12	SYK/CYP1B1/EGFR/TP53/XDH/SOD1/PRKCD/SOD2/TGFB1/NFE2L2/CRP	11
BP	GO:1905952	regulation of lipid localization	15/119	186/18888	0.0806451612903226	12.8002168609379	12.877656550468	7.61804011043597e-13	2.68022524233252e-11	1.14636685963906e-11	SYK/SIRT1/ITGB3/PPARA/PPARG/TNF/IL6/NFKBIA/EDN1/IL1B/PRKCD/IL1A/CRP/PON1/PTGES	15
BP	GO:0071456	cellular response to hypoxia	14/119	154/18888	0.0909090909090909	14.4293353705118	13.3239816456217	8.93380834410201e-13	3.11605073795144e-11	1.33277503790415e-11	PTGS2/SRC/SIRT1/PPARG/VEGFA/BCL2/FOS/TP53/HIF1A/EDN1/MYC/TGFB1/NFE2L2/MTOR	14
BP	GO:2000116	regulation of cysteine-type endopeptidase activity	15/119	190/18888	0.0789473684210526	12.530738611234	12.719520914017	1.03957145657044e-12	3.59496248998632e-11	1.53761176302456e-11	LCK/SYK/MMP9/SRC/SIRT1/PPARG/VEGFA/BAX/TNF/XDH/MYC/F3/XIAP/TNFSF10/BIRC3	15
BP	GO:0031960	response to corticosteroid	14/119	156/18888	0.0897435897435897	14.2443438914027	13.2261997401671	1.06769604809846e-12	3.66093068695455e-11	1.56582721059221e-11	PTGS2/CYP1B1/EGFR/IGF1R/SRC/MAOB/BCL2/FOS/IL10/TNF/IL6/CASP3/EDN1/PAPPA	14
BP	GO:0032943	mononuclear cell proliferation	18/119	315/18888	0.0571428571428571	9.06986794717887	11.5004564929441	1.23929349032128e-12	4.21359786709234e-11	1.80221008234248e-11	SYK/AHR/BCL2/BAX/IL10/IL6/CASP3/TP53/CTNNB1/GJA1/IL1B/VCAM1/PRKCD/IL1A/CRP/CD80/CCR2/CD28	18
BP	GO:0043281	regulation of cysteine-type endopeptidase activity involved in apoptotic process	14/119	160/18888	0.0875	13.8882352941176	13.0359339360267	1.51365105670259e-12	5.10352681284889e-11	2.18284415545531e-11	LCK/SYK/MMP9/SRC/SIRT1/PPARG/VEGFA/BAX/TNF/XDH/MYC/F3/XIAP/TNFSF10	14
BP	GO:0097237	cellular response to toxic substance	13/119	129/18888	0.10077519379845	15.9953097518077	13.607547480818	1.60857426054745e-12	5.37875327121898e-11	2.30056205684211e-11	PTGS1/PTGS2/CYP1B1/TNF/SOD1/CAT/SOD2/NOS3/MPO/ABCG2/NFE2L2/NQO1/PTGES	13
BP	GO:0036294	cellular response to decreased oxygen levels	14/119	161/18888	0.0869565217391304	13.8019729630983	12.9894314439704	1.64916873258142e-12	5.46929237051184e-11	2.33928679582732e-11	PTGS2/SRC/SIRT1/PPARG/VEGFA/BCL2/FOS/TP53/HIF1A/EDN1/MYC/TGFB1/NFE2L2/MTOR	14
BP	GO:0060326	cell chemotaxis	18/119	322/18888	0.0559006211180124	8.8726969048489	11.3455798866636	1.79528179939697e-12	5.85940224003858e-11	2.50614181195812e-11	SYK/ALOX5/MMP2/KIT/ABCC1/VEGFA/MAPK1/IL10/IL6/EDN1/FGF2/IL1B/VCAM1/PRKCD/CXCL8/C3AR1/CCR2/TGFB2	18
BP	GO:0120254	olefinic compound metabolic process	14/119	162/18888	0.0864197530864197	13.7167755991285	12.9433414812952	1.79576341513788e-12	5.85940224003858e-11	2.50614181195812e-11	PTGS1/PTGS2/CYP1A2/CYP2C9/CYP3A4/CYP2C19/CYP1B1/ALOX5/AKR1B1/CYP1A1/ALOX15/CYP11B1/CYP11B2/CYP17A1	14
BP	GO:0008585	female gonad development	12/119	102/18888	0.117647058823529	18.6732575383094	14.2506258130845	1.86320827639017e-12	6.03083254901971e-11	2.57946476327195e-11	ESR1/MMP2/KIT/SRC/SIRT1/VEGFA/BCL2/BAX/CASP3/SOD1/NOS3/BRCA2	12
BP	GO:0010623	programmed cell death involved in cell development	8/119	25/18888	0.32	50.7912605042017	19.8359107968461	1.9342194184526e-12	6.21099346592001e-11	2.65652190805018e-11	KIT/BCL2/BAX/SOD1/FGF2/IL1B/IL1A/NTRK1	8
BP	GO:0071219	cellular response to molecule of bacterial origin	16/119	238/18888	0.0672268907563025	10.670432879034	11.9544439211082	2.07349848400739e-12	6.60580698133378e-11	2.82538873411368e-11	AHR/MMP9/RELA/SRC/MAPK1/IL10/TNF/IL6/MAPK8/NFKBIA/PRKCA/IL1B/CXCL8/NOS3/IL1A/CD80	16
BP	GO:0071248	cellular response to metal ion	15/119	200/18888	0.075	11.9042016806723	12.3441691537605	2.19291591139088e-12	6.93167013866211e-11	2.96476460388701e-11	PTGS2/CYP1A2/EGFR/CYP1A1/MMP9/ALOX15/CYP11B1/CYP11B2/FOS/MAPK1/JUN/MAPK8/EDN1/NFE2L2/NQO1	15
BP	GO:0071356	cellular response to tumor necrosis factor	16/119	241/18888	0.0663900414937759	10.5376059137348	11.8652751388808	2.51095062340727e-12	7.87543118008203e-11	3.36842335771649e-11	SYK/CYP1B1/RELA/SIRT1/FOS/MAPK1/TNF/TP53/NFKBIA/STAT1/EDN1/VCAM1/CXCL8/NFE2L2/XIAP/BIRC3	16
BP	GO:0051384	response to glucocorticoid	13/119	134/18888	0.0970149253731343	15.3984698356955	13.3185267692617	2.63161660643269e-12	8.19040060740511e-11	3.50313983884643e-11	PTGS2/CYP1B1/EGFR/IGF1R/MAOB/BCL2/FOS/IL10/TNF/IL6/CASP3/EDN1/PAPPA	13
BP	GO:0030879	mammary gland development	13/119	135/18888	0.0962962962962963	15.2844070961718	13.2625834616106	2.8968099584157e-12	8.94694129141216e-11	3.82672203425907e-11	ESR1/SRC/AR/VEGFA/CCND1/BAX/MAPK1/XDH/HIF1A/FGF2/GJA1/BRCA2/TGFA	13
BP	GO:0046545	development of primary female sexual characteristics	12/119	106/18888	0.113207547169811	17.9686063104487	13.949626896724	2.97207259096019e-12	9.10985280532192e-11	3.89640138719183e-11	ESR1/MMP2/KIT/SRC/SIRT1/VEGFA/BCL2/BAX/CASP3/SOD1/NOS3/BRCA2	12
BP	GO:0030098	lymphocyte differentiation	20/119	432/18888	0.0462962962962963	7.34827264239029	10.6282816983627	3.04048842224365e-12	9.24948583187807e-11	3.95612423123749e-11	LCK/SYK/KIT/STAT3/BCL2/BAX/IL10/IL6/TP53/SOD1/CTNNB1/IL1B/VCAM1/TGFB1/IL1A/CD80/NTRK1/MTOR/CCR2/CD28	20
BP	GO:0046686	response to cadmium ion	10/119	60/18888	0.166666666666667	26.453781512605	15.7238990173714	3.88067773542518e-12	1.17173299384554e-10	5.01165294347133e-11	CYP1A2/EGFR/MMP9/KIT/FOS/MAPK1/JUN/MAPK8/CAT/SOD2	10
BP	GO:1902894	negative regulation of miRNA transcription	8/119	27/18888	0.296296296296296	47.0289449112978	19.0574569868204	3.92886486012845e-12	1.17749534993183e-10	5.03629928269097e-11	ESR1/RELA/PPARA/PPARG/VEGFA/TNF/HIF1A/TGFB1	8
BP	GO:0001667	ameboidal-type cell migration	21/119	498/18888	0.0421686746987952	6.69312544294826	10.2520086435456	4.84218687981144e-12	1.4405505967439e-10	6.16142045697369e-11	PTGS2/CYP1B1/MMP9/KIT/SRC/SIRT1/ITGB3/PPARG/VEGFA/TNF/PRKCA/HIF1A/EDN1/FGF2/GJA1/NOS3/TGFB1/PTEN/NFE2L2/MTOR/TGFB2	21
BP	GO:0046209	nitric oxide metabolic process	11/119	84/18888	0.130952380952381	20.7851140456182	14.4706314751607	4.89180525421077e-12	1.44468934733845e-10	6.1791224263715e-11	PTGS2/CYP1B1/CYP1A1/PPARA/IL10/TNF/EDN1/IL1B/SOD2/NOS3/NQO1	11
BP	GO:2000629	negative regulation of miRNA metabolic process	8/119	28/18888	0.285714285714286	45.3493397358944	18.6994887821839	5.47167589871853e-12	1.60423193378371e-10	6.861506618988e-11	ESR1/RELA/PPARA/PPARG/VEGFA/TNF/HIF1A/TGFB1	8
BP	GO:2001057	reactive nitrogen species metabolic process	11/119	85/18888	0.129411764705882	20.5405832921404	14.3769849107122	5.58947354943795e-12	1.62697913532561e-10	6.95879933000832e-11	PTGS2/CYP1B1/CYP1A1/PPARA/IL10/TNF/EDN1/IL1B/SOD2/NOS3/NQO1	11
BP	GO:0071453	cellular response to oxygen levels	14/119	177/18888	0.0790960451977401	12.5543369890329	12.2975208436709	6.03202938788982e-12	1.74325649310016e-10	7.45613256668486e-11	PTGS2/SRC/SIRT1/PPARG/VEGFA/BCL2/FOS/TP53/HIF1A/EDN1/MYC/TGFB1/NFE2L2/MTOR	14
BP	GO:1901654	response to ketone	15/119	217/18888	0.0691244239631336	10.9716144522325	11.7637546884776	7.1245279662021e-12	2.04438582633005e-10	8.74410151283035e-11	CYP1B1/AHR/EGFR/RELA/IGF1R/SRC/AR/SIRT1/MAOB/FOS/EDN1/TGFB1/NQO1/PAPPA/TGFB2	15
BP	GO:0033674	positive regulation of kinase activity	17/119	303/18888	0.0561056105610561	8.9052333804809	11.0455954019153	7.36898030568996e-12	2.09964044484659e-10	8.98043263347242e-11	EGFR/IGF1R/KIT/SRC/SIRT1/ITGB3/VEGFA/CCND1/TNF/EDN1/FGF2/IL1B/PRKCD/TNFRSF10B/NTRK1/TNFRSF10A/TGFB2	17
BP	GO:0001936	regulation of endothelial cell proliferation	14/119	181/18888	0.0773480662983425	12.2768930776731	12.1383898226717	8.17437099206048e-12	2.31283251985152e-10	9.89228259915159e-11	ALOX5/SIRT1/ITGB3/PPARG/STAT3/VEGFA/IL10/TNF/XDH/PRKCA/HIF1A/STAT1/FGF2/F3	14
BP	GO:1904019	epithelial cell apoptotic process	13/119	147/18888	0.0884353741496599	14.0367003944435	12.6346837409017	8.65301860349066e-12	2.431257865953e-10	1.03988030585809e-10	ESR1/IGF1R/ITGB3/PPARA/BCL2/BAX/IL10/TNF/IL6/CASP3/ICAM1/TGFB1/NFE2L2	13
BP	GO:0046651	lymphocyte proliferation	17/119	308/18888	0.0551948051948052	8.76066790352505	10.934174649508	9.55671000770369e-12	2.66665163387373e-10	1.14056125246206e-10	SYK/AHR/BCL2/BAX/IL10/IL6/CASP3/TP53/CTNNB1/GJA1/IL1B/VCAM1/PRKCD/IL1A/CD80/CCR2/CD28	17
BP	GO:0070663	regulation of leukocyte proliferation	16/119	267/18888	0.0599250936329588	9.51147200453215	11.1530387049369	1.18884100419045e-11	3.29455527599628e-10	1.40912372811039e-10	SYK/AHR/KIT/BCL2/MAPK1/IL10/IL6/CASP3/CTNNB1/IL1B/VCAM1/IL1A/CRP/CD80/CCR2/CD28	16
BP	GO:0071222	cellular response to lipopolysaccharide	15/119	225/18888	0.0666666666666667	10.581512605042	11.5124832146806	1.19760489942761e-11	3.29626491366266e-10	1.40985496216183e-10	MMP9/RELA/SRC/MAPK1/IL10/TNF/IL6/MAPK8/NFKBIA/PRKCA/IL1B/CXCL8/NOS3/IL1A/CD80	15
BP	GO:1902175	regulation of oxidative stress-induced intrinsic apoptotic signaling pathway	9/119	47/18888	0.191489361702128	30.3937064187377	16.0651842226338	1.28254675902409e-11	3.50620553176451e-10	1.49964926873087e-10	MMP2/SIRT1/IL10/SOD1/HIF1A/CTNNB1/MCL1/SOD2/NFE2L2	9
BP	GO:0032868	response to insulin	16/119	269/18888	0.0594795539033457	9.44075474055793	11.1023176561559	1.33039862074833e-11	3.61261263056895e-10	1.5451609555e-10	RELA/IGF1R/SRC/SIRT1/SLC2A1/PPARA/PPARG/FOS/MAPK1/IL10/CAT/STAT1/IL1B/PRKCD/MTOR/TNFSF10	16
BP	GO:0045859	regulation of protein kinase activity	20/119	470/18888	0.0425531914893617	6.75415698194171	10.0587451345262	1.40309236475811e-11	3.78460780520754e-10	1.61872550713146e-10	EGFR/KIT/SRC/SIRT1/ITGB3/PPARG/VEGFA/CCND1/TNF/SOD1/HERC5/EDN1/FGF2/IL1B/PRKCD/CCNB1/PTEN/TNFRSF10B/TNFRSF10A/TGFB2	20
BP	GO:0046660	female sex differentiation	12/119	121/18888	0.0991735537190083	15.7410931314675	12.952671517097	1.46071222890247e-11	3.91393488618503e-10	1.67404036550412e-10	ESR1/MMP2/KIT/SRC/SIRT1/VEGFA/BCL2/BAX/CASP3/SOD1/NOS3/BRCA2	12
BP	GO:0071241	cellular response to inorganic substance	15/119	229/18888	0.0655021834061135	10.3966826905435	11.3915422241083	1.54083129460434e-11	4.10144961708498e-10	1.75424283125314e-10	PTGS2/CYP1A2/EGFR/CYP1A1/MMP9/ALOX15/CYP11B1/CYP11B2/FOS/MAPK1/JUN/MAPK8/EDN1/NFE2L2/NQO1	15
BP	GO:0051091	positive regulation of DNA-binding transcription factor activity	15/119	230/18888	0.0652173913043478	10.3514797223237	11.3617731484906	1.63976444270206e-11	4.33626597070099e-10	1.85467681032142e-10	ESR1/RELA/KIT/AR/ESR2/PPARG/STAT3/IL10/TNF/IL6/EDN1/IL1B/DDIT3/PTEN/NTRK1	15
BP	GO:0043525	positive regulation of neuron apoptotic process	10/119	69/18888	0.144927536231884	23.0032882718305	14.5796892160599	1.66923123589692e-11	4.38552570158372e-10	1.87574583172559e-10	MMP2/BAX/TNF/CASP3/TP53/CTNNB1/MCL1/DDIT3/NQO1/TGFB2	10
BP	GO:0003018	vascular process in circulatory system	16/119	275/18888	0.0581818181818182	9.23477463712758	10.9532822811133	1.85411901241165e-11	4.83984872530162e-10	2.0700656410219e-10	PTGS2/EGFR/ABCB1/MMP2/SRC/ABCC1/SLC2A1/VEGFA/TNF/SOD1/EDN1/SOD2/NOS3/TGFB1/ABCG2/CRP	16
BP	GO:0022612	gland morphogenesis	12/119	125/18888	0.096	15.2373781512605	12.7165203668532	2.15287501675216e-11	5.583674562679e-10	2.38820953275341e-10	ESR1/EGFR/MMP2/SRC/AR/BCL2/BAX/TNF/IL6/TGFB1/TGFA/TGFB2	12
BP	GO:0052548	regulation of endopeptidase activity	16/119	280/18888	0.0571428571428571	9.06986794717887	10.8325324528572	2.42988398512492e-11	6.26198127631556e-10	2.67833005132107e-10	LCK/SYK/MMP9/SRC/SIRT1/PPARG/STAT3/VEGFA/BAX/TNF/XDH/MYC/F3/XIAP/TNFSF10/BIRC3	16
BP	GO:0042698	ovulation cycle	10/119	72/18888	0.138888888888889	22.0448179271709	14.2456467999922	2.59104140723523e-11	6.635033882072e-10	2.8378894560258e-10	ESR1/CYP1B1/EGFR/MMP2/IGF1R/SRC/SIRT1/CASP3/NOS3/TGFB2	10
BP	GO:0071260	cellular response to mechanical stimulus	10/119	73/18888	0.136986301369863	21.7428341199493	14.1387760886689	2.98655534943936e-11	7.59975027913941e-10	3.25051108538783e-10	PTGS2/EGFR/IGF1R/ITGB3/SLC2A1/MAPK8/FGF2/IL1B/TNFRSF10B/TNFRSF10A	10
BP	GO:1903037	regulation of leukocyte cell-cell adhesion	18/119	382/18888	0.0471204188481675	7.47907958995116	10.1864561769819	3.08590594323377e-11	7.8034846539524e-10	3.33765090176074e-10	LCK/SYK/ALOX5/RELA/SRC/PPARA/IL10/TNF/IL6/CASP3/IL1B/SELE/VCAM1/IL1A/CD80/MTOR/CCR2/CD28	18
BP	GO:0043122	regulation of canonical NF-kappaB signal transduction	16/119	286/18888	0.0559440559440559	8.87959099723806	10.6915648757448	3.33762168806575e-11	8.38758841609565e-10	3.58747960456364e-10	ESR1/RELA/SIRT1/VEGFA/TNF/NFKBIA/STAT1/EDN1/GJA1/IL1B/TGFB1/IL1A/TNFRSF10B/XIAP/TNFSF10/BIRC3	16
BP	GO:1904707	positive regulation of vascular associated smooth muscle cell proliferation	9/119	52/18888	0.173076923076923	27.4712346477052	15.2200448562282	3.37297920000502e-11	8.42411965630883e-10	3.60310448655507e-10	MMP9/MMP2/SRC/IL10/TNF/JUN/EDN1/FGF2/GJA1	9
BP	GO:2001237	negative regulation of extrinsic apoptotic signaling pathway	11/119	100/18888	0.11	17.4594957983193	13.1404626252671	3.4288171504613e-11	8.47458115721818e-10	3.62468752047941e-10	RELA/SRC/AR/BCL2/TNF/ICAM1/IL1B/MCL1/NOS3/IL1A/COL2A1	11
BP	GO:0014823	response to activity	10/119	74/18888	0.135135135135135	21.4490120372473	14.0340178409632	3.43507491296041e-11	8.47458115721818e-10	3.62468752047941e-10	MMP2/ITGB3/FOS/IL10/TNF/IL6/CAT/HIF1A/EDN1/SOD2	10
BP	GO:0001935	endothelial cell proliferation	14/119	202/18888	0.0693069306930693	11.0005824111823	11.3782955210771	3.59761368511518e-11	8.82178483028849e-10	3.77319100371889e-10	ALOX5/SIRT1/ITGB3/PPARG/STAT3/VEGFA/IL10/TNF/XDH/PRKCA/HIF1A/STAT1/FGF2/F3	14
BP	GO:1904645	response to amyloid-beta	9/119	54/18888	0.166666666666667	26.453781512605	14.9146241135014	4.82450259851621e-11	1.17589985021666e-09	5.02947512489579e-10	MMP9/MMP2/IGF1R/HDAC2/ABCC1/TNF/GJA1/ICAM1/VCAM1	9
BP	GO:0010888	negative regulation of lipid storage	7/119	22/18888	0.318181818181818	50.5026737967914	18.4984136334151	5.19851846815121e-11	1.25947339653532e-09	5.38692994745704e-10	ITGB3/PPARA/PPARG/TNF/IL6/NFKBIA/CRP	7
BP	GO:0042063	gliogenesis	17/119	346/18888	0.0491329479768786	7.79851362510322	10.1626773360784	5.96640181459177e-11	1.43690843701418e-09	6.14584247066972e-10	EGFR/RELA/HDAC2/STAT3/MAPK1/TNF/IL6/TP53/SOD1/FGF2/CTNNB1/IL1B/TGFB1/PTEN/MTOR/CCR2/TGFB2	17
BP	GO:0010720	positive regulation of cell development	19/119	454/18888	0.0418502202643172	6.64257949875986	9.69014387146907	6.37509620347296e-11	1.52625084255927e-09	6.52797144721866e-10	SYK/EGFR/RELA/KIT/HDAC2/VEGFA/BCL2/FOS/IL10/TNF/IL6/PRKCA/HIF1A/FGF2/CTNNB1/IL1B/TGFB1/CD80/MTOR	19
BP	GO:0061041	regulation of wound healing	12/119	138/18888	0.0869565217391304	13.8019729630983	12.0184985810711	6.94901696530371e-11	1.65386603774228e-09	7.0737980748974e-10	ALOX5/PLAU/TNF/EDN1/FGF2/F3/PRKCD/NOS3/PLAT/PTEN/NFE2L2/MTOR	12
BP	GO:0042098	T cell proliferation	14/119	213/18888	0.0657276995305164	10.4324772162386	11.0235040255093	7.31115128552511e-11	1.72987825153419e-09	7.39891210428026e-10	SYK/BAX/IL10/IL6/CASP3/TP53/CTNNB1/GJA1/IL1B/VCAM1/IL1A/CD80/CCR2/CD28	14
BP	GO:0045860	positive regulation of protein kinase activity	15/119	257/18888	0.0583657587548638	9.26397017951149	10.6211519929424	7.91470992361136e-11	1.86179746226346e-09	7.96314756084277e-10	EGFR/KIT/SRC/SIRT1/ITGB3/VEGFA/CCND1/TNF/EDN1/FGF2/IL1B/PRKCD/TNFRSF10B/TNFRSF10A/TGFB2	15
BP	GO:0052547	regulation of peptidase activity	16/119	304/18888	0.0526315789473684	8.35382574082264	10.292359129102	8.28204052875983e-11	1.93694427626371e-09	8.28456016384615e-10	LCK/SYK/MMP9/SRC/SIRT1/PPARG/STAT3/VEGFA/BAX/TNF/XDH/MYC/F3/XIAP/TNFSF10/BIRC3	16
BP	GO:0097305	response to alcohol	15/119	259/18888	0.0579150579150579	9.19243373024886	10.5706684508221	8.82732210604029e-11	2.05260604833558e-09	8.77926046117982e-10	CYP1B1/AHR/IGF1R/HDAC2/PPARA/MAOB/FOS/TNF/SOD1/CAT/CTNNB1/VCAM1/SOD2/TGFB1/NQO1	15
BP	GO:0019369	arachidonic acid metabolic process	9/119	58/18888	0.155172413793103	24.6293827875978	14.3507836865302	9.45980519720391e-11	2.18710696159354e-09	9.35453819200194e-10	PTGS1/PTGS2/CYP1A2/CYP2C9/CYP2C19/CYP1B1/ALOX5/CYP1A1/ALOX15	9
BP	GO:2001235	positive regulation of apoptotic signaling pathway	12/119	143/18888	0.0839160839160839	13.3193864958571	11.7746709836524	1.0560287578521e-10	2.42766611038045e-09	1.03834406573496e-09	LCK/MMP2/SIRT1/BAX/TNF/TP53/SOD1/MYC/PRKCD/MCL1/DDIT3/TNFSF10	12
BP	GO:0030217	T cell differentiation	16/119	310/18888	0.0516129032258065	8.19213879100027	10.1665553864935	1.10622114993695e-10	2.52868405234176e-09	1.08155074070553e-09	LCK/SYK/KIT/STAT3/BCL2/IL6/TP53/SOD1/CTNNB1/IL1B/TGFB1/IL1A/CD80/MTOR/CCR2/CD28	16
BP	GO:0007249	canonical NF-kappaB signal transduction	16/119	311/18888	0.0514469453376206	8.1657975087141	10.1459177982718	1.16017513983531e-10	2.63711719987284e-09	1.12792899461221e-09	ESR1/RELA/SIRT1/VEGFA/TNF/NFKBIA/STAT1/EDN1/GJA1/IL1B/TGFB1/IL1A/TNFRSF10B/XIAP/TNFSF10/BIRC3	16
BP	GO:0046456	icosanoid biosynthetic process	9/119	60/18888	0.15	23.8084033613445	14.0897348012379	1.2995108926832e-10	2.93733020770739e-09	1.25633396505215e-09	PTGS1/PTGS2/CYP2C9/SYK/ALOX5/SIRT1/EDN1/IL1B/PTGES	9
BP	GO:0071900	regulation of protein serine/threonine kinase activity	15/119	267/18888	0.0561797752808989	8.91700500424889	10.374076680573	1.35319122428834e-10	3.04167316303924e-09	1.30096279107019e-09	EGFR/KIT/SRC/SIRT1/PPARG/VEGFA/CCND1/TNF/HERC5/EDN1/FGF2/IL1B/PRKCD/CCNB1/PTEN	15
BP	GO:1904035	regulation of epithelial cell apoptotic process	11/119	115/18888	0.0956521739130435	15.1821702594081	12.146724424183	1.59180081247825e-10	3.55824645706465e-09	1.52190784281143e-09	ESR1/IGF1R/ITGB3/PPARA/BCL2/BAX/TNF/IL6/ICAM1/TGFB1/NFE2L2	11
BP	GO:0051302	regulation of cell division	13/119	186/18888	0.0698924731182796	11.0935212794795	11.0151281077089	1.68962023243222e-10	3.75615574748393e-09	1.6065561955573e-09	ESRRB/IGF1R/VEGFA/CAT/FGF2/MYC/IL1B/BIRC5/TGFB1/IL1A/BRCA2/TGFA/TGFB2	13
BP	GO:0002687	positive regulation of leukocyte migration	12/119	149/18888	0.0805369127516778	12.7830353617957	11.4977143112716	1.70883691073295e-10	3.77811701684455e-09	1.61594931334195e-09	ITGB3/VEGFA/MAPK1/TNF/IL6/EDN1/ICAM1/SELE/CXCL8/IL1A/C3AR1/CCR2	12
BP	GO:0034103	regulation of tissue remodeling	10/119	87/18888	0.114942528735632	18.2439872500724	12.8363410790018	1.78643622422671e-10	3.92821791479418e-09	1.68014940081734e-09	SYK/EGFR/SRC/ITGB3/PPARG/IL6/TP53/PRKCA/GJA1/TGFB1	10
BP	GO:0022409	positive regulation of cell-cell adhesion	16/119	325/18888	0.0492307692307692	7.81404007756949	9.86635381291057	2.2199931161575e-10	4.85518494485041e-09	2.07662513966597e-09	LCK/SYK/ALOX5/RELA/SRC/IL10/TNF/IL6/IL1B/SELE/VCAM1/IL1A/CD80/MTOR/CCR2/CD28	16
BP	GO:1903039	positive regulation of leukocyte cell-cell adhesion	15/119	277/18888	0.0541516245487365	8.59509146618936	10.1396378062503	2.26269289448957e-10	4.9219652962929e-09	2.10518795616347e-09	LCK/SYK/ALOX5/RELA/SRC/TNF/IL6/IL1B/SELE/VCAM1/IL1A/CD80/MTOR/CCR2/CD28	15
BP	GO:1990748	cellular detoxification	11/119	119/18888	0.092436974789916	14.6718452086717	11.9128164394614	2.30948039311441e-10	4.99687575964754e-09	2.13722812624829e-09	PTGS1/PTGS2/SOD1/CAT/SOD2/NOS3/MPO/ABCG2/NFE2L2/NQO1/PTGES	11
BP	GO:0042554	superoxide anion generation	8/119	43/18888	0.186046511627907	29.5298026187219	14.9131479916224	2.35994640557191e-10	5.07481127901833e-09	2.17056215175642e-09	SYK/EGFR/SOD1/EDN1/PRKCD/SOD2/TGFB1/CRP	8
BP	GO:2001244	positive regulation of intrinsic apoptotic signaling pathway	9/119	64/18888	0.140625	22.3203781512605	13.6038970585557	2.37058658362448e-10	5.07481127901833e-09	2.17056215175642e-09	LCK/MMP2/SIRT1/BAX/TP53/SOD1/MYC/MCL1/DDIT3	9
BP	GO:0032368	regulation of lipid transport	12/119	156/18888	0.0769230769230769	12.2094376212023	11.1940811993869	2.91788326629462e-10	6.21355562917264e-09	2.65761777827609e-09	SYK/SIRT1/ITGB3/PPARA/PPARG/NFKBIA/EDN1/IL1B/PRKCD/IL1A/PON1/PTGES	12
BP	GO:0030099	myeloid cell differentiation	18/119	439/18888	0.041002277904328	6.50799180720124	9.29765728710304	2.96678977695543e-10	6.28462378929931e-09	2.6880145457783e-09	MMP9/KIT/SRC/SIRT1/PPARG/STAT3/VEGFA/FOS/TNF/CASP3/NFKBIA/PRKCA/HIF1A/STAT1/CTNNB1/MYC/TGFB1/MTOR	18
BP	GO:0030595	leukocyte chemotaxis	14/119	237/18888	0.0590717299578059	9.37602382725242	10.3322622264954	3.00734679603318e-10	6.29657190866815e-09	2.69312491033391e-09	SYK/ALOX5/MMP2/KIT/VEGFA/MAPK1/IL10/IL6/EDN1/IL1B/CXCL8/C3AR1/CCR2/TGFB2	14
BP	GO:0045471	response to ethanol	11/119	122/18888	0.0901639344262295	14.3110621297699	11.7446796009018	3.02579802992192e-10	6.29657190866815e-09	2.69312491033391e-09	IGF1R/HDAC2/PPARA/MAOB/FOS/TNF/SOD1/CAT/VCAM1/SOD2/NQO1	11
BP	GO:0045787	positive regulation of cell cycle	16/119	332/18888	0.0481927710843374	7.6492862205123	9.73276620932749	3.03467998564085e-10	6.29657190866815e-09	2.69312491033391e-09	EGFR/CYP1A1/IGF1R/CCND1/IL10/TNF/PRKCA/EDN1/IL1B/BIRC5/CCNB1/IL1A/CD28/BRCA2/TGFA/TGFB2	16
BP	GO:0070371	ERK1 and ERK2 cascade	16/119	332/18888	0.0481927710843374	7.6492862205123	9.73276620932749	3.03467998564085e-10	6.29657190866815e-09	2.69312491033391e-09	SYK/EGFR/ALOX15/SRC/ITGB3/MAPK1/TNF/PRKCA/EDN1/FGF2/MYC/ICAM1/IL1B/TGFB1/IL1A/NTRK1	16
BP	GO:2001236	regulation of extrinsic apoptotic signaling pathway	12/119	157/18888	0.0764331210191083	12.1316705025959	11.1522909392806	3.14279357924277e-10	6.48762388857972e-09	2.77484030304786e-09	RELA/SRC/AR/BCL2/TNF/ICAM1/IL1B/MCL1/NOS3/IL1A/TNFSF10/COL2A1	12
BP	GO:0097529	myeloid leukocyte migration	14/119	239/18888	0.0585774058577406	9.29756337681516	10.2791252502662	3.35877736939353e-10	6.89828083074427e-09	2.95048356680896e-09	SYK/MMP2/KIT/VEGFA/MAPK1/IL6/EDN1/IL1B/CXCL8/PECAM1/IL1A/C3AR1/CCR2/TGFB2	14
BP	GO:0098754	detoxification	12/119	158/18888	0.0759493670886076	12.054887777896	11.1108784549114	3.3832676003807e-10	6.91348520764663e-09	2.9569866746549e-09	PTGS1/PTGS2/ABCB1/SOD1/CAT/SOD2/NOS3/MPO/ABCG2/NFE2L2/NQO1/PTGES	12
BP	GO:0060562	epithelial tube morphogenesis	16/119	335/18888	0.0477611940298507	7.58078514988085	9.67670378657681	3.46175699800292e-10	7.03832603714563e-09	3.01038270548363e-09	ESR1/SRC/AR/PRKACA/VEGFA/BCL2/TNF/CASP3/HIF1A/EDN1/FGF2/CTNNB1/MYC/GJA1/TGFB1/TGFB2	16
BP	GO:0045862	positive regulation of proteolysis	16/119	336/18888	0.0476190476190476	7.55822328931573	9.65817062810877	3.61599228692439e-10	7.29254616939979e-09	3.11911593061198e-09	LCK/SYK/SRC/HDAC2/SIRT1/PPARG/STAT3/BAX/TNF/XDH/MYC/F3/IL1B/PTEN/NFE2L2/TNFSF10	16
BP	GO:0061180	mammary gland epithelium development	9/119	67/18888	0.134328358208955	21.3209582340399	13.2676693871379	3.62284176977103e-10	7.29254616939979e-09	3.11911593061198e-09	ESR1/SRC/AR/CCND1/BAX/MAPK1/HIF1A/FGF2/BRCA2	9
BP	GO:0032944	regulation of mononuclear cell proliferation	14/119	241/18888	0.0580912863070539	9.22040517451794	10.2266092802466	3.74738562557673e-10	7.50590209954625e-09	3.21037101013452e-09	SYK/AHR/BCL2/IL10/IL6/CASP3/CTNNB1/IL1B/VCAM1/IL1A/CRP/CD80/CCR2/CD28	14
BP	GO:0051781	positive regulation of cell division	10/119	94/18888	0.106382978723404	16.8853924548543	12.2938148435911	3.89109325189242e-10	7.75535137790972e-09	3.31706367960132e-09	IGF1R/VEGFA/CAT/FGF2/IL1B/BIRC5/TGFB1/IL1A/TGFA/TGFB2	10
BP	GO:0006805	xenobiotic metabolic process	11/119	126/18888	0.0873015873015873	13.8567426970788	11.5295156424543	4.28946396984426e-10	8.50743687352445e-09	3.6387403335521e-09	CYP1A2/CYP2C9/CYP3A4/CYP2C19/CYP1B1/AHR/ABCB1/CYP1A1/ABCC1/NR1I2/NQO1	11
BP	GO:0048863	stem cell differentiation	14/119	248/18888	0.0564516129032258	8.96015180265655	10.0475144639592	5.45386390561602e-10	1.07189627835124e-08	4.58463845151662e-09	ESR1/ESRRB/KIT/HDAC2/STAT3/BCL2/MAPK1/TP53/HIF1A/EDN1/FGF2/CTNNB1/NFE2L2/TGFB2	14
BP	GO:0032102	negative regulation of response to external stimulus	18/119	456/18888	0.0394736842105263	6.26536930561698	9.06273813886855	5.45750453139783e-10	1.07189627835124e-08	4.58463845151662e-09	SYK/ALOX5/AHR/SRC/PPARA/PPARG/STAT3/PLAU/IL10/TNF/SOD1/EDN1/FGF2/PRKCD/NOS3/TGFB1/PLAT/PTEN	18
BP	GO:0007623	circadian rhythm	13/119	205/18888	0.0634146341463415	10.0653412584546	10.391355069268	5.63965787218963e-10	1.1023215338589e-08	4.71477118834465e-09	AHR/EGFR/HDAC2/SIRT1/MTNR1A/PPARA/PPARG/TNF/TP53/MAPK8/PTEN/NTRK1/MTOR	13
BP	GO:0006631	fatty acid metabolic process	17/119	401/18888	0.0423940149625935	6.72889205557535	9.23302494071442	5.825392375396e-10	1.13315084379097e-08	4.84663211799141e-09	PTGS1/PTGS2/CYP1A2/CYP2C9/CYP3A4/CYP2C19/CYP1B1/ALOX5/AKR1B1/CYP1A1/ALOX15/SIRT1/PPARA/PPARG/EDN1/IL1B/PTGES	17
BP	GO:0006633	fatty acid biosynthetic process	12/119	166/18888	0.072289156626506	11.4739293307685	10.7924977450681	5.99318254254384e-10	1.16021131900155e-08	4.9623732560776e-09	PTGS1/PTGS2/CYP1A2/CYP2C9/CYP3A4/ALOX5/CYP1A1/ALOX15/SIRT1/EDN1/IL1B/PTGES	12
BP	GO:0010595	positive regulation of endothelial cell migration	11/119	131/18888	0.083969465648855	13.32785938803	11.2739481852269	6.52431912123077e-10	1.25228359070794e-08	5.35617822182756e-09	PTGS2/SIRT1/ITGB3/VEGFA/PRKCA/HIF1A/EDN1/FGF2/NOS3/TGFB1/NFE2L2	11
BP	GO:0098869	cellular oxidant detoxification	10/119	99/18888	0.101010101010101	16.0325948561243	11.9408191486714	6.53069297180861e-10	1.25228359070794e-08	5.35617822182756e-09	PTGS1/PTGS2/SOD1/CAT/SOD2/NOS3/MPO/NFE2L2/NQO1/PTGES	10
BP	GO:1903035	negative regulation of response to wounding	10/119	100/18888	0.1	15.872268907563	11.8732977077408	7.21822755589334e-10	1.37759191939361e-08	5.89213808435385e-09	ALOX5/STAT3/PLAU/TNF/EDN1/FGF2/PRKCD/NOS3/PLAT/PTEN	10
BP	GO:0090322	regulation of superoxide metabolic process	7/119	31/18888	0.225806451612903	35.8406072106262	15.458404435276	7.64896352276872e-10	1.45294396305738e-08	6.21442848106340e-09	SYK/EGFR/SOD1/PRKCD/TGFB1/NFE2L2/CRP	7
BP	GO:0051897	positive regulation of phosphatidylinositol 3-kinase/protein kinase B signal transduction	12/119	171/18888	0.0701754385964912	11.1384343210969	10.6043787503448	8.43692892116088e-10	1.59513151472042e-08	6.82258295444589e-09	EGFR/IGF1R/KIT/SRC/SIRT1/TNF/CAT/FGF2/TGFB1/MTOR/CD28/TGFB2	12
BP	GO:0032677	regulation of interleukin-8 production	10/119	102/18888	0.0980392156862745	15.5610479485912	11.741131781278	8.78922359318005e-10	1.65400923990728e-08	7.0744105690027e-09	SYK/RELA/STAT3/IL10/TNF/IL6/F3/IL1B/DDIT3/CRP	10
BP	GO:0071383	cellular response to steroid hormone stimulus	13/119	213/18888	0.0610328638497653	9.68730027222156	10.1526340669848	9.02847470778649e-10	1.69116706794926e-08	7.23333938577046e-09	ESR1/CYP1B1/EGFR/ESRRA/ESRRB/IGF1R/SRC/AR/ESR2/SIRT1/PPARA/MAPK1/EDN1	13
BP	GO:2000241	regulation of reproductive process	13/119	214/18888	0.0607476635514019	9.64203251394015	10.1236823310844	9.56207383673292e-10	1.78082725065318e-08	7.61682753616004e-09	ESR1/KIT/SRC/AR/HDAC2/ITGB3/VEGFA/BAX/SOD1/CTNNB1/GJA1/PLAT/IL1A	13
BP	GO:0032930	positive regulation of superoxide anion generation	6/119	18/18888	0.333333333333333	52.9075630252101	17.5434638426953	9.61132708506876e-10	1.78082725065318e-08	7.61682753616004e-09	SYK/EGFR/SOD1/PRKCD/TGFB1/CRP	6
BP	GO:0046661	male sex differentiation	12/119	173/18888	0.069364161849711	11.0096662942634	10.5313037372889	9.64372203600744e-10	1.78082725065318e-08	7.61682753616004e-09	ESR1/CYP1B1/KIT/AR/BCL2/BAX/CTNNB1/GJA1/IL1A/NTRK1/TNFSF10/TGFB2	12
BP	GO:0032637	interleukin-8 production	10/119	103/18888	0.0970873786407767	15.409969813168	11.6764409507229	9.68319315728375e-10	1.78082725065318e-08	7.61682753616004e-09	SYK/RELA/STAT3/IL10/TNF/IL6/F3/IL1B/DDIT3/CRP	10
BP	GO:0010001	glial cell differentiation	14/119	260/18888	0.0538461538461538	8.54660633484163	9.75640137803443	1.01005446132751e-09	1.84917662919959e-08	7.90916663216205e-09	EGFR/RELA/HDAC2/STAT3/MAPK1/TNF/IL6/SOD1/FGF2/CTNNB1/IL1B/TGFB1/PTEN/MTOR	14
BP	GO:0010469	regulation of signaling receptor activity	10/119	104/18888	0.0961538461538462	15.2617970265029	11.6126486110799	1.06570716392422e-09	1.94227530866549e-08	8.30736167610915e-09	HDAC2/PPARA/PPARG/PLAU/IL10/TNF/HIF1A/EDN1/PRKCD/CCR2	10
BP	GO:0002064	epithelial cell development	13/119	216/18888	0.0601851851851852	9.55275443510738	10.0663462061002	1.07160999134212e-09	1.94427534752028e-08	8.31591609991241e-09	ESR1/AKR1B1/SRC/AR/VEGFA/TNF/HIF1A/GJA1/ICAM1/IL1B/PECAM1/IL1A/NTRK1	13
BP	GO:0070555	response to interleukin-1	11/119	138/18888	0.0797101449275362	12.6518085495068	10.9387236578937	1.14018757640039e-09	2.0594638098732e-08	8.80859199061203e-09	MMP2/RELA/SRC/IL6/NFKBIA/PRKCA/HIF1A/EDN1/IL1B/SELE/CXCL8	11
BP	GO:0001101	response to acid chemical	11/119	139/18888	0.079136690647482	12.5607883441146	10.8928167975742	1.2316706395764e-09	2.21481751454494e-08	9.47305979632093e-09	EGFR/MMP2/RELA/IGF1R/VEGFA/TNF/CASP3/EDN1/NQO1/NTRK1/MTOR	11
BP	GO:0006809	nitric oxide biosynthetic process	9/119	77/18888	0.116883116883117	18.5520026192295	12.2885460025029	1.296897774885e-09	2.30142473560733e-08	9.84349003652328e-09	PTGS2/CYP1B1/IL10/TNF/EDN1/IL1B/SOD2/NOS3/NQO1	9
BP	GO:0043536	positive regulation of blood vessel endothelial cell migration	9/119	77/18888	0.116883116883117	18.5520026192295	12.2885460025029	1.296897774885e-09	2.30142473560733e-08	9.84349003652328e-09	PTGS2/SIRT1/VEGFA/PRKCA/HIF1A/FGF2/NOS3/TGFB1/NFE2L2	9
BP	GO:0061045	negative regulation of wound healing	9/119	77/18888	0.116883116883117	18.5520026192295	12.2885460025029	1.296897774885e-09	2.30142473560733e-08	9.84349003652328e-09	ALOX5/PLAU/TNF/EDN1/FGF2/PRKCD/NOS3/PLAT/PTEN	9
BP	GO:0051345	positive regulation of hydrolase activity	18/119	482/18888	0.037344398340249	5.92740332647582	8.72562061807927	1.3189697228118e-09	2.33037183340461e-08	9.9673005024252e-09	ESR1/LCK/SYK/EGFR/KIT/SIRT1/PPARG/STAT3/BAX/TNF/XDH/MYC/F3/SELE/PRKCD/NTRK1/MTOR/TNFSF10	18
BP	GO:1903706	regulation of hemopoiesis	17/119	424/18888	0.0400943396226415	6.36388140161725	8.89474707009876	1.35993531107342e-09	2.39230359504481e-08	1.02321906242778e-08	SYK/STAT3/FOS/IL10/TNF/NFKBIA/SOD1/PRKCA/HIF1A/STAT1/CTNNB1/MYC/TGFB1/CD80/MTOR/CCR2/CD28	17
BP	GO:0001822	kidney development	15/119	319/18888	0.0470219435736677	7.46344932957509	9.27042907493363	1.59031194067523e-09	2.78545545972813e-08	1.19137517907044e-08	AKR1B1/MMP9/ITGB3/VEGFA/BCL2/BAX/ODC1/CAT/STAT1/EDN1/FGF2/CTNNB1/MYC/PECAM1/TGFB2	15
BP	GO:0010883	regulation of lipid storage	8/119	54/18888	0.148148148148148	23.5144724556489	13.1923381845442	1.59854412919529e-09	2.78780583910524e-08	1.19238046660484e-08	SIRT1/ITGB3/PPARA/PPARG/TNF/IL6/NFKBIA/CRP	8
BP	GO:0001676	long-chain fatty acid metabolic process	10/119	109/18888	0.0917431192660551	14.5617145940945	11.30644363742	1.69554077190726e-09	2.94427380392135e-08	1.25930383059206e-08	PTGS1/PTGS2/CYP1A2/CYP2C9/CYP3A4/CYP2C19/CYP1B1/ALOX5/CYP1A1/ALOX15	10
BP	GO:0001659	temperature homeostasis	12/119	183/18888	0.0655737704918033	10.4080451852872	10.1831112134095	1.8353743946248e-09	3.15996800027743e-08	1.35155901669123e-08	PTGS2/SYK/IGF1R/STAT3/VEGFA/TNF/GJA1/IL1B/DDIT3/IL1A/CCR2/PTGES	12
BP	GO:0043534	blood vessel endothelial cell migration	12/119	183/18888	0.0655737704918033	10.4080451852872	10.1831112134095	1.8353743946248e-09	3.15996800027743e-08	1.35155901669123e-08	PTGS2/CYP1B1/SIRT1/PPARG/VEGFA/TNF/PRKCA/HIF1A/FGF2/NOS3/TGFB1/NFE2L2	12
BP	GO:0001836	release of cytochrome c from mitochondria	8/119	55/18888	0.145454545454545	23.0869365928189	13.0614526283647	1.86086962120412e-09	3.16523645542109e-08	1.35381240281819e-08	MMP9/BCL2/BAX/TP53/MCL1/SOD2/BCL2A1/TNFSF10	8
BP	GO:0042743	hydrogen peroxide metabolic process	8/119	55/18888	0.145454545454545	23.0869365928189	13.0614526283647	1.86086962120412e-09	3.16523645542109e-08	1.35381240281819e-08	CYP1A2/EGFR/CYP1A1/MAOB/SOD1/CAT/SOD2/MPO	8
BP	GO:0007596	blood coagulation	13/119	226/18888	0.0575221238938053	9.13006618576634	9.79047159790574	1.86190379730652e-09	3.16523645542109e-08	1.35381240281819e-08	LCK/SYK/SRC/ITGB3/PLAU/IL6/PRKCA/EDN1/F3/PRKCD/NOS3/PLAT/NFE2L2	13
BP	GO:0060749	mammary gland alveolus development	6/119	20/18888	0.3	47.6168067226891	16.6084456079492	1.98624146949737e-09	3.34847207732765e-08	1.43218463853232e-08	ESR1/AR/VEGFA/CCND1/HIF1A/TGFA	6
BP	GO:0061377	mammary gland lobule development	6/119	20/18888	0.3	47.6168067226891	16.6084456079492	1.98624146949737e-09	3.34847207732765e-08	1.43218463853232e-08	ESR1/AR/VEGFA/CCND1/HIF1A/TGFA	6
BP	GO:0043280	positive regulation of cysteine-type endopeptidase activity involved in apoptotic process	10/119	111/18888	0.0900900900900901	14.2993413581649	11.1895577818457	2.02829032502243e-09	3.40517122615799e-08	1.45643559481847e-08	LCK/SYK/SIRT1/PPARG/BAX/TNF/XDH/MYC/F3/TNFSF10	10
BP	GO:0006970	response to osmotic stress	9/119	81/18888	0.111111111111111	17.6358543417367	11.9470934299897	2.05369183827644e-09	3.43356908168037e-08	1.46858172341299e-08	PTGS2/ABCB1/AKR1B1/SLC2A1/BAX/TNF/CASP3/TP53/MTOR	9
BP	GO:0014013	regulation of gliogenesis	10/119	112/18888	0.0892857142857143	14.171668667467	11.1322429105122	2.21544903721406e-09	3.68876823233254e-08	1.57773368732073e-08	EGFR/RELA/HDAC2/TNF/IL6/TP53/CTNNB1/IL1B/TGFB1/MTOR	10
BP	GO:0097267	omega-hydroxylase P450 pathway	5/119	10/18888	0.5	79.3613445378151	19.7359616195086	2.24140972824892e-09	3.71669826249801e-08	1.58967972098414e-08	CYP1A2/CYP2C9/CYP2C19/CYP1B1/CYP1A1	5
BP	GO:0008217	regulation of blood pressure	12/119	187/18888	0.0641711229946524	10.1854132027142	10.0512827348623	2.34838082366487e-09	3.87818318879514e-08	1.65874890401936e-08	PTGS1/PTGS2/AR/CYP11B1/CYP11B2/PPARA/PPARG/TNF/SOD1/EDN1/SOD2/NOS3	12
BP	GO:0042113	B cell activation	14/119	278/18888	0.0503597122302158	7.99322894625476	9.35322456526375	2.40204920682465e-09	3.95068743528965e-08	1.68975990415906e-08	SYK/AHR/KIT/BCL2/BAX/IL10/IL6/CASP3/TP53/VCAM1/PRKCD/TGFB1/NTRK1/CD28	14
BP	GO:0072001	renal system development	15/119	329/18888	0.0455927051671733	7.23659676636612	9.08662765010761	2.42300613956757e-09	3.96316438488954e-08	1.69509645621625e-08	AKR1B1/MMP9/ITGB3/VEGFA/BCL2/BAX/ODC1/CAT/STAT1/EDN1/FGF2/CTNNB1/MYC/PECAM1/TGFB2	15
BP	GO:0050817	coagulation	13/119	231/18888	0.0562770562770563	8.93244570555495	9.65887612072439	2.42922582168217e-09	3.96316438488954e-08	1.69509645621625e-08	LCK/SYK/SRC/ITGB3/PLAU/IL6/PRKCA/EDN1/F3/PRKCD/NOS3/PLAT/NFE2L2	13
BP	GO:0001541	ovarian follicle development	8/119	57/18888	0.140350877192982	22.2768686421937	12.8098148387359	2.49916325012594e-09	4.06088936144962e-08	1.73689468746863e-08	ESR1/MMP2/KIT/SRC/VEGFA/BCL2/BAX/SOD1	8
BP	GO:0008584	male gonad development	11/119	149/18888	0.0738255033557047	11.7177824149794	10.4582559989045	2.5801282411807e-09	4.17567954552685e-08	1.78599192778993e-08	ESR1/CYP1B1/KIT/AR/BCL2/BAX/GJA1/IL1A/NTRK1/TNFSF10/TGFB2	11
BP	GO:0062012	regulation of small molecule metabolic process	15/119	331/18888	0.0453172205438066	7.19287110614639	9.05079144615305	2.6312438509992e-09	4.23279678755927e-08	1.81042170792399e-08	PTGS2/KIT/SRC/SIRT1/PPARA/PPARG/PRKACA/STAT3/TNF/TP53/SOD1/HIF1A/IL1B/NOS3/MTOR	15
BP	GO:2001243	negative regulation of intrinsic apoptotic signaling pathway	10/119	114/18888	0.087719298245614	13.9230429013711	11.0197872158366	2.63634401993311e-09	4.23279678755927e-08	1.81042170792399e-08	PTGS2/MMP9/SRC/SIRT1/BCL2/IL10/HIF1A/CTNNB1/SOD2/NFE2L2	10
BP	GO:0007599	hemostasis	13/119	233/18888	0.055793991416309	8.8557723518592	9.60735032680307	2.69701559607815e-09	4.31309292558585e-08	1.84476540043789e-08	LCK/SYK/SRC/ITGB3/PLAU/IL6/PRKCA/EDN1/F3/PRKCD/NOS3/PLAT/NFE2L2	13
BP	GO:0032928	regulation of superoxide anion generation	6/119	21/18888	0.285714285714286	45.3493397358944	16.19122786715	2.76648634518411e-09	4.39457327307335e-08	1.87961559459182e-08	SYK/EGFR/SOD1/PRKCD/TGFB1/CRP	6
BP	GO:0046546	development of primary male sexual characteristics	11/119	150/18888	0.0733333333333333	11.6396638655462	10.4170877760565	2.76968903765127e-09	4.39457327307335e-08	1.87961559459182e-08	ESR1/CYP1B1/KIT/AR/BCL2/BAX/GJA1/IL1A/NTRK1/TNFSF10/TGFB2	11
BP	GO:0010594	regulation of endothelial cell migration	13/119	234/18888	0.0555555555555556	8.81792717086835	9.58181908307255	2.84070548617373e-09	4.48964624885115e-08	1.92027953094968e-08	PTGS2/SIRT1/ITGB3/PPARG/VEGFA/TNF/PRKCA/HIF1A/EDN1/FGF2/NOS3/TGFB1/NFE2L2	13
BP	GO:0018105	peptidyl-serine phosphorylation	14/119	282/18888	0.049645390070922	7.87984981226533	9.26854167857094	2.88685077220478e-09	4.54482421180565e-08	1.94387985644262e-08	PTGS2/EGFR/PRKACA/VEGFA/BCL2/BAX/MAPK1/TNF/IL6/MAPK8/PRKCA/PRKCD/PTEN/MTOR	14
BP	GO:0071276	cellular response to cadmium ion	7/119	37/18888	0.189189189189189	30.0286168521463	14.0732503100374	2.90279520589214e-09	4.55201464341259e-08	1.94695529665955e-08	CYP1A2/EGFR/MMP9/FOS/MAPK1/JUN/MAPK8	7
BP	GO:0001503	ossification	17/119	446/18888	0.0381165919282511	6.04996796925048	8.5938238525443	2.91391940841291e-09	4.55201464341259e-08	1.94695529665955e-08	PTGS2/ALOX5/EGFR/MMP2/ALOX15/PPARG/PRKACA/BCL2/MAPK1/TNF/IL6/CAT/HIF1A/FGF2/CTNNB1/GJA1/COL2A1	17
BP	GO:0060485	mesenchyme development	15/119	336/18888	0.0446428571428571	7.08583433373349	8.96249240329442	3.2254968443911e-09	5.01936932015631e-08	2.14684891181335e-08	HDAC2/BCL2/MAPK1/IL6/HIF1A/STAT1/EDN1/CTNNB1/MYC/IL1B/NOS3/TGFB1/PTEN/MTOR/TGFB2	15
BP	GO:0050670	regulation of lymphocyte proliferation	13/119	237/18888	0.0548523206751055	8.70630783959153	9.50613262795316	3.31440692401414e-09	5.10573053432595e-08	2.18378671551678e-08	SYK/AHR/BCL2/IL10/IL6/CASP3/CTNNB1/IL1B/VCAM1/IL1A/CD80/CCR2/CD28	13
BP	GO:0007566	embryo implantation	8/119	59/18888	0.135593220338983	21.5217205526278	12.5707315268989	3.31885103936659e-09	5.10573053432595e-08	2.18378671551678e-08	PTGS2/MMP9/MMP2/ITGB3/VEGFA/SOD1/GJA1/IL1B	8
BP	GO:1903409	reactive oxygen species biosynthetic process	8/119	59/18888	0.135593220338983	21.5217205526278	12.5707315268989	3.31885103936659e-09	5.10573053432595e-08	2.18378671551678e-08	CYP1A2/ALOX5/CYP1A1/PPARA/MAOB/SOD1/SOD2/MPO	8
BP	GO:0051235	maintenance of location	15/119	337/18888	0.0445103857566766	7.06480811909334	8.94504966997808	3.35816033787461e-09	5.14663512387905e-08	2.20128213535322e-08	LCK/SIRT1/ITGB3/PPARA/PPARG/PRKACA/BAX/IL10/TNF/IL6/NFKBIA/FGF2/IL1B/DDIT3/CRP	15
BP	GO:0010950	positive regulation of endopeptidase activity	11/119	153/18888	0.0718954248366013	11.4114351623002	10.2958894143699	3.41544397761232e-09	5.21467408808281e-08	2.23038327674068e-08	LCK/SYK/SIRT1/PPARG/STAT3/BAX/TNF/XDH/MYC/F3/TNFSF10	11
BP	GO:0043542	endothelial cell migration	14/119	286/18888	0.048951048951049	7.7696421225833	9.18551076630044	3.4592608860932e-09	5.26171787411018e-08	2.25050450998703e-08	PTGS2/CYP1B1/SIRT1/ITGB3/PPARG/VEGFA/TNF/PRKCA/HIF1A/EDN1/FGF2/NOS3/TGFB1/NFE2L2	14
BP	GO:0002573	myeloid leukocyte differentiation	13/119	239/18888	0.0543933054393305	8.63345170704265	9.4564154107934	3.66883094926852e-09	5.53883955997777e-08	2.36903302458659e-08	MMP9/KIT/SRC/SIRT1/PPARG/VEGFA/FOS/TNF/PRKCA/CTNNB1/MYC/TGFB1/MTOR	13
BP	GO:0009743	response to carbohydrate	13/119	239/18888	0.0543933054393305	8.63345170704265	9.4564154107934	3.66883094926852e-09	5.53883955997777e-08	2.36903302458659e-08	PTGS2/IGF1R/PPARA/PRKACA/TNF/CASP3/CAT/HIF1A/ICAM1/IL1B/SOD2/IL1A/NQO1	13
BP	GO:0019430	removal of superoxide radicals	6/119	22/18888	0.272727272727273	43.2880061115355	15.8023995227965	3.78442428037259e-09	5.69211176148235e-08	2.43458951944142e-08	SOD1/SOD2/NOS3/MPO/NFE2L2/NQO1	6
BP	GO:0032370	positive regulation of lipid transport	9/119	87/18888	0.103448275862069	16.4195885250652	11.4782674526025	3.91232747983697e-09	5.86269517904459e-08	2.50755024438674e-08	SIRT1/PPARG/NFKBIA/EDN1/IL1B/PRKCD/IL1A/PON1/PTGES	9
BP	GO:0006869	lipid transport	17/119	456/18888	0.037280701754386	5.91729323308271	8.46363062813444	4.06091924652942e-09	6.06290748024281e-08	2.59318362450742e-08	PTGS2/SYK/ABCB1/ABCC1/SIRT1/ITGB3/SLC2A1/PPARA/PPARG/NFKBIA/EDN1/IL1B/PRKCD/IL1A/ABCG2/PON1/PTGES	17
BP	GO:0001660	fever generation	5/119	11/18888	0.454545454545455	72.1466768525592	18.7939850936609	4.0885878893196e-09	6.08177448536291e-08	2.60125328561975e-08	PTGS2/TNF/IL1B/IL1A/PTGES	5
BP	GO:0043535	regulation of blood vessel endothelial cell migration	11/119	156/18888	0.0705128205128205	11.1919844861021	10.1780219289968	4.19273275454178e-09	6.21384495416705e-08	2.65774152630295e-08	PTGS2/SIRT1/PPARG/VEGFA/TNF/PRKCA/HIF1A/FGF2/NOS3/TGFB1/NFE2L2	11
BP	GO:0002718	regulation of cytokine production involved in immune response	10/119	120/18888	0.0833333333333333	13.2268907563025	10.698725904306	4.3562706483557e-09	6.43265366541867e-08	2.75132883054044e-08	SYK/KIT/SIRT1/IL10/TNF/IL6/IL1B/TGFB1/CCR2/TGFB2	10
BP	GO:0018209	peptidyl-serine modification	14/119	294/18888	0.0476190476190476	7.55822328931573	9.02418218927173	4.92487604643976e-09	7.21958278402002e-08	3.08790855085696e-08	PTGS2/EGFR/PRKACA/VEGFA/BCL2/BAX/MAPK1/TNF/IL6/MAPK8/PRKCA/PRKCD/PTEN/MTOR	14
BP	GO:0051962	positive regulation of nervous system development	14/119	294/18888	0.0476190476190476	7.55822328931573	9.02418218927173	4.92487604643976e-09	7.21958278402002e-08	3.08790855085696e-08	EGFR/RELA/KIT/HDAC2/VEGFA/TNF/IL6/HIF1A/FGF2/CTNNB1/IL1B/TGFB1/NTRK1/MTOR	14
BP	GO:0002367	cytokine production involved in immune response	10/119	122/18888	0.0819672131147541	13.010056481609	10.596770114217	5.11854628547147e-09	7.47640370794857e-08	3.19775416808478e-08	SYK/KIT/SIRT1/IL10/TNF/IL6/IL1B/TGFB1/CCR2/TGFB2	10
BP	GO:0010742	macrophage derived foam cell differentiation	7/119	40/18888	0.175	27.7764705882353	13.498487068481	5.17519486344529e-09	7.53195626528764e-08	3.22151471242107e-08	ITGB3/PPARA/PPARG/NFKBIA/STAT1/TGFB1/CRP	7
BP	GO:0050769	positive regulation of neurogenesis	13/119	246/18888	0.0528455284552846	8.3877843820455	9.28688178151597	5.19661296762022e-09	7.53602009569585e-08	3.22325286503212e-08	EGFR/RELA/KIT/HDAC2/VEGFA/TNF/IL6/HIF1A/FGF2/CTNNB1/IL1B/TGFB1/MTOR	13
BP	GO:0048145	regulation of fibroblast proliferation	9/119	90/18888	0.1	15.872268907563	11.2610027663484	5.30276019736599e-09	7.66248848519385e-08	3.27734502423672e-08	ESR1/EGFR/ITGB3/BAX/TP53/CTNNB1/MYC/SOD2/CCNB1	9
BP	GO:0032757	positive regulation of interleukin-8 production	8/119	63/18888	0.126984126984127	20.1552621048419	12.1262155805026	5.67639529107072e-09	8.17320119134239e-08	3.49578342705385e-08	SYK/RELA/STAT3/TNF/IL6/F3/IL1B/DDIT3	8
BP	GO:0032570	response to progesterone	7/119	41/18888	0.170731707317073	27.0989956958393	13.3207602714703	6.20832434076959e-09	8.8759294285349e-08	3.79634934581559e-08	CYP1B1/RELA/IGF1R/SRC/FOS/TGFB1/TGFB2	7
BP	GO:0090077	foam cell differentiation	7/119	41/18888	0.170731707317073	27.0989956958393	13.3207602714703	6.20832434076959e-09	8.8759294285349e-08	3.79634934581559e-08	ITGB3/PPARA/PPARG/NFKBIA/STAT1/TGFB1/CRP	7
BP	GO:0051054	positive regulation of DNA metabolic process	14/119	301/18888	0.0465116279069767	7.38245065468048	8.88792677265212	6.64896123282757e-09	9.4724285732466e-08	4.05147971340568e-08	CYP1B1/EGFR/IGF1R/SIRT1/BAX/MAPK1/TNF/IL6/FGF2/CTNNB1/MYC/PRKCD/TGFB1/CD28	14
BP	GO:0071450	cellular response to oxygen radical	6/119	24/18888	0.25	39.6806722689076	15.0979208466663	6.75701801924362e-09	9.55905416288801e-08	4.08853059390376e-08	SOD1/SOD2/NOS3/MPO/NFE2L2/NQO1	6
BP	GO:0071451	cellular response to superoxide	6/119	24/18888	0.25	39.6806722689076	15.0979208466663	6.75701801924362e-09	9.55905416288801e-08	4.08853059390376e-08	SOD1/SOD2/NOS3/MPO/NFE2L2/NQO1	6
BP	GO:0070665	positive regulation of leukocyte proliferation	11/119	164/18888	0.0670731707317073	10.6460340233654	9.87883657360116	7.09457953030292e-09	1.00016267524758e-07	4.27782459116743e-08	SYK/KIT/BCL2/MAPK1/IL6/IL1B/VCAM1/IL1A/CD80/CCR2/CD28	11
BP	GO:0071902	positive regulation of protein serine/threonine kinase activity	10/119	127/18888	0.078740157480315	12.4978495335142	10.3520150189187	7.5648737260091e-09	1.05908232164127e-07	4.52983150812564e-08	EGFR/KIT/SRC/SIRT1/VEGFA/CCND1/TNF/EDN1/FGF2/IL1B	10
BP	GO:2001056	positive regulation of cysteine-type endopeptidase activity	10/119	127/18888	0.078740157480315	12.4978495335142	10.3520150189187	7.5648737260091e-09	1.05908232164127e-07	4.52983150812564e-08	LCK/SYK/SIRT1/PPARG/BAX/TNF/XDH/MYC/F3/TNFSF10	10
BP	GO:0046942	carboxylic acid transport	15/119	358/18888	0.0418994413407821	6.65039200037557	8.59442420285359	7.59271902490432e-09	1.05931521292286e-07	4.53082761413528e-08	SLC6A2/PTGS2/SYK/ABCB1/ABCC1/SLC2A1/PPARA/PPARG/TNF/EDN1/GJA1/IL1B/IL1A/ABCG2/PTGES	15
BP	GO:0019915	lipid storage	9/119	94/18888	0.0957446808510638	15.1968532093689	10.9870426691466	7.82030606661824e-09	1.08440964448703e-07	4.63815973030331e-08	SIRT1/ITGB3/PPARA/PPARG/TNF/IL6/NFKBIA/IL1B/CRP	9
BP	GO:0043123	positive regulation of canonical NF-kappaB signal transduction	12/119	208/18888	0.0576923076923077	9.15707821590175	9.41916190245347	7.82618922862614e-09	1.08440964448703e-07	4.63815973030331e-08	RELA/VEGFA/TNF/EDN1/GJA1/IL1B/TGFB1/IL1A/TNFRSF10B/XIAP/TNFSF10/BIRC3	12
BP	GO:0015849	organic acid transport	15/119	359/18888	0.0417827298050139	6.6318672315723	8.57843461299585	7.88248016648826e-09	1.08848173220517e-07	4.65557657399199e-08	SLC6A2/PTGS2/SYK/ABCB1/ABCC1/SLC2A1/PPARA/PPARG/TNF/EDN1/GJA1/IL1B/IL1A/ABCG2/PTGES	15
BP	GO:0010952	positive regulation of peptidase activity	11/119	167/18888	0.0658682634730539	10.4547879031852	9.77192012697549	8.57821924941816e-09	1.18052636337231e-07	5.04926331759522e-08	LCK/SYK/SIRT1/PPARG/STAT3/BAX/TNF/XDH/MYC/F3/TNFSF10	11
BP	GO:0002696	positive regulation of leukocyte activation	15/119	362/18888	0.0414364640883978	6.57690700589628	8.53082949557986	8.8134270807429e-09	1.20878393114189e-07	5.17012457475159e-08	LCK/SYK/SRC/BCL2/IL10/TNF/IL6/IL1B/VCAM1/TGFB1/IL1A/CD80/MTOR/CCR2/CD28	15
BP	GO:0042178	xenobiotic catabolic process	6/119	25/18888	0.24	38.0934453781513	14.7773377540141	8.84525789675845e-09	1.20905113007719e-07	5.17126741901525e-08	CYP1A2/CYP2C9/CYP3A4/CYP2C19/CYP1A1/NR1I2	6
BP	GO:0097192	extrinsic apoptotic signaling pathway in absence of ligand	8/119	67/18888	0.119402985074627	18.9519628747021	11.7209388223013	9.36159429956277e-09	1.27532022006838e-07	5.45470885290845e-08	BCL2/BAX/TNF/IL1B/MCL1/BCL2A1/IL1A/COL2A1	8
BP	GO:0042594	response to starvation	12/119	212/18888	0.0566037735849057	8.98430315522435	9.30887974119279	9.69121880309552e-09	1.31579433816525e-07	5.62782186940623e-08	IGF1R/SIRT1/SLC2A1/PPARA/BCL2/FOS/MAPK1/TP53/MAPK8/DDIT3/NFE2L2/MTOR	12
BP	GO:1990776	response to angiotensin	7/119	44/18888	0.159090909090909	25.2513368983957	12.8235975252314	1.04184073083447e-08	1.40979518292852e-07	6.02987559053643e-08	PTGS2/RELA/IGF1R/SRC/PRKCA/PRKCD/NFE2L2	7
BP	GO:1904996	positive regulation of leukocyte adhesion to vascular endothelial cell	6/119	26/18888	0.230769230769231	36.628312863607	14.4751297328159	1.14399205765683e-08	1.54286395509318e-07	6.59902786943098e-08	ALOX5/RELA/TNF/IL6/SELE/CCR2	6
BP	GO:0009267	cellular response to starvation	11/119	172/18888	0.063953488372093	10.1508696501857	9.59962963936167	1.16743192154668e-08	1.5692456991953e-07	6.7118659871402e-08	IGF1R/SIRT1/SLC2A1/PPARA/BCL2/FOS/MAPK1/TP53/MAPK8/NFE2L2/MTOR	11
BP	GO:0048565	digestive tract development	10/119	133/18888	0.075187969924812	11.9340367726038	10.0758622171644	1.18267068331279e-08	1.5844654253919e-07	6.77696271650827e-08	EGFR/CYP1A1/KIT/SRC/BCL2/TNF/HIF1A/CTNNB1/CXCL8/TGFB2	10
BP	GO:0038034	signal transduction in absence of ligand	8/119	69/18888	0.115942028985507	18.4026306174644	11.5312285513865	1.18762966765557e-08	1.58585796545691e-07	6.78291878973687e-08	BCL2/BAX/TNF/IL1B/MCL1/BCL2A1/IL1A/COL2A1	8
BP	GO:0090287	regulation of cellular response to growth factor stimulus	15/119	373/18888	0.0402144772117962	6.38294996282695	8.36078978774555	1.31517635322602e-08	1.75039589643173e-07	7.48666871434756e-08	HDAC2/SIRT1/ITGA5/ITGB3/PPARA/PPARG/VEGFA/TP53/XDH/HIF1A/FGF2/CTNNB1/IL1B/TGFB1/XIAP	15
BP	GO:0000303	response to superoxide	6/119	27/18888	0.222222222222222	35.2717086834734	14.1895847354046	1.46331147416512e-08	1.93482294917388e-07	8.27548697463864e-08	SOD1/SOD2/NOS3/MPO/NFE2L2/NQO1	6
BP	GO:0042759	long-chain fatty acid biosynthetic process	6/119	27/18888	0.222222222222222	35.2717086834734	14.1895847354046	1.46331147416512e-08	1.93482294917388e-07	8.27548697463864e-08	CYP1A2/CYP2C9/CYP3A4/ALOX5/CYP1A1/ALOX15	6
BP	GO:0048762	mesenchymal cell differentiation	13/119	269/18888	0.0483271375464684	7.67061322670332	8.77401005959334	1.51367498628063e-08	1.99489543794509e-07	8.53242474694103e-08	HDAC2/BCL2/MAPK1/IL6/HIF1A/STAT1/EDN1/CTNNB1/IL1B/TGFB1/PTEN/MTOR/TGFB2	13
BP	GO:0008630	intrinsic apoptotic signaling pathway in response to DNA damage	9/119	102/18888	0.0882352941176471	14.0049431537321	10.4863847653747	1.61462971150002e-08	2.12103630283412e-07	9.0719454740466e-08	SIRT1/BCL2/BAX/TNF/TP53/MCL1/SOD2/BCL2A1/BRCA2	9
BP	GO:0071695	anatomical structure maturation	13/119	271/18888	0.0479704797047971	7.61400353499333	8.7322994950323	1.65290658099017e-08	2.16429127077224e-07	9.25695254351164e-08	AKR1B1/MMP2/PPARG/PRKACA/VEGFA/BCL2/HIF1A/EDN1/CTNNB1/GJA1/DDIT3/BRCA2/TGFB2	13
BP	GO:0006953	acute-phase response	7/119	47/18888	0.148936170212766	23.639549436796	12.3736873206197	1.68341394078685e-08	2.188594614211e-07	9.36090107386862e-08	PTGS2/TNF/IL6/IL1B/IL1A/CRP/PTGES	7
BP	GO:0050867	positive regulation of cell activation	15/119	380/18888	0.0394736842105263	6.26536930561698	8.25610664200518	1.68467842375179e-08	2.188594614211e-07	9.36090107386862e-08	LCK/SYK/SRC/BCL2/IL10/TNF/IL6/IL1B/VCAM1/TGFB1/IL1A/CD80/MTOR/CCR2/CD28	15
BP	GO:0010212	response to ionizing radiation	10/119	138/18888	0.072463768115942	11.5016441359152	9.85894873471637	1.68769530309894e-08	2.188594614211e-07	9.36090107386862e-08	SIRT1/BCL2/BAX/CASP3/TP53/MYC/VCAM1/SOD2/IL1A/BRCA2	10
BP	GO:0010745	negative regulation of macrophage derived foam cell differentiation	5/119	14/18888	0.357142857142857	56.686674669868	16.596546648051	1.74513370480993e-08	2.24866591390477e-07	9.61783376033366e-08	ITGB3/PPARA/PPARG/NFKBIA/CRP	5
BP	GO:0070141	response to UV-A	5/119	14/18888	0.357142857142857	56.686674669868	16.596546648051	1.74513370480993e-08	2.24866591390477e-07	9.61783376033366e-08	EGFR/MMP9/MMP1/MMP2/CCND1	5
BP	GO:0015718	monocarboxylic acid transport	11/119	179/18888	0.0614525139664804	9.7539082672175	9.36995754238215	1.76786702194553e-08	2.27072697485449e-07	9.71219175966068e-08	PTGS2/SYK/SLC2A1/PPARA/PPARG/TNF/EDN1/IL1B/IL1A/ABCG2/PTGES	11
BP	GO:0050863	regulation of T cell activation	15/119	382/18888	0.0392670157068063	6.2325663249593	8.22667893214612	1.80640380652018e-08	2.31288284847489e-07	9.89249786115648e-08	LCK/SYK/SRC/IL10/IL6/CASP3/SOD1/CTNNB1/IL1B/VCAM1/IL1A/CD80/MTOR/CCR2/CD28	15
BP	GO:0000305	response to oxygen radical	6/119	28/18888	0.214285714285714	34.0120048019208	13.9192063996231	1.8528555823991e-08	2.36487497993274e-07	1.01148749044135e-07	SOD1/SOD2/NOS3/MPO/NFE2L2/NQO1	6
BP	GO:0072330	monocarboxylic acid biosynthetic process	12/119	225/18888	0.0533333333333333	8.46521008403361	8.96968039694232	1.88331614047887e-08	2.39619405798034e-07	1.02488306353766e-07	PTGS1/PTGS2/CYP1A2/CYP2C9/CYP3A4/ALOX5/CYP1A1/ALOX15/SIRT1/EDN1/IL1B/PTGES	12
BP	GO:0051251	positive regulation of lymphocyte activation	14/119	328/18888	0.0426829268292683	6.77474892395983	8.4006994285769	1.97107745214376e-08	2.49999353334597e-07	1.06927943617368e-07	LCK/SYK/SRC/BCL2/IL10/IL6/IL1B/VCAM1/TGFB1/IL1A/CD80/MTOR/CCR2/CD28	14
BP	GO:0042129	regulation of T cell proliferation	11/119	181/18888	0.0607734806629834	9.64613027531455	9.30665024634852	1.9837667447419e-08	2.50822507788304e-07	1.07280017380121e-07	SYK/IL10/IL6/CASP3/CTNNB1/IL1B/VCAM1/IL1A/CD80/CCR2/CD28	11
BP	GO:0014015	positive regulation of gliogenesis	8/119	74/18888	0.108108108108108	17.1592096297979	11.089955633425	2.08541093692493e-08	2.62852730554463e-07	1.12425498616317e-07	EGFR/RELA/HDAC2/TNF/IL6/IL1B/TGFB1/MTOR	8
BP	GO:0050921	positive regulation of chemotaxis	10/119	142/18888	0.0704225352112676	11.1776541602557	9.69330680435896	2.22034924112487e-08	2.78127957572483e-07	1.18958909969343e-07	VEGFA/MAPK1/IL6/EDN1/FGF2/F3/CXCL8/TGFB1/C3AR1/CCR2	10
BP	GO:0062013	positive regulation of small molecule metabolic process	10/119	142/18888	0.0704225352112676	11.1776541602557	9.69330680435896	2.22034924112487e-08	2.78127957572483e-07	1.18958909969343e-07	PTGS2/SRC/SIRT1/PPARA/PPARG/PRKACA/TNF/IL1B/NOS3/MTOR	10
BP	GO:0002685	regulation of leukocyte migration	12/119	230/18888	0.0521739130434783	8.28118377785897	8.84642439410079	2.40383318918342e-08	3.00182379118399e-07	1.2839187014352e-07	ITGB3/VEGFA/MAPK1/TNF/IL6/EDN1/ICAM1/SELE/CXCL8/IL1A/C3AR1/CCR2	12
BP	GO:0015711	organic anion transport	16/119	451/18888	0.0354767184035477	5.63096014458999	7.92590002812134	2.42178915785048e-08	3.01494121005017e-07	1.28952919044735e-07	SLC6A2/PTGS2/CA4/SYK/ABCB1/ABCC1/SLC2A1/PPARA/PPARG/TNF/EDN1/GJA1/IL1B/IL1A/ABCG2/PTGES	16
BP	GO:0046394	carboxylic acid biosynthetic process	14/119	334/18888	0.0419161676646707	6.65304684748151	8.29987296949648	2.47444859325346e-08	3.07104877555323e-07	1.31352711892434e-07	PTGS1/PTGS2/CYP1A2/CYP2C9/CYP3A4/SYK/ALOX5/AKR1B1/CYP1A1/ALOX15/SIRT1/EDN1/IL1B/PTGES	14
BP	GO:0006694	steroid biosynthetic process	11/119	185/18888	0.0594594594594595	9.43756529638883	9.18294065589736	2.487331486973e-08	3.07759730773478e-07	1.31632801048885e-07	CYP3A4/AKR1B1/CYP1A1/IGF1R/CYP11B1/CYP11B2/CYP17A1/SIRT1/TNF/SOD1/IL1A	11
BP	GO:0009404	toxin metabolic process	5/119	15/18888	0.333333333333333	52.9075630252101	16.0136452448511	2.60454278955496e-08	3.21279881906688e-07	1.37415543839164e-07	CYP1A2/CYP3A4/CYP1B1/CYP1A1/NFE2L2	5
BP	GO:0050767	regulation of neurogenesis	15/119	393/18888	0.0381679389312977	6.05811790365001	8.06849361204126	2.63140272288834e-08	3.21754704084833e-07	1.37618631400855e-07	EGFR/RELA/KIT/HDAC2/VEGFA/TNF/IL6/TP53/HIF1A/FGF2/CTNNB1/IL1B/TGFB1/PTEN/MTOR	15
BP	GO:0006693	prostaglandin metabolic process	7/119	50/18888	0.14	22.2211764705882	11.9638639709529	2.63224930924567e-08	3.21754704084833e-07	1.37618631400855e-07	PTGS1/PTGS2/AKR1B1/SIRT1/EDN1/IL1B/PTGES	7
BP	GO:0022602	ovulation cycle process	7/119	50/18888	0.14	22.2211764705882	11.9638639709529	2.63224930924567e-08	3.21754704084833e-07	1.37618631400855e-07	ESR1/MMP2/SRC/SIRT1/CASP3/NOS3/TGFB2	7
BP	GO:0055123	digestive system development	10/119	145/18888	0.0689655172413793	10.9463923500435	9.57336106380304	2.71230841850991e-08	3.30542164496719e-07	1.41377141408696e-07	EGFR/CYP1A1/KIT/SRC/BCL2/TNF/HIF1A/CTNNB1/CXCL8/TGFB2	10
BP	GO:0048568	embryonic organ development	16/119	455/18888	0.0351648351648352	5.58145719826392	7.87672574073991	2.73823667790652e-08	3.32699867832126e-07	1.42300018918234e-07	EGFR/KIT/VEGFA/MAPK1/IL10/TNF/TP53/SOD1/HIF1A/EDN1/CTNNB1/GJA1/CXCL8/TGFB1/COL2A1/TGFB2	16
BP	GO:0016053	organic acid biosynthetic process	14/119	337/18888	0.0415430267062315	6.59382091115378	8.25038565320892	2.76754549705094e-08	3.35254164103835e-07	1.43392524335069e-07	PTGS1/PTGS2/CYP1A2/CYP2C9/CYP3A4/SYK/ALOX5/AKR1B1/CYP1A1/ALOX15/SIRT1/EDN1/IL1B/PTGES	14
BP	GO:0002700	regulation of production of molecular mediator of immune response	11/119	187/18888	0.0588235294117647	9.33662876915472	9.12248703080672	2.77947573951236e-08	3.35694293793045e-07	1.43580773472375e-07	SYK/KIT/SIRT1/IL10/TNF/IL6/IL1B/TGFB1/CCR2/CD28/TGFB2	11
BP	GO:0006636	unsaturated fatty acid biosynthetic process	7/119	51/18888	0.137254901960784	21.7854671280277	11.8351403381128	3.03520591690989e-08	3.63326720112941e-07	1.55399518137647e-07	PTGS1/PTGS2/ALOX15/SIRT1/EDN1/IL1B/PTGES	7
BP	GO:0006692	prostanoid metabolic process	7/119	51/18888	0.137254901960784	21.7854671280277	11.8351403381128	3.03520591690989e-08	3.63326720112941e-07	1.55399518137647e-07	PTGS1/PTGS2/AKR1B1/SIRT1/EDN1/IL1B/PTGES	7
BP	GO:0046850	regulation of bone remodeling	7/119	51/18888	0.137254901960784	21.7854671280277	11.8351403381128	3.03520591690989e-08	3.63326720112941e-07	1.55399518137647e-07	SYK/EGFR/SRC/ITGB3/IL6/PRKCA/GJA1	7
BP	GO:0061138	morphogenesis of a branching epithelium	11/119	189/18888	0.0582010582010582	9.23782846471922	9.06293487939715	3.10180579147402e-08	3.70203723666781e-07	1.58340901139056e-07	ESR1/SRC/AR/VEGFA/BCL2/IL10/TNF/EDN1/FGF2/CTNNB1/MYC	11
BP	GO:0048144	fibroblast proliferation	9/119	110/18888	0.0818181818181818	12.9864018334607	10.0391030414439	3.138590475253e-08	3.73492266555107e-07	1.59747453291515e-07	ESR1/EGFR/ITGB3/BAX/TP53/CTNNB1/MYC/SOD2/CCNB1	9
BP	GO:0021700	developmental maturation	14/119	341/18888	0.0410557184750733	6.51647403829567	8.18533268989562	3.20728673677459e-08	3.80547863254839e-07	1.62765222881847e-07	AKR1B1/MMP2/PPARG/PRKACA/VEGFA/BCL2/HIF1A/EDN1/CTNNB1/GJA1/DDIT3/PTEN/BRCA2/TGFB2	14
BP	GO:0001938	positive regulation of endothelial cell proliferation	9/119	111/18888	0.0810810810810811	12.8694072223484	9.9864658236767	3.39762824961338e-08	4.01953330348998e-07	1.71920616877944e-07	SIRT1/ITGB3/STAT3/VEGFA/IL10/PRKCA/HIF1A/FGF2/F3	9
BP	GO:0097696	receptor signaling pathway via STAT	11/119	191/18888	0.0575916230366492	9.14109727660698	9.00426084036052	3.45701536397494e-08	4.07786710281125e-07	1.7441562861362e-07	CYP1B1/KIT/HDAC2/PPARG/STAT3/IL10/TNF/IL6/STAT1/TGFB1/CCR2	11
BP	GO:0010332	response to gamma radiation	7/119	52/18888	0.134615384615385	21.3665158371041	11.7100425700271	3.4891747446946e-08	4.10383750495185e-07	1.75526416165175e-07	BCL2/BAX/TP53/MYC/SOD2/IL1A/BRCA2	7
BP	GO:0045165	cell fate commitment	13/119	289/18888	0.0449826989619377	7.13977494111832	8.37511887106566	3.53392329052564e-08	4.14442134303384e-07	1.77262239195245e-07	AR/HDAC2/PPARG/STAT3/BCL2/IL6/CASP3/TP53/EDN1/FGF2/CTNNB1/MCL1/MTOR	13
BP	GO:0001516	prostaglandin biosynthetic process	6/119	31/18888	0.193548387096774	30.720520466251	13.1866767595853	3.56576414385401e-08	4.14571313966475e-07	1.77317491001089e-07	PTGS1/PTGS2/SIRT1/EDN1/IL1B/PTGES	6
BP	GO:0046457	prostanoid biosynthetic process	6/119	31/18888	0.193548387096774	30.720520466251	13.1866767595853	3.56576414385401e-08	4.14571313966475e-07	1.77317491001089e-07	PTGS1/PTGS2/SIRT1/EDN1/IL1B/PTGES	6
BP	GO:2000191	regulation of fatty acid transport	6/119	31/18888	0.193548387096774	30.720520466251	13.1866767595853	3.56576414385401e-08	4.14571313966475e-07	1.77317491001089e-07	SYK/PPARA/EDN1/IL1B/IL1A/PTGES	6
BP	GO:1905954	positive regulation of lipid localization	9/119	112/18888	0.0803571428571429	12.7545018007203	9.93450204687203	3.67515009537094e-08	4.26064678678247e-07	1.82233351132252e-07	SIRT1/PPARG/NFKBIA/EDN1/IL1B/PRKCD/IL1A/PON1/PTGES	9
BP	GO:0031649	heat generation	5/119	16/18888	0.3125	49.6008403361345	15.4856418100371	3.76938542338482e-08	4.34499527721225e-07	1.85841044715689e-07	PTGS2/TNF/IL1B/IL1A/PTGES	5
BP	GO:0050665	hydrogen peroxide biosynthetic process	5/119	16/18888	0.3125	49.6008403361345	15.4856418100371	3.76938542338482e-08	4.34499527721225e-07	1.85841044715689e-07	CYP1A2/CYP1A1/MAOB/SOD1/SOD2	5
BP	GO:0042445	hormone metabolic process	12/119	240/18888	0.05	7.93613445378151	8.61075827007671	3.84780852616582e-08	4.42279355024628e-07	1.89168577063894e-07	ESR1/CYP1A2/CYP2C9/CYP3A4/CYP1B1/AKR1B1/CYP1A1/IGF1R/CYP11B1/CYP11B2/CYP17A1/HIF1A	12
BP	GO:0045786	negative regulation of cell cycle	15/119	405/18888	0.037037037037037	5.87861811391223	7.90264562517511	3.91179634226687e-08	4.48360566595234e-07	1.91769589583621e-07	PTGS2/EGFR/SIRT1/CCND1/BCL2/IL10/TNF/CASP3/TP53/CTNNB1/BIRC5/TGFB1/CCNB1/PTEN/BRCA2	15
BP	GO:0051960	regulation of nervous system development	16/119	468/18888	0.0341880341880342	5.42641672053437	7.72084466549984	4.04591462478073e-08	4.62422897510249e-07	1.97784229650298e-07	EGFR/RELA/KIT/HDAC2/VEGFA/TNF/IL6/TP53/HIF1A/FGF2/CTNNB1/IL1B/TGFB1/PTEN/NTRK1/MTOR	16
BP	GO:0009755	hormone-mediated signaling pathway	11/119	196/18888	0.0561224489795918	8.90790601955068	8.86127169331095	4.50842248728831e-08	5.13833165734324e-07	2.19773063576041e-07	ESR1/RELA/ESRRA/ESRRB/SRC/AR/ESR2/SIRT1/PPARA/PPARG/MAPK1	11
BP	GO:0015908	fatty acid transport	9/119	115/18888	0.0782608695652174	12.4217756667885	9.78250570410994	4.6300228059479e-08	5.26209895305202e-07	2.25066750235906e-07	PTGS2/SYK/SLC2A1/PPARA/PPARG/EDN1/IL1B/IL1A/PTGES	9
BP	GO:0031334	positive regulation of protein-containing complex assembly	11/119	197/18888	0.0558375634517767	8.86268822249712	8.83328622392961	4.74996532960508e-08	5.38329404021909e-07	2.30250420223227e-07	SYK/MMP1/ALOX15/SRC/VEGFA/BAX/TNF/TP53/MAPK8/TGFB1/MTOR	11
BP	GO:0002703	regulation of leukocyte mediated immunity	12/119	246/18888	0.0487804878048781	7.74257019881123	8.47580940398199	5.04882833172558e-08	5.70602218719601e-07	2.44053918769681e-07	SYK/AHR/KIT/IL10/TNF/IL6/ICAM1/IL1B/TGFB1/CD80/CCR2/CD28	12
BP	GO:0030857	negative regulation of epithelial cell differentiation	7/119	55/18888	0.127272727272727	20.2010695187166	11.3548503604703	5.21062532477678e-08	5.87247634096013e-07	2.51173377332738e-07	MMP9/VEGFA/CCND1/XDH/STAT1/CTNNB1/IL1A	7
BP	GO:0032310	prostaglandin secretion	5/119	17/18888	0.294117647058824	46.6831438457736	15.0043570700823	5.31312698940014e-08	5.95482321305068e-07	2.54695459121558e-07	PTGS2/EDN1/IL1B/IL1A/PTGES	5
BP	GO:0038083	peptidyl-tyrosine autophosphorylation	5/119	17/18888	0.294117647058824	46.6831438457736	15.0043570700823	5.31312698940014e-08	5.95482321305068e-07	2.54695459121558e-07	LCK/EGFR/IGF1R/VEGFA/NTRK1	5
BP	GO:0002366	leukocyte activation involved in immune response	13/119	301/18888	0.0431893687707641	6.85513275077473	8.15360649829391	5.69325146171631e-08	6.36323077737685e-07	2.72163576710137e-07	SYK/KIT/STAT3/IL10/TNF/IL6/TP53/ICAM1/TGFB1/CD80/MTOR/CCR2/CD28	13
BP	GO:0048754	branching morphogenesis of an epithelial tube	10/119	157/18888	0.0636942675159236	10.10972541883	9.12660038078375	5.78066305806581e-08	6.44313022945848e-07	2.75580979192698e-07	ESR1/SRC/AR/VEGFA/BCL2/TNF/EDN1/FGF2/CTNNB1/MYC	10
BP	GO:0071560	cellular response to transforming growth factor beta stimulus	13/119	302/18888	0.043046357615894	6.83243363570594	8.13569604427213	5.9181505205563e-08	6.5782519247722e-07	2.81360308149062e-07	IGF1R/SRC/HDAC2/SIRT1/PPARA/PPARG/STAT3/FOS/JUN/TP53/EDN1/TGFB1/TGFB2	13
BP	GO:0051222	positive regulation of protein transport	12/119	251/18888	0.047808764940239	7.58833573269945	8.36679222112232	6.29531240482822e-08	6.97831068217396e-07	2.98471336511538e-07	PTGS2/EGFR/SRC/PPARG/PRKACA/TNF/HIF1A/IL1B/PRKCD/TGFB1/IL1A/TGFB2	12
BP	GO:1902176	negative regulation of oxidative stress-induced intrinsic apoptotic signaling pathway	6/119	34/18888	0.176470588235294	28.0098863074642	12.5514779354567	6.41373159321419e-08	7.09015246615973e-07	3.03254953673975e-07	SIRT1/IL10/HIF1A/CTNNB1/SOD2/NFE2L2	6
BP	GO:0002263	cell activation involved in immune response	13/119	305/18888	0.0426229508196721	6.7652293704367	8.08244951099345	6.64167500779486e-08	7.32212999496949e-07	3.13176931387201e-07	SYK/KIT/STAT3/IL10/TNF/IL6/TP53/ICAM1/TGFB1/CD80/MTOR/CCR2/CD28	13
BP	GO:0019748	secondary metabolic process	7/119	57/18888	0.12280701754386	19.4922600619195	11.1333312869725	6.71854021736063e-08	7.38674285854378e-07	3.15940506788927e-07	CYP1A2/CYP3A4/CYP1B1/AKR1B1/CYP1A1/BCL2/NFE2L2	7
BP	GO:0048678	response to axon injury	8/119	86/18888	0.0930232558139535	14.764901309361	10.1871970583625	6.89508036950564e-08	7.56029679539832e-07	3.23363632219862e-07	MMP2/IGF1R/BCL2/BAX/SOD1/FGF2/SOD2/NTRK1	8
BP	GO:0019373	epoxygenase P450 pathway	5/119	18/18888	0.277777777777778	44.0896358543417	14.5632240187892	7.31967072730375e-08	7.98258430260673e-07	3.41425412844016e-07	CYP1A2/CYP2C9/CYP2C19/CYP1B1/CYP1A1	5
BP	GO:0035234	ectopic germ cell programmed cell death	5/119	18/18888	0.277777777777778	44.0896358543417	14.5632240187892	7.31967072730375e-08	7.98258430260673e-07	3.41425412844016e-07	KIT/BAX/SOD1/IL1B/IL1A	5
BP	GO:0070372	regulation of ERK1 and ERK2 cascade	13/119	308/18888	0.0422077922077922	6.69933427916621	8.02991664751242	7.44389511728587e-08	8.09623646358566e-07	3.46286462162365e-07	SYK/EGFR/ALOX15/SRC/ITGB3/TNF/PRKCA/FGF2/ICAM1/IL1B/TGFB1/IL1A/NTRK1	13
BP	GO:0001763	morphogenesis of a branching structure	11/119	206/18888	0.0533980582524272	8.47548339724239	8.59004840883258	7.49898844840694e-08	8.13429149122103e-07	3.47914124712318e-07	ESR1/SRC/AR/VEGFA/BCL2/IL10/TNF/EDN1/FGF2/CTNNB1/MYC	11
BP	GO:0061756	leukocyte adhesion to vascular endothelial cell	7/119	58/18888	0.120689655172414	19.1561866125761	11.0267588870798	7.60110994175751e-08	8.22301893699221e-07	3.51709111856159e-07	ALOX5/RELA/TNF/IL6/SELE/VCAM1/CCR2	7
BP	GO:1901099	negative regulation of signal transduction in absence of ligand	6/119	35/18888	0.171428571428571	27.2096038415366	12.3577284781508	7.70107361788659e-08	8.28684677073648e-07	3.54439110520872e-07	BCL2/TNF/IL1B/MCL1/IL1A/COL2A1	6
BP	GO:2001240	negative regulation of extrinsic apoptotic signaling pathway in absence of ligand	6/119	35/18888	0.171428571428571	27.2096038415366	12.3577284781508	7.70107361788659e-08	8.28684677073648e-07	3.54439110520872e-07	BCL2/TNF/IL1B/MCL1/IL1A/COL2A1	6
BP	GO:0071559	response to transforming growth factor beta	13/119	309/18888	0.0420711974110032	6.67765358570613	8.01256133792361	7.73006772299386e-08	8.29598249528731e-07	3.54829857227472e-07	IGF1R/SRC/HDAC2/SIRT1/PPARA/PPARG/STAT3/FOS/JUN/TP53/EDN1/TGFB1/TGFB2	13
BP	GO:0043524	negative regulation of neuron apoptotic process	10/119	162/18888	0.0617283950617284	9.79769685652039	8.95443925822391	7.77503443873149e-08	8.32216649182741e-07	3.55949780486621e-07	SIRT1/CCND1/BCL2/BAX/IL10/SOD1/HIF1A/CTNNB1/SOD2/NTRK1	10
BP	GO:0002819	regulation of adaptive immune response	11/119	207/18888	0.0531400966183575	8.43453903300451	8.5639389397943	7.87824318311579e-08	8.41038836909933e-07	3.59723143814536e-07	AHR/ALOX15/SIRT1/IL10/TNF/IL6/IL1B/TGFB1/CD80/CCR2/CD28	11
BP	GO:0046889	positive regulation of lipid biosynthetic process	8/119	88/18888	0.0909090909090909	14.4293353705118	10.0542883128917	8.26571568304622e-08	8.80081201410658e-07	3.76422066009086e-07	PTGS2/IGF1R/PPARA/TNF/IL1B/PRKCD/IL1A/MTOR	8
BP	GO:0045834	positive regulation of lipid metabolic process	9/119	123/18888	0.0731707317073171	11.6138552982168	9.40342007326363	8.30778746366999e-08	8.82239057165585e-07	3.77345008710415e-07	PTGS2/IGF1R/PPARA/PPARG/TNF/IL1B/PRKCD/IL1A/MTOR	9
BP	GO:0010718	positive regulation of epithelial to mesenchymal transition	7/119	59/18888	0.11864406779661	18.8315054835493	10.9228204126101	8.57965943915649e-08	9.08725185623748e-07	3.8867346701497e-07	HDAC2/IL6/CTNNB1/IL1B/TGFB1/MTOR/TGFB2	7
BP	GO:0043200	response to amino acid	9/119	124/18888	0.0725806451612903	11.5201951748441	9.3585018651155	8.91103085597454e-08	9.41358507657258e-07	4.02631159192583e-07	EGFR/MMP2/RELA/IGF1R/TNF/CASP3/EDN1/NQO1/MTOR	9
BP	GO:1904385	cellular response to angiotensin	6/119	36/18888	0.166666666666667	26.453781512605	12.1719245175575	9.19397065281051e-08	9.68718887012274e-07	4.14333545866789e-07	RELA/IGF1R/SRC/PRKCA/PRKCD/NFE2L2	6
BP	GO:0034644	cellular response to UV	8/119	90/18888	0.0888888888888889	14.1086834733894	9.92564898970827	9.8643984551667e-08	1.03334285744092e-06	4.41974050428721e-07	MMP9/MMP1/MMP2/SIRT1/BAX/TP53/MYC/PRKCD	8
BP	GO:0046849	bone remodeling	8/119	90/18888	0.0888888888888889	14.1086834733894	9.92564898970827	9.8643984551667e-08	1.03334285744092e-06	4.41974050428721e-07	SYK/EGFR/SRC/ITGB3/IL6/PRKCA/CTNNB1/GJA1	8
BP	GO:0045780	positive regulation of bone resorption	5/119	19/18888	0.263157894736842	41.7691287041132	14.1569009006397	9.88392698540871e-08	1.03334285744092e-06	4.41974050428721e-07	SYK/EGFR/SRC/ITGB3/PRKCA	5
BP	GO:0002757	immune response-activating signaling pathway	16/119	500/18888	0.032	5.07912605042017	7.360702823216	1.00305727138333e-07	1.04597157732395e-06	4.47375516590936e-07	ESR1/LCK/SYK/RELA/SRC/BCL2/BAX/MAPK1/TNF/MAPK8/NFKBIA/PRKCD/XIAP/C3AR1/BIRC3/CD28	16
BP	GO:0090068	positive regulation of cell cycle process	12/119	263/18888	0.0456273764258555	7.24209988177781	8.11698700914593	1.0479335095173e-07	1.08995860655707e-06	4.66189335582856e-07	EGFR/CYP1A1/IGF1R/CCND1/TNF/EDN1/IL1B/BIRC5/CCNB1/IL1A/CD28/TGFA	12
BP	GO:0045216	cell-cell junction organization	11/119	213/18888	0.0516431924882629	8.19694638418748	8.41089414993592	1.05334003543742e-07	1.09277276496918e-06	4.67392987384379e-07	SRC/PRKACA/VEGFA/TNF/PRKCA/CTNNB1/GJA1/IL1B/PECAM1/TGFB1/TGFB2	11
BP	GO:0010660	regulation of muscle cell apoptotic process	8/119	91/18888	0.0879120879120879	13.9536429956598	9.86285737262842	1.07587604339513e-07	1.11045777336141e-06	4.74957093271107e-07	ESR1/IGF1R/SIRT1/PPARG/TP53/EDN1/SOD2/NFE2L2	8
BP	GO:0033273	response to vitamin	8/119	91/18888	0.0879120879120879	13.9536429956598	9.86285737262842	1.07587604339513e-07	1.11045777336141e-06	4.74957093271107e-07	PTGS2/EGFR/CYP1A1/RELA/IGF1R/CAT/SOD2/IL1A	8
BP	GO:0034284	response to monosaccharide	11/119	215/18888	0.0511627906976744	8.12069572014853	8.36120772339953	1.15802860635512e-07	1.18918369068853e-06	5.08629182166126e-07	PTGS2/IGF1R/PPARA/PRKACA/TNF/CASP3/CAT/HIF1A/ICAM1/SOD2/IL1A	11
BP	GO:0070374	positive regulation of ERK1 and ERK2 cascade	11/119	215/18888	0.0511627906976744	8.12069572014853	8.36120772339953	1.15802860635512e-07	1.18918369068853e-06	5.08629182166126e-07	EGFR/ALOX15/SRC/ITGB3/TNF/PRKCA/FGF2/ICAM1/TGFB1/IL1A/NTRK1	11
BP	GO:0034113	heterotypic cell-cell adhesion	7/119	62/18888	0.112903225806452	17.9203036053131	10.6257445923819	1.21771080223874e-07	1.24415603683282e-06	5.32141562700823e-07	LCK/ITGA5/ITGB3/IL10/TNF/IL1B/VCAM1	7
BP	GO:0071715	icosanoid transport	7/119	62/18888	0.112903225806452	17.9203036053131	10.6257445923819	1.21771080223874e-07	1.24415603683282e-06	5.32141562700823e-07	PTGS2/SYK/ABCC1/EDN1/IL1B/IL1A/PTGES	7
BP	GO:0048872	homeostasis of number of cells	13/119	322/18888	0.0403726708074534	6.4080588757242	7.79371602233512	1.24653458809995e-07	1.27039771875376e-06	5.43365468072736e-07	KIT/STAT3/VEGFA/BCL2/BAX/IL6/CASP3/SOD1/HIF1A/STAT1/NOS3/XIAP/CCR2	13
BP	GO:0071392	cellular response to estradiol stimulus	6/119	38/18888	0.157894736842105	25.0614772224679	11.822050535645	1.2897881466086e-07	1.31097146874263e-06	5.60719383566066e-07	ESR1/EGFR/MMP2/IGF1R/ESR2/IL10	6
BP	GO:0030856	regulation of epithelial cell differentiation	10/119	171/18888	0.0584795321637427	9.28202860091405	8.66265592139076	1.29282653491921e-07	1.31097146874263e-06	5.60719383566066e-07	MMP9/VEGFA/CCND1/TNF/XDH/STAT1/FGF2/CTNNB1/IL1B/IL1A	10
BP	GO:0032303	regulation of icosanoid secretion	5/119	20/18888	0.25	39.6806722689076	13.780992020296	1.31123612648951e-07	1.31971675815337e-06	5.6445985649352e-07	SYK/EDN1/IL1B/IL1A/PTGES	5
BP	GO:0055093	response to hyperoxia	5/119	20/18888	0.25	39.6806722689076	13.780992020296	1.31123612648951e-07	1.31971675815337e-06	5.6445985649352e-07	CYP1A1/MMP2/HDAC2/CAT/SOD2	5
BP	GO:1903376	regulation of oxidative stress-induced neuron intrinsic apoptotic signaling pathway	5/119	20/18888	0.25	39.6806722689076	13.780992020296	1.31123612648951e-07	1.31971675815337e-06	5.6445985649352e-07	MMP2/IL10/HIF1A/CTNNB1/MCL1	5
BP	GO:0045637	regulation of myeloid cell differentiation	11/119	218/18888	0.0504587155963303	8.00894302675199	8.28787173661605	1.33240040617289e-07	1.33735065299487e-06	5.7200210045622e-07	STAT3/FOS/TNF/NFKBIA/PRKCA/HIF1A/STAT1/CTNNB1/MYC/TGFB1/MTOR	11
BP	GO:0031668	cellular response to extracellular stimulus	12/119	269/18888	0.0446096654275093	7.08056605541845	7.99790752740581	1.33867279896916e-07	1.33735065299487e-06	5.7200210045622e-07	IGF1R/SIRT1/SLC2A1/PPARA/BCL2/FOS/MAPK1/TP53/MAPK8/VCAM1/NFE2L2/MTOR	12
BP	GO:0034976	response to endoplasmic reticulum stress	12/119	269/18888	0.0446096654275093	7.08056605541845	7.99790752740581	1.33867279896916e-07	1.33735065299487e-06	5.7200210045622e-07	ALOX5/ALOX15/SIRT1/CCND1/BCL2/BAX/JUN/TP53/CXCL8/DDIT3/TNFRSF10B/NFE2L2	12
BP	GO:0009266	response to temperature stimulus	10/119	172/18888	0.0581395348837209	9.2280633183506	8.63156874972866	1.36542427212689e-07	1.36071591256783e-06	5.81995722939229e-07	PTGS2/HDAC2/SIRT1/PRKACA/NFKBIA/SOD1/NOS3/IL1A/NTRK1/MTOR	10
BP	GO:0002697	regulation of immune effector process	14/119	385/18888	0.0363636363636364	5.77173414820474	7.53216687931382	1.43654916791397e-07	1.42807811630956e-06	6.10807405159852e-07	SYK/AHR/KIT/SIRT1/IL10/TNF/IL6/ICAM1/IL1B/TGFB1/CD80/CCR2/CD28/TGFB2	14
BP	GO:1902105	regulation of leukocyte differentiation	13/119	328/18888	0.0396341463414634	6.29083828653413	7.69674019695773	1.54243680671335e-07	1.52958316665741e-06	6.54222422661701e-07	SYK/FOS/IL10/TNF/SOD1/PRKCA/CTNNB1/MYC/TGFB1/CD80/MTOR/CCR2/CD28	13
BP	GO:1905330	regulation of morphogenesis of an epithelium	7/119	65/18888	0.107692307692308	17.0932126696833	10.3487861190863	1.69715554887613e-07	1.67889764077086e-06	7.18086146532585e-07	ESR1/AR/VEGFA/TNF/FGF2/CTNNB1/GJA1	7
BP	GO:0043405	regulation of MAP kinase activity	9/119	134/18888	0.0671641791044776	10.6604791170199	8.9359043837389	1.73823924623628e-07	1.71534536348097e-06	7.33675307012181e-07	EGFR/KIT/PPARG/VEGFA/TNF/EDN1/FGF2/IL1B/PRKCD	9
BP	GO:0002262	myeloid cell homeostasis	10/119	177/18888	0.0564971751412429	8.96738356359493	8.47985181112765	1.78491166088001e-07	1.75711741603906e-06	7.51541751949478e-07	KIT/STAT3/VEGFA/BAX/IL6/CASP3/SOD1/HIF1A/STAT1/CCR2	10
BP	GO:0038061	non-canonical NF-kappaB signal transduction	9/119	135/18888	0.0666666666666667	10.581512605042	8.89610676574041	1.85264322667143e-07	1.81936759590112e-06	7.78166955709717e-07	EGFR/RELA/TNF/NFKBIA/EDN1/IL1B/TNFRSF10B/TNFRSF10A/BIRC3	9
BP	GO:0045453	bone resorption	7/119	66/18888	0.106060606060606	16.8342245989305	10.2605416538949	1.88868089388665e-07	1.85026704519743e-06	7.91383048183929e-07	SYK/EGFR/SRC/ITGB3/IL6/PRKCA/CTNNB1	7
BP	GO:0090596	sensory organ morphogenesis	12/119	278/18888	0.0431654676258993	6.8513390967898	7.82598267558403	1.91051730500658e-07	1.86713840967551e-06	7.98599148088181e-07	HDAC2/STAT3/VEGFA/BCL2/BAX/MAPK1/SOD1/HIF1A/EDN1/FGF2/CTNNB1/COL2A1	12
BP	GO:0010657	muscle cell apoptotic process	8/119	98/18888	0.0816326530612245	12.9569542102555	9.4494083596631	1.92053513997739e-07	1.86790509046839e-06	7.98927067338772e-07	ESR1/IGF1R/SIRT1/PPARG/TP53/EDN1/SOD2/NFE2L2	8
BP	GO:0014909	smooth muscle cell migration	8/119	98/18888	0.0816326530612245	12.9569542102555	9.4494083596631	1.92053513997739e-07	1.86790509046839e-06	7.98927067338772e-07	CYP1B1/SRC/ITGB3/BCL2/PLAU/DDIT3/PLAT/NFE2L2	8
BP	GO:0003012	muscle system process	15/119	459/18888	0.0326797385620915	5.18701598286373	7.23093537529286	1.98827130774484e-07	1.92914765255051e-06	8.25121299995587e-07	PTGS2/KIT/LTB4R/HDAC2/PPARA/PPARG/PRKACA/TNF/SOD1/PRKCA/EDN1/GJA1/IL1B/NOS3/MTOR	15
BP	GO:1904994	regulation of leukocyte adhesion to vascular endothelial cell	6/119	41/18888	0.146341463414634	23.2277105964337	11.3448811475115	2.06861399199045e-07	2.00229957215152e-06	8.564093182655e-07	ALOX5/RELA/TNF/IL6/SELE/CCR2	6
BP	GO:1905953	negative regulation of lipid localization	7/119	67/18888	0.104477611940299	16.5829675153644	10.1742082574647	2.09810513815727e-07	2.02599842219196e-06	8.6654562168837e-07	ITGB3/PPARA/PPARG/TNF/IL6/NFKBIA/CRP	7
BP	GO:0036480	neuron intrinsic apoptotic signaling pathway in response to oxidative stress	5/119	22/18888	0.227272727272727	36.0733384262796	13.106385412178	2.20485447071378e-07	2.12400980678761e-06	9.08466353346732e-07	MMP2/IL10/HIF1A/CTNNB1/MCL1	5
BP	GO:0006721	terpenoid metabolic process	8/119	100/18888	0.08	12.6978151260504	9.33896787268814	2.24742821760196e-07	2.15987994499229e-06	9.23808473493593e-07	CYP1A2/CYP2C9/CYP3A4/CYP2C19/CYP1B1/EGFR/AKR1B1/CYP1A1	8
BP	GO:0043401	steroid hormone mediated signaling pathway	9/119	139/18888	0.0647482014388489	10.2770086451847	8.74099175537223	2.37834444238517e-07	2.28028000329157e-06	9.75305129279428e-07	ESR1/ESRRA/ESRRB/SRC/AR/ESR2/SIRT1/PPARA/MAPK1	9
BP	GO:0032755	positive regulation of interleukin-6 production	8/119	101/18888	0.0792079207920792	12.5720941842083	9.28492355795652	2.4280249022877e-07	2.32240868904398e-06	9.93324110827665e-07	SYK/RELA/STAT3/TNF/IL6/IL1B/TGFB1/IL1A	8
BP	GO:0030193	regulation of blood coagulation	7/119	69/18888	0.101449275362319	16.1023017902813	10.0069982190498	2.57604961541506e-07	2.45818319433239e-06	1.05139661562621e-06	PLAU/EDN1/F3/PRKCD/NOS3/PLAT/NFE2L2	7
BP	GO:0045124	regulation of bone resorption	6/119	43/18888	0.13953488372093	22.1473519640414	11.0541805593748	2.77610609549622e-07	2.63664912262387e-06	1.12772879194361e-06	SYK/EGFR/SRC/ITGB3/IL6/PRKCA	6
BP	GO:1904646	cellular response to amyloid-beta	6/119	43/18888	0.13953488372093	22.1473519640414	11.0541805593748	2.77610609549622e-07	2.63664912262387e-06	1.12772879194361e-06	IGF1R/ABCC1/TNF/GJA1/ICAM1/VCAM1	6
BP	GO:0001837	epithelial to mesenchymal transition	10/119	187/18888	0.053475935828877	8.4878443355952	8.19369132675111	2.97549034880454e-07	2.81281167085588e-06	1.20307578294015e-06	HDAC2/IL6/HIF1A/EDN1/CTNNB1/IL1B/TGFB1/PTEN/MTOR/TGFB2	10
BP	GO:0046890	regulation of lipid biosynthetic process	10/119	187/18888	0.053475935828877	8.4878443355952	8.19369132675111	2.97549034880454e-07	2.81281167085588e-06	1.20307578294015e-06	PTGS2/IGF1R/SIRT1/PPARA/TNF/SOD1/IL1B/PRKCD/IL1A/MTOR	10
BP	GO:0001889	liver development	9/119	143/18888	0.0629370629370629	9.98953987189281	8.59205726856278	3.02915441584075e-07	2.85022296895155e-06	1.21907707702379e-06	EGFR/CYP1A1/RELA/CCND1/IL10/TNF/IL6/SOD2/TGFA	9
BP	GO:0050671	positive regulation of lymphocyte proliferation	9/119	143/18888	0.0629370629370629	9.98953987189281	8.59205726856278	3.02915441584075e-07	2.85022296895155e-06	1.21907707702379e-06	SYK/BCL2/IL6/IL1B/VCAM1/IL1A/CD80/CCR2/CD28	9
BP	GO:0009408	response to heat	8/119	104/18888	0.0769230769230769	12.2094376212023	9.12726916397303	3.04640867752864e-07	2.85318738640761e-06	1.22034499655387e-06	PTGS2/HDAC2/SIRT1/PRKACA/SOD1/NOS3/IL1A/MTOR	8
BP	GO:0042102	positive regulation of T cell proliferation	8/119	104/18888	0.0769230769230769	12.2094376212023	9.12726916397303	3.04640867752864e-07	2.85318738640761e-06	1.22034499655387e-06	SYK/IL6/IL1B/VCAM1/IL1A/CD80/CCR2/CD28	8
BP	GO:1900046	regulation of hemostasis	7/119	71/18888	0.0985915492957746	15.6487158243579	9.84663726918524	3.14254106845729e-07	2.93642521084946e-06	1.25594688623892e-06	PLAU/EDN1/F3/PRKCD/NOS3/PLAT/NFE2L2	7
BP	GO:0045840	positive regulation of mitotic nuclear division	6/119	44/18888	0.136363636363636	21.6440030557678	10.9161151653592	3.1979885200877e-07	2.97449690856893e-06	1.27223064174814e-06	TNF/EDN1/IL1B/IL1A/CD28/TGFA	6
BP	GO:0051602	response to electrical stimulus	6/119	44/18888	0.136363636363636	21.6440030557678	10.9161151653592	3.1979885200877e-07	2.97449690856893e-06	1.27223064174814e-06	MMP2/SRC/SOD2/PTEN/NQO1/NTRK1	6
BP	GO:0031669	cellular response to nutrient levels	11/119	239/18888	0.0460251046025105	7.30522836749763	7.81099573184778	3.35644522924425e-07	3.11471958658767e-06	1.33220568731954e-06	IGF1R/SIRT1/SLC2A1/PPARA/BCL2/FOS/MAPK1/TP53/MAPK8/NFE2L2/MTOR	11
BP	GO:0009895	negative regulation of catabolic process	13/119	353/18888	0.0368271954674221	5.8453114957031	7.31723770262608	3.57516539457829e-07	3.31009592367592e-06	1.41577066329922e-06	EGFR/RELA/PPARA/PRKACA/STAT3/BCL2/IL10/TNF/TP53/IL1B/MCL1/NQO1/MTOR	13
BP	GO:0032946	positive regulation of mononuclear cell proliferation	9/119	146/18888	0.0616438356164384	9.78427535397721	8.4841591306279	3.61384412437781e-07	3.32309393800741e-06	1.42133008145386e-06	SYK/BCL2/IL6/IL1B/VCAM1/IL1A/CD80/CCR2/CD28	9
BP	GO:0045598	regulation of fat cell differentiation	9/119	146/18888	0.0616438356164384	9.78427535397721	8.4841591306279	3.61384412437781e-07	3.32309393800741e-06	1.42133008145386e-06	PTGS2/ALOX5/SIRT1/PPARG/TNF/IL6/SOD2/TGFB1/DDIT3	9
BP	GO:0061008	hepaticobiliary system development	9/119	146/18888	0.0616438356164384	9.78427535397721	8.4841591306279	3.61384412437781e-07	3.32309393800741e-06	1.42133008145386e-06	EGFR/CYP1A1/RELA/CCND1/IL10/TNF/IL6/SOD2/TGFA	9
BP	GO:0032309	icosanoid secretion	6/119	45/18888	0.133333333333333	21.163025210084	10.7825462497882	3.67110423206162e-07	3.36809245417717e-06	1.44057652643736e-06	PTGS2/SYK/EDN1/IL1B/IL1A/PTGES	6
BP	GO:0008637	apoptotic mitochondrial changes	8/119	107/18888	0.0747663551401869	11.867116940234	8.97596760881298	3.79508575537207e-07	3.46612121133981e-06	1.4825046885664e-06	MMP9/BCL2/BAX/TP53/MCL1/SOD2/BCL2A1/TNFSF10	8
BP	GO:1901655	cellular response to ketone	8/119	107/18888	0.0747663551401869	11.867116940234	8.97596760881298	3.79508575537207e-07	3.46612121133981e-06	1.4825046885664e-06	CYP1B1/AHR/EGFR/IGF1R/SRC/AR/SIRT1/FOS	8
BP	GO:0050818	regulation of coagulation	7/119	74/18888	0.0945945945945946	15.0143084260731	9.61792452965596	4.18671079812701e-07	3.81518736243736e-06	1.63180477764836e-06	PLAU/EDN1/F3/PRKCD/NOS3/PLAT/NFE2L2	7
BP	GO:2001239	regulation of extrinsic apoptotic signaling pathway in absence of ligand	6/119	46/18888	0.130434782608696	20.7029594446474	10.6532295050002	4.20016751529306e-07	3.81884893637656e-06	1.63337087998623e-06	BCL2/TNF/IL1B/MCL1/IL1A/COL2A1	6
BP	GO:0023061	signal release	15/119	487/18888	0.0308008213552361	4.88878919124118	6.92297196006784	4.22969805879799e-07	3.83707586230867e-06	1.64116677098511e-06	PTGS2/SYK/ALOX5/EGFR/PPARG/MAOB/PRKACA/TNF/IL6/HIF1A/EDN1/GJA1/IL1B/IL1A/PTGES	15
BP	GO:0007179	transforming growth factor beta receptor signaling pathway	11/119	245/18888	0.0448979591836735	7.12632481564054	7.68527770697161	4.29657709663464e-07	3.88902705435878e-06	1.66338696499879e-06	SRC/HDAC2/SIRT1/PPARA/PPARG/STAT3/FOS/JUN/TP53/TGFB1/TGFB2	11
BP	GO:0002526	acute inflammatory response	8/119	109/18888	0.073394495412844	11.6493716752756	8.87841428788597	4.37732796929244e-07	3.94841742406701e-06	1.68878899111954e-06	PTGS2/TNF/IL6/F3/IL1B/IL1A/CRP/PTGES	8
BP	GO:0035994	response to muscle stretch	5/119	25/18888	0.2	31.7445378151261	12.2480512325981	4.38170890609512e-07	3.94841742406701e-06	1.68878899111954e-06	RELA/FOS/NFKBIA/EDN1/CTNNB1	5
BP	GO:0002768	immune response-regulating cell surface receptor signaling pathway	13/119	360/18888	0.0361111111111111	5.73165266106442	7.21745757450111	4.46756155112346e-07	4.01683423018789e-06	1.71805174036186e-06	LCK/SYK/RELA/KIT/SRC/BCL2/BAX/MAPK1/MAPK8/NFKBIA/PRKCD/C3AR1/CD28	13
BP	GO:0071347	cellular response to interleukin-1	8/119	110/18888	0.0727272727272727	11.5434682964095	8.83058703625087	4.69603141413691e-07	4.21289204026562e-06	1.80190819111707e-06	MMP2/RELA/IL6/NFKBIA/HIF1A/EDN1/IL1B/CXCL8	8
BP	GO:0031650	regulation of heat generation	4/119	11/18888	0.363636363636364	57.7173414820474	14.9823564152502	4.77684416706536e-07	4.27590962388195e-06	1.8288616233478e-06	PTGS2/TNF/IL1B/PTGES	4
BP	GO:0014812	muscle cell migration	8/119	111/18888	0.0720720720720721	11.4394730865319	8.78337386550773	5.03438237251948e-07	4.49649251196773e-06	1.92320776587011e-06	CYP1B1/SRC/ITGB3/BCL2/PLAU/DDIT3/PLAT/NFE2L2	8
BP	GO:0035296	regulation of tube diameter	9/119	152/18888	0.0592105263157895	9.39805395842547	8.27744720655418	5.08273763886545e-07	4.50981501904597e-06	1.92890597375226e-06	PTGS2/EGFR/MMP2/TNF/SOD1/EDN1/SOD2/NOS3/CRP	9
BP	GO:0072073	kidney epithelium development	9/119	152/18888	0.0592105263157895	9.39805395842547	8.27744720655418	5.08273763886545e-07	4.50981501904597e-06	1.92890597375226e-06	VEGFA/BCL2/CAT/STAT1/EDN1/FGF2/CTNNB1/MYC/PECAM1	9
BP	GO:0097746	blood vessel diameter maintenance	9/119	152/18888	0.0592105263157895	9.39805395842547	8.27744720655418	5.08273763886545e-07	4.50981501904597e-06	1.92890597375226e-06	PTGS2/EGFR/MMP2/TNF/SOD1/EDN1/SOD2/NOS3/CRP	9
BP	GO:0035150	regulation of tube size	9/119	153/18888	0.0588235294117647	9.33662876915472	8.24410915093368	5.37212568931797e-07	4.7457686766333e-06	2.02982639237848e-06	PTGS2/EGFR/MMP2/TNF/SOD1/EDN1/SOD2/NOS3/CRP	9
BP	GO:0050729	positive regulation of inflammatory response	9/119	153/18888	0.0588235294117647	9.33662876915472	8.24410915093368	5.37212568931797e-07	4.7457686766333e-06	2.02982639237848e-06	PTGS2/ABCC1/TNF/IL6/NFKBIA/IL1B/TGFB1/CCR2/CD28	9
BP	GO:0033598	mammary gland epithelial cell proliferation	5/119	26/18888	0.192307692307692	30.5235940530058	11.9948945023659	5.39773502522117e-07	4.75800346667644e-06	2.03505936967403e-06	ESR1/CCND1/BAX/MAPK1/BRCA2	5
BP	GO:0032890	regulation of organic acid transport	7/119	77/18888	0.0909090909090909	14.4293353705118	9.40217529951679	5.50833538779977e-07	4.84494021283432e-06	2.07224333582216e-06	SYK/PPARA/TNF/EDN1/IL1B/IL1A/PTGES	7
BP	GO:0097530	granulocyte migration	9/119	154/18888	0.0584415584415584	9.27600130961476	8.21107571641836	5.67568713093864e-07	4.98130805461556e-06	2.13056961828134e-06	SYK/MAPK1/EDN1/IL1B/CXCL8/PECAM1/IL1A/C3AR1/TGFB2	9
BP	GO:0050728	negative regulation of inflammatory response	10/119	201/18888	0.0497512437810945	7.89665119779255	7.8271003424602	5.789305492379e-07	5.07002814332585e-06	2.16851634301004e-06	SYK/ALOX5/AHR/SRC/PPARA/PPARG/STAT3/IL10/SOD1/PRKCD	10
BP	GO:0050870	positive regulation of T cell activation	11/119	253/18888	0.0434782608695652	6.90098648154914	7.52410045917515	5.90866874594226e-07	5.16338525833313e-06	2.20844638361466e-06	LCK/SYK/SRC/IL6/IL1B/VCAM1/IL1A/CD80/MTOR/CCR2/CD28	11
BP	GO:0016125	sterol metabolic process	9/119	155/18888	0.0580645161290323	9.21615613987531	8.17834204525107	5.99400199486145e-07	5.21542625187299e-06	2.23070498688222e-06	CYP1A2/CYP2C9/CYP3A4/CYP1B1/CYP11B1/CYP11B2/SOD1/CAT/PON1	9
BP	GO:0030183	B cell differentiation	9/119	155/18888	0.0580645161290323	9.21615613987531	8.17834204525107	5.99400199486145e-07	5.21542625187299e-06	2.23070498688222e-06	SYK/KIT/BCL2/BAX/IL10/IL6/TP53/VCAM1/NTRK1	9
BP	GO:0042886	amide transport	12/119	312/18888	0.0384615384615385	6.10471881060116	7.23948085297142	6.54983992050816e-07	5.68683526145408e-06	2.43233269241369e-06	ALOX5/EGFR/ABCB1/ABCC1/PRKACA/TNF/IL6/HIF1A/EDN1/GJA1/IL1B/ABCG2	12
BP	GO:0036296	response to increased oxygen levels	5/119	27/18888	0.185185185185185	29.3930905695612	11.7556486096967	6.5912359065404e-07	5.7099391743817e-06	2.44221453357013e-06	CYP1A1/MMP2/HDAC2/CAT/SOD2	5
BP	GO:2000278	regulation of DNA biosynthetic process	8/119	115/18888	0.0695652173913043	11.0415783704786	8.60039634407342	6.60467507071339e-07	5.7099391743817e-06	2.44221453357013e-06	CYP1B1/SRC/MAPK1/TNF/TP53/FGF2/CTNNB1/MYC	8
BP	GO:0002699	positive regulation of immune effector process	11/119	257/18888	0.0428015564202335	6.79357813164176	7.44611519433048	6.89901481868739e-07	5.95168741074822e-06	2.54561336817912e-06	SYK/KIT/SIRT1/IL10/TNF/IL6/IL1B/TGFB1/CD80/CCR2/CD28	11
BP	GO:0048469	cell maturation	10/119	205/18888	0.0487804878048781	7.74257019881123	7.72882553648689	6.93457170023747e-07	5.96963342535337e-06	2.55328910978509e-06	AKR1B1/PPARG/PRKACA/VEGFA/BCL2/HIF1A/EDN1/CTNNB1/GJA1/BRCA2	10
BP	GO:0072006	nephron development	9/119	158/18888	0.0569620253164557	9.04116583342198	8.08189264386567	7.04355426371565e-07	6.04921905311997e-06	2.58732890790884e-06	ITGB3/VEGFA/BCL2/STAT1/EDN1/FGF2/CTNNB1/MYC/PECAM1	9
BP	GO:0071887	leukocyte apoptotic process	8/119	116/18888	0.0689655172413793	10.9463923500435	8.55605784722257	7.05692385831098e-07	6.04921905311997e-06	2.58732890790884e-06	SIRT1/BCL2/BAX/IL10/IL6/CASP3/TP53/HIF1A	8
BP	GO:0051223	regulation of protein transport	14/119	440/18888	0.0318181818181818	5.05026737967914	6.84494229449743	7.19191835986635e-07	6.15190310444381e-06	2.63124819931463e-06	PTGS2/ALOX5/EGFR/SRC/PPARG/PRKACA/TNF/IL6/HIF1A/IL1B/PRKCD/TGFB1/IL1A/TGFB2	14
BP	GO:0032869	cellular response to insulin stimulus	10/119	206/18888	0.0485436893203883	7.70498490658399	7.70467164027075	7.25011623367609e-07	6.18860132520115e-06	2.64694450103564e-06	RELA/IGF1R/SRC/SIRT1/PPARG/MAPK1/STAT1/IL1B/PRKCD/MTOR	10
BP	GO:0033209	tumor necrosis factor-mediated signaling pathway	8/119	117/18888	0.0683760683760684	10.8528334410687	8.51225785665967	7.53537023488866e-07	6.41854904639147e-06	2.74529610330348e-06	SYK/RELA/TNF/TP53/NFKBIA/STAT1/XIAP/BIRC3	8
BP	GO:0045936	negative regulation of phosphate metabolic process	13/119	378/18888	0.0343915343915344	5.45871682006136	6.97247530492409	7.74411636092204e-07	6.58249890678373e-06	2.81541957040155e-06	SIRT1/PPARA/PPARG/PRKACA/STAT3/BAX/TNF/TP53/XDH/IL1B/PRKCD/TGFB1/PTEN	13
BP	GO:0010563	negative regulation of phosphorus metabolic process	13/119	379/18888	0.0343007915567282	5.44431387330658	6.95932716744023	7.97707904319358e-07	6.75786434907182e-06	2.89042562891851e-06	SIRT1/PPARA/PPARG/PRKACA/STAT3/BAX/TNF/TP53/XDH/IL1B/PRKCD/TGFB1/PTEN	13
BP	GO:0015732	prostaglandin transport	5/119	28/18888	0.178571428571429	28.343337334934	11.5290652083427	7.98383380834485e-07	6.75786434907182e-06	2.89042562891851e-06	PTGS2/EDN1/IL1B/IL1A/PTGES	5
BP	GO:0007088	regulation of mitotic nuclear division	8/119	118/18888	0.0677966101694915	10.7608602763139	8.46898506649196	8.04125392310782e-07	6.76401525423997e-06	2.89305645028762e-06	TNF/EDN1/IL1B/BIRC5/CCNB1/IL1A/CD28/TGFA	8
BP	GO:0042303	molting cycle	8/119	118/18888	0.0677966101694915	10.7608602763139	8.46898506649196	8.04125392310782e-07	6.76401525423997e-06	2.89305645028762e-06	PTGS2/EGFR/RELA/HDAC2/BCL2/TNF/CTNNB1/TGFB2	8
BP	GO:0042633	hair cycle	8/119	118/18888	0.0677966101694915	10.7608602763139	8.46898506649196	8.04125392310782e-07	6.76401525423997e-06	2.89305645028762e-06	PTGS2/EGFR/RELA/HDAC2/BCL2/TNF/CTNNB1/TGFB2	8
BP	GO:0043406	positive regulation of MAP kinase activity	7/119	82/18888	0.0853658536585366	13.5494978479197	9.06816601667935	8.48508019030995e-07	7.12253826763363e-06	3.04640136118575e-06	EGFR/KIT/VEGFA/TNF/EDN1/FGF2/IL1B	7
BP	GO:0050890	cognition	12/119	322/18888	0.0372670807453416	5.91513126989926	7.08334324946943	9.1346115526856e-07	7.61556299713607e-06	3.25727438855574e-06	PTGS2/EGFR/KIT/SRC/ITGA5/FOS/MAPK1/TNF/CASP3/HIF1A/PTEN/NTRK1	12
BP	GO:0010717	regulation of epithelial to mesenchymal transition	8/119	120/18888	0.0666666666666667	10.581512605042	8.38397750934001	9.14051944981512e-07	7.61556299713607e-06	3.25727438855574e-06	HDAC2/IL6/CTNNB1/IL1B/TGFB1/PTEN/MTOR/TGFB2	8
BP	GO:0007292	female gamete generation	9/119	163/18888	0.0552147239263804	8.76382945816363	7.92671565789044	9.14771037223957e-07	7.61556299713607e-06	3.25727438855574e-06	MMP2/SRC/SIRT1/BCL2/EDN1/CTNNB1/NOS3/PTEN/BRCA2	9
BP	GO:0034250	positive regulation of amide metabolic process	9/119	163/18888	0.0552147239263804	8.76382945816363	7.92671565789044	9.14771037223957e-07	7.61556299713607e-06	3.25727438855574e-06	CYP1B1/RELA/TNF/IL6/CASP3/PRKCD/NFE2L2/MTOR/CD28	9
BP	GO:0002460	adaptive immune response based on somatic recombination of immune receptors built from immunoglobulin superfamily domains	13/119	385/18888	0.0337662337662338	5.35946742333297	6.88140519098912	9.51109404443714e-07	7.90182474410527e-06	3.37971222501992e-06	AHR/STAT3/IL10/TNF/IL6/ICAM1/IL1B/PRKCD/TGFB1/CD80/MTOR/CCR2/CD28	13
BP	GO:2000273	positive regulation of signaling receptor activity	5/119	29/18888	0.172413793103448	27.3659808751087	11.3140476927434	9.59871081321039e-07	7.95827539964124e-06	3.40385689752327e-06	HDAC2/IL10/HIF1A/EDN1/CCR2	5
BP	GO:0072009	nephron epithelium development	8/119	121/18888	0.0661157024793388	10.494062087645	8.34222173942319	9.73661147170108e-07	8.05610020746473e-06	3.44569782789292e-06	VEGFA/BCL2/STAT1/EDN1/FGF2/CTNNB1/MYC/PECAM1	8
BP	GO:1904894	positive regulation of receptor signaling pathway via STAT	6/119	53/18888	0.113207547169811	17.9686063104487	9.84998796636465	9.93132626831992e-07	8.20043797584131e-06	3.5074329506161e-06	CYP1B1/KIT/IL10/TNF/IL6/TGFB1	6
BP	GO:0008625	extrinsic apoptotic signaling pathway via death domain receptors	7/119	84/18888	0.0833333333333333	13.2268907563025	8.94262372274208	1.00046609140562e-06	8.24416661064593e-06	3.52613625098262e-06	BCL2/BAX/TNF/ICAM1/NOS3/TNFRSF10B/TNFRSF10A	7
BP	GO:0035051	cardiocyte differentiation	9/119	165/18888	0.0545454545454545	8.6576012223071	7.86649739916616	1.01303318886427e-06	8.33075667102612e-06	3.56317193515804e-06	EGFR/PPARA/VEGFA/MAPK1/EDN1/VCAM1/TGFB1/MTOR/TGFB2	9
BP	GO:0034329	cell junction assembly	14/119	453/18888	0.0309050772626932	4.90533696922478	6.6991614797365	1.01586225796254e-06	8.33707646189951e-06	3.56587499111866e-06	SRC/ITGA5/ITGB3/PRKACA/VEGFA/BCL2/TNF/PRKCA/CTNNB1/GJA1/IL1B/PECAM1/PTEN/NTRK1	14
BP	GO:0032306	regulation of prostaglandin secretion	4/119	13/18888	0.307692307692308	48.8377504848093	13.7383111740908	1.02493500571131e-06	8.37754956183425e-06	3.58318585728738e-06	EDN1/IL1B/IL1A/PTGES	4
BP	GO:0032308	positive regulation of prostaglandin secretion	4/119	13/18888	0.307692307692308	48.8377504848093	13.7383111740908	1.02493500571131e-06	8.37754956183425e-06	3.58318585728738e-06	EDN1/IL1B/IL1A/PTGES	4
BP	GO:0019216	regulation of lipid metabolic process	12/119	326/18888	0.0368098159509202	5.84255297210909	7.02271751775345	1.0399130662108e-06	8.46577115873014e-06	3.62091937064608e-06	PTGS2/IGF1R/KIT/SIRT1/PPARA/PPARG/TNF/SOD1/IL1B/PRKCD/IL1A/MTOR	12
BP	GO:1904951	positive regulation of establishment of protein localization	12/119	326/18888	0.0368098159509202	5.84255297210909	7.02271751775345	1.0399130662108e-06	8.46577115873014e-06	3.62091937064608e-06	PTGS2/EGFR/SRC/PPARG/PRKACA/TNF/HIF1A/IL1B/PRKCD/TGFB1/IL1A/TGFB2	12
BP	GO:0003007	heart morphogenesis	11/119	269/18888	0.0408921933085502	6.49051888413358	7.22180499521829	1.08043901632735e-06	8.7604333868947e-06	3.74695020112259e-06	VEGFA/TP53/HIF1A/EDN1/CTNNB1/GJA1/NOS3/TGFB1/MTOR/COL2A1/TGFB2	11
BP	GO:0050708	regulation of protein secretion	11/119	269/18888	0.0408921933085502	6.49051888413358	7.22180499521829	1.08043901632735e-06	8.7604333868947e-06	3.74695020112259e-06	ALOX5/EGFR/PPARG/PRKACA/TNF/IL6/HIF1A/IL1B/TGFB1/IL1A/TGFB2	11
BP	GO:0051149	positive regulation of muscle cell differentiation	7/119	85/18888	0.0823529411764706	13.0712802768166	8.881444929158	1.08460979854435e-06	8.77666248982091e-06	3.75389159748825e-06	KIT/SIRT1/BCL2/EDN1/SOD2/TGFB1/MTOR	7
BP	GO:0030518	intracellular steroid hormone receptor signaling pathway	8/119	123/18888	0.0650406504065041	10.3234269317483	8.26015594694775	1.10288528514075e-06	8.88899176031768e-06	3.8019362733726e-06	ESR1/ESRRA/ESRRB/SRC/AR/ESR2/SIRT1/MAPK1	8
BP	GO:0071482	cellular response to light stimulus	8/119	123/18888	0.0650406504065041	10.3234269317483	8.26015594694775	1.10288528514075e-06	8.88899176031768e-06	3.8019362733726e-06	MMP9/MMP1/MMP2/SIRT1/BAX/TP53/MYC/PRKCD	8
BP	GO:0038093	Fc receptor signaling pathway	6/119	54/18888	0.111111111111111	17.6358543417367	9.74776632662977	1.11156028190589e-06	8.94109920594682e-06	3.82422329905471e-06	LCK/SYK/KIT/SRC/MAPK8/PRKCD	6
BP	GO:0097421	liver regeneration	5/119	30/18888	0.166666666666667	26.453781512605	11.1096282618196	1.1460644562041e-06	9.20035077341628e-06	3.93510853383364e-06	EGFR/CCND1/IL10/TNF/IL6	5
BP	GO:0001654	eye development	13/119	393/18888	0.0330788804071247	5.25036884983001	6.78000682604205	1.19641848894978e-06	9.5855627847343e-06	4.09986867292015e-06	CYP1B1/EGFR/CYP1A1/HDAC2/STAT3/VEGFA/BCL2/BAX/HIF1A/FGF2/CTNNB1/GJA1/TGFB2	13
BP	GO:0033077	T cell differentiation in thymus	7/119	87/18888	0.0804597701149425	12.7707910750507	8.76212019980391	1.27077334242835e-06	1.01611639198915e-05	4.34606069264032e-06	BCL2/TP53/SOD1/CTNNB1/IL1B/IL1A/CD28	7
BP	GO:0033135	regulation of peptidyl-serine phosphorylation	8/119	126/18888	0.0634920634920635	10.077631052421	8.14052919011098	1.3240291734865e-06	1.0566118414056e-05	4.51926494593961e-06	PTGS2/EGFR/VEGFA/BCL2/BAX/TNF/IL6/PTEN	8
BP	GO:0150063	visual system development	13/119	397/18888	0.0327455919395466	5.19746840801812	6.7303382900664	1.33905164896427e-06	1.0664966479743e-05	4.56154353687789e-06	CYP1B1/EGFR/CYP1A1/HDAC2/STAT3/VEGFA/BCL2/BAX/HIF1A/FGF2/CTNNB1/GJA1/TGFB2	13
BP	GO:0033627	cell adhesion mediated by integrin	7/119	88/18888	0.0795454545454545	12.6256684491979	8.70391714805086	1.3734500498257e-06	1.09174438145281e-05	4.66953134508004e-06	SYK/CYP1B1/ITGA5/ITGB3/PLAU/ICAM1/TGFB2	7
BP	GO:0045058	T cell selection	6/119	56/18888	0.107142857142857	17.0060024009604	9.55131288718514	1.38313509086486e-06	1.09728717208612e-05	4.6932385745755e-06	SYK/STAT3/BCL2/IL6/MTOR/CD28	6
BP	GO:0034116	positive regulation of heterotypic cell-cell adhesion	4/119	14/18888	0.285714285714286	45.3493397358944	13.2176304313482	1.4279284731766e-06	1.13060638013161e-05	4.83574911917257e-06	LCK/IL10/TNF/IL1B	4
BP	GO:0007611	learning or memory	11/119	278/18888	0.039568345323741	6.28039417205731	7.06236173074417	1.4899601856785e-06	1.17741775610453e-05	5.03596740389691e-06	PTGS2/EGFR/KIT/SRC/ITGA5/FOS/MAPK1/CASP3/HIF1A/PTEN/NTRK1	11
BP	GO:0001701	in utero embryonic development	13/119	401/18888	0.0324189526184539	5.14562333661644	6.68133441692911	1.49664908909139e-06	1.18039809248807e-05	5.04871468650097e-06	EGFR/AR/VEGFA/MAPK1/IL10/TP53/HIF1A/EDN1/CTNNB1/GJA1/NOS3/CCNB1/BRCA2	13
BP	GO:0050680	negative regulation of epithelial cell proliferation	9/119	173/18888	0.0520231213872832	8.25724972069753	7.63544946047025	1.50306574183652e-06	1.18315252752345e-05	5.0604957599411e-06	ALOX5/AR/PPARG/TNF/XDH/STAT1/TGFB1/BRCA2/TGFB2	9
BP	GO:0007259	receptor signaling pathway via JAK-STAT	9/119	174/18888	0.0517241379310345	8.2097942625326	7.60761607117067	1.57675229512114e-06	1.23798129760204e-05	5.29500547196126e-06	CYP1B1/KIT/HDAC2/STAT3/IL10/TNF/IL6/STAT1/CCR2	9
BP	GO:0048880	sensory system development	13/119	403/18888	0.032258064516129	5.12008674437517	6.65707667473411	1.5814782353065e-06	1.23798129760204e-05	5.29500547196126e-06	CYP1B1/EGFR/CYP1A1/HDAC2/STAT3/VEGFA/BCL2/BAX/HIF1A/FGF2/CTNNB1/GJA1/TGFB2	13
BP	GO:1990266	neutrophil migration	8/119	129/18888	0.062015503875969	9.84326753957397	8.0248547660593	1.58189898877967e-06	1.23798129760204e-05	5.29500547196126e-06	SYK/EDN1/IL1B/CXCL8/PECAM1/IL1A/C3AR1/TGFB2	8
BP	GO:0050864	regulation of B cell activation	8/119	130/18888	0.0615384615384615	9.76755009696186	7.98713583038302	1.67684472380998e-06	1.30975168967861e-05	5.60197668348631e-06	SYK/AHR/BCL2/IL10/IL6/CASP3/TGFB1/CD28	8
BP	GO:1900542	regulation of purine nucleotide metabolic process	7/119	91/18888	0.0769230769230769	12.2094376212023	8.53482564884153	1.72408033620264e-06	1.34405183820345e-05	5.74868283686674e-06	PPARA/PRKACA/STAT3/TP53/HIF1A/NOS3/MTOR	7
BP	GO:0032635	interleukin-6 production	9/119	176/18888	0.0511363636363636	8.11650114591291	7.55261169651913	1.73352500566424e-06	1.34622690459069e-05	5.75798587597133e-06	SYK/RELA/STAT3/IL10/TNF/IL6/IL1B/TGFB1/IL1A	9
BP	GO:0032675	regulation of interleukin-6 production	9/119	176/18888	0.0511363636363636	8.11650114591291	7.55261169651913	1.73352500566424e-06	1.34622690459069e-05	5.75798587597133e-06	SYK/RELA/STAT3/IL10/TNF/IL6/IL1B/TGFB1/IL1A	9
BP	GO:0042180	cellular ketone metabolic process	10/119	227/18888	0.0440528634361234	6.99218894606301	7.23211585924579	1.74974208030394e-06	1.35621771205168e-05	5.80071784637967e-06	PTGS2/AKR1B1/CYP11B1/CYP11B2/CYP17A1/SIRT1/PPARA/PPARG/IL1B/NQO1	10
BP	GO:0006140	regulation of nucleotide metabolic process	7/119	92/18888	0.0760869565217391	12.076726342711	8.48021817127872	1.85641006770801e-06	1.43614438507583e-05	6.14257452211324e-06	PPARA/PRKACA/STAT3/TP53/HIF1A/NOS3/MTOR	7
BP	GO:0010743	regulation of macrophage derived foam cell differentiation	5/119	33/18888	0.151515151515152	24.0488922841864	10.5518391808342	1.88011989968349e-06	1.45171089964111e-05	6.20915451000333e-06	ITGB3/PPARA/PPARG/NFKBIA/CRP	5
BP	GO:0050920	regulation of chemotaxis	10/119	229/18888	0.0436681222707424	6.93112179369564	7.19026347640833	1.89353171523141e-06	1.45928177520501e-05	6.24153611998082e-06	VEGFA/MAPK1/IL6/EDN1/FGF2/F3/CXCL8/TGFB1/C3AR1/CCR2	10
BP	GO:0043010	camera-type eye development	12/119	346/18888	0.0346820809248555	5.50483314713168	6.73399631915496	1.93523136383468e-06	1.4885829083793e-05	6.36686084079291e-06	CYP1B1/EGFR/CYP1A1/HDAC2/STAT3/VEGFA/BAX/HIF1A/FGF2/CTNNB1/GJA1/TGFB2	12
BP	GO:0002690	positive regulation of leukocyte chemotaxis	7/119	93/18888	0.0752688172043011	11.9468690702087	8.42644977765892	1.99712857827499e-06	1.53037542191299e-05	6.54561280439409e-06	VEGFA/MAPK1/IL6/EDN1/CXCL8/C3AR1/CCR2	7
BP	GO:0007589	body fluid secretion	7/119	93/18888	0.0752688172043011	11.9468690702087	8.42644977765892	1.99712857827499e-06	1.53037542191299e-05	6.54561280439409e-06	EGFR/VEGFA/CCND1/XDH/HIF1A/EDN1/GJA1	7
BP	GO:0035265	organ growth	9/119	180/18888	0.05	7.93613445378151	7.4451676012604	2.08780175951955e-06	1.59683287694066e-05	6.82985989981125e-06	ESR1/AR/PPARA/BCL2/SOD1/EDN1/FGF2/PTEN/TGFB2	9
BP	GO:1903532	positive regulation of secretion by cell	11/119	288/18888	0.0381944444444444	6.06232492997199	6.89325259165201	2.09979120243251e-06	1.60297268019659e-05	6.85612062919373e-06	SYK/EGFR/PPARG/PRKACA/HIF1A/EDN1/IL1B/TGFB1/IL1A/PTGES/TGFB2	11
BP	GO:0002702	positive regulation of production of molecular mediator of immune response	8/119	134/18888	0.0597014925373134	9.47598143735106	7.84024878735821	2.10673586073231e-06	1.60524544115309e-05	6.86584152055488e-06	SYK/KIT/SIRT1/IL10/IL6/IL1B/TGFB1/CD28	8
BP	GO:0019722	calcium-mediated signaling	10/119	232/18888	0.0431034482758621	6.84149521877717	7.12841795075393	2.12851043825743e-06	1.61878820172736e-05	6.92376565194937e-06	SYK/PRKACA/TNF/EDN1/SELE/VCAM1/CXCL8/C3AR1/MTOR/CCR2	10
BP	GO:0001942	hair follicle development	7/119	94/18888	0.074468085106383	11.819774718398	8.37349832025748	2.1466554368867e-06	1.62952493389186e-05	6.96968803839584e-06	EGFR/RELA/HDAC2/BCL2/TNF/CTNNB1/TGFB2	7
BP	GO:1903829	positive regulation of protein localization	14/119	483/18888	0.0289855072463768	4.60065765436609	6.38295656873177	2.15641102133178e-06	1.63386497983303e-05	6.98825097391967e-06	PTGS2/EGFR/SRC/PPARG/PRKACA/TNF/HIF1A/EDN1/IL1B/PRKCD/PECAM1/TGFB1/IL1A/TGFB2	14
BP	GO:0071478	cellular response to radiation	9/119	181/18888	0.0497237569060773	7.89228840707554	7.41882386213306	2.18554529542753e-06	1.64633942792369e-05	7.04160579521437e-06	MMP9/MMP1/MMP2/SIRT1/BAX/TP53/MYC/PRKCD/BRCA2	9
BP	GO:0002360	T cell lineage commitment	5/119	34/18888	0.147058823529412	23.3415719228868	10.3821150463724	2.19322034515786e-06	1.64633942792369e-05	7.04160579521437e-06	STAT3/BCL2/IL6/TP53/MTOR	5
BP	GO:0032743	positive regulation of interleukin-2 production	5/119	34/18888	0.147058823529412	23.3415719228868	10.3821150463724	2.19322034515786e-06	1.64633942792369e-05	7.04160579521437e-06	IL1B/IL1A/CD80/CCR2/CD28	5
BP	GO:0034405	response to fluid shear stress	5/119	34/18888	0.147058823529412	23.3415719228868	10.3821150463724	2.19322034515786e-06	1.64633942792369e-05	7.04160579521437e-06	PTGS2/MMP2/SRC/NOS3/NFE2L2	5
BP	GO:0043276	anoikis	5/119	34/18888	0.147058823529412	23.3415719228868	10.3821150463724	2.19322034515786e-06	1.64633942792369e-05	7.04160579521437e-06	SRC/ITGA5/BCL2/MCL1/MTOR	5
BP	GO:0006720	isoprenoid metabolic process	8/119	135/18888	0.0592592592592593	9.40578898225957	7.80448759177284	2.22777343793326e-06	1.66917987590333e-05	7.13929733325981e-06	CYP1A2/CYP2C9/CYP3A4/CYP2C19/CYP1B1/EGFR/AKR1B1/CYP1A1	8
BP	GO:0006109	regulation of carbohydrate metabolic process	9/119	182/18888	0.0494505494505494	7.84892418505864	7.39268142553171	2.28720743891368e-06	1.70843302437563e-05	7.30718810540243e-06	SRC/SIRT1/PPARA/PRKACA/STAT3/TP53/HIF1A/TGFB1/MTOR	9
BP	GO:0042908	xenobiotic transport	6/119	61/18888	0.0983606557377049	15.6120677779308	9.10165643455771	2.30549785296365e-06	1.70843302437563e-05	7.30718810540243e-06	ABCB1/ABCC1/NR1I2/SLC2A1/GJA1/ABCG2	6
BP	GO:0043470	regulation of carbohydrate catabolic process	6/119	61/18888	0.0983606557377049	15.6120677779308	9.10165643455771	2.30549785296365e-06	1.70843302437563e-05	7.30718810540243e-06	PPARA/PRKACA/STAT3/TP53/HIF1A/MTOR	6
BP	GO:0045599	negative regulation of fat cell differentiation	6/119	61/18888	0.0983606557377049	15.6120677779308	9.10165643455771	2.30549785296365e-06	1.70843302437563e-05	7.30718810540243e-06	SIRT1/TNF/IL6/SOD2/TGFB1/DDIT3	6
BP	GO:0048010	vascular endothelial growth factor receptor signaling pathway	6/119	61/18888	0.0983606557377049	15.6120677779308	9.10165643455771	2.30549785296365e-06	1.70843302437563e-05	7.30718810540243e-06	SRC/ITGA5/ITGB3/VEGFA/HIF1A/IL1B	6
BP	GO:0051785	positive regulation of nuclear division	6/119	61/18888	0.0983606557377049	15.6120677779308	9.10165643455771	2.30549785296365e-06	1.70843302437563e-05	7.30718810540243e-06	TNF/EDN1/IL1B/IL1A/CD28/TGFA	6
BP	GO:0031348	negative regulation of defense response	11/119	291/18888	0.0378006872852234	5.99982673481764	6.84406943782107	2.3210958236328e-06	1.71684711195947e-05	7.34317624180183e-06	SYK/ALOX5/AHR/SRC/PPARA/PPARG/STAT3/IL10/SOD1/PRKCD/TGFB1	11
BP	GO:0030168	platelet activation	8/119	136/18888	0.0588235294117647	9.33662876915472	7.76909663620048	2.35467465016194e-06	1.73850613769256e-05	7.43581468472192e-06	LCK/SYK/SRC/ITGB3/IL6/PRKCA/PRKCD/NOS3	8
BP	GO:0048873	homeostasis of number of cells within a tissue	5/119	35/18888	0.142857142857143	22.6746698679472	10.2195243659945	2.54592194665436e-06	1.87628418873653e-05	8.02510915597692e-06	BCL2/BAX/NOS3/XIAP/CCR2	5
BP	GO:0034349	glial cell apoptotic process	4/119	16/18888	0.25	39.6806722689076	12.3247876288754	2.57104088326347e-06	1.8879185868755e-05	8.07487097542296e-06	CASP3/TP53/PRKCA/PRKCD	4
BP	GO:1903798	regulation of miRNA processing	4/119	16/18888	0.25	39.6806722689076	12.3247876288754	2.57104088326347e-06	1.8879185868755e-05	8.07487097542296e-06	STAT3/IL6/TP53/TGFB1	4
BP	GO:0022404	molting cycle process	7/119	97/18888	0.0721649484536082	11.4542146755609	8.21933607850734	2.65251265204567e-06	1.94069913023088e-05	8.30062015791963e-06	EGFR/RELA/HDAC2/BCL2/TNF/CTNNB1/TGFB2	7
BP	GO:0022405	hair cycle process	7/119	97/18888	0.0721649484536082	11.4542146755609	8.21933607850734	2.65251265204567e-06	1.94069913023088e-05	8.30062015791963e-06	EGFR/RELA/HDAC2/BCL2/TNF/CTNNB1/TGFB2	7
BP	GO:0010506	regulation of autophagy	12/119	357/18888	0.0336134453781513	5.33521643951698	6.58460714042504	2.67468452500828e-06	1.95338873432916e-05	8.35489522917275e-06	SIRT1/PRKACA/STAT3/BCL2/IL10/CASP3/TP53/MAPK8/HIF1A/MCL1/DDIT3/MTOR	12
BP	GO:0002706	regulation of lymphocyte mediated immunity	9/119	186/18888	0.0483870967741935	7.68013011656275	7.29007122219071	2.73569756526804e-06	1.99434817100441e-05	8.5300840157433e-06	AHR/IL10/TNF/IL6/IL1B/TGFB1/CD80/CCR2/CD28	9
BP	GO:0045428	regulation of nitric oxide biosynthetic process	6/119	63/18888	0.0952380952380952	15.1164465786315	8.936399486795	2.79243549048527e-06	2.03204927958694e-05	8.69133651336196e-06	PTGS2/IL10/TNF/EDN1/IL1B/SOD2	6
BP	GO:0043467	regulation of generation of precursor metabolites and energy	8/119	140/18888	0.0571428571428571	9.06986794717887	7.63110408584587	2.9256308348718e-06	2.1251530265514e-05	9.08955323165311e-06	PPARA/PRKACA/STAT3/TNF/TP53/HIF1A/CCNB1/MTOR	8
BP	GO:1905332	positive regulation of morphogenesis of an epithelium	5/119	36/18888	0.138888888888889	22.0448179271709	10.0635709145383	2.9417255337715e-06	2.13301460746227e-05	9.12317822584484e-06	AR/VEGFA/FGF2/CTNNB1/GJA1	5
BP	GO:0016032	viral process	13/119	428/18888	0.0303738317757009	4.82101625697008	6.36677240544285	3.06687871750745e-06	2.21978377299376e-05	9.49430112340127e-06	EGFR/ITGA5/ITGB3/PPARA/BCL2/TNF/JUN/TP53/STAT1/ICAM1/CXCL8/CD80/CD28	13
BP	GO:0008203	cholesterol metabolic process	8/119	141/18888	0.0567375886524823	9.00554264258895	7.5974674050062	3.08544818275907e-06	2.22923631204343e-05	9.53473085048105e-06	CYP1A2/CYP2C9/CYP3A4/CYP11B1/CYP11B2/SOD1/CAT/PON1	8
BP	GO:0070920	regulation of regulatory ncRNA processing	4/119	17/18888	0.235294117647059	37.3465150766189	11.9377968448021	3.34578230276177e-06	2.41042116226504e-05	1.03096817929696e-05	STAT3/IL6/TP53/TGFB1	4
BP	GO:0070059	intrinsic apoptotic signaling pathway in response to endoplasmic reticulum stress	6/119	65/18888	0.0923076923076923	14.6513251454428	8.77852341058217	3.36005322668681e-06	2.41042116226504e-05	1.03096817929696e-05	SIRT1/BCL2/BAX/TP53/DDIT3/TNFRSF10B	6
BP	GO:0080164	regulation of nitric oxide metabolic process	6/119	65/18888	0.0923076923076923	14.6513251454428	8.77852341058217	3.36005322668681e-06	2.41042116226504e-05	1.03096817929696e-05	PTGS2/IL10/TNF/EDN1/IL1B/SOD2	6
BP	GO:1904036	negative regulation of epithelial cell apoptotic process	6/119	65/18888	0.0923076923076923	14.6513251454428	8.77852341058217	3.36005322668681e-06	2.41042116226504e-05	1.03096817929696e-05	IGF1R/ITGB3/PPARA/BCL2/ICAM1/NFE2L2	6
BP	GO:0003158	endothelium development	8/119	143/18888	0.0559440559440559	8.87959099723806	7.53118603019956	3.4274157139868e-06	2.45005724006901e-05	1.04792104031882e-05	VEGFA/TNF/XDH/EDN1/CTNNB1/ICAM1/IL1B/PECAM1	8
BP	GO:0014074	response to purine-containing compound	8/119	143/18888	0.0559440559440559	8.87959099723806	7.53118603019956	3.4274157139868e-06	2.45005724006901e-05	1.04792104031882e-05	PTGS2/CYP1B1/AHR/RELA/HDAC2/FOS/STAT1/IL1B	8
BP	GO:0002822	regulation of adaptive immune response based on somatic recombination of immune receptors built from immunoglobulin superfamily domains	9/119	192/18888	0.046875	7.44012605042017	7.14175645680437	3.54972944092303e-06	2.5285572742913e-05	1.08149651610035e-05	AHR/IL10/TNF/IL6/IL1B/TGFB1/CD80/CCR2/CD28	9
BP	GO:0071897	DNA biosynthetic process	9/119	192/18888	0.046875	7.44012605042017	7.14175645680437	3.54972944092303e-06	2.5285572742913e-05	1.08149651610035e-05	CYP1B1/SRC/SIRT1/MAPK1/TNF/TP53/FGF2/CTNNB1/MYC	9
BP	GO:0042446	hormone biosynthetic process	6/119	66/18888	0.0909090909090909	14.4293353705118	8.70217888424848	3.67717174041661e-06	2.61473407060204e-05	1.11835544191008e-05	AKR1B1/IGF1R/CYP11B1/CYP11B2/CYP17A1/HIF1A	6
BP	GO:0045444	fat cell differentiation	10/119	248/18888	0.0403225806451613	6.40010843046896	6.81615990589246	3.86125478814175e-06	2.73297907185988e-05	1.16893035204039e-05	PTGS2/ALOX5/SIRT1/PPARG/CCND1/TNF/IL6/SOD2/TGFB1/DDIT3	10
BP	GO:0045930	negative regulation of mitotic cell cycle	10/119	248/18888	0.0403225806451613	6.40010843046896	6.81615990589246	3.86125478814175e-06	2.73297907185988e-05	1.16893035204039e-05	EGFR/CCND1/BCL2/IL10/TNF/TP53/CTNNB1/BIRC5/CCNB1/PTEN	10
BP	GO:0050777	negative regulation of immune response	9/119	194/18888	0.0463917525773196	7.36342372000347	7.0937355132929	3.86372720984639e-06	2.73297907185988e-05	1.16893035204039e-05	SYK/AHR/ALOX15/SRC/PPARG/IL10/TGFB1/CD80/CCR2	9
BP	GO:0034391	regulation of smooth muscle cell apoptotic process	5/119	38/18888	0.131578947368421	20.8845643520566	9.76982096634496	3.87754420955184e-06	2.73319579648898e-05	1.16902304795584e-05	ESR1/SIRT1/PPARG/EDN1/SOD2	5
BP	GO:0035633	maintenance of blood-brain barrier	5/119	38/18888	0.131578947368421	20.8845643520566	9.76982096634496	3.87754420955184e-06	2.73319579648898e-05	1.16902304795584e-05	PTGS2/VEGFA/IL6/GJA1/PECAM1	5
BP	GO:0034605	cellular response to heat	6/119	67/18888	0.0895522388059701	14.2139721560266	8.62747769262814	4.01822366434458e-06	2.8274318166849e-05	1.20932900763066e-05	PTGS2/HDAC2/SIRT1/PRKACA/IL1A/MTOR	6
BP	GO:0051783	regulation of nuclear division	8/119	147/18888	0.054421768707483	8.63796947350369	7.40243511015353	4.20862559293079e-06	2.95626721336771e-05	1.26443356629719e-05	TNF/EDN1/IL1B/BIRC5/CCNB1/IL1A/CD28/TGFA	8
BP	GO:0032642	regulation of chemokine production	7/119	104/18888	0.0673076923076923	10.683257918552	7.88457944041958	4.23002722556376e-06	2.96615080669515e-05	1.2686609064721e-05	SYK/IL10/TNF/IL6/HIF1A/IL1B/TGFB1	7
BP	GO:0002440	production of molecular mediator of immune response	11/119	310/18888	0.0354838709677419	5.63209541881269	6.54776777803703	4.26110316270118e-06	2.97596978442596e-05	1.27286060972404e-05	SYK/KIT/SIRT1/IL10/TNF/IL6/IL1B/TGFB1/CCR2/CD28/TGFB2	11
BP	GO:0007162	negative regulation of cell adhesion	11/119	310/18888	0.0354838709677419	5.63209541881269	6.54776777803703	4.26110316270118e-06	2.97596978442596e-05	1.27286060972404e-05	CYP1B1/MMP2/SRC/PPARA/VEGFA/IL10/CASP3/PRKCD/TGFB1/PTEN/CD80	11
BP	GO:0030730	sequestering of triglyceride	4/119	18/18888	0.222222222222222	35.2717086834734	11.582984194883	4.28080675861569e-06	2.97596978442596e-05	1.27286060972404e-05	PPARA/PPARG/TNF/IL1B	4
BP	GO:0030949	positive regulation of vascular endothelial growth factor receptor signaling pathway	4/119	18/18888	0.222222222222222	35.2717086834734	11.582984194883	4.28080675861569e-06	2.97596978442596e-05	1.27286060972404e-05	ITGA5/ITGB3/HIF1A/IL1B	4
BP	GO:2000811	negative regulation of anoikis	4/119	18/18888	0.222222222222222	35.2717086834734	11.582984194883	4.28080675861569e-06	2.97596978442596e-05	1.27286060972404e-05	SRC/ITGA5/BCL2/MCL1	4
BP	GO:0006919	activation of cysteine-type endopeptidase activity involved in apoptotic process	6/119	68/18888	0.0882352941176471	14.0049431537321	8.55435971670701	4.38456698993711e-06	3.03766404816533e-05	1.29924804099795e-05	LCK/PPARG/BAX/TNF/XDH/F3	6
BP	GO:0072577	endothelial cell apoptotic process	6/119	68/18888	0.0882352941176471	14.0049431537321	8.55435971670701	4.38456698993711e-06	3.03766404816533e-05	1.29924804099795e-05	ITGB3/IL10/TNF/ICAM1/TGFB1/NFE2L2	6
BP	GO:0034390	smooth muscle cell apoptotic process	5/119	39/18888	0.128205128205128	20.3490627020039	9.63124613929706	4.42546994865838e-06	3.06076092517467e-05	1.30912687280151e-05	ESR1/SIRT1/PPARG/EDN1/SOD2	5
BP	GO:0032602	chemokine production	7/119	105/18888	0.0666666666666667	10.581512605042	7.83936073342263	4.50874016542538e-06	3.1077278891501e-05	1.32921524826671e-05	SYK/IL10/TNF/IL6/HIF1A/IL1B/TGFB1	7
BP	GO:0045639	positive regulation of myeloid cell differentiation	7/119	105/18888	0.0666666666666667	10.581512605042	7.83936073342263	4.50874016542538e-06	3.1077278891501e-05	1.32921524826671e-05	STAT3/FOS/TNF/PRKCA/HIF1A/STAT1/TGFB1	7
BP	GO:0051047	positive regulation of secretion	11/119	312/18888	0.0352564102564103	5.59599224305107	6.5180079605707	4.53077575954418e-06	3.11760522501969e-05	1.3334399120463e-05	SYK/EGFR/PPARG/PRKACA/HIF1A/EDN1/IL1B/TGFB1/IL1A/PTGES/TGFB2	11
BP	GO:0035148	tube formation	8/119	149/18888	0.0536912751677852	8.52202357453048	7.3398810618032	4.65269521950944e-06	3.19606194535402e-05	1.36699686192003e-05	PRKACA/VEGFA/CASP3/HIF1A/FGF2/CTNNB1/TGFB1/TGFB2	8
BP	GO:0046883	regulation of hormone secretion	10/119	254/18888	0.0393700787401575	6.2489247667571	6.70607744355807	4.77251118588062e-06	3.27281021323271e-05	1.39982308467221e-05	ALOX5/EGFR/PPARG/PRKACA/TNF/IL6/HIF1A/EDN1/GJA1/IL1B	10
BP	GO:0002532	production of molecular mediator involved in inflammatory response	7/119	106/18888	0.0660377358490566	10.4816870144284	7.79474718093637	4.80258215585426e-06	3.28230530449094e-05	1.4038842575079e-05	SYK/ALOX5/PPARA/STAT3/TNF/IL6/HIF1A	7
BP	GO:0034308	primary alcohol metabolic process	7/119	106/18888	0.0660377358490566	10.4816870144284	7.79474718093637	4.80258215585426e-06	3.28230530449094e-05	1.4038842575079e-05	CYP1A2/CYP3A4/CYP1B1/AKR1B1/CYP1A1/CYP11B1/CYP11B2	7
BP	GO:0007369	gastrulation	9/119	200/18888	0.045	7.14252100840336	6.95367901096855	4.95309282009454e-06	3.37377332493308e-05	1.44300630803392e-05	MMP9/MMP2/ITGA5/ITGB3/PRKACA/IL10/TP53/CTNNB1/GJA1	9
BP	GO:0031099	regeneration	9/119	200/18888	0.045	7.14252100840336	6.95367901096855	4.95309282009454e-06	3.37377332493308e-05	1.44300630803392e-05	EGFR/MMP2/IGF1R/CCND1/BCL2/IL10/TNF/IL6/GJA1	9
BP	GO:0008210	estrogen metabolic process	5/119	40/18888	0.125	19.8403361344538	9.49774290972084	5.03232315066879e-06	3.40481262000099e-05	1.45628221434598e-05	CYP1A2/CYP2C9/CYP3A4/CYP1B1/CYP1A1	5
BP	GO:0045429	positive regulation of nitric oxide biosynthetic process	5/119	40/18888	0.125	19.8403361344538	9.49774290972084	5.03232315066879e-06	3.40481262000099e-05	1.45628221434598e-05	PTGS2/TNF/EDN1/IL1B/SOD2	5
BP	GO:0051385	response to mineralocorticoid	5/119	40/18888	0.125	19.8403361344538	9.49774290972084	5.03232315066879e-06	3.40481262000099e-05	1.45628221434598e-05	IGF1R/SRC/MAOB/FOS/EDN1	5
BP	GO:0150077	regulation of neuroinflammatory response	5/119	40/18888	0.125	19.8403361344538	9.49774290972084	5.03232315066879e-06	3.40481262000099e-05	1.45628221434598e-05	PTGS2/MMP9/TNF/IL6/IL1B	5
BP	GO:0032963	collagen metabolic process	7/119	107/18888	0.0654205607476635	10.3837273227048	7.75072477472737	5.11219730647648e-06	3.45308018397393e-05	1.47692687318291e-05	MMP9/MMP1/MMP2/HDAC2/IL6/HIF1A/TGFB1	7
BP	GO:2000573	positive regulation of DNA biosynthetic process	6/119	70/18888	0.0857142857142857	13.6048019207683	8.41264798579401	5.19881711818821e-06	3.50573567669825e-05	1.49944830566692e-05	CYP1B1/MAPK1/TNF/FGF2/CTNNB1/MYC	6
BP	GO:1902652	secondary alcohol metabolic process	8/119	152/18888	0.0526315789473684	8.35382574082264	7.2482154362427	5.39293548756049e-06	3.62661266908642e-05	1.55114895230587e-05	CYP1A2/CYP2C9/CYP3A4/CYP11B1/CYP11B2/SOD1/CAT/PON1	8
BP	GO:0032305	positive regulation of icosanoid secretion	4/119	19/18888	0.210526315789474	33.4153029632906	11.2560715988325	5.39599808895212e-06	3.62661266908642e-05	1.55114895230587e-05	EDN1/IL1B/IL1A/PTGES	4
BP	GO:0042593	glucose homeostasis	10/119	258/18888	0.0387596899224806	6.15204221223373	6.6346381541599	5.47884810073023e-06	3.6761889578034e-05	1.57235336957327e-05	ALOX5/IGF1R/CYP11B1/SIRT1/PPARG/PRKACA/STAT3/IL6/HIF1A/ICAM1	10
BP	GO:0016525	negative regulation of angiogenesis	8/119	153/18888	0.0522875816993464	8.29922557258197	7.21821901921556	5.66083744169174e-06	3.79118526337447e-05	1.6215387707125e-05	ALOX5/RELA/PPARG/TNF/STAT1/CTNNB1/CCR2/TGFB2	8
BP	GO:0033500	carbohydrate homeostasis	10/119	259/18888	0.0386100386100386	6.12828915349924	6.61701347200778	5.66897450405723e-06	3.79118526337447e-05	1.6215387707125e-05	ALOX5/IGF1R/CYP11B1/SIRT1/PPARG/PRKACA/STAT3/IL6/HIF1A/ICAM1	10
BP	GO:1904407	positive regulation of nitric oxide metabolic process	5/119	41/18888	0.121951219512195	19.3564254970281	9.36900202355284	5.70252617170623e-06	3.80733017998736e-05	1.62844415950756e-05	PTGS2/TNF/EDN1/IL1B/SOD2	5
BP	GO:0032760	positive regulation of tumor necrosis factor production	7/119	109/18888	0.0642201834862385	10.1932002158662	7.66439961311897	5.78142207437077e-06	3.85364641069261e-05	1.64825420797113e-05	SYK/HDAC2/STAT3/IL6/TGFB1/IL1A/CCR2	7
BP	GO:0008544	epidermis development	12/119	387/18888	0.0310077519379845	4.92163376978698	6.20667947762015	6.10197459337838e-06	4.06045409412466e-05	1.73670851802714e-05	EGFR/RELA/HDAC2/PPARA/BCL2/TNF/CASP3/SOD1/FGF2/CTNNB1/IL1A/TGFB2	12
BP	GO:0032722	positive regulation of chemokine production	6/119	72/18888	0.0833333333333333	13.2268907563025	8.2766202957495	6.13182761124608e-06	4.06045409412466e-05	1.73670851802714e-05	SYK/TNF/IL6/HIF1A/IL1B/TGFB1	6
BP	GO:0051341	regulation of oxidoreductase activity	6/119	72/18888	0.0833333333333333	13.2268907563025	8.2766202957495	6.13182761124608e-06	4.06045409412466e-05	1.73670851802714e-05	EGFR/TNF/HIF1A/EDN1/IL1B/IL1A	6
BP	GO:1900076	regulation of cellular response to insulin stimulus	6/119	72/18888	0.0833333333333333	13.2268907563025	8.2766202957495	6.13182761124608e-06	4.06045409412466e-05	1.73670851802714e-05	RELA/SRC/SIRT1/PPARG/IL1B/PRKCD	6
BP	GO:2000181	negative regulation of blood vessel morphogenesis	8/119	155/18888	0.0516129032258065	8.19213879100027	7.15903764100221	6.23056122896028e-06	4.11909325692374e-05	1.76178924327669e-05	ALOX5/RELA/PPARG/TNF/STAT1/CTNNB1/CCR2/TGFB2	8
BP	GO:0141091	transforming growth factor beta receptor superfamily signaling pathway	12/119	388/18888	0.0309278350515464	4.90894914666898	6.19475910718294	6.26361426194171e-06	4.13418977223754e-05	1.76824621733187e-05	SRC/HDAC2/SIRT1/PPARA/PPARG/STAT3/FOS/JUN/TP53/TGFB1/XIAP/TGFB2	12
BP	GO:1903522	regulation of blood circulation	10/119	262/18888	0.0381679389312977	6.05811790365001	6.56468963689614	6.27407857173197e-06	4.13435210117712e-05	1.76831564751026e-05	PTGS2/EGFR/MMP2/SRC/PRKACA/TNF/EDN1/GJA1/NOS3/TGFB2	10
BP	GO:0071674	mononuclear cell migration	9/119	206/18888	0.0436893203883495	6.93448641592559	6.81929487170892	6.29624086023143e-06	4.14220984073112e-05	1.77167650393162e-05	ALOX5/ITGB3/MAPK1/TNF/IL6/ICAM1/PECAM1/C3AR1/CCR2	9
BP	GO:0060251	regulation of glial cell proliferation	5/119	42/18888	0.119047619047619	18.8955582232893	9.24474008601085	6.44069145561676e-06	4.2303632515301e-05	1.80938085321838e-05	EGFR/TNF/IL6/TP53/IL1B	5
BP	GO:0090398	cellular senescence	7/119	111/18888	0.0630630630630631	10.0095389507154	7.58028190733876	6.52196629183437e-06	4.27680317937794e-05	1.82924380854316e-05	IGF1R/SIRT1/TP53/MAPK8/PRKCD/PTEN/BRCA2	7
BP	GO:1901343	negative regulation of vasculature development	8/119	157/18888	0.0509554140127389	8.08778033506396	7.10090982228691	6.84806626069276e-06	4.48337800821406e-05	1.91759852368913e-05	ALOX5/RELA/PPARG/TNF/STAT1/CTNNB1/CCR2/TGFB2	8
BP	GO:0007595	lactation	5/119	43/18888	0.116279069767442	18.4561266367012	9.12469684325101	7.25162314588876e-06	4.73226891101063e-05	2.02405236873364e-05	VEGFA/CCND1/XDH/HIF1A/GJA1	5
BP	GO:0032768	regulation of monooxygenase activity	5/119	43/18888	0.116279069767442	18.4561266367012	9.12469684325101	7.25162314588876e-06	4.73226891101063e-05	2.02405236873364e-05	EGFR/TNF/HIF1A/IL1B/IL1A	5
BP	GO:1903557	positive regulation of tumor necrosis factor superfamily cytokine production	7/119	113/18888	0.0619469026548673	9.83237896928683	7.49827471357895	7.33971234346463e-06	4.78204124664378e-05	2.04534063779233e-05	SYK/HDAC2/STAT3/IL6/TGFB1/IL1A/CCR2	7
BP	GO:0045123	cellular extravasation	6/119	75/18888	0.08	12.6978151260504	8.08240783677099	7.78219139179151e-06	5.06217787318142e-05	2.16515868135137e-05	TNF/ICAM1/SELE/VCAM1/PECAM1/CCR2	6
BP	GO:0002285	lymphocyte activation involved in immune response	9/119	212/18888	0.0424528301886792	6.73822736641826	6.69018541043963	7.9402808423027e-06	5.15672171556288e-05	2.20559630053994e-05	STAT3/IL10/IL6/TP53/ICAM1/TGFB1/CD80/MTOR/CD28	9
BP	GO:0071548	response to dexamethasone	5/119	44/18888	0.113636363636364	18.0366692131398	9.008632805487	8.14031856818108e-06	5.27703281034317e-05	2.25705490548278e-05	CYP1B1/EGFR/IGF1R/EDN1/PAPPA	5
BP	GO:0002429	immune response-activating cell surface receptor signaling pathway	11/119	332/18888	0.0331325301204819	5.25888427660221	6.23386083890919	8.16466272682854e-06	5.27703281034317e-05	2.25705490548278e-05	LCK/SYK/RELA/SRC/BCL2/BAX/MAPK1/NFKBIA/PRKCD/C3AR1/CD28	11
BP	GO:0030198	extracellular matrix organization	11/119	332/18888	0.0331325301204819	5.25888427660221	6.23386083890919	8.16466272682854e-06	5.27703281034317e-05	2.25705490548278e-05	CYP1B1/MMP9/MMP1/MMP2/ITGB3/PPARG/TNF/IL6/TGFB1/COL2A1/TGFB2	11
BP	GO:0002443	leukocyte mediated immunity	13/119	469/18888	0.0277185501066098	4.39956281019871	5.93623206825785	8.24918013942503e-06	5.29075169293286e-05	2.26292264827682e-05	SYK/AHR/KIT/IL10/TNF/IL6/ICAM1/IL1B/PRKCD/TGFB1/CD80/CCR2/CD28	13
BP	GO:0043586	tongue development	4/119	21/18888	0.19047619047619	30.2328931572629	10.6724572934783	8.25127117706534e-06	5.29075169293286e-05	2.26292264827682e-05	EGFR/KIT/HDAC2/CTNNB1	4
BP	GO:0044321	response to leptin	4/119	21/18888	0.19047619047619	30.2328931572629	10.6724572934783	8.25127117706534e-06	5.29075169293286e-05	2.26292264827682e-05	SIRT1/STAT3/CCND1/EDN1	4
BP	GO:0071498	cellular response to fluid shear stress	4/119	21/18888	0.19047619047619	30.2328931572629	10.6724572934783	8.25127117706534e-06	5.29075169293286e-05	2.26292264827682e-05	PTGS2/MMP2/SRC/NFE2L2	4
BP	GO:0097709	connective tissue replacement	4/119	21/18888	0.19047619047619	30.2328931572629	10.6724572934783	8.25127117706534e-06	5.29075169293286e-05	2.26292264827682e-05	PPARG/HIF1A/TGFB1/IL1A	4
BP	GO:0043062	extracellular structure organization	11/119	333/18888	0.033033033033033	5.24309183132713	6.22025905640079	8.39920582502421e-06	5.37708651393164e-05	2.29984916328111e-05	CYP1B1/MMP9/MMP1/MMP2/ITGB3/PPARG/TNF/IL6/TGFB1/COL2A1/TGFB2	11
BP	GO:0015833	peptide transport	10/119	271/18888	0.03690036900369	5.85692579614872	6.4124747518995	8.43727655677766e-06	5.39292590027211e-05	2.30662387284318e-05	ALOX5/EGFR/ABCC1/PRKACA/TNF/IL6/HIF1A/EDN1/GJA1/IL1B	10
BP	GO:0045229	external encapsulating structure organization	11/119	334/18888	0.0329341317365269	5.22739395159261	6.20671183821305	8.63960288827678e-06	5.51353837318105e-05	2.35821138109365e-05	CYP1B1/MMP9/MMP1/MMP2/ITGB3/PPARG/TNF/IL6/TGFB1/COL2A1/TGFB2	11
BP	GO:0033574	response to testosterone	5/119	45/18888	0.111111111111111	17.6358543417367	8.89632716199775	9.11196958630292e-06	5.79670266449396e-05	2.47932439587587e-05	IGF1R/AR/SIRT1/EDN1/NQO1	5
BP	GO:0042149	cellular response to glucose starvation	5/119	45/18888	0.111111111111111	17.6358543417367	8.89632716199775	9.11196958630292e-06	5.79670266449396e-05	2.47932439587587e-05	SIRT1/SLC2A1/BCL2/TP53/NFE2L2	5
BP	GO:0050853	B cell receptor signaling pathway	6/119	78/18888	0.0769230769230769	12.2094376212023	7.89898213892795	9.77557440120338e-06	6.20910110318193e-05	2.65571252013193e-05	LCK/SYK/BCL2/BAX/MAPK1/NFKBIA	6
BP	GO:0051147	regulation of muscle cell differentiation	8/119	165/18888	0.0484848484848485	7.69564553093965	6.87829995657652	9.86232407752083e-06	6.25438294947481e-05	2.67508014905861e-05	KIT/SIRT1/PPARA/BCL2/EDN1/SOD2/TGFB1/MTOR	8
BP	GO:0045601	regulation of endothelial cell differentiation	5/119	46/18888	0.108695652173913	17.2524662038729	8.78757594657452	1.01719638344461e-05	6.43058838658888e-05	2.75044548418246e-05	VEGFA/TNF/XDH/CTNNB1/IL1B	5
BP	GO:0140467	integrated stress response signaling	5/119	46/18888	0.108695652173913	17.2524662038729	8.78757594657452	1.01719638344461e-05	6.43058838658888e-05	2.75044548418246e-05	FOS/JUN/HERC5/DDIT3/NFE2L2	5
BP	GO:0045685	regulation of glial cell differentiation	6/119	79/18888	0.0759493670886076	12.054887777896	7.84006086698609	1.05250365392954e-05	6.63306819906377e-05	2.83704870808357e-05	RELA/HDAC2/IL6/CTNNB1/TGFB1/MTOR	6
BP	GO:0072088	nephron epithelium morphogenesis	6/119	79/18888	0.0759493670886076	12.054887777896	7.84006086698609	1.05250365392954e-05	6.63306819906377e-05	2.83704870808357e-05	VEGFA/BCL2/STAT1/FGF2/CTNNB1/MYC	6
BP	GO:0002534	cytokine production involved in inflammatory response	6/119	80/18888	0.075	11.9042016806723	7.78219241614047	1.13203311916311e-05	7.09358112411973e-05	3.03401601791317e-05	ALOX5/PPARA/STAT3/TNF/IL6/HIF1A	6
BP	GO:1900015	regulation of cytokine production involved in inflammatory response	6/119	80/18888	0.075	11.9042016806723	7.78219241614047	1.13203311916311e-05	7.09358112411973e-05	3.03401601791317e-05	ALOX5/PPARA/STAT3/TNF/IL6/HIF1A	6
BP	GO:1903036	positive regulation of response to wounding	6/119	80/18888	0.075	11.9042016806723	7.78219241614047	1.13203311916311e-05	7.09358112411973e-05	3.03401601791317e-05	IGF1R/PLAU/F3/PLAT/NFE2L2/MTOR	6
BP	GO:0140353	lipid export from cell	5/119	47/18888	0.106382978723404	16.8853924548543	8.68219041860559	1.13258858284265e-05	7.09358112411973e-05	3.03401601791317e-05	PTGS2/EDN1/IL1B/IL1A/PTGES	5
BP	GO:0002698	negative regulation of immune effector process	7/119	121/18888	0.0578512396694215	9.18230432668935	7.18960929500473	1.15125382148144e-05	7.19933997173712e-05	3.07925043929959e-05	AHR/IL10/TNF/TGFB1/CD80/CCR2/TGFB2	7
BP	GO:0038128	ERBB2 signaling pathway	4/119	23/18888	0.173913043478261	27.6039459261966	10.1652010670773	1.20896952357965e-05	7.53696562773998e-05	3.22365728126663e-05	EGFR/SRC/MAPK1/TGFA	4
BP	GO:2000193	positive regulation of fatty acid transport	4/119	23/18888	0.173913043478261	27.6039459261966	10.1652010670773	1.20896952357965e-05	7.53696562773998e-05	3.22365728126663e-05	EDN1/IL1B/IL1A/PTGES	4
BP	GO:1904892	regulation of receptor signaling pathway via STAT	7/119	122/18888	0.0573770491803279	9.10703953712633	7.15304165416269	1.21502066762804e-05	7.55971094099208e-05	3.23338574472279e-05	CYP1B1/KIT/PPARG/IL10/TNF/IL6/TGFB1	7
BP	GO:0072028	nephron morphogenesis	6/119	81/18888	0.0740740740740741	11.7572362278245	7.72534452527989	1.21635487458869e-05	7.55971094099208e-05	3.23338574472279e-05	VEGFA/BCL2/STAT1/FGF2/CTNNB1/MYC	6
BP	GO:0002673	regulation of acute inflammatory response	5/119	48/18888	0.104166666666667	16.5336134453782	8.57999563046123	1.25795179586518e-05	7.77049307797026e-05	3.32353997975469e-05	PTGS2/TNF/IL6/IL1B/PTGES	5
BP	GO:0002861	regulation of inflammatory response to antigenic stimulus	5/119	48/18888	0.104166666666667	16.5336134453782	8.57999563046123	1.25795179586518e-05	7.77049307797026e-05	3.32353997975469e-05	SYK/SRC/IL10/TNF/CD28	5
BP	GO:0031295	T cell costimulation	5/119	48/18888	0.104166666666667	16.5336134453782	8.57999563046123	1.25795179586518e-05	7.77049307797026e-05	3.32353997975469e-05	LCK/SRC/CD80/MTOR/CD28	5
BP	GO:0042311	vasodilation	5/119	48/18888	0.104166666666667	16.5336134453782	8.57999563046123	1.25795179586518e-05	7.77049307797026e-05	3.32353997975469e-05	EGFR/TNF/SOD1/SOD2/NOS3	5
BP	GO:0002688	regulation of leukocyte chemotaxis	7/119	123/18888	0.0569105691056911	9.03299856527977	7.11689182063187	1.28168553809183e-05	7.892998001704e-05	3.37593691359923e-05	VEGFA/MAPK1/IL6/EDN1/CXCL8/C3AR1/CCR2	7
BP	GO:0045446	endothelial cell differentiation	7/119	123/18888	0.0569105691056911	9.03299856527977	7.11689182063187	1.28168553809183e-05	7.892998001704e-05	3.37593691359923e-05	VEGFA/TNF/XDH/CTNNB1/ICAM1/IL1B/PECAM1	7
BP	GO:0007178	transmembrane receptor protein serine/threonine kinase signaling pathway	12/119	417/18888	0.0287769784172662	4.56755939785986	5.86581605143454	1.29216976674512e-05	7.94546941679446e-05	3.39837961370817e-05	SRC/HDAC2/SIRT1/PPARA/PPARG/STAT3/FOS/JUN/TP53/TGFB1/XIAP/TGFB2	12
BP	GO:0032147	activation of protein kinase activity	6/119	82/18888	0.0731707317073171	11.6138552982168	7.66948630834638	1.30568414348492e-05	8.01638550006069e-05	3.42871133597829e-05	ITGB3/VEGFA/PRKCD/TNFRSF10B/TNFRSF10A/TGFB2	6
BP	GO:0043254	regulation of protein-containing complex assembly	12/119	418/18888	0.0287081339712919	4.5566322222669	5.85501558795842	1.32336649946438e-05	8.11263766186802e-05	3.46987962538986e-05	SYK/MMP1/ALOX15/SRC/VEGFA/BAX/TNF/TP53/MAPK8/PRKCD/TGFB1/MTOR	12
BP	GO:0030195	negative regulation of blood coagulation	5/119	49/18888	0.102040816326531	16.1961927628194	8.48082915635342	1.39388413674879e-05	8.45579219763531e-05	3.61665124044864e-05	PLAU/EDN1/PRKCD/NOS3/PLAT	5
BP	GO:0031294	lymphocyte costimulation	5/119	49/18888	0.102040816326531	16.1961927628194	8.48082915635342	1.39388413674879e-05	8.45579219763531e-05	3.61665124044864e-05	LCK/SRC/CD80/MTOR/CD28	5
BP	GO:0033628	regulation of cell adhesion mediated by integrin	5/119	49/18888	0.102040816326531	16.1961927628194	8.48082915635342	1.39388413674879e-05	8.45579219763531e-05	3.61665124044864e-05	SYK/CYP1B1/ITGB3/PLAU/TGFB2	5
BP	GO:0036230	granulocyte activation	5/119	49/18888	0.102040816326531	16.1961927628194	8.48082915635342	1.39388413674879e-05	8.45579219763531e-05	3.61665124044864e-05	SYK/TNF/PRKCD/CXCL8/CCR2	5
BP	GO:0046427	positive regulation of receptor signaling pathway via JAK-STAT	5/119	49/18888	0.102040816326531	16.1961927628194	8.48082915635342	1.39388413674879e-05	8.45579219763531e-05	3.61665124044864e-05	CYP1B1/KIT/IL10/TNF/IL6	5
BP	GO:0061028	establishment of endothelial barrier	5/119	49/18888	0.102040816326531	16.1961927628194	8.48082915635342	1.39388413674879e-05	8.45579219763531e-05	3.61665124044864e-05	VEGFA/TNF/ICAM1/IL1B/PECAM1	5
BP	GO:0050871	positive regulation of B cell activation	6/119	83/18888	0.072289156626506	11.4739293307685	7.61458817974381	1.40024240544134e-05	8.45579219763531e-05	3.61665124044864e-05	SYK/BCL2/IL10/IL6/TGFB1/CD28	6
BP	GO:0072332	intrinsic apoptotic signaling pathway by p53 class mediator	6/119	83/18888	0.072289156626506	11.4739293307685	7.61458817974381	1.40024240544134e-05	8.45579219763531e-05	3.61665124044864e-05	SIRT1/BCL2/BAX/TP53/MYC/BRCA2	6
BP	GO:0150076	neuroinflammatory response	6/119	83/18888	0.072289156626506	11.4739293307685	7.61458817974381	1.40024240544134e-05	8.45579219763531e-05	3.61665124044864e-05	PTGS2/EGFR/MMP9/TNF/IL6/IL1B	6
BP	GO:2000736	regulation of stem cell differentiation	6/119	83/18888	0.072289156626506	11.4739293307685	7.61458817974381	1.40024240544134e-05	8.45579219763531e-05	3.61665124044864e-05	ESRRB/HDAC2/STAT3/FGF2/NFE2L2/TGFB2	6
BP	GO:0009651	response to salt stress	4/119	24/18888	0.166666666666667	26.453781512605	9.93517320107586	1.44371731301424e-05	8.64094711310001e-05	3.69584438273966e-05	AKR1B1/BAX/TNF/TP53	4
BP	GO:0034114	regulation of heterotypic cell-cell adhesion	4/119	24/18888	0.166666666666667	26.453781512605	9.93517320107586	1.44371731301424e-05	8.64094711310001e-05	3.69584438273966e-05	LCK/IL10/TNF/IL1B	4
BP	GO:0060252	positive regulation of glial cell proliferation	4/119	24/18888	0.166666666666667	26.453781512605	9.93517320107586	1.44371731301424e-05	8.64094711310001e-05	3.69584438273966e-05	EGFR/TNF/IL6/IL1B	4
BP	GO:0060571	morphogenesis of an epithelial fold	4/119	24/18888	0.166666666666667	26.453781512605	9.93517320107586	1.44371731301424e-05	8.64094711310001e-05	3.69584438273966e-05	EGFR/AR/HIF1A/CTNNB1	4
BP	GO:0090200	positive regulation of release of cytochrome c from mitochondria	4/119	24/18888	0.166666666666667	26.453781512605	9.93517320107586	1.44371731301424e-05	8.64094711310001e-05	3.69584438273966e-05	MMP9/BAX/TP53/TNFSF10	4
BP	GO:2000209	regulation of anoikis	4/119	24/18888	0.166666666666667	26.453781512605	9.93517320107586	1.44371731301424e-05	8.64094711310001e-05	3.69584438273966e-05	SRC/ITGA5/BCL2/MCL1	4
BP	GO:0008286	insulin receptor signaling pathway	7/119	126/18888	0.0555555555555556	8.81792717086835	7.01086703932987	1.50010488381874e-05	8.95195333323104e-05	3.8288657491042e-05	RELA/IGF1R/SRC/SIRT1/MAPK1/IL1B/PRKCD	7
BP	GO:0072089	stem cell proliferation	7/119	126/18888	0.0555555555555556	8.81792717086835	7.01086703932987	1.50010488381874e-05	8.95195333323104e-05	3.8288657491042e-05	ABCB1/TP53/FGF2/CTNNB1/GJA1/TGFB1/BRCA2	7
BP	GO:0043154	negative regulation of cysteine-type endopeptidase activity involved in apoptotic process	5/119	50/18888	0.1	15.872268907563	8.38453996158601	1.5410036713658e-05	9.14208336414371e-05	3.91018681235587e-05	MMP9/SRC/VEGFA/TNF/XIAP	5
BP	GO:0045747	positive regulation of Notch signaling pathway	5/119	50/18888	0.1	15.872268907563	8.38453996158601	1.5410036713658e-05	9.14208336414371e-05	3.91018681235587e-05	KIT/SRC/STAT3/NOS3/TGFB2	5
BP	GO:0061082	myeloid leukocyte cytokine production	5/119	50/18888	0.1	15.872268907563	8.38453996158601	1.5410036713658e-05	9.14208336414371e-05	3.91018681235587e-05	SYK/KIT/SIRT1/TGFB1/TGFB2	5
BP	GO:1900047	negative regulation of hemostasis	5/119	50/18888	0.1	15.872268907563	8.38453996158601	1.5410036713658e-05	9.14208336414371e-05	3.91018681235587e-05	PLAU/EDN1/PRKCD/NOS3/PLAT	5
BP	GO:0045861	negative regulation of proteolysis	9/119	231/18888	0.038961038961039	6.1840008730765	6.31225527427295	1.5785692306777e-05	9.35123148949046e-05	3.99964215956561e-05	MMP9/SRC/VEGFA/PLAU/IL10/TNF/TP53/PLAT/XIAP	9
BP	GO:0031400	negative regulation of protein modification process	12/119	426/18888	0.028169014084507	4.47106166410226	5.76981859492843	1.59762055828583e-05	9.45025260062055e-05	4.04199476426885e-05	RELA/HDAC2/SIRT1/PPARG/BAX/TNF/XDH/CTNNB1/IL1B/PRKCD/TGFB1/PTEN	12
BP	GO:0002761	regulation of myeloid leukocyte differentiation	7/119	128/18888	0.0546875	8.68014705882353	6.94212624888922	1.6621532107477e-05	9.7890420533991e-05	4.18689937710751e-05	FOS/TNF/PRKCA/CTNNB1/MYC/TGFB1/MTOR	7
BP	GO:0046683	response to organophosphorus	7/119	128/18888	0.0546875	8.68014705882353	6.94212624888922	1.6621532107477e-05	9.7890420533991e-05	4.18689937710751e-05	PTGS2/CYP1B1/AHR/RELA/FOS/STAT1/IL1B	7
BP	GO:0071621	granulocyte chemotaxis	7/119	128/18888	0.0546875	8.68014705882353	6.94212624888922	1.6621532107477e-05	9.7890420533991e-05	4.18689937710751e-05	SYK/MAPK1/EDN1/IL1B/CXCL8/C3AR1/TGFB2	7
BP	GO:0006110	regulation of glycolytic process	5/119	51/18888	0.0980392156862745	15.5610479485912	8.29098739422551	1.69994848262661e-05	9.96810371116993e-05	4.26348635459671e-05	PPARA/PRKACA/STAT3/HIF1A/MTOR	5
BP	GO:0030811	regulation of nucleotide catabolic process	5/119	51/18888	0.0980392156862745	15.5610479485912	8.29098739422551	1.69994848262661e-05	9.96810371116993e-05	4.26348635459671e-05	PPARA/PRKACA/STAT3/HIF1A/MTOR	5
BP	GO:0033121	regulation of purine nucleotide catabolic process	5/119	51/18888	0.0980392156862745	15.5610479485912	8.29098739422551	1.69994848262661e-05	9.96810371116993e-05	4.26348635459671e-05	PPARA/PRKACA/STAT3/HIF1A/MTOR	5
BP	GO:0060964	regulation of miRNA-mediated gene silencing	4/119	25/18888	0.16	25.3956302521008	9.71876471118212	1.71036497471962e-05	0.000100146695914842	4.28340318141376e-05	STAT3/IL6/TP53/TGFB1	4
BP	GO:0098773	skin epidermis development	7/119	129/18888	0.0542635658914729	8.61285909712722	6.90831622310756	1.74844618765825e-05	0.000102228515538515	4.37244528827222e-05	EGFR/RELA/HDAC2/BCL2/TNF/CTNNB1/TGFB2	7
BP	GO:0009791	post-embryonic development	6/119	87/18888	0.0689655172413793	10.9463923500435	7.40404657340462	1.83541784378048e-05	0.000107158738758093	4.58331728590433e-05	CYP1A2/VEGFA/BCL2/BAX/SOD2/MTOR	6
BP	GO:0031214	biomineral tissue development	8/119	180/18888	0.0444444444444444	7.05434173669468	6.49866135746879	1.85615501357943e-05	0.000108213302376691	4.62842233023598e-05	PTGS2/ALOX5/ALOX15/PPARA/HIF1A/GJA1/NOS3/TGFB1	8
BP	GO:0010543	regulation of platelet activation	5/119	52/18888	0.0961538461538462	15.2617970265029	8.2000402838261	1.87137672509988e-05	0.00010863113672531	4.64629364353124e-05	SYK/IL6/PRKCA/PRKCD/NOS3	5
BP	GO:0042572	retinol metabolic process	5/119	52/18888	0.0961538461538462	15.2617970265029	8.2000402838261	1.87137672509988e-05	0.00010863113672531	4.64629364353124e-05	CYP1A2/CYP3A4/CYP1B1/AKR1B1/CYP1A1	5
BP	GO:0071470	cellular response to osmotic stress	5/119	52/18888	0.0961538461538462	15.2617970265029	8.2000402838261	1.87137672509988e-05	0.00010863113672531	4.64629364353124e-05	PTGS2/AKR1B1/SLC2A1/CASP3/MTOR	5
BP	GO:0046631	alpha-beta T cell activation	8/119	181/18888	0.0441988950276243	7.01536747295603	6.47491067002533	1.93188220359269e-05	0.000111657930940942	4.77575353089234e-05	SYK/STAT3/BCL2/IL6/CD80/MTOR/CCR2/CD28	8
BP	GO:0001704	formation of primary germ layer	7/119	131/18888	0.0534351145038168	8.48136506511001	6.84178164626967	1.93216015272691e-05	0.000111657930940942	4.77575353089234e-05	MMP9/MMP2/ITGA5/ITGB3/PRKACA/CTNNB1/GJA1	7
BP	GO:0002821	positive regulation of adaptive immune response	7/119	131/18888	0.0534351145038168	8.48136506511001	6.84178164626967	1.93216015272691e-05	0.000111657930940942	4.77575353089234e-05	SIRT1/TNF/IL6/IL1B/TGFB1/CCR2/CD28	7
BP	GO:0006909	phagocytosis	9/119	237/18888	0.0379746835443038	6.02744388894798	6.20161423378401	1.93455782475532e-05	0.000111657930940942	4.77575353089234e-05	SYK/ALOX15/SRC/ITGB3/SOD1/PRKCD/PECAM1/CRP/CCR2	9
BP	GO:0048708	astrocyte differentiation	6/119	88/18888	0.0681818181818182	10.8220015278839	7.35354598321001	1.95966707588765e-05	0.000112946053974949	4.83084821226466e-05	EGFR/STAT3/MAPK1/TNF/IL6/IL1B	6
BP	GO:0051098	regulation of binding	9/119	238/18888	0.0378151260504202	6.00211849445661	6.18354377479463	2.00007268431182e-05	0.000114952481024733	4.91666568162605e-05	MMP9/PPARG/PRKACA/BAX/IL10/JUN/MAPK8/PRKCD/PON1	9
BP	GO:0002363	alpha-beta T cell lineage commitment	4/119	26/18888	0.153846153846154	24.4188752424047	9.51465927191585	2.01152636098643e-05	0.000114952481024733	4.91666568162605e-05	STAT3/BCL2/IL6/MTOR	4
BP	GO:0048143	astrocyte activation	4/119	26/18888	0.153846153846154	24.4188752424047	9.51465927191585	2.01152636098643e-05	0.000114952481024733	4.91666568162605e-05	EGFR/TNF/IL6/IL1B	4
BP	GO:1900368	regulation of post-transcriptional gene silencing by regulatory ncRNA	4/119	26/18888	0.153846153846154	24.4188752424047	9.51465927191585	2.01152636098643e-05	0.000114952481024733	4.91666568162605e-05	STAT3/IL6/TP53/TGFB1	4
BP	GO:1900543	negative regulation of purine nucleotide metabolic process	4/119	26/18888	0.153846153846154	24.4188752424047	9.51465927191585	2.01152636098643e-05	0.000114952481024733	4.91666568162605e-05	PPARA/PRKACA/STAT3/TP53	4
BP	GO:2000108	positive regulation of leukocyte apoptotic process	4/119	26/18888	0.153846153846154	24.4188752424047	9.51465927191585	2.01152636098643e-05	0.000114952481024733	4.91666568162605e-05	SIRT1/BAX/IL10/TP53	4
BP	GO:0050819	negative regulation of coagulation	5/119	53/18888	0.0943396226415094	14.9738385920406	8.11157613402618	2.05596666910162e-05	0.000116996359257175	5.00408498630997e-05	PLAU/EDN1/PRKCD/NOS3/PLAT	5
BP	GO:0060688	regulation of morphogenesis of a branching structure	5/119	53/18888	0.0943396226415094	14.9738385920406	8.11157613402618	2.05596666910162e-05	0.000116996359257175	5.00408498630997e-05	ESR1/AR/VEGFA/TNF/CTNNB1	5
BP	GO:1902692	regulation of neuroblast proliferation	5/119	53/18888	0.0943396226415094	14.9738385920406	8.11157613402618	2.05596666910162e-05	0.000116996359257175	5.00408498630997e-05	VEGFA/TP53/HIF1A/FGF2/CTNNB1	5
BP	GO:0016101	diterpenoid metabolic process	6/119	89/18888	0.0674157303370786	10.7004060050987	7.30385167202835	2.09060939531473e-05	0.000118302176411796	5.0599364680124e-05	CYP1A2/CYP3A4/CYP1B1/EGFR/AKR1B1/CYP1A1	6
BP	GO:2000027	regulation of animal organ morphogenesis	6/119	89/18888	0.0674157303370786	10.7004060050987	7.30385167202835	2.09060939531473e-05	0.000118302176411796	5.0599364680124e-05	AR/VEGFA/TNF/EDN1/FGF2/CTNNB1	6
BP	GO:2000106	regulation of leukocyte apoptotic process	6/119	89/18888	0.0674157303370786	10.7004060050987	7.30385167202835	2.09060939531473e-05	0.000118302176411796	5.0599364680124e-05	SIRT1/BCL2/BAX/IL10/TP53/HIF1A	6
BP	GO:2000243	positive regulation of reproductive process	6/119	89/18888	0.0674157303370786	10.7004060050987	7.30385167202835	2.09060939531473e-05	0.000118302176411796	5.0599364680124e-05	SRC/AR/HDAC2/VEGFA/BAX/CTNNB1	6
BP	GO:0021782	glial cell development	7/119	133/18888	0.0526315789473684	8.35382574082264	6.77664950965051	2.13153058100255e-05	0.000120281349103714	5.14458823338207e-05	EGFR/MAPK1/TNF/IL6/SOD1/IL1B/PTEN	7
BP	GO:0042476	odontogenesis	7/119	133/18888	0.0526315789473684	8.35382574082264	6.77664950965051	2.13153058100255e-05	0.000120281349103714	5.14458823338207e-05	SRC/HDAC2/PPARA/BAX/EDN1/CTNNB1/TGFB2	7
BP	GO:0045088	regulation of innate immune response	12/119	440/18888	0.0272727272727273	4.32880061115355	5.62566516165135	2.19842651673386e-05	0.000123883477530713	5.29865590604085e-05	ESR1/SYK/RELA/SRC/PPARG/TNF/MAPK8/NFKBIA/TGFB1/NFE2L2/XIAP/BIRC3	12
BP	GO:0007160	cell-matrix adhesion	9/119	241/18888	0.037344398340249	5.92740332647582	6.12994463366102	2.20806667114224e-05	0.000124253654401133	5.31448884760682e-05	SRC/ITGA5/ITGB3/VEGFA/BCL2/PLAU/CTNNB1/VCAM1/PTEN	9
BP	GO:0010507	negative regulation of autophagy	6/119	90/18888	0.0666666666666667	10.581512605042	7.25494143642807	2.22851196111262e-05	0.000125229991592523	5.35624804688473e-05	STAT3/BCL2/IL10/TP53/MCL1/MTOR	6
BP	GO:0009306	protein secretion	11/119	370/18888	0.0297297297297297	4.71878264819441	5.75226680748275	2.23985823304888e-05	0.000125693015407986	5.37605217188461e-05	ALOX5/EGFR/PPARG/PRKACA/TNF/IL6/HIF1A/IL1B/TGFB1/IL1A/TGFB2	11
BP	GO:0048146	positive regulation of fibroblast proliferation	5/119	54/18888	0.0925925925925926	14.6965452847806	8.02548039767257	2.25441673450072e-05	0.000126334766035871	5.40350067286657e-05	ESR1/EGFR/ITGB3/MYC/CCNB1	5
BP	GO:0050954	sensory perception of mechanical stimulus	8/119	185/18888	0.0432432432432432	6.86368385191915	6.38168226800716	2.26128788273904e-05	0.000126544547352174	5.41247328998031e-05	KIT/TNF/CASP3/SOD1/BIRC5/DDIT3/NTRK1/COL2A1	8
BP	GO:0035592	establishment of protein localization to extracellular region	11/119	371/18888	0.0296495956873315	4.70606355749847	5.7404892533142	2.29616775985929e-05	0.000128318988347937	5.48836841699428e-05	ALOX5/EGFR/PPARG/PRKACA/TNF/IL6/HIF1A/IL1B/TGFB1/IL1A/TGFB2	11
BP	GO:0072175	epithelial tube formation	7/119	135/18888	0.0518518518518519	8.23006535947712	6.71286841780528	2.34757951604729e-05	0.00013042072947323	5.57826259213753e-05	PRKACA/CASP3/HIF1A/FGF2/CTNNB1/TGFB1/TGFB2	7
BP	GO:0010875	positive regulation of cholesterol efflux	4/119	27/18888	0.148148148148148	23.5144724556489	9.32171248398887	2.34989401349443e-05	0.00013042072947323	5.57826259213753e-05	SIRT1/PPARG/NFKBIA/PON1	4
BP	GO:0035313	wound healing, spreading of epidermal cells	4/119	27/18888	0.148148148148148	23.5144724556489	9.32171248398887	2.34989401349443e-05	0.00013042072947323	5.57826259213753e-05	ITGA5/ITGB3/PTEN/MTOR	4
BP	GO:0045980	negative regulation of nucleotide metabolic process	4/119	27/18888	0.148148148148148	23.5144724556489	9.32171248398887	2.34989401349443e-05	0.00013042072947323	5.57826259213753e-05	PPARA/PRKACA/STAT3/TP53	4
BP	GO:0060147	regulation of post-transcriptional gene silencing	4/119	27/18888	0.148148148148148	23.5144724556489	9.32171248398887	2.34989401349443e-05	0.00013042072947323	5.57826259213753e-05	STAT3/IL6/TP53/TGFB1	4
BP	GO:0002449	lymphocyte mediated immunity	11/119	372/18888	0.0295698924731183	4.69341284901057	5.72875360183885	2.35369958564557e-05	0.000130452993472904	5.57964256496224e-05	AHR/IL10/TNF/IL6/ICAM1/IL1B/PRKCD/TGFB1/CD80/CCR2/CD28	11
BP	GO:0014910	regulation of smooth muscle cell migration	6/119	91/18888	0.0659340659340659	10.4652322467449	7.20679392505465	2.37364870893561e-05	0.000131378695982948	5.61923605369737e-05	CYP1B1/SRC/ITGB3/BCL2/PLAU/NFE2L2	6
BP	GO:0006066	alcohol metabolic process	11/119	373/18888	0.0294906166219839	4.68082997273977	5.71705957867543	2.41247584721768e-05	0.000133345318003316	5.70335101067855e-05	CYP1A2/CYP2C9/CYP3A4/CYP1B1/AKR1B1/CYP1A1/CYP11B1/CYP11B2/SOD1/CAT/PON1	11
BP	GO:0090257	regulation of muscle system process	9/119	245/18888	0.036734693877551	5.83062939461499	6.05986941833327	2.51379223905173e-05	0.000138755844463892	5.93476619659805e-05	PTGS2/KIT/PPARA/PPARG/PRKACA/SOD1/PRKCA/EDN1/NOS3	9
BP	GO:0032640	tumor necrosis factor production	8/119	189/18888	0.0423280423280423	6.71842070161398	6.29118154786566	2.63659547080643e-05	0.00014513830305963	6.20775217186648e-05	SYK/HDAC2/STAT3/IL10/IL6/TGFB1/IL1A/CCR2	8
BP	GO:0032680	regulation of tumor necrosis factor production	8/119	189/18888	0.0423280423280423	6.71842070161398	6.29118154786566	2.63659547080643e-05	0.00014513830305963	6.20775217186648e-05	SYK/HDAC2/STAT3/IL10/IL6/TGFB1/IL1A/CCR2	8
BP	GO:0045926	negative regulation of growth	9/119	247/18888	0.0364372469635627	5.78341782056952	6.02540986635237	2.67967450309308e-05	0.000147098912166749	6.29160994880286e-05	ESR2/PPARA/BCL2/TP53/HIF1A/GJA1/TGFB1/PTEN/TGFB2	9
BP	GO:0043086	negative regulation of catalytic activity	12/119	449/18888	0.0267260579064588	4.24203177930415	5.53612846946672	2.68135759422486e-05	0.000147098912166749	6.29160994880286e-05	MMP9/SRC/SIRT1/PPARG/VEGFA/TNF/TP53/IL1B/PRKCD/PTEN/XIAP/CCR2	12
BP	GO:0033138	positive regulation of peptidyl-serine phosphorylation	6/119	93/18888	0.0645161290322581	10.2401734887503	7.11270568236782	2.68675472296657e-05	0.000147098912166749	6.29160994880286e-05	PTGS2/EGFR/VEGFA/BCL2/TNF/IL6	6
BP	GO:0050886	endocrine process	6/119	93/18888	0.0645161290322581	10.2401734887503	7.11270568236782	2.68675472296657e-05	0.000147098912166749	6.29160994880286e-05	CYP11B2/PPARG/EDN1/GJA1/IL1B/NOS3	6
BP	GO:0045912	negative regulation of carbohydrate metabolic process	5/119	56/18888	0.0892857142857143	14.171668667467	7.85997187416151	2.6957917895234e-05	0.000147394237573131	6.30424139683708e-05	PPARA/PRKACA/STAT3/TP53/TGFB1	5
BP	GO:0002675	positive regulation of acute inflammatory response	4/119	28/18888	0.142857142857143	22.6746698679472	9.13892401706224	2.72823662606293e-05	0.000147572799318859	6.311878712704e-05	PTGS2/TNF/IL6/IL1B	4
BP	GO:0030194	positive regulation of blood coagulation	4/119	28/18888	0.142857142857143	22.6746698679472	9.13892401706224	2.72823662606293e-05	0.000147572799318859	6.311878712704e-05	PLAU/F3/PLAT/NFE2L2	4
BP	GO:0043369	CD4-positive or CD8-positive, alpha-beta T cell lineage commitment	4/119	28/18888	0.142857142857143	22.6746698679472	9.13892401706224	2.72823662606293e-05	0.000147572799318859	6.311878712704e-05	STAT3/BCL2/IL6/MTOR	4
BP	GO:0050999	regulation of nitric-oxide synthase activity	4/119	28/18888	0.142857142857143	22.6746698679472	9.13892401706224	2.72823662606293e-05	0.000147572799318859	6.311878712704e-05	EGFR/HIF1A/IL1B/IL1A	4
BP	GO:0060966	regulation of gene silencing by regulatory ncRNA	4/119	28/18888	0.142857142857143	22.6746698679472	9.13892401706224	2.72823662606293e-05	0.000147572799318859	6.311878712704e-05	STAT3/IL6/TP53/TGFB1	4
BP	GO:0090330	regulation of platelet aggregation	4/119	28/18888	0.142857142857143	22.6746698679472	9.13892401706224	2.72823662606293e-05	0.000147572799318859	6.311878712704e-05	SYK/IL6/PRKCA/PRKCD	4
BP	GO:1900048	positive regulation of hemostasis	4/119	28/18888	0.142857142857143	22.6746698679472	9.13892401706224	2.72823662606293e-05	0.000147572799318859	6.311878712704e-05	PLAU/F3/PLAT/NFE2L2	4
BP	GO:1903672	positive regulation of sprouting angiogenesis	4/119	28/18888	0.142857142857143	22.6746698679472	9.13892401706224	2.72823662606293e-05	0.000147572799318859	6.311878712704e-05	ITGA5/VEGFA/IL10/FGF2	4
BP	GO:0034504	protein localization to nucleus	10/119	311/18888	0.0321543408360129	5.10362344294631	5.81024318319956	2.76829560107422e-05	0.000149340320025951	6.38747785005758e-05	PTGS2/SYK/SRC/STAT3/TP53/NFKBIA/EDN1/PRKCD/TGFB1/MTOR	10
BP	GO:0046879	hormone secretion	10/119	311/18888	0.0321543408360129	5.10362344294631	5.81024318319956	2.76829560107422e-05	0.000149340320025951	6.38747785005758e-05	ALOX5/EGFR/PPARG/PRKACA/TNF/IL6/HIF1A/EDN1/GJA1/IL1B	10
BP	GO:0071692	protein localization to extracellular region	11/119	379/18888	0.029023746701847	4.6067271235671	5.64775458532351	2.79254630929141e-05	0.00015044796760843	6.43485336390088e-05	ALOX5/EGFR/PPARG/PRKACA/TNF/IL6/HIF1A/IL1B/TGFB1/IL1A/TGFB2	11
BP	GO:0009750	response to fructose	3/119	10/18888	0.3	47.6168067226891	11.7408336180227	2.83322453579875e-05	0.000152234083291391	6.51124783232424e-05	PTGS2/PPARA/TNF	3
BP	GO:1903799	negative regulation of miRNA processing	3/119	10/18888	0.3	47.6168067226891	11.7408336180227	2.83322453579875e-05	0.000152234083291391	6.51124783232424e-05	STAT3/IL6/TP53	3
BP	GO:0021543	pallium development	8/119	191/18888	0.0418848167539267	6.64807074662326	6.24691003183805	2.84300223361153e-05	0.000152556857257191	6.52505329060079e-05	EGFR/IGF1R/SLC2A1/BAX/CASP3/HIF1A/CTNNB1/PTEN	8
BP	GO:0060047	heart contraction	9/119	249/18888	0.036144578313253	5.73696466538423	5.99132554763897	2.85476267315925e-05	0.000152985030140428	6.54336679633852e-05	SRC/PRKACA/TNF/SOD1/EDN1/GJA1/NOS3/MTOR/TGFB2	9
BP	GO:0030336	negative regulation of cell migration	11/119	381/18888	0.0288713910761155	4.5825448289552	5.62497391169092	2.93024742508426e-05	0.000156822501083213	6.70750037153792e-05	CYP1B1/HDAC2/PPARG/STAT3/BCL2/TNF/FGF2/GJA1/TGFB1/PTEN/NFE2L2	11
BP	GO:0046777	protein autophosphorylation	8/119	192/18888	0.0416666666666667	6.61344537815126	6.22501166288739	2.95117742011237e-05	0.000157734000551845	6.74648637789715e-05	LCK/EGFR/IGF1R/KIT/SRC/VEGFA/NTRK1/MTOR	8
BP	GO:0030324	lung development	8/119	193/18888	0.0414507772020725	6.57917882178778	6.20326886456913	3.06277917377399e-05	0.000163482909460284	6.99237461697603e-05	CYP1A2/EGFR/VEGFA/MAPK1/TNF/FGF2/CTNNB1/NOS3	8
BP	GO:0035872	nucleotide-binding domain, leucine rich repeat containing receptor signaling pathway	4/119	29/18888	0.137931034482759	21.8927847000869	8.96541507978427	3.14939654893185e-05	0.000167884827891677	7.18065033831769e-05	RELA/NFKBIA/XIAP/BIRC3	4
BP	GO:0071706	tumor necrosis factor superfamily cytokine production	8/119	194/18888	0.0412371134020619	6.54526552889197	6.18167966550536	3.17789342980793e-05	0.000168958696675465	7.22658108943114e-05	SYK/HDAC2/STAT3/IL10/IL6/TGFB1/IL1A/CCR2	8
BP	GO:1903555	regulation of tumor necrosis factor superfamily cytokine production	8/119	194/18888	0.0412371134020619	6.54526552889197	6.18167966550536	3.17789342980793e-05	0.000168958696675465	7.22658108943114e-05	SYK/HDAC2/STAT3/IL10/IL6/TGFB1/IL1A/CCR2	8
BP	GO:0048008	platelet-derived growth factor receptor signaling pathway	5/119	58/18888	0.0862068965517241	13.6829904375543	7.70273408762941	3.20149290014051e-05	0.000169767238190937	7.2611634515155e-05	SRC/ITGB3/VEGFA/F3/PLAT	5
BP	GO:0070228	regulation of lymphocyte apoptotic process	5/119	58/18888	0.0862068965517241	13.6829904375543	7.70273408762941	3.20149290014051e-05	0.000169767238190937	7.2611634515155e-05	BCL2/BAX/IL10/TP53/HIF1A	5
BP	GO:0003073	regulation of systemic arterial blood pressure	6/119	96/18888	0.0625	9.92016806722689	6.97680452962782	3.21791446784492e-05	0.000170191920743798	7.27932767132721e-05	AR/CYP11B2/TNF/EDN1/SOD2/NOS3	6
BP	GO:0007044	cell-substrate junction assembly	6/119	96/18888	0.0625	9.92016806722689	6.97680452962782	3.21791446784492e-05	0.000170191920743798	7.27932767132721e-05	SRC/ITGA5/ITGB3/VEGFA/BCL2/PTEN	6
BP	GO:0051051	negative regulation of transport	12/119	462/18888	0.025974025974026	4.12266724871767	5.41085089461307	3.5412630915325e-05	0.000186768937858687	7.98834804588499e-05	PTGS2/MMP9/ITGB3/MAOB/BCL2/TNF/EDN1/GJA1/IL1B/NOS3/PTEN/CCR2	12
BP	GO:0002520	immune system development	8/119	197/18888	0.0406091370558376	6.44559143454336	6.11781447244312	3.54519387729786e-05	0.000186768937858687	7.98834804588499e-05	BCL2/MAPK1/IL10/TP53/SOD1/CTNNB1/TGFB1/CD28	8
BP	GO:0030323	respiratory tube development	8/119	197/18888	0.0406091370558376	6.44559143454336	6.11781447244312	3.54519387729786e-05	0.000186768937858687	7.98834804588499e-05	CYP1A2/EGFR/VEGFA/MAPK1/TNF/FGF2/CTNNB1/NOS3	8
BP	GO:0038094	Fc-gamma receptor signaling pathway	4/119	30/18888	0.133333333333333	21.163025210084	8.80041005328823	3.61628733405671e-05	0.000189299558115522	8.09658593391572e-05	LCK/SYK/SRC/PRKCD	4
BP	GO:0050820	positive regulation of coagulation	4/119	30/18888	0.133333333333333	21.163025210084	8.80041005328823	3.61628733405671e-05	0.000189299558115522	8.09658593391572e-05	PLAU/F3/PLAT/NFE2L2	4
BP	GO:1900017	positive regulation of cytokine production involved in inflammatory response	4/119	30/18888	0.133333333333333	21.163025210084	8.80041005328823	3.61628733405671e-05	0.000189299558115522	8.09658593391572e-05	STAT3/TNF/IL6/HIF1A	4
BP	GO:0048534	hematopoietic or lymphoid organ development	6/119	98/18888	0.0612244897959184	9.71771565769165	6.88948487753696	3.61662279840086e-05	0.000189299558115522	8.09658593391572e-05	BCL2/MAPK1/TP53/SOD1/CTNNB1/TGFB1	6
BP	GO:0060993	kidney morphogenesis	6/119	98/18888	0.0612244897959184	9.71771565769165	6.88948487753696	3.61662279840086e-05	0.000189299558115522	8.09658593391572e-05	VEGFA/BCL2/STAT1/FGF2/CTNNB1/MYC	6
BP	GO:0009914	hormone transport	10/119	322/18888	0.031055900621118	4.92927605824939	5.66259770373805	3.71734737037992e-05	0.000194320251428387	8.31132745397062e-05	ALOX5/EGFR/PPARG/PRKACA/TNF/IL6/HIF1A/EDN1/GJA1/IL1B	10
BP	GO:0001658	branching involved in ureteric bud morphogenesis	5/119	60/18888	0.0833333333333333	13.2268907563025	7.55307793670368	3.77783399154068e-05	0.000196973148579557	8.42479528227467e-05	VEGFA/BCL2/FGF2/CTNNB1/MYC	5
BP	GO:0014009	glial cell proliferation	5/119	60/18888	0.0833333333333333	13.2268907563025	7.55307793670368	3.77783399154068e-05	0.000196973148579557	8.42479528227467e-05	EGFR/TNF/IL6/TP53/IL1B	5
BP	GO:0001657	ureteric bud development	6/119	99/18888	0.0606060606060606	9.61955691367456	6.84676007255903	3.83032629152111e-05	0.00019945302671164	8.53086286426973e-05	VEGFA/BCL2/CAT/FGF2/CTNNB1/MYC	6
BP	GO:0071492	cellular response to UV-A	3/119	11/18888	0.272727272727273	43.2880061115355	11.1707277368395	3.87777057109677e-05	0.000201664006820791	8.62542933146136e-05	MMP9/MMP1/MMP2	3
BP	GO:0003015	heart process	9/119	260/18888	0.0346153846153846	5.49424692954105	5.81025099111937	4.00138016206443e-05	0.000207558770970675	8.87755598709031e-05	SRC/PRKACA/TNF/SOD1/EDN1/GJA1/NOS3/MTOR/TGFB2	9
BP	GO:0032409	regulation of transporter activity	9/119	260/18888	0.0346153846153846	5.49424692954105	5.81025099111937	4.00138016206443e-05	0.000207558770970675	8.87755598709031e-05	ABCB1/MMP9/PPARG/PRKACA/BCL2/EDN1/PRKCD/PON1/CCR2	9
BP	GO:0008593	regulation of Notch signaling pathway	6/119	100/18888	0.06	9.52336134453781	6.8046380376355	4.05404338114567e-05	0.000209114745505233	8.94410702215583e-05	KIT/SRC/STAT3/NFKBIA/NOS3/TGFB2	6
BP	GO:0072080	nephron tubule development	6/119	100/18888	0.06	9.52336134453781	6.8046380376355	4.05404338114567e-05	0.000209114745505233	8.94410702215583e-05	VEGFA/BCL2/STAT1/FGF2/CTNNB1/MYC	6
BP	GO:0072163	mesonephric epithelium development	6/119	100/18888	0.06	9.52336134453781	6.8046380376355	4.05404338114567e-05	0.000209114745505233	8.94410702215583e-05	VEGFA/BCL2/CAT/FGF2/CTNNB1/MYC	6
BP	GO:0072164	mesonephric tubule development	6/119	100/18888	0.06	9.52336134453781	6.8046380376355	4.05404338114567e-05	0.000209114745505233	8.94410702215583e-05	VEGFA/BCL2/CAT/FGF2/CTNNB1/MYC	6
BP	GO:0050714	positive regulation of protein secretion	7/119	147/18888	0.0476190476190476	7.55822328931573	6.35598538400389	4.05721886360871e-05	0.000209114745505233	8.94410702215583e-05	EGFR/PPARG/PRKACA/HIF1A/TGFB1/IL1A/TGFB2	7
BP	GO:0045745	positive regulation of G protein-coupled receptor signaling pathway	4/119	31/18888	0.129032258064516	20.4803469775007	8.64322140820403	4.13189132090548e-05	0.000212692522702081	9.09713316133467e-05	ITGB3/PRKCA/HIF1A/EDN1	4
BP	GO:2000146	negative regulation of cell motility	11/119	396/18888	0.0277777777777778	4.40896358543417	5.45899147881888	4.16362312375418e-05	0.000214053610657045	9.1553486463611e-05	CYP1B1/HDAC2/PPARG/STAT3/BCL2/TNF/FGF2/GJA1/TGFB1/PTEN/NFE2L2	11
BP	GO:0043269	regulation of monoatomic ion transport	12/119	470/18888	0.025531914893617	4.05249418916503	5.33601380181187	4.18197070545703e-05	0.00021472402886141	9.1840232965153e-05	PTGS2/ABCB1/MMP9/ITGB3/MAOB/PRKACA/BCL2/BAX/EDN1/CTNNB1/NOS3/CCR2	12
BP	GO:0051701	biological process involved in interaction with host	8/119	202/18888	0.0396039603960396	6.28604709210417	6.01427031740052	4.23608764898445e-05	0.000217227004154513	9.29107877383822e-05	EGFR/SRC/ITGA5/ITGB3/PPARA/ICAM1/CXCL8/CD80	8
BP	GO:0046824	positive regulation of nucleocytoplasmic transport	5/119	62/18888	0.0806451612903226	12.8002168609379	7.41039247426226	4.43145131653e-05	0.000226384495286368	9.6827564651453e-05	PTGS2/PRKACA/IL1B/PRKCD/TGFB1	5
BP	GO:1903670	regulation of sprouting angiogenesis	5/119	62/18888	0.0806451612903226	12.8002168609379	7.41039247426226	4.43145131653e-05	0.000226384495286368	9.6827564651453e-05	ALOX5/ITGA5/VEGFA/IL10/FGF2	5
BP	GO:2000351	regulation of endothelial cell apoptotic process	5/119	62/18888	0.0806451612903226	12.8002168609379	7.41039247426226	4.43145131653e-05	0.000226384495286368	9.6827564651453e-05	ITGB3/TNF/ICAM1/TGFB1/NFE2L2	5
BP	GO:0001890	placenta development	7/119	150/18888	0.0466666666666667	7.40705882352941	6.27302657250222	4.61513915452404e-05	0.000235174471274613	0.000100587150603706	PTGS2/EGFR/PPARG/MAPK1/IL10/SOD1/HIF1A	7
BP	GO:0016331	morphogenesis of embryonic epithelium	7/119	150/18888	0.0466666666666667	7.40705882352941	6.27302657250222	4.61513915452404e-05	0.000235174471274613	0.000100587150603706	AR/PRKACA/CASP3/HIF1A/CTNNB1/TGFB1/TGFB2	7
BP	GO:0070498	interleukin-1-mediated signaling pathway	4/119	32/18888	0.125	19.8403361344538	8.49323723310274	4.69925726225185e-05	0.000238859232199384	0.000102163170313965	RELA/IL6/NFKBIA/IL1B	4
BP	GO:1901889	negative regulation of cell junction assembly	4/119	32/18888	0.125	19.8403361344538	8.49323723310274	4.69925726225185e-05	0.000238859232199384	0.000102163170313965	SRC/TNF/IL1B/PTEN	4
BP	GO:0150115	cell-substrate junction organization	6/119	103/18888	0.058252427184466	9.24598188790079	6.68174339316234	4.78875917687321e-05	0.000242223918250778	0.000103602289878055	SRC/ITGA5/ITGB3/VEGFA/BCL2/PTEN	6
BP	GO:0032623	interleukin-2 production	5/119	63/18888	0.0793650793650794	12.5970388155262	7.34149143994121	4.78940026200254e-05	0.000242223918250778	0.000103602289878055	IL1B/IL1A/CD80/CCR2/CD28	5
BP	GO:0032663	regulation of interleukin-2 production	5/119	63/18888	0.0793650793650794	12.5970388155262	7.34149143994121	4.78940026200254e-05	0.000242223918250778	0.000103602289878055	IL1B/IL1A/CD80/CCR2/CD28	5
BP	GO:2000117	negative regulation of cysteine-type endopeptidase activity	5/119	63/18888	0.0793650793650794	12.5970388155262	7.34149143994121	4.78940026200254e-05	0.000242223918250778	0.000103602289878055	MMP9/SRC/VEGFA/TNF/XIAP	5
BP	GO:0001823	mesonephros development	6/119	104/18888	0.0576923076923077	9.15707821590175	6.64188971686614	5.05605038836203e-05	0.000254437560588467	0.000108826222027588	VEGFA/BCL2/CAT/FGF2/CTNNB1/MYC	6
BP	GO:0019218	regulation of steroid metabolic process	6/119	104/18888	0.0576923076923077	9.15707821590175	6.64188971686614	5.05605038836203e-05	0.000254437560588467	0.000108826222027588	IGF1R/KIT/SIRT1/TNF/SOD1/IL1A	6
BP	GO:0042100	B cell proliferation	6/119	104/18888	0.0576923076923077	9.15707821590175	6.64188971686614	5.05605038836203e-05	0.000254437560588467	0.000108826222027588	AHR/BCL2/BAX/IL10/CASP3/PRKCD	6
BP	GO:0061326	renal tubule development	6/119	104/18888	0.0576923076923077	9.15707821590175	6.64188971686614	5.05605038836203e-05	0.000254437560588467	0.000108826222027588	VEGFA/BCL2/STAT1/FGF2/CTNNB1/MYC	6
BP	GO:0031392	regulation of prostaglandin biosynthetic process	3/119	12/18888	0.25	39.6806722689076	10.6724482075734	5.14659277007196e-05	0.000258351294636615	0.000110500176492077	PTGS2/SIRT1/IL1B	3
BP	GO:0071394	cellular response to testosterone stimulus	3/119	12/18888	0.25	39.6806722689076	10.6724482075734	5.14659277007196e-05	0.000258351294636615	0.000110500176492077	IGF1R/AR/SIRT1	3
BP	GO:0001885	endothelial cell development	5/119	64/18888	0.078125	12.4002100840336	7.27413385113588	5.16930231371022e-05	0.000258848974768212	0.000110713040694888	VEGFA/TNF/ICAM1/IL1B/PECAM1	5
BP	GO:0022617	extracellular matrix disassembly	5/119	64/18888	0.078125	12.4002100840336	7.27413385113588	5.16930231371022e-05	0.000258848974768212	0.000110713040694888	MMP9/MMP1/MMP2/IL6/TGFB1	5
BP	GO:0009746	response to hexose	8/119	208/18888	0.0384615384615385	6.10471881060116	5.89453376207901	5.210207087045e-05	0.000260253060175112	0.000111313586109188	PTGS2/IGF1R/PPARA/PRKACA/TNF/CASP3/HIF1A/ICAM1	8
BP	GO:0050851	antigen receptor-mediated signaling pathway	8/119	208/18888	0.0384615384615385	6.10471881060116	5.89453376207901	5.210207087045e-05	0.000260253060175112	0.000111313586109188	LCK/SYK/RELA/BCL2/BAX/MAPK1/NFKBIA/CD28	8
BP	GO:0060055	angiogenesis involved in wound healing	4/119	33/18888	0.121212121212121	19.2391138273491	8.34991085620017	5.32149798946335e-05	0.000265484350990983	0.00011355107657444	ALOX5/ITGB3/VEGFA/TNF	4
BP	GO:0002931	response to ischemia	5/119	65/18888	0.0769230769230769	12.2094376212023	7.20826070207804	5.57207706296368e-05	0.000276960980304067	0.000118459778760019	RELA/BCL2/TP53/NFE2L2/NQO1	5
BP	GO:0030225	macrophage differentiation	5/119	65/18888	0.0769230769230769	12.2094376212023	7.20826070207804	5.57207706296368e-05	0.000276960980304067	0.000118459778760019	MMP9/SIRT1/VEGFA/PRKCA/TGFB1	5
BP	GO:0090303	positive regulation of wound healing	5/119	65/18888	0.0769230769230769	12.2094376212023	7.20826070207804	5.57207706296368e-05	0.000276960980304067	0.000118459778760019	PLAU/F3/PLAT/NFE2L2/MTOR	5
BP	GO:0097306	cellular response to alcohol	6/119	106/18888	0.0566037735849057	8.98430315522435	6.56377123777884	5.62644561291824e-05	0.000279320232513708	0.000119468861319181	CYP1B1/AHR/IGF1R/FOS/CTNNB1/SOD2	6
BP	GO:1901136	carbohydrate derivative catabolic process	9/119	273/18888	0.032967032967033	5.23261612337243	5.60909878801345	5.83780825723987e-05	0.00028945799275481	0.000123804911956945	PPARA/PRKACA/STAT3/XDH/HIF1A/FGF2/PRKCD/TGFB1/MTOR	9
BP	GO:0007043	cell-cell junction assembly	7/119	156/18888	0.0448717948717949	7.12217194570136	6.11378484743632	5.92037749220532e-05	0.000292569093018447	0.000125135569613218	PRKACA/TNF/PRKCA/CTNNB1/GJA1/IL1B/PECAM1	7
BP	GO:0043433	negative regulation of DNA-binding transcription factor activity	7/119	156/18888	0.0448717948717949	7.12217194570136	6.11378484743632	5.92037749220532e-05	0.000292569093018447	0.000125135569613218	ESR1/CYP1B1/HDAC2/SIRT1/IL10/NFKBIA/DDIT3	7
BP	GO:0030593	neutrophil chemotaxis	6/119	107/18888	0.0560747663551402	8.90033770517553	6.52548194064177	5.93032041780559e-05	0.000292569093018447	0.000125135569613218	SYK/EDN1/IL1B/CXCL8/C3AR1/TGFB2	6
BP	GO:0031100	animal organ regeneration	5/119	66/18888	0.0757575757575758	12.0244461420932	7.14381611460207	5.99866393910483e-05	0.000292569093018447	0.000125135569613218	EGFR/CCND1/IL10/TNF/IL6	5
BP	GO:0051898	negative regulation of phosphatidylinositol 3-kinase/protein kinase B signal transduction	5/119	66/18888	0.0757575757575758	12.0244461420932	7.14381611460207	5.99866393910483e-05	0.000292569093018447	0.000125135569613218	SIRT1/PPARA/XDH/DDIT3/PTEN	5
BP	GO:0070613	regulation of protein processing	5/119	66/18888	0.0757575757575758	12.0244461420932	7.14381611460207	5.99866393910483e-05	0.000292569093018447	0.000125135569613218	SRC/PRKACA/PLAU/PLAT/XIAP	5
BP	GO:1901224	positive regulation of non-canonical NF-kappaB signal transduction	5/119	66/18888	0.0757575757575758	12.0244461420932	7.14381611460207	5.99866393910483e-05	0.000292569093018447	0.000125135569613218	EGFR/RELA/TNF/EDN1/IL1B	5
BP	GO:0001782	B cell homeostasis	4/119	34/18888	0.117647058823529	18.6732575383094	8.21275215728816	6.00178811678968e-05	0.000292569093018447	0.000125135569613218	BCL2/BAX/CASP3/HIF1A	4
BP	GO:0007435	salivary gland morphogenesis	4/119	34/18888	0.117647058823529	18.6732575383094	8.21275215728816	6.00178811678968e-05	0.000292569093018447	0.000125135569613218	EGFR/TNF/TGFB1/TGFB2	4
BP	GO:0010863	positive regulation of phospholipase C activity	4/119	34/18888	0.117647058823529	18.6732575383094	8.21275215728816	6.00178811678968e-05	0.000292569093018447	0.000125135569613218	ESR1/EGFR/KIT/SELE	4
BP	GO:0050901	leukocyte tethering or rolling	4/119	34/18888	0.117647058823529	18.6732575383094	8.21275215728816	6.00178811678968e-05	0.000292569093018447	0.000125135569613218	TNF/SELE/VCAM1/CCR2	4
BP	GO:0110110	positive regulation of animal organ morphogenesis	4/119	34/18888	0.117647058823529	18.6732575383094	8.21275215728816	6.00178811678968e-05	0.000292569093018447	0.000125135569613218	AR/EDN1/FGF2/CTNNB1	4
BP	GO:1902253	regulation of intrinsic apoptotic signaling pathway by p53 class mediator	4/119	34/18888	0.117647058823529	18.6732575383094	8.21275215728816	6.00178811678968e-05	0.000292569093018447	0.000125135569613218	SIRT1/BCL2/TP53/MYC	4
BP	GO:1902624	positive regulation of neutrophil migration	4/119	34/18888	0.117647058823529	18.6732575383094	8.21275215728816	6.00178811678968e-05	0.000292569093018447	0.000125135569613218	EDN1/CXCL8/IL1A/C3AR1	4
BP	GO:0001776	leukocyte homeostasis	6/119	108/18888	0.0555555555555556	8.81792717086835	6.48769026832776	6.24717309315604e-05	0.000304164408362327	0.000130095035342942	BCL2/BAX/IL6/CASP3/HIF1A/CCR2	6
BP	GO:0016052	carbohydrate catabolic process	7/119	158/18888	0.0443037974683544	7.03201787043932	6.06256876983518	6.4172201415085e-05	0.000312068181400762	0.000133475580878542	PPARA/PRKACA/STAT3/TP53/HIF1A/MGAM/MTOR	7
BP	GO:0060675	ureteric bud morphogenesis	5/119	67/18888	0.0746268656716418	11.8449767966888	7.08074712779153	6.45002213044921e-05	0.000313286789193247	0.000133996795128053	VEGFA/BCL2/FGF2/CTNNB1/MYC	5
BP	GO:1901888	regulation of cell junction assembly	8/119	215/18888	0.0372093023255814	5.90596052374438	5.76063865582072	6.57595851025928e-05	0.000319020721013298	0.000136449271625221	SRC/PRKACA/VEGFA/TNF/CTNNB1/IL1B/PTEN/NTRK1	8
BP	GO:0050804	modulation of chemical synaptic transmission	12/119	493/18888	0.0243407707910751	3.86343259413299	5.12973501434364	6.61582537786563e-05	0.000320570412920291	0.000137112094815141	PTGS2/EGFR/KIT/PRKACA/MAPK1/TNF/EDN1/IL1B/PLAT/PTEN/NTRK1/CCR2	12
BP	GO:0060965	negative regulation of miRNA-mediated gene silencing	3/119	13/18888	0.230769230769231	36.628312863607	10.2319369905055	6.65982255092219e-05	0.000321931207180779	0.000137694124048495	STAT3/IL6/TP53	3
BP	GO:1903377	negative regulation of oxidative stress-induced neuron intrinsic apoptotic signaling pathway	3/119	13/18888	0.230769230769231	36.628312863607	10.2319369905055	6.65982255092219e-05	0.000321931207180779	0.000137694124048495	IL10/HIF1A/CTNNB1	3
BP	GO:0002758	innate immune response-activating signaling pathway	9/119	278/18888	0.0323741007194245	5.13850432259235	5.53511984106445	6.7121616746466e-05	0.000323721739927634	0.000138459957967851	ESR1/SYK/RELA/SRC/TNF/MAPK8/NFKBIA/XIAP/BIRC3	9
BP	GO:0002719	negative regulation of cytokine production involved in immune response	4/119	35/18888	0.114285714285714	18.1397358943577	8.08132025383829	6.74336178416056e-05	0.000323721739927634	0.000138459957967851	IL10/TNF/TGFB1/TGFB2	4
BP	GO:0030947	regulation of vascular endothelial growth factor receptor signaling pathway	4/119	35/18888	0.114285714285714	18.1397358943577	8.08132025383829	6.74336178416056e-05	0.000323721739927634	0.000138459957967851	ITGA5/ITGB3/HIF1A/IL1B	4
BP	GO:0034110	regulation of homotypic cell-cell adhesion	4/119	35/18888	0.114285714285714	18.1397358943577	8.08132025383829	6.74336178416056e-05	0.000323721739927634	0.000138459957967851	SYK/IL6/PRKCA/PRKCD	4
BP	GO:0048147	negative regulation of fibroblast proliferation	4/119	35/18888	0.114285714285714	18.1397358943577	8.08132025383829	6.74336178416056e-05	0.000323721739927634	0.000138459957967851	BAX/TP53/MYC/SOD2	4
BP	GO:0099177	regulation of trans-synaptic signaling	12/119	494/18888	0.0242914979757085	3.85561188037968	5.12104942288043	6.74486966779523e-05	0.000323721739927634	0.000138459957967851	PTGS2/EGFR/KIT/PRKACA/MAPK1/TNF/EDN1/IL1B/PLAT/PTEN/NTRK1/CCR2	12
BP	GO:0001558	regulation of cell growth	11/119	418/18888	0.0263157894736842	4.17691287041132	5.22991223590398	6.77103739813955e-05	0.000324592622190434	0.000138832445529327	EGFR/ESR2/PPARA/VEGFA/BCL2/TP53/EDN1/GJA1/TGFB1/MTOR/TGFB2	11
BP	GO:0072171	mesonephric tubule morphogenesis	5/119	68/18888	0.0735294117647059	11.6707859614434	7.01900350467726	6.92713049802504e-05	0.000331682485148039	0.000141864871239529	VEGFA/BCL2/FGF2/CTNNB1/MYC	5
BP	GO:0016049	cell growth	12/119	496/18888	0.0241935483870968	3.84006505828138	5.10374598754132	7.00950200241619e-05	0.000335229847538722	0.000143382123826953	EGFR/ESR2/PPARA/VEGFA/BCL2/TP53/EDN1/CTNNB1/GJA1/TGFB1/MTOR/TGFB2	12
BP	GO:0006606	protein import into nucleus	7/119	161/18888	0.0434782608695652	6.90098648154914	5.98739425359075	7.22600988929794e-05	0.000345176340166464	0.000147636366842799	PTGS2/SYK/STAT3/TP53/NFKBIA/PRKCD/TGFB1	7
BP	GO:0048592	eye morphogenesis	7/119	162/18888	0.0432098765432099	6.85838779956427	5.96276259092046	7.51340654228908e-05	0.000358481637619123	0.000153327213946416	STAT3/VEGFA/BCL2/BAX/HIF1A/FGF2/CTNNB1	7
BP	GO:0051968	positive regulation of synaptic transmission, glutamatergic	4/119	36/18888	0.111111111111111	17.6358543417367	7.95521731151911	7.5495104380085e-05	0.000358934421059723	0.000153520875256181	PTGS2/EGFR/NTRK1/CCR2	4
BP	GO:0070633	transepithelial transport	4/119	36/18888	0.111111111111111	17.6358543417367	7.95521731151911	7.5495104380085e-05	0.000358934421059723	0.000153520875256181	ABCB1/ABCC1/EDN1/ABCG2	4
BP	GO:1900274	regulation of phospholipase C activity	4/119	36/18888	0.111111111111111	17.6358543417367	7.95521731151911	7.5495104380085e-05	0.000358934421059723	0.000153520875256181	ESR1/EGFR/KIT/SELE	4
BP	GO:0060541	respiratory system development	8/119	220/18888	0.0363636363636364	5.77173414820474	5.66856443224988	7.7238159374796e-05	0.000366790601913644	0.000156881065001439	CYP1A2/EGFR/VEGFA/MAPK1/TNF/FGF2/CTNNB1/NOS3	8
BP	GO:0002753	cytoplasmic pattern recognition receptor signaling pathway	7/119	163/18888	0.0429447852760736	6.81631180079394	5.93833881475176	7.81007188432066e-05	0.000370018159765356	0.000158261533068201	RELA/SRC/TNF/MAPK8/NFKBIA/XIAP/BIRC3	7
BP	GO:0044409	symbiont entry into host	7/119	163/18888	0.0429447852760736	6.81631180079394	5.93833881475176	7.81007188432066e-05	0.000370018159765356	0.000158261533068201	EGFR/SRC/ITGA5/ITGB3/ICAM1/CXCL8/CD80	7
BP	GO:0046626	regulation of insulin receptor signaling pathway	5/119	70/18888	0.0714285714285714	11.3373349339736	6.89930396823484	7.96261100310974e-05	0.000376363599516145	0.000160975559384068	RELA/SRC/SIRT1/IL1B/PRKCD	5
BP	GO:1903317	regulation of protein maturation	5/119	70/18888	0.0714285714285714	11.3373349339736	6.89930396823484	7.96261100310974e-05	0.000376363599516145	0.000160975559384068	SRC/PRKACA/PLAU/PLAT/XIAP	5
BP	GO:0010810	regulation of cell-substrate adhesion	8/119	221/18888	0.0361990950226244	5.74561770409521	5.65048890292769	7.97226049620973e-05	0.00037637999962269	0.000160982573920884	ALOX15/SRC/ITGA5/ITGB3/VEGFA/BCL2/PLAU/PTEN	8
BP	GO:0006766	vitamin metabolic process	6/119	113/18888	0.0530973451327434	8.42775340224585	6.30581361017588	8.04052026857574e-05	0.000378718801008818	0.000161982909399406	CYP3A4/AKR1B1/CYP1A1/SLC2A1/TNF/NQO1	6
BP	GO:0062014	negative regulation of small molecule metabolic process	6/119	113/18888	0.0530973451327434	8.42775340224585	6.30581361017588	8.04052026857574e-05	0.000378718801008818	0.000161982909399406	SIRT1/PPARA/PRKACA/STAT3/TP53/SOD1	6
BP	GO:0019362	pyridine nucleotide metabolic process	7/119	164/18888	0.0426829268292683	6.77474892395983	5.91411980666793	8.11623249518396e-05	0.000381396941643604	0.000163128384645546	PPARA/PRKACA/STAT3/TP53/HIF1A/NQO1/MTOR	7
BP	GO:0046496	nicotinamide nucleotide metabolic process	7/119	164/18888	0.0426829268292683	6.77474892395983	5.91411980666793	8.11623249518396e-05	0.000381396941643604	0.000163128384645546	PPARA/PRKACA/STAT3/TP53/HIF1A/NQO1/MTOR	7
BP	GO:0006816	calcium ion transport	11/119	428/18888	0.0257009345794393	4.07932144820545	5.13092264084453	8.35748033723782e-05	0.000391478074430459	0.00016744021499172	PTGS2/LCK/ITGB3/PRKACA/BCL2/BAX/EDN1/FGF2/CTNNB1/NOS3/DDIT3	11
BP	GO:0042692	muscle cell differentiation	11/119	428/18888	0.0257009345794393	4.07932144820545	5.13092264084453	8.35748033723782e-05	0.000391478074430459	0.00016744021499172	KIT/SIRT1/PPARA/VEGFA/BCL2/CASP3/EDN1/CTNNB1/SOD2/TGFB1/MTOR	11
BP	GO:0002052	positive regulation of neuroblast proliferation	4/119	37/18888	0.108108108108108	17.1592096297979	7.83408328033024	8.42358064963679e-05	0.000391478074430459	0.00016744021499172	VEGFA/HIF1A/FGF2/CTNNB1	4
BP	GO:0007431	salivary gland development	4/119	37/18888	0.108108108108108	17.1592096297979	7.83408328033024	8.42358064963679e-05	0.000391478074430459	0.00016744021499172	EGFR/TNF/TGFB1/TGFB2	4
BP	GO:0008207	C21-steroid hormone metabolic process	4/119	37/18888	0.108108108108108	17.1592096297979	7.83408328033024	8.42358064963679e-05	0.000391478074430459	0.00016744021499172	AKR1B1/CYP11B1/CYP11B2/CYP17A1	4
BP	GO:0031929	TOR signaling	7/119	165/18888	0.0424242424242424	6.73368983957219	5.89010251398688	8.43211857500686e-05	0.000391478074430459	0.00016744021499172	SYK/SRC/SIRT1/PRKACA/HIF1A/F3/MTOR	7
BP	GO:0051547	regulation of keratinocyte migration	3/119	14/18888	0.214285714285714	34.0120048019208	9.83871421464537	8.43719428826892e-05	0.000391478074430459	0.00016744021499172	MMP9/PTEN/MTOR	3
BP	GO:0060149	negative regulation of post-transcriptional gene silencing	3/119	14/18888	0.214285714285714	34.0120048019208	9.83871421464537	8.43719428826892e-05	0.000391478074430459	0.00016744021499172	STAT3/IL6/TP53	3
BP	GO:0060967	negative regulation of gene silencing by regulatory ncRNA	3/119	14/18888	0.214285714285714	34.0120048019208	9.83871421464537	8.43719428826892e-05	0.000391478074430459	0.00016744021499172	STAT3/IL6/TP53	3
BP	GO:1900369	negative regulation of post-transcriptional gene silencing by regulatory ncRNA	3/119	14/18888	0.214285714285714	34.0120048019208	9.83871421464537	8.43719428826892e-05	0.000391478074430459	0.00016744021499172	STAT3/IL6/TP53	3
BP	GO:2001279	regulation of unsaturated fatty acid biosynthetic process	3/119	14/18888	0.214285714285714	34.0120048019208	9.83871421464537	8.43719428826892e-05	0.000391478074430459	0.00016744021499172	PTGS2/SIRT1/IL1B	3
BP	GO:0043583	ear development	8/119	223/18888	0.0358744394618834	5.69408750047104	5.61466719541791	8.48908945098328e-05	0.000393434775700783	0.000168277121328951	ESRRB/BCL2/MAPK1/SOD1/EDN1/FGF2/COL2A1/TGFB2	8
BP	GO:0048662	negative regulation of smooth muscle cell proliferation	5/119	71/18888	0.0704225352112676	11.1776541602557	6.841259668688	8.52303835290822e-05	0.000394556214826849	0.000168756775288222	PPARG/IL10/SOD2/NOS3/PTEN	5
BP	GO:0031330	negative regulation of cellular catabolic process	8/119	224/18888	0.0357142857142857	5.66866746698679	5.59691861311548	8.75774926383423e-05	0.000404505961176544	0.000173012409962858	PPARA/PRKACA/STAT3/BCL2/IL10/TP53/MCL1/MTOR	8
BP	GO:0051170	import into nucleus	7/119	166/18888	0.0421686746987952	6.69312544294826	5.8662839479843	8.75796396417826e-05	0.000404505961176544	0.000173012409962858	PTGS2/SYK/STAT3/TP53/NFKBIA/PRKCD/TGFB1	7
BP	GO:0010721	negative regulation of cell development	9/119	288/18888	0.03125	4.96008403361345	5.39235626031154	8.794904388245e-05	0.000405286824087008	0.000173346395087817	VEGFA/TNF/IL6/TP53/CTNNB1/MYC/IL1B/PTEN/IL1A	9
BP	GO:0061448	connective tissue development	9/119	288/18888	0.03125	4.96008403361345	5.39235626031154	8.794904388245e-05	0.000405286824087008	0.000173346395087817	SIRT1/ITGB3/PPARG/HIF1A/EDN1/FGF2/CTNNB1/TGFB1/COL2A1	9
BP	GO:0040013	negative regulation of locomotion	11/119	431/18888	0.0255220417633411	4.05092709937803	5.10181038103089	8.89149962998356e-05	0.000409271985243612	0.000175050899846632	CYP1B1/HDAC2/PPARG/STAT3/BCL2/TNF/FGF2/GJA1/TGFB1/PTEN/NFE2L2	11
BP	GO:0010822	positive regulation of mitochondrion organization	5/119	72/18888	0.0694444444444444	11.0224089635854	6.78436366968882	9.11332608363834e-05	0.000418530276213402	0.000179010790148771	MMP9/BAX/TP53/HIF1A/TNFSF10	5
BP	GO:1903578	regulation of ATP metabolic process	5/119	72/18888	0.0694444444444444	11.0224089635854	6.78436366968882	9.11332608363834e-05	0.000418530276213402	0.000179010790148771	PPARA/PRKACA/STAT3/HIF1A/MTOR	5
BP	GO:0031589	cell-substrate adhesion	10/119	359/18888	0.0278551532033426	4.4212448210482	5.21122458780319	9.21519182227338e-05	0.000422728640736033	0.00018080648473347	ALOX15/SRC/ITGA5/ITGB3/VEGFA/BCL2/PLAU/CTNNB1/VCAM1/PTEN	10
BP	GO:0032732	positive regulation of interleukin-1 production	5/119	73/18888	0.0684931506849315	10.8714170599747	6.72857694767069	9.73454988729125e-05	0.000445542860226023	0.000190564420275147	RELA/HDAC2/STAT3/TNF/IL6	5
BP	GO:0140962	multicellular organismal-level chemical homeostasis	5/119	73/18888	0.0684931506849315	10.8714170599747	6.72857694767069	9.73454988729125e-05	0.000445542860226023	0.000190564420275147	AKR1B1/CYP11B2/PRKACA/VEGFA/SOD2	5
BP	GO:0072524	pyridine-containing compound metabolic process	7/119	170/18888	0.0411764705882353	6.5356401384083	5.77293932011723	0.000101657439110515	0.00046475254083745	0.000198780648109053	PPARA/PRKACA/STAT3/TP53/HIF1A/NQO1/MTOR	7
BP	GO:0060537	muscle tissue development	11/119	438/18888	0.0251141552511416	3.98618625532405	5.03489207707733	0.000102523967291214	0.000468185069593964	0.000200248784871992	PPARA/VEGFA/BCL2/FOS/EDN1/FGF2/CTNNB1/GJA1/TGFB1/MTOR/TGFB2	11
BP	GO:0051881	regulation of mitochondrial membrane potential	5/119	74/18888	0.0675675675675676	10.7245060186237	6.67386232211781	0.000103878044704016	0.000472297073057182	0.000202007541719179	SRC/BCL2/BAX/SOD1/SOD2	5
BP	GO:0070527	platelet aggregation	5/119	74/18888	0.0675675675675676	10.7245060186237	6.67386232211781	0.000103878044704016	0.000472297073057182	0.000202007541719179	SYK/ITGB3/IL6/PRKCA/PRKCD	5
BP	GO:0032373	positive regulation of sterol transport	4/119	39/18888	0.102564102564103	16.2792501616031	7.60544432547905	0.000103891348250344	0.000472297073057182	0.000202007541719179	SIRT1/PPARG/NFKBIA/PON1	4
BP	GO:0032376	positive regulation of cholesterol transport	4/119	39/18888	0.102564102564103	16.2792501616031	7.60544432547905	0.000103891348250344	0.000472297073057182	0.000202007541719179	SIRT1/PPARG/NFKBIA/PON1	4
BP	GO:0007567	parturition	3/119	15/18888	0.2	31.7445378151261	9.48478589814022	0.00010498050257186	0.000475113102243561	0.000203211993674953	CYP1A1/MMP2/EDN1	3
BP	GO:0032725	positive regulation of granulocyte macrophage colony-stimulating factor production	3/119	15/18888	0.2	31.7445378151261	9.48478589814022	0.00010498050257186	0.000475113102243561	0.000203211993674953	SYK/IL1B/CD80	3
BP	GO:0033599	regulation of mammary gland epithelial cell proliferation	3/119	15/18888	0.2	31.7445378151261	9.48478589814022	0.00010498050257186	0.000475113102243561	0.000203211993674953	CCND1/BAX/BRCA2	3
BP	GO:0070989	oxidative demethylation	3/119	15/18888	0.2	31.7445378151261	9.48478589814022	0.00010498050257186	0.000475113102243561	0.000203211993674953	CYP1A2/CYP2C9/CYP3A4	3
BP	GO:0007254	JNK cascade	7/119	171/18888	0.0409356725146199	6.49742002063983	5.75007167795966	0.000105450222025725	0.000476705696442553	0.000203893166727777	EGFR/IGF1R/TNF/MAPK8/IL1B/IL1A/XIAP	7
BP	GO:0043500	muscle adaptation	6/119	119/18888	0.0504201680672269	8.00282465927548	6.10183654440217	0.000107101764148874	0.000483631403734758	0.000206855380945428	PPARA/PPARG/PRKCA/EDN1/IL1B/NOS3	6
BP	GO:0002637	regulation of immunoglobulin production	5/119	75/18888	0.0666666666666667	10.581512605042	6.62018434490839	0.000110742034226318	0.000499512007223726	0.000213647719612822	IL10/TNF/IL6/TGFB1/CD28	5
BP	GO:0016241	regulation of macroautophagy	7/119	173/18888	0.0404624277456647	6.4223053383203	5.70487994259117	0.000113381582055494	0.000510848419817961	0.000218496449301644	SIRT1/PRKACA/CASP3/TP53/MAPK8/HIF1A/MTOR	7
BP	GO:0002218	activation of innate immune response	9/119	298/18888	0.0302013422818792	4.7936382606734	5.25604116069012	0.000113960557933206	0.000512885892544774	0.000219367902631217	ESR1/SYK/RELA/SRC/TNF/MAPK8/NFKBIA/XIAP/BIRC3	9
BP	GO:0045923	positive regulation of fatty acid metabolic process	4/119	40/18888	0.1	15.872268907563	7.49737083034074	0.00011487568437253	0.000515856846804948	0.000220638618036614	PTGS2/PPARA/PPARG/IL1B	4
BP	GO:0071354	cellular response to interleukin-6	4/119	40/18888	0.1	15.872268907563	7.49737083034074	0.00011487568437253	0.000515856846804948	0.000220638618036614	RELA/SRC/STAT3/IL6	4
BP	GO:0046434	organophosphate catabolic process	8/119	234/18888	0.0341880341880342	5.42641672053437	5.42511119321885	0.000118544875745047	0.000531743422687873	0.000227433511173833	PPARA/PRKACA/STAT3/XDH/HIF1A/PRKCD/PON1/MTOR	8
BP	GO:0001937	negative regulation of endothelial cell proliferation	5/119	77/18888	0.0649350649350649	10.3066681217942	6.51580459653071	0.000125509823802734	0.000561119057575536	0.000239997848597492	ALOX5/PPARG/TNF/XDH/STAT1	5
BP	GO:0045913	positive regulation of carbohydrate metabolic process	5/119	77/18888	0.0649350649350649	10.3066681217942	6.51580459653071	0.000125509823802734	0.000561119057575536	0.000239997848597492	SRC/SIRT1/PPARA/PRKACA/MTOR	5
BP	GO:0072078	nephron tubule morphogenesis	5/119	77/18888	0.0649350649350649	10.3066681217942	6.51580459653071	0.000125509823802734	0.000561119057575536	0.000239997848597492	VEGFA/BCL2/FGF2/CTNNB1/MYC	5
BP	GO:0006874	intracellular calcium ion homeostasis	9/119	302/18888	0.0298013245033113	4.73014636318103	5.20320314074433	0.000126032085238238	0.000562832027454646	0.000240730507879241	LCK/ITGB3/PRKACA/BCL2/BAX/EDN1/FGF2/DDIT3/CCR2	9
BP	GO:0045454	cell redox homeostasis	4/119	41/18888	0.0975609756097561	15.4851403976225	7.39312289959413	0.000126678187961809	0.000565093658757969	0.000241697836719333	NOS3/DDIT3/NFE2L2/NQO1	4
BP	GO:0001838	embryonic epithelial tube formation	6/119	123/18888	0.0487804878048781	7.74257019881123	5.97362769431599	0.000128504381995831	0.000569956232222669	0.000243777622024109	PRKACA/CASP3/HIF1A/CTNNB1/TGFB1/TGFB2	6
BP	GO:0006704	glucocorticoid biosynthetic process	3/119	16/18888	0.1875	29.7605042016807	9.16393344771367	0.000128613455269228	0.000569956232222669	0.000243777622024109	CYP11B1/CYP11B2/CYP17A1	3
BP	GO:0030728	ovulation	3/119	16/18888	0.1875	29.7605042016807	9.16393344771367	0.000128613455269228	0.000569956232222669	0.000243777622024109	MMP2/SIRT1/NOS3	3
BP	GO:0032354	response to follicle-stimulating hormone	3/119	16/18888	0.1875	29.7605042016807	9.16393344771367	0.000128613455269228	0.000569956232222669	0.000243777622024109	CYP1B1/EDN1/PAPPA	3
BP	GO:0070230	positive regulation of lymphocyte apoptotic process	3/119	16/18888	0.1875	29.7605042016807	9.16393344771367	0.000128613455269228	0.000569956232222669	0.000243777622024109	BAX/IL10/TP53	3
BP	GO:2000696	regulation of epithelial cell differentiation involved in kidney development	3/119	16/18888	0.1875	29.7605042016807	9.16393344771367	0.000128613455269228	0.000569956232222669	0.000243777622024109	MMP9/STAT1/CTNNB1	3
BP	GO:0072331	signal transduction by p53 class mediator	7/119	177/18888	0.0395480225988701	6.27716849451645	5.61660003672019	0.000130701562894243	0.000578576065065762	0.000247464435561598	SIRT1/BCL2/BAX/TP53/MYC/MTOR/BRCA2	7
BP	GO:0000079	regulation of cyclin-dependent protein serine/threonine kinase activity	5/119	78/18888	0.0641025641025641	10.1745313510019	6.46503970346603	0.0001334368271864	0.000588751802394958	0.000251816729489115	EGFR/CCND1/HERC5/CCNB1/PTEN	5
BP	GO:0051145	smooth muscle cell differentiation	5/119	78/18888	0.0641025641025641	10.1745313510019	6.46503970346603	0.0001334368271864	0.000588751802394958	0.000251816729489115	KIT/SIRT1/VEGFA/CTNNB1/SOD2	5
BP	GO:2000242	negative regulation of reproductive process	5/119	78/18888	0.0641025641025641	10.1745313510019	6.46503970346603	0.0001334368271864	0.000588751802394958	0.000251816729489115	KIT/SOD1/GJA1/PLAT/IL1A	5
BP	GO:0002286	T cell activation involved in immune response	6/119	124/18888	0.0483870967741935	7.68013011656275	5.94247626741326	0.000134351375577702	0.000592141247916536	0.000253266438997525	STAT3/IL6/TP53/ICAM1/CD80/MTOR	6
BP	GO:0032733	positive regulation of interleukin-10 production	4/119	42/18888	0.0952380952380952	15.1164465786315	7.29247324554918	0.000139334766541408	0.000610778402412283	0.00026123779003715	SYK/STAT3/IL6/CD28	4
BP	GO:0042119	neutrophil activation	4/119	42/18888	0.0952380952380952	15.1164465786315	7.29247324554918	0.000139334766541408	0.000610778402412283	0.00026123779003715	SYK/TNF/PRKCD/CXCL8	4
BP	GO:0044319	wound healing, spreading of cells	4/119	42/18888	0.0952380952380952	15.1164465786315	7.29247324554918	0.000139334766541408	0.000610778402412283	0.00026123779003715	ITGA5/ITGB3/PTEN/MTOR	4
BP	GO:0090505	epiboly involved in wound healing	4/119	42/18888	0.0952380952380952	15.1164465786315	7.29247324554918	0.000139334766541408	0.000610778402412283	0.00026123779003715	ITGA5/ITGB3/PTEN/MTOR	4
BP	GO:1904706	negative regulation of vascular associated smooth muscle cell proliferation	4/119	42/18888	0.0952380952380952	15.1164465786315	7.29247324554918	0.000139334766541408	0.000610778402412283	0.00026123779003715	PPARG/IL10/SOD2/PTEN	4
BP	GO:0001952	regulation of cell-matrix adhesion	6/119	125/18888	0.048	7.61868907563025	5.91167092268805	0.000140407350090239	0.000612824313338843	0.000262112852493446	SRC/ITGB3/VEGFA/BCL2/PLAU/PTEN	6
BP	GO:0002065	columnar/cuboidal epithelial cell differentiation	6/119	125/18888	0.048	7.61868907563025	5.91167092268805	0.000140407350090239	0.000612824313338843	0.000262112852493446	SRC/HIF1A/FGF2/CTNNB1/GJA1/TGFB1	6
BP	GO:0002824	positive regulation of adaptive immune response based on somatic recombination of immune receptors built from immunoglobulin superfamily domains	6/119	125/18888	0.048	7.61868907563025	5.91167092268805	0.000140407350090239	0.000612824313338843	0.000262112852493446	TNF/IL6/IL1B/TGFB1/CCR2/CD28	6
BP	GO:0046632	alpha-beta T cell differentiation	6/119	125/18888	0.048	7.61868907563025	5.91167092268805	0.000140407350090239	0.000612824313338843	0.000262112852493446	SYK/STAT3/BCL2/IL6/CD80/MTOR	6
BP	GO:0070227	lymphocyte apoptotic process	5/119	79/18888	0.0632911392405063	10.0457398149133	6.41518504399848	0.000141741677905799	0.000617981496559121	0.000264318646185497	BCL2/BAX/IL10/TP53/HIF1A	5
BP	GO:0002274	myeloid leukocyte activation	8/119	241/18888	0.033195020746888	5.2688029568674	5.3106117043439	0.000145211827145883	0.000632429550734384	0.000270498265059013	SYK/KIT/IL10/TNF/IL6/PRKCD/CXCL8/CCR2	8
BP	GO:0030072	peptide hormone secretion	8/119	242/18888	0.0330578512396694	5.24703104382249	5.29461861523078	0.000149396380908457	0.000649954577586683	0.000277993944780422	ALOX5/EGFR/PRKACA/TNF/IL6/HIF1A/EDN1/IL1B	8
BP	GO:0051966	regulation of synaptic transmission, glutamatergic	5/119	80/18888	0.0625	9.92016806722689	6.3662124304355	0.000150436434353411	0.00065377638388174	0.000279628580560809	PTGS2/EGFR/TNF/NTRK1/CCR2	5
BP	GO:0010518	positive regulation of phospholipase activity	4/119	43/18888	0.0930232558139535	14.764901309361	7.19521312712722	0.000152881755607615	0.000661561051538406	0.000282958183190452	ESR1/EGFR/KIT/SELE	4
BP	GO:0043368	positive T cell selection	4/119	43/18888	0.0930232558139535	14.764901309361	7.19521312712722	0.000152881755607615	0.000661561051538406	0.000282958183190452	STAT3/BCL2/IL6/MTOR	4
BP	GO:0051353	positive regulation of oxidoreductase activity	4/119	43/18888	0.0930232558139535	14.764901309361	7.19521312712722	0.000152881755607615	0.000661561051538406	0.000282958183190452	TNF/HIF1A/EDN1/IL1B	4
BP	GO:0090504	epiboly	4/119	43/18888	0.0930232558139535	14.764901309361	7.19521312712722	0.000152881755607615	0.000661561051538406	0.000282958183190452	ITGA5/ITGB3/PTEN/MTOR	4
BP	GO:0003014	renal system process	6/119	127/18888	0.047244094488189	7.49870972010852	5.85107157908639	0.000153167758680163	0.000662090546602498	0.000283184655049694	AKR1B1/CYP11B2/PRKACA/BCL2/EDN1/ABCG2	6
BP	GO:1901163	regulation of trophoblast cell migration	3/119	17/18888	0.176470588235294	28.0098863074642	8.87123661952202	0.000155456528047757	0.000669837180491186	0.000286497990146866	ITGB3/VEGFA/GJA1	3
BP	GO:1901550	regulation of endothelial cell development	3/119	17/18888	0.176470588235294	28.0098863074642	8.87123661952202	0.000155456528047757	0.000669837180491186	0.000286497990146866	VEGFA/TNF/IL1B	3
BP	GO:1903140	regulation of establishment of endothelial barrier	3/119	17/18888	0.176470588235294	28.0098863074642	8.87123661952202	0.000155456528047757	0.000669837180491186	0.000286497990146866	VEGFA/TNF/IL1B	3
BP	GO:0044403	biological process involved in symbiotic interaction	9/119	311/18888	0.0289389067524116	4.59326109865168	5.08763074735418	0.000157152568450991	0.000676424778673094	0.000289315590742921	EGFR/SRC/ITGA5/ITGB3/PPARA/JUN/ICAM1/CXCL8/CD80	9
BP	GO:0002720	positive regulation of cytokine production involved in immune response	5/119	81/18888	0.0617283950617284	9.79769685652039	6.3180948903766	0.000159533334722327	0.000683039018292629	0.000292144586225013	SYK/KIT/SIRT1/IL6/IL1B	5
BP	GO:0003151	outflow tract morphogenesis	5/119	81/18888	0.0617283950617284	9.79769685652039	6.3180948903766	0.000159533334722327	0.000683039018292629	0.000292144586225013	VEGFA/HIF1A/EDN1/CTNNB1/TGFB2	5
BP	GO:0050810	regulation of steroid biosynthetic process	5/119	81/18888	0.0617283950617284	9.79769685652039	6.3180948903766	0.000159533334722327	0.000683039018292629	0.000292144586225013	IGF1R/SIRT1/TNF/SOD1/IL1A	5
BP	GO:0061333	renal tubule morphogenesis	5/119	81/18888	0.0617283950617284	9.79769685652039	6.3180948903766	0.000159533334722327	0.000683039018292629	0.000292144586225013	VEGFA/BCL2/FGF2/CTNNB1/MYC	5
BP	GO:1904029	regulation of cyclin-dependent protein kinase activity	5/119	81/18888	0.0617283950617284	9.79769685652039	6.3180948903766	0.000159533334722327	0.000683039018292629	0.000292144586225013	EGFR/CCND1/HERC5/CCNB1/PTEN	5
BP	GO:0002456	T cell mediated immunity	6/119	129/18888	0.0465116279069767	7.38245065468048	5.79177768015581	0.000166829424189124	0.000708286578048709	0.000302943292741909	AHR/IL6/ICAM1/IL1B/CD80/CCR2	6
BP	GO:0032612	interleukin-1 production	6/119	129/18888	0.0465116279069767	7.38245065468048	5.79177768015581	0.000166829424189124	0.000708286578048709	0.000302943292741909	RELA/HDAC2/STAT3/IL10/TNF/IL6	6
BP	GO:0032652	regulation of interleukin-1 production	6/119	129/18888	0.0465116279069767	7.38245065468048	5.79177768015581	0.000166829424189124	0.000708286578048709	0.000302943292741909	RELA/HDAC2/STAT3/IL10/TNF/IL6	6
BP	GO:0051209	release of sequestered calcium ion into cytosol	6/119	129/18888	0.0465116279069767	7.38245065468048	5.79177768015581	0.000166829424189124	0.000708286578048709	0.000302943292741909	LCK/ITGB3/PRKACA/BAX/FGF2/DDIT3	6
BP	GO:0010907	positive regulation of glucose metabolic process	4/119	44/18888	0.0909090909090909	14.4293353705118	7.10115044561481	0.000167355899311558	0.000708286578048709	0.000302943292741909	SRC/SIRT1/PPARA/PRKACA	4
BP	GO:0014002	astrocyte development	4/119	44/18888	0.0909090909090909	14.4293353705118	7.10115044561481	0.000167355899311558	0.000708286578048709	0.000302943292741909	EGFR/TNF/IL6/IL1B	4
BP	GO:0042771	intrinsic apoptotic signaling pathway in response to DNA damage by p53 class mediator	4/119	44/18888	0.0909090909090909	14.4293353705118	7.10115044561481	0.000167355899311558	0.000708286578048709	0.000302943292741909	SIRT1/BCL2/TP53/BRCA2	4
BP	GO:0060443	mammary gland morphogenesis	4/119	44/18888	0.0909090909090909	14.4293353705118	7.10115044561481	0.000167355899311558	0.000708286578048709	0.000302943292741909	ESR1/SRC/AR/BAX	4
BP	GO:0070741	response to interleukin-6	4/119	44/18888	0.0909090909090909	14.4293353705118	7.10115044561481	0.000167355899311558	0.000708286578048709	0.000302943292741909	RELA/SRC/STAT3/IL6	4
BP	GO:0090199	regulation of release of cytochrome c from mitochondria	4/119	44/18888	0.0909090909090909	14.4293353705118	7.10115044561481	0.000167355899311558	0.000708286578048709	0.000302943292741909	MMP9/BAX/TP53/TNFSF10	4
BP	GO:0120178	steroid hormone biosynthetic process	4/119	44/18888	0.0909090909090909	14.4293353705118	7.10115044561481	0.000167355899311558	0.000708286578048709	0.000302943292741909	AKR1B1/CYP11B1/CYP11B2/CYP17A1	4
BP	GO:0007405	neuroblast proliferation	5/119	82/18888	0.0609756097560976	9.67821274851404	6.2708066000134	0.000169044795325409	0.00071468677313125	0.00030568073861846	VEGFA/TP53/HIF1A/FGF2/CTNNB1	5
BP	GO:0002790	peptide secretion	8/119	247/18888	0.0323886639676113	5.14081584050624	5.21595929020557	0.000171840442966868	0.000725747841590759	0.000310411700074201	ALOX5/EGFR/PRKACA/TNF/IL6/HIF1A/EDN1/IL1B	8
BP	GO:0043393	regulation of protein binding	6/119	130/18888	0.0461538461538462	7.3256625727214	5.76260479002036	0.000174012263309649	0.000732626032623143	0.000313353590975479	MMP9/PRKACA/BAX/IL10/MAPK8/PRKCD	6
BP	GO:0045931	positive regulation of mitotic cell cycle	6/119	130/18888	0.0461538461538462	7.3256625727214	5.76260479002036	0.000174012263309649	0.000732626032623143	0.000313353590975479	EGFR/CYP1A1/CCND1/PRKCA/CCNB1/BRCA2	6
BP	GO:0051283	negative regulation of sequestering of calcium ion	6/119	130/18888	0.0461538461538462	7.3256625727214	5.76260479002036	0.000174012263309649	0.000732626032623143	0.000313353590975479	LCK/ITGB3/PRKACA/BAX/FGF2/DDIT3	6
BP	GO:0048738	cardiac muscle tissue development	8/119	248/18888	0.032258064516129	5.12008674437517	5.20048262685907	0.00017664644357977	0.000742943358340694	0.00031776644408047	PPARA/VEGFA/EDN1/FGF2/GJA1/TGFB1/MTOR/TGFB2	8
BP	GO:0002833	positive regulation of response to biotic stimulus	10/119	390/18888	0.0256410256410256	4.06981254040078	4.87771223947617	0.000181071105382663	0.000760761882012726	0.000325387656172158	ESR1/SYK/RELA/SRC/TNF/MAPK8/NFKBIA/PRKCA/XIAP/BIRC3	10
BP	GO:0038127	ERBB signaling pathway	6/119	131/18888	0.0458015267175573	7.26974148438001	5.73374001153036	0.000181437415075203	0.000761245830577106	0.000325594647206796	EGFR/MMP9/SRC/MAPK1/TGFB1/TGFA	6
BP	GO:1901617	organic hydroxy compound biosynthetic process	8/119	249/18888	0.0321285140562249	5.0995241470082	5.18508907921964	0.000181562586877634	0.000761245830577106	0.000325594647206796	CYP3A4/ALOX15/CYP11B1/CYP11B2/SIRT1/TNF/SOD1/TGFB2	8
BP	GO:0002347	response to tumor cell	4/119	45/18888	0.0888888888888889	14.1086834733894	7.01010807420728	0.000182794331479876	0.000764825093244652	0.000327125543953536	AHR/RELA/TGFB1/TNFRSF10B	4
BP	GO:0035196	miRNA processing	4/119	45/18888	0.0888888888888889	14.1086834733894	7.01010807420728	0.000182794331479876	0.000764825093244652	0.000327125543953536	STAT3/IL6/TP53/TGFB1	4
BP	GO:0097553	calcium ion transmembrane import into cytosol	7/119	187/18888	0.0374331550802139	5.94149103491664	5.40730421458426	0.000183550883781262	0.000767197185722094	0.00032814011846063	LCK/ITGB3/PRKACA/BCL2/BAX/FGF2/DDIT3	7
BP	GO:0043588	skin development	9/119	318/18888	0.0283018867924528	4.49215157761218	5.00074947365998	0.000185580857455472	0.000768995400356597	0.000328909238022282	EGFR/RELA/HDAC2/BCL2/TNF/CASP3/CTNNB1/IL1A/TGFB2	9
BP	GO:0030812	negative regulation of nucleotide catabolic process	3/119	18/18888	0.166666666666667	26.453781512605	8.60274437097686	0.000185691672305585	0.000768995400356597	0.000328909238022282	PPARA/PRKACA/STAT3	3
BP	GO:0032604	granulocyte macrophage colony-stimulating factor production	3/119	18/18888	0.166666666666667	26.453781512605	8.60274437097686	0.000185691672305585	0.000768995400356597	0.000328909238022282	SYK/IL1B/CD80	3
BP	GO:0032645	regulation of granulocyte macrophage colony-stimulating factor production	3/119	18/18888	0.166666666666667	26.453781512605	8.60274437097686	0.000185691672305585	0.000768995400356597	0.000328909238022282	SYK/IL1B/CD80	3
BP	GO:0033122	negative regulation of purine nucleotide catabolic process	3/119	18/18888	0.166666666666667	26.453781512605	8.60274437097686	0.000185691672305585	0.000768995400356597	0.000328909238022282	PPARA/PRKACA/STAT3	3
BP	GO:0045346	regulation of MHC class II biosynthetic process	3/119	18/18888	0.166666666666667	26.453781512605	8.60274437097686	0.000185691672305585	0.000768995400356597	0.000328909238022282	HDAC2/SIRT1/IL10	3
BP	GO:0045820	negative regulation of glycolytic process	3/119	18/18888	0.166666666666667	26.453781512605	8.60274437097686	0.000185691672305585	0.000768995400356597	0.000328909238022282	PPARA/PRKACA/STAT3	3
BP	GO:0061450	trophoblast cell migration	3/119	18/18888	0.166666666666667	26.453781512605	8.60274437097686	0.000185691672305585	0.000768995400356597	0.000328909238022282	ITGB3/VEGFA/GJA1	3
BP	GO:0150078	positive regulation of neuroinflammatory response	3/119	18/18888	0.166666666666667	26.453781512605	8.60274437097686	0.000185691672305585	0.000768995400356597	0.000328909238022282	TNF/IL6/IL1B	3
BP	GO:0051282	regulation of sequestering of calcium ion	6/119	132/18888	0.0454545454545455	7.21466768525592	5.70517759481143	0.000189110708417848	0.000781794306201822	0.000334383494912661	LCK/ITGB3/PRKACA/BAX/FGF2/DDIT3	6
BP	GO:0001523	retinoid metabolic process	5/119	84/18888	0.0595238095238095	9.44777911164466	6.17861984653274	0.000189361942678642	0.000781794306201822	0.000334383494912661	CYP1A2/CYP3A4/CYP1B1/AKR1B1/CYP1A1	5
BP	GO:0002437	inflammatory response to antigenic stimulus	5/119	84/18888	0.0595238095238095	9.44777911164466	6.17861984653274	0.000189361942678642	0.000781794306201822	0.000334383494912661	SYK/SRC/IL10/TNF/CD28	5
BP	GO:0019058	viral life cycle	9/119	319/18888	0.0282131661442006	4.47806959774505	4.98854340453198	0.000189971604898268	0.000783511838346987	0.000335118105534367	EGFR/ITGA5/ITGB3/BCL2/TNF/ICAM1/CXCL8/CD80/CD28	9
BP	GO:0005996	monosaccharide metabolic process	8/119	252/18888	0.0317460317460317	5.03881552621048	5.13939905502338	0.000196991346094596	0.000811636442259406	0.000347147360895612	AKR1B1/SRC/SIRT1/SLC2A1/PPARA/PRKACA/TNF/TP53	8
BP	GO:0002701	negative regulation of production of molecular mediator of immune response	4/119	46/18888	0.0869565217391304	13.8019729630983	6.92192238814884	0.000199234556969917	0.00081754869929035	0.000349676109382453	IL10/TNF/TGFB1/TGFB2	4
BP	GO:0032892	positive regulation of organic acid transport	4/119	46/18888	0.0869565217391304	13.8019729630983	6.92192238814884	0.000199234556969917	0.00081754869929035	0.000349676109382453	EDN1/IL1B/IL1A/PTGES	4
BP	GO:0045687	positive regulation of glial cell differentiation	4/119	46/18888	0.0869565217391304	13.8019729630983	6.92192238814884	0.000199234556969917	0.00081754869929035	0.000349676109382453	RELA/HDAC2/TGFB1/MTOR	4
BP	GO:1902622	regulation of neutrophil migration	4/119	46/18888	0.0869565217391304	13.8019729630983	6.92192238814884	0.000199234556969917	0.00081754869929035	0.000349676109382453	EDN1/CXCL8/IL1A/C3AR1	4
BP	GO:0051591	response to cAMP	5/119	85/18888	0.0588235294117647	9.33662876915472	6.13367493838092	0.00020019333689044	0.000820650700160811	0.000351002875111058	CYP1B1/AHR/RELA/FOS/STAT1	5
BP	GO:0030308	negative regulation of cell growth	7/119	190/18888	0.0368421052631579	5.84767801857585	5.34745813088011	0.00020239667763208	0.000827168644140804	0.000353790683707751	ESR2/PPARA/BCL2/TP53/GJA1/TGFB1/TGFB2	7
BP	GO:1902107	positive regulation of leukocyte differentiation	7/119	190/18888	0.0368421052631579	5.84767801857585	5.34745813088011	0.00020239667763208	0.000827168644140804	0.000353790683707751	SYK/FOS/IL10/TNF/PRKCA/TGFB1/CD80	7
BP	GO:1903708	positive regulation of hemopoiesis	7/119	190/18888	0.0368421052631579	5.84767801857585	5.34745813088011	0.00020239667763208	0.000827168644140804	0.000353790683707751	SYK/FOS/IL10/TNF/PRKCA/TGFB1/CD80	7
BP	GO:0060070	canonical Wnt signaling pathway	9/119	323/18888	0.0278637770897833	4.42261362749434	4.9402174263137	0.000208410590515204	0.000850887234333516	0.000363935430248017	EGFR/SRC/EDN1/FGF2/CTNNB1/TGFB1/DDIT3/PTEN/XIAP	9
BP	GO:0048864	stem cell development	5/119	86/18888	0.0581395348837209	9.2280633183506	6.08946628449259	0.000211490702589285	0.000862592119633315	0.000368941760459237	BCL2/MAPK1/HIF1A/EDN1/FGF2	5
BP	GO:0009154	purine ribonucleotide catabolic process	6/119	135/18888	0.0444444444444444	7.05434173669468	5.62124924383772	0.000213678896656599	0.0008697633962501	0.000372009007840145	PPARA/PRKACA/STAT3/XDH/HIF1A/MTOR	6
BP	GO:0030218	erythrocyte differentiation	6/119	135/18888	0.0444444444444444	7.05434173669468	5.62124924383772	0.000213678896656599	0.0008697633962501	0.000372009007840145	KIT/STAT3/VEGFA/CASP3/HIF1A/STAT1	6
BP	GO:0003044	regulation of systemic arterial blood pressure mediated by a chemical signal	4/119	47/18888	0.0851063829787234	13.5083139638834	6.83644196759855	0.000216714433355171	0.000878583764884792	0.000375781593118765	CYP11B2/EDN1/SOD2/NOS3	4
BP	GO:0006775	fat-soluble vitamin metabolic process	4/119	47/18888	0.0851063829787234	13.5083139638834	6.83644196759855	0.000216714433355171	0.000878583764884792	0.000375781593118765	CYP3A4/CYP1A1/TNF/NQO1	4
BP	GO:0048806	genitalia development	4/119	47/18888	0.0851063829787234	13.5083139638834	6.83644196759855	0.000216714433355171	0.000878583764884792	0.000375781593118765	ESR1/AR/BAX/CTNNB1	4
BP	GO:1901861	regulation of muscle tissue development	4/119	47/18888	0.0851063829787234	13.5083139638834	6.83644196759855	0.000216714433355171	0.000878583764884792	0.000375781593118765	BCL2/CTNNB1/GJA1/TGFB1	4
BP	GO:0002523	leukocyte migration involved in inflammatory response	3/119	19/18888	0.157894736842105	25.0614772224679	8.35524229702536	0.000219497111221204	0.000884547123506962	0.000378332198414404	ALOX5/TNF/SELE	3
BP	GO:0002544	chronic inflammatory response	3/119	19/18888	0.157894736842105	25.0614772224679	8.35524229702536	0.000219497111221204	0.000884547123506962	0.000378332198414404	IL10/TNF/VCAM1	3
BP	GO:0031053	primary miRNA processing	3/119	19/18888	0.157894736842105	25.0614772224679	8.35524229702536	0.000219497111221204	0.000884547123506962	0.000378332198414404	STAT3/IL6/TGFB1	3
BP	GO:0045342	MHC class II biosynthetic process	3/119	19/18888	0.157894736842105	25.0614772224679	8.35524229702536	0.000219497111221204	0.000884547123506962	0.000378332198414404	HDAC2/SIRT1/IL10	3
BP	GO:0070242	thymocyte apoptotic process	3/119	19/18888	0.157894736842105	25.0614772224679	8.35524229702536	0.000219497111221204	0.000884547123506962	0.000378332198414404	BAX/TP53/HIF1A	3
BP	GO:0070431	nucleotide-binding oligomerization domain containing 2 signaling pathway	3/119	19/18888	0.157894736842105	25.0614772224679	8.35524229702536	0.000219497111221204	0.000884547123506962	0.000378332198414404	RELA/NFKBIA/XIAP	3
BP	GO:0051208	sequestering of calcium ion	6/119	136/18888	0.0441176470588235	7.00247157686604	5.59384171084391	0.000222404604080365	0.000895372167272794	0.000382962209068469	LCK/ITGB3/PRKACA/BAX/FGF2/DDIT3	6
BP	GO:0031647	regulation of protein stability	9/119	326/18888	0.0276073619631902	4.38191472908182	4.90448570170773	0.000223197556560265	0.000896779854858822	0.00038356429518118	SRC/SIRT1/BCL2/MAPK1/CASP3/TP53/PRKCD/PTEN/MTOR	9
BP	GO:0055074	calcium ion homeostasis	9/119	326/18888	0.0276073619631902	4.38191472908182	4.90448570170773	0.000223197556560265	0.000896779854858822	0.00038356429518118	LCK/ITGB3/PRKACA/BCL2/BAX/EDN1/FGF2/DDIT3/CCR2	9
BP	GO:0001649	osteoblast differentiation	8/119	257/18888	0.0311284046692607	4.94078409573946	5.06483759537152	0.000225093942407335	0.000903502074384997	0.000386439475060212	PPARG/PRKACA/TNF/IL6/CAT/FGF2/CTNNB1/GJA1	8
BP	GO:0002040	sprouting angiogenesis	7/119	194/18888	0.0360824742268041	5.72710733778047	5.26962381771782	0.000229925723190605	0.000921981641257868	0.000394343423843675	PTGS2/ALOX5/ITGA5/VEGFA/IL10/FGF2/TGFB1	7
BP	GO:0006959	humoral immune response	8/119	258/18888	0.0310077519379845	4.92163376978698	5.05015680459457	0.000231091209455988	0.000925737656890029	0.000395949920110104	ALOX5/BCL2/TNF/IL6/IL1B/CXCL8/CCR2/CD28	8
BP	GO:0035850	epithelial cell differentiation involved in kidney development	4/119	48/18888	0.0833333333333333	13.2268907563025	6.7535264497274	0.000235272152936674	0.000938768373552053	0.000401523325472741	MMP9/STAT1/EDN1/CTNNB1	4
BP	GO:0042088	T-helper 1 type immune response	4/119	48/18888	0.0833333333333333	13.2268907563025	6.7535264497274	0.000235272152936674	0.000938768373552053	0.000401523325472741	IL1B/CD80/MTOR/CCR2	4
BP	GO:0045776	negative regulation of blood pressure	4/119	48/18888	0.0833333333333333	13.2268907563025	6.7535264497274	0.000235272152936674	0.000938768373552053	0.000401523325472741	PPARA/TNF/SOD2/NOS3	4
BP	GO:2000378	negative regulation of reactive oxygen species metabolic process	4/119	48/18888	0.0833333333333333	13.2268907563025	6.7535264497274	0.000235272152936674	0.000938768373552053	0.000401523325472741	PPARA/BCL2/TP53/HIF1A	4
BP	GO:0002221	pattern recognition receptor signaling pathway	8/119	259/18888	0.0308880308880309	4.90263132279939	5.03555148048205	0.000237219001931025	0.000945604021490567	0.00040444702014478	ESR1/RELA/SRC/TNF/MAPK8/NFKBIA/XIAP/BIRC3	8
BP	GO:0046328	regulation of JNK cascade	6/119	138/18888	0.0434782608695652	6.90098648154914	5.53984904200689	0.000240697676130011	0.000958526375612228	0.000409974077453106	EGFR/IGF1R/TNF/IL1B/IL1A/XIAP	6
BP	GO:0042742	defense response to bacterium	9/119	330/18888	0.0272727272727273	4.32880061115355	4.85750851939281	0.000244262212339712	0.000970810325271586	0.000415228080949732	SYK/IL10/TNF/IL6/IL1B/PRKCD/MPO/XIAP/CRP	9
BP	GO:0048638	regulation of developmental growth	9/119	330/18888	0.0272727272727273	4.32880061115355	4.85750851939281	0.000244262212339712	0.000970810325271586	0.000415228080949732	AR/PPARA/STAT3/VEGFA/BCL2/SOD1/EDN1/FGF2/PTEN	9
BP	GO:0042310	vasoconstriction	5/119	89/18888	0.0561797752808989	8.91700500424889	5.96105257938138	0.000248312263640373	0.000985938585563247	0.000421698632740843	PTGS2/EGFR/MMP2/EDN1/CRP	5
BP	GO:0090276	regulation of peptide hormone secretion	7/119	197/18888	0.0355329949238579	5.63989250522544	5.21265722194762	0.000252492510723103	0.00100155362586831	0.000428377386613809	ALOX5/EGFR/PRKACA/TNF/IL6/HIF1A/IL1B	7
BP	GO:0030850	prostate gland development	4/119	49/18888	0.0816326530612245	12.9569542102555	6.67304551016394	0.000254946225076157	0.00100635358698354	0.00043043039181022	ESR1/MMP2/AR/CTNNB1	4
BP	GO:0035272	exocrine system development	4/119	49/18888	0.0816326530612245	12.9569542102555	6.67304551016394	0.000254946225076157	0.00100635358698354	0.00043043039181022	EGFR/TNF/TGFB1/TGFB2	4
BP	GO:0048066	developmental pigmentation	4/119	49/18888	0.0816326530612245	12.9569542102555	6.67304551016394	0.000254946225076157	0.00100635358698354	0.00043043039181022	KIT/BCL2/BAX/SOD2	4
BP	GO:0048538	thymus development	4/119	49/18888	0.0816326530612245	12.9569542102555	6.67304551016394	0.000254946225076157	0.00100635358698354	0.00043043039181022	BCL2/MAPK1/SOD1/CTNNB1	4
BP	GO:0048546	digestive tract morphogenesis	4/119	49/18888	0.0816326530612245	12.9569542102555	6.67304551016394	0.000254946225076157	0.00100635358698354	0.00043043039181022	EGFR/BCL2/HIF1A/CTNNB1	4
BP	GO:0002902	regulation of B cell apoptotic process	3/119	20/18888	0.15	23.8084033613445	8.12608484498965	0.000257047386723529	0.00100874270289369	0.000431452247458759	BCL2/BAX/IL10	3
BP	GO:0006700	C21-steroid hormone biosynthetic process	3/119	20/18888	0.15	23.8084033613445	8.12608484498965	0.000257047386723529	0.00100874270289369	0.000431452247458759	AKR1B1/CYP11B1/CYP11B2	3
BP	GO:0045722	positive regulation of gluconeogenesis	3/119	20/18888	0.15	23.8084033613445	8.12608484498965	0.000257047386723529	0.00100874270289369	0.000431452247458759	SIRT1/PPARA/PRKACA	3
BP	GO:0051546	keratinocyte migration	3/119	20/18888	0.15	23.8084033613445	8.12608484498965	0.000257047386723529	0.00100874270289369	0.000431452247458759	MMP9/PTEN/MTOR	3
BP	GO:0071391	cellular response to estrogen stimulus	3/119	20/18888	0.15	23.8084033613445	8.12608484498965	0.000257047386723529	0.00100874270289369	0.000431452247458759	ESR1/AR/ESR2	3
BP	GO:1902004	positive regulation of amyloid-beta formation	3/119	20/18888	0.15	23.8084033613445	8.12608484498965	0.000257047386723529	0.00100874270289369	0.000431452247458759	RELA/TNF/CASP3	3
BP	GO:0030900	forebrain development	10/119	408/18888	0.0245098039215686	3.8902619871478	4.69948981670919	0.000260003747405758	0.00101935577713537	0.000435991596017	EGFR/IGF1R/SRC/SLC2A1/BAX/CASP3/HIF1A/FGF2/CTNNB1/PTEN	10
BP	GO:0006913	nucleocytoplasmic transport	9/119	333/18888	0.027027027027027	4.28980240744947	4.8227622762306	0.000261122902695408	0.00102176331170756	0.000437021329564543	PTGS2/SYK/PRKACA/STAT3/TP53/NFKBIA/IL1B/PRKCD/TGFB1	9
BP	GO:0051169	nuclear transport	9/119	333/18888	0.027027027027027	4.28980240744947	4.8227622762306	0.000261122902695408	0.00102176331170756	0.000437021329564543	PTGS2/SYK/PRKACA/STAT3/TP53/NFKBIA/IL1B/PRKCD/TGFB1	9
BP	GO:0006096	glycolytic process	5/119	90/18888	0.0555555555555556	8.81792717086835	5.91958765978798	0.000261607977995035	0.0010226723468289	0.000437410135595055	PPARA/PRKACA/STAT3/HIF1A/MTOR	5
BP	GO:0009615	response to virus	10/119	409/18888	0.0244498777506112	3.88075034414744	4.68988774115914	0.000265123721607352	0.00103541561546655	0.000442860595735102	RELA/BCL2/BAX/TNF/IL6/ODC1/HIF1A/STAT1/HERC5/IL1B	10
BP	GO:0034762	regulation of transmembrane transport	11/119	489/18888	0.0224948875255624	3.57044903851111	4.58564807254182	0.000266759785913956	0.00104080047618888	0.000445163770027451	ABCB1/MMP9/ITGB3/PRKACA/BCL2/BAX/TNF/EDN1/IL1B/NFE2L2/CCR2	11
BP	GO:0009261	ribonucleotide catabolic process	6/119	141/18888	0.0425531914893617	6.75415698194171	5.46084407583059	0.000270337010437141	0.0010527271840507	0.000450264976605704	PPARA/PRKACA/STAT3/XDH/HIF1A/MTOR	6
BP	GO:0051092	positive regulation of NF-kappaB transcription factor activity	6/119	141/18888	0.0425531914893617	6.75415698194171	5.46084407583059	0.000270337010437141	0.0010527271840507	0.000450264976605704	RELA/AR/STAT3/TNF/IL1B/NTRK1	6
BP	GO:0014911	positive regulation of smooth muscle cell migration	4/119	50/18888	0.08	12.6978151260504	6.59487795690258	0.000275775458846809	0.00107184198510489	0.000458440623230855	CYP1B1/SRC/ITGB3/BCL2	4
BP	GO:0051403	stress-activated MAPK cascade	4/119	50/18888	0.08	12.6978151260504	6.59487795690258	0.000275775458846809	0.00107184198510489	0.000458440623230855	MAPK1/MAPK8/MYC/TGFB2	4
BP	GO:0002791	regulation of peptide secretion	7/119	200/18888	0.035	5.55529411764706	5.15684896337123	0.000276810948830408	0.00107395365277396	0.000459343810692923	ALOX5/EGFR/PRKACA/TNF/IL6/HIF1A/IL1B	7
BP	GO:0014706	striated muscle tissue development	8/119	265/18888	0.030188679245283	4.79162834945299	4.94946526554189	0.000276849644054186	0.00107395365277396	0.000459343810692923	PPARA/VEGFA/EDN1/FGF2/GJA1/TGFB1/MTOR/TGFB2	8
BP	GO:0048285	organelle fission	11/119	493/18888	0.0223123732251521	3.54147987795524	4.55296847039777	0.000285951745746716	0.00110819996483833	0.000473991399483365	PPARG/TNF/EDN1/IL1B/BIRC5/CCNB1/PTEN/IL1A/CD28/BRCA2/TGFA	11
BP	GO:0032411	positive regulation of transporter activity	5/119	92/18888	0.0543478260869565	8.62623310193643	5.83855902263089	0.000289815572835372	0.00112102658479151	0.000479477510054697	ABCB1/EDN1/PRKCD/PON1/CCR2	5
BP	GO:0046032	ADP catabolic process	5/119	92/18888	0.0543478260869565	8.62623310193643	5.83855902263089	0.000289815572835372	0.00112102658479151	0.000479477510054697	PPARA/PRKACA/STAT3/HIF1A/MTOR	5
BP	GO:0090087	regulation of peptide transport	7/119	202/18888	0.0346534653465347	5.50029120559115	5.12026611678776	0.00029404507694321	0.00113630026868408	0.000486010261393091	ALOX5/EGFR/PRKACA/TNF/IL6/HIF1A/IL1B	7
BP	GO:0001974	blood vessel remodeling	4/119	51/18888	0.0784313725490196	12.448838358873	6.51891092228187	0.000297798945997493	0.00114642677022441	0.000490341496539515	BAX/NOS3/TGFB1/CCR2	4
BP	GO:0035987	endodermal cell differentiation	4/119	51/18888	0.0784313725490196	12.448838358873	6.51891092228187	0.000297798945997493	0.00114642677022441	0.000490341496539515	MMP9/MMP2/ITGA5/CTNNB1	4
BP	GO:0048013	ephrin receptor signaling pathway	4/119	51/18888	0.0784313725490196	12.448838358873	6.51891092228187	0.000297798945997493	0.00114642677022441	0.000490341496539515	MMP9/MMP2/SRC/NTRK1	4
BP	GO:0071622	regulation of granulocyte chemotaxis	4/119	51/18888	0.0784313725490196	12.448838358873	6.51891092228187	0.000297798945997493	0.00114642677022441	0.000490341496539515	MAPK1/EDN1/CXCL8/C3AR1	4
BP	GO:0002295	T-helper cell lineage commitment	3/119	21/18888	0.142857142857143	22.6746698679472	7.91307200664246	0.000298513405981272	0.00114699453048454	0.00049058433491599	STAT3/IL6/MTOR	3
BP	GO:0042359	vitamin D metabolic process	3/119	21/18888	0.142857142857143	22.6746698679472	7.91307200664246	0.000298513405981272	0.00114699453048454	0.00049058433491599	CYP3A4/CYP1A1/TNF	3
BP	GO:0006195	purine nucleotide catabolic process	6/119	144/18888	0.0416666666666667	6.61344537815126	5.38411110188383	0.000302773096837712	0.0011597509591727	0.000496040423779149	PPARA/PRKACA/STAT3/XDH/HIF1A/MTOR	6
BP	GO:0034101	erythrocyte homeostasis	6/119	144/18888	0.0416666666666667	6.61344537815126	5.38411110188383	0.000302773096837712	0.0011597509591727	0.000496040423779149	KIT/STAT3/VEGFA/CASP3/HIF1A/STAT1	6
BP	GO:1900180	regulation of protein localization to nucleus	6/119	144/18888	0.0416666666666667	6.61344537815126	5.38411110188383	0.000302773096837712	0.0011597509591727	0.000496040423779149	PTGS2/SRC/EDN1/PRKCD/TGFB1/MTOR	6
BP	GO:0022408	negative regulation of cell-cell adhesion	7/119	203/18888	0.0344827586206897	5.47319617502173	5.1021569782044	0.000302979921859996	0.0011597509591727	0.000496040423779149	PPARA/VEGFA/IL10/CASP3/PRKCD/TGFB1/CD80	7
BP	GO:0001656	metanephros development	5/119	93/18888	0.0537634408602151	8.53347790729195	5.79896158707672	0.000304755801562968	0.00116544609936084	0.000498476308595682	AKR1B1/BCL2/STAT1/CTNNB1/MYC	5
BP	GO:0032006	regulation of TOR signaling	6/119	145/18888	0.0413793103448276	6.56783541002608	5.35901831016897	0.000314237971312749	0.00120057302354238	0.000513500546531644	SYK/SRC/SIRT1/PRKACA/HIF1A/F3	6
BP	GO:0019364	pyridine nucleotide catabolic process	5/119	94/18888	0.0531914893617021	8.44269622742714	5.75995397136839	0.000320272809371047	0.00122017305717067	0.000521883733378929	PPARA/PRKACA/STAT3/HIF1A/MTOR	5
BP	GO:0043502	regulation of muscle adaptation	5/119	94/18888	0.0531914893617021	8.44269622742714	5.75995397136839	0.000320272809371047	0.00122017305717067	0.000521883733378929	PPARA/PPARG/PRKCA/EDN1/NOS3	5
BP	GO:1900182	positive regulation of protein localization to nucleus	5/119	94/18888	0.0531914893617021	8.44269622742714	5.75995397136839	0.000320272809371047	0.00122017305717067	0.000521883733378929	PTGS2/SRC/EDN1/PRKCD/TGFB1	5
BP	GO:0010517	regulation of phospholipase activity	4/119	52/18888	0.0769230769230769	12.2094376212023	6.44503914072557	0.000321056044226368	0.00122085785238711	0.00052217662911372	ESR1/EGFR/KIT/SELE	4
BP	GO:0051155	positive regulation of striated muscle cell differentiation	4/119	52/18888	0.0769230769230769	12.2094376212023	6.44503914072557	0.000321056044226368	0.00122085785238711	0.00052217662911372	BCL2/EDN1/TGFB1/MTOR	4
BP	GO:0009137	purine nucleoside diphosphate catabolic process	5/119	95/18888	0.0526315789473684	8.35382574082264	5.72152083679295	0.000336381156213633	0.00126958783399287	0.000543019069928528	PPARA/PRKACA/STAT3/HIF1A/MTOR	5
BP	GO:0009181	purine ribonucleoside diphosphate catabolic process	5/119	95/18888	0.0526315789473684	8.35382574082264	5.72152083679295	0.000336381156213633	0.00126958783399287	0.000543019069928528	PPARA/PRKACA/STAT3/HIF1A/MTOR	5
BP	GO:0014020	primary neural tube formation	5/119	95/18888	0.0526315789473684	8.35382574082264	5.72152083679295	0.000336381156213633	0.00126958783399287	0.000543019069928528	PRKACA/CASP3/HIF1A/TGFB1/TGFB2	5
BP	GO:0033555	multicellular organismal response to stress	5/119	95/18888	0.0526315789473684	8.35382574082264	5.72152083679295	0.000336381156213633	0.00126958783399287	0.000543019069928528	SLC6A2/BCL2/PTEN/NTRK1/MTOR	5
BP	GO:0060395	SMAD protein signal transduction	5/119	95/18888	0.0526315789473684	8.35382574082264	5.72152083679295	0.000336381156213633	0.00126958783399287	0.000543019069928528	PPARG/FOS/JUN/TGFB1/TGFB2	5
BP	GO:0071229	cellular response to acid chemical	5/119	95/18888	0.0526315789473684	8.35382574082264	5.72152083679295	0.000336381156213633	0.00126958783399287	0.000543019069928528	EGFR/MMP2/VEGFA/TNF/MTOR	5
BP	GO:0071901	negative regulation of protein serine/threonine kinase activity	5/119	95/18888	0.0526315789473684	8.35382574082264	5.72152083679295	0.000336381156213633	0.00126958783399287	0.000543019069928528	SIRT1/PPARG/IL1B/PRKCD/PTEN	5
BP	GO:0090316	positive regulation of intracellular protein transport	5/119	95/18888	0.0526315789473684	8.35382574082264	5.72152083679295	0.000336381156213633	0.00126958783399287	0.000543019069928528	PTGS2/PRKACA/IL1B/PRKCD/TGFB1	5
BP	GO:0035264	multicellular organism growth	6/119	147/18888	0.0408163265306122	6.47847710512776	5.30953565785425	0.000338188313127188	0.00127521893281696	0.000545427563428751	AR/STAT3/BCL2/TP53/SOD1/MTOR	6
BP	GO:0001759	organ induction	3/119	22/18888	0.136363636363636	21.6440030557678	7.71435719094085	0.000344062487415972	0.00128896002230095	0.000551304804397523	AR/FGF2/CTNNB1	3
BP	GO:0002433	immune response-regulating cell surface receptor signaling pathway involved in phagocytosis	3/119	22/18888	0.136363636363636	21.6440030557678	7.71435719094085	0.000344062487415972	0.00128896002230095	0.000551304804397523	SYK/SRC/PRKCD	3
BP	GO:0033630	positive regulation of cell adhesion mediated by integrin	3/119	22/18888	0.136363636363636	21.6440030557678	7.71435719094085	0.000344062487415972	0.00128896002230095	0.000551304804397523	SYK/ITGB3/TGFB2	3
BP	GO:0038096	Fc-gamma receptor signaling pathway involved in phagocytosis	3/119	22/18888	0.136363636363636	21.6440030557678	7.71435719094085	0.000344062487415972	0.00128896002230095	0.000551304804397523	SYK/SRC/PRKCD	3
BP	GO:0060444	branching involved in mammary gland duct morphogenesis	3/119	22/18888	0.136363636363636	21.6440030557678	7.71435719094085	0.000344062487415972	0.00128896002230095	0.000551304804397523	ESR1/SRC/AR	3
BP	GO:0072111	cell proliferation involved in kidney development	3/119	22/18888	0.136363636363636	21.6440030557678	7.71435719094085	0.000344062487415972	0.00128896002230095	0.000551304804397523	ITGB3/STAT1/MYC	3
BP	GO:1902644	tertiary alcohol metabolic process	3/119	22/18888	0.136363636363636	21.6440030557678	7.71435719094085	0.000344062487415972	0.00128896002230095	0.000551304804397523	AKR1B1/CYP11B1/CYP11B2	3
BP	GO:0002639	positive regulation of immunoglobulin production	4/119	53/18888	0.0754716981132075	11.9790708736325	6.37316430168771	0.000345586360759865	0.00128989152733802	0.000551703221100425	IL10/IL6/TGFB1/CD28	4
BP	GO:0007157	heterophilic cell-cell adhesion via plasma membrane cell adhesion molecules	4/119	53/18888	0.0754716981132075	11.9790708736325	6.37316430168771	0.000345586360759865	0.00128989152733802	0.000551703221100425	ITGA5/ICAM1/SELE/VCAM1	4
BP	GO:0050982	detection of mechanical stimulus	4/119	53/18888	0.0754716981132075	11.9790708736325	6.37316430168771	0.000345586360759865	0.00128989152733802	0.000551703221100425	KIT/TNF/CTNNB1/NTRK1	4
BP	GO:0060193	positive regulation of lipase activity	4/119	53/18888	0.0754716981132075	11.9790708736325	6.37316430168771	0.000345586360759865	0.00128989152733802	0.000551703221100425	ESR1/EGFR/KIT/SELE	4
BP	GO:0008016	regulation of heart contraction	7/119	208/18888	0.0336538461538462	5.34162895927602	5.0133767269854	0.000350986149430014	0.00130883867335837	0.000559807159508069	SRC/PRKACA/TNF/EDN1/GJA1/NOS3/TGFB2	7
BP	GO:0072091	regulation of stem cell proliferation	5/119	96/18888	0.0520833333333333	8.26680672268908	5.68364740178583	0.000353095552451831	0.0013154922700001	0.000562652988495503	TP53/FGF2/CTNNB1/GJA1/TGFB1	5
BP	GO:0021537	telencephalon development	8/119	275/18888	0.0290909090909091	4.61738731856379	4.81157847862728	0.000354853265794721	0.00132082457534999	0.000564933684178107	EGFR/IGF1R/SLC2A1/BAX/CASP3/HIF1A/CTNNB1/PTEN	8
BP	GO:0010821	regulation of mitochondrion organization	6/119	149/18888	0.0402684563758389	6.39151768089786	5.26096443706897	0.000363546363871334	0.00134945742038846	0.000577180320815522	MMP9/PPARG/BAX/TP53/HIF1A/TNFSF10	6
BP	GO:0050768	negative regulation of neurogenesis	6/119	149/18888	0.0402684563758389	6.39151768089786	5.26096443706897	0.000363546363871334	0.00134945742038846	0.000577180320815522	TNF/IL6/TP53/CTNNB1/IL1B/PTEN	6
BP	GO:0072523	purine-containing compound catabolic process	6/119	149/18888	0.0402684563758389	6.39151768089786	5.26096443706897	0.000363546363871334	0.00134945742038846	0.000577180320815522	PPARA/PRKACA/STAT3/XDH/HIF1A/MTOR	6
BP	GO:0051153	regulation of striated muscle cell differentiation	5/119	97/18888	0.0515463917525773	8.18158191111496	5.64631941610819	0.000370430856629577	0.00136992225414671	0.000585933393817726	PPARA/BCL2/EDN1/TGFB1/MTOR	5
BP	GO:0072526	pyridine-containing compound catabolic process	5/119	97/18888	0.0515463917525773	8.18158191111496	5.64631941610819	0.000370430856629577	0.00136992225414671	0.000585933393817726	PPARA/PRKACA/STAT3/HIF1A/MTOR	5
BP	GO:0010656	negative regulation of muscle cell apoptotic process	4/119	54/18888	0.0740740740740741	11.7572362278245	6.30319446871536	0.000371429736233055	0.00136992225414671	0.000585933393817726	ESR1/IGF1R/EDN1/NFE2L2	4
BP	GO:0010874	regulation of cholesterol efflux	4/119	54/18888	0.0740740740740741	11.7572362278245	6.30319446871536	0.000371429736233055	0.00136992225414671	0.000585933393817726	SIRT1/PPARG/NFKBIA/PON1	4
BP	GO:0030520	intracellular estrogen receptor signaling pathway	4/119	54/18888	0.0740740740740741	11.7572362278245	6.30319446871536	0.000371429736233055	0.00136992225414671	0.000585933393817726	ESR1/SRC/AR/ESR2	4
BP	GO:0035306	positive regulation of dephosphorylation	4/119	54/18888	0.0740740740740741	11.7572362278245	6.30319446871536	0.000371429736233055	0.00136992225414671	0.000585933393817726	SRC/PRKCD/TGFB1/MTOR	4
BP	GO:0071385	cellular response to glucocorticoid stimulus	4/119	54/18888	0.0740740740740741	11.7572362278245	6.30319446871536	0.000371429736233055	0.00136992225414671	0.000585933393817726	CYP1B1/EGFR/IGF1R/EDN1	4
BP	GO:0140014	mitotic nuclear division	8/119	277/18888	0.0288808664259928	4.58404878196766	4.78479511285169	0.000372420569632998	0.00137232570558753	0.000586961380957385	TNF/EDN1/IL1B/BIRC5/CCNB1/IL1A/CD28/TGFA	8
BP	GO:0002705	positive regulation of leukocyte mediated immunity	6/119	150/18888	0.04	6.34890756302521	5.23701127161366	0.000376771154384922	0.00138457410594132	0.000592200179558116	KIT/TNF/IL6/IL1B/TGFB1/CD28	6
BP	GO:0035107	appendage morphogenesis	6/119	150/18888	0.04	6.34890756302521	5.23701127161366	0.000376771154384922	0.00138457410594132	0.000592200179558116	HDAC2/BAX/CTNNB1/GJA1/COL2A1/TGFB2	6
BP	GO:0035108	limb morphogenesis	6/119	150/18888	0.04	6.34890756302521	5.23701127161366	0.000376771154384922	0.00138457410594132	0.000592200179558116	HDAC2/BAX/CTNNB1/GJA1/COL2A1/TGFB2	6
BP	GO:0009191	ribonucleoside diphosphate catabolic process	5/119	98/18888	0.0510204081632653	8.09809638140971	5.60952313647389	0.000388402073223425	0.00142343730820831	0.000608822471757543	PPARA/PRKACA/STAT3/HIF1A/MTOR	5
BP	GO:0034109	homotypic cell-cell adhesion	5/119	98/18888	0.0510204081632653	8.09809638140971	5.60952313647389	0.000388402073223425	0.00142343730820831	0.000608822471757543	SYK/ITGB3/IL6/PRKCA/PRKCD	5
BP	GO:0046031	ADP metabolic process	5/119	98/18888	0.0510204081632653	8.09809638140971	5.60952313647389	0.000388402073223425	0.00142343730820831	0.000608822471757543	PPARA/PRKACA/STAT3/HIF1A/MTOR	5
BP	GO:0120161	regulation of cold-induced thermogenesis	6/119	151/18888	0.0397350993377483	6.30686181757471	5.21327492595159	0.000390369469627535	0.00142935282725159	0.000611352615449076	SYK/IGF1R/VEGFA/GJA1/DDIT3/CCR2	6
BP	GO:0006837	serotonin transport	3/119	23/18888	0.130434782608696	20.7029594446474	7.52837736653546	0.000393858406242998	0.00143563163212538	0.000614038141169738	SYK/ITGB3/MAOB	3
BP	GO:0010893	positive regulation of steroid biosynthetic process	3/119	23/18888	0.130434782608696	20.7029594446474	7.52837736653546	0.000393858406242998	0.00143563163212538	0.000614038141169738	IGF1R/TNF/IL1A	3
BP	GO:0072574	hepatocyte proliferation	3/119	23/18888	0.130434782608696	20.7029594446474	7.52837736653546	0.000393858406242998	0.00143563163212538	0.000614038141169738	TNF/IL6/TGFA	3
BP	GO:0072575	epithelial cell proliferation involved in liver morphogenesis	3/119	23/18888	0.130434782608696	20.7029594446474	7.52837736653546	0.000393858406242998	0.00143563163212538	0.000614038141169738	TNF/IL6/TGFA	3
BP	GO:1903579	negative regulation of ATP metabolic process	3/119	23/18888	0.130434782608696	20.7029594446474	7.52837736653546	0.000393858406242998	0.00143563163212538	0.000614038141169738	PPARA/PRKACA/STAT3	3
BP	GO:0032210	regulation of telomere maintenance via telomerase	4/119	55/18888	0.0727272727272727	11.5434682964095	6.23504355678694	0.000398626228867424	0.00145170272006985	0.000620911952492345	SRC/MAPK1/TP53/CTNNB1	4
BP	GO:0106106	cold-induced thermogenesis	6/119	152/18888	0.0394736842105263	6.26536930561698	5.18975189561974	0.000404348662684436	0.00147121824570254	0.000629258994181383	SYK/IGF1R/VEGFA/GJA1/DDIT3/CCR2	6
BP	GO:0002709	regulation of T cell mediated immunity	5/119	99/18888	0.0505050505050505	8.01629742806213	5.57324530353094	0.000407024350367478	0.00147829490268116	0.000632285771524269	AHR/IL6/IL1B/CD80/CCR2	5
BP	GO:0019217	regulation of fatty acid metabolic process	5/119	99/18888	0.0505050505050505	8.01629742806213	5.57324530353094	0.000407024350367478	0.00147829490268116	0.000632285771524269	PTGS2/SIRT1/PPARA/PPARG/IL1B	5
BP	GO:0006936	muscle contraction	9/119	355/18888	0.0253521126760563	4.02395549769203	4.57984851042176	0.000416750720061478	0.00151226315100335	0.000646814428870493	PTGS2/KIT/LTB4R/PRKACA/TNF/SOD1/EDN1/GJA1/MTOR	9
BP	GO:0070231	T cell apoptotic process	4/119	56/18888	0.0714285714285714	11.3373349339736	6.16863086113787	0.000427216098942209	0.00154746314800374	0.000661869920992311	BCL2/BAX/TP53/HIF1A	4
BP	GO:2000648	positive regulation of stem cell proliferation	4/119	56/18888	0.0714285714285714	11.3373349339736	6.16863086113787	0.000427216098942209	0.00154746314800374	0.000661869920992311	FGF2/CTNNB1/GJA1/TGFB1	4
BP	GO:0042552	myelination	6/119	154/18888	0.038961038961039	6.1840008730765	5.14333215889637	0.000433479460460204	0.00156874588284614	0.00067097282082344	MAPK1/TNF/SOD1/CTNNB1/PTEN/MTOR	6
BP	GO:0003300	cardiac muscle hypertrophy	5/119	101/18888	0.0495049504950495	7.85755886513021	5.50219423065272	0.000446283383315241	0.00160714236205532	0.000687395489559265	HDAC2/PPARA/PPARG/PRKCA/EDN1	5
BP	GO:0010906	regulation of glucose metabolic process	5/119	101/18888	0.0495049504950495	7.85755886513021	5.50219423065272	0.000446283383315241	0.00160714236205532	0.000687395489559265	SRC/SIRT1/PPARA/PRKACA/TP53	5
BP	GO:0120162	positive regulation of cold-induced thermogenesis	5/119	101/18888	0.0495049504950495	7.85755886513021	5.50219423065272	0.000446283383315241	0.00160714236205532	0.000687395489559265	SYK/IGF1R/VEGFA/GJA1/CCR2	5
BP	GO:0003091	renal water homeostasis	3/119	24/18888	0.125	19.8403361344538	7.35379937828065	0.000448061439544835	0.00160714236205532	0.000687395489559265	AKR1B1/CYP11B2/PRKACA	3
BP	GO:0035162	embryonic hemopoiesis	3/119	24/18888	0.125	19.8403361344538	7.35379937828065	0.000448061439544835	0.00160714236205532	0.000687395489559265	KIT/VEGFA/HIF1A	3
BP	GO:0035357	peroxisome proliferator activated receptor signaling pathway	3/119	24/18888	0.125	19.8403361344538	7.35379937828065	0.000448061439544835	0.00160714236205532	0.000687395489559265	ALOX15/SIRT1/PPARG	3
BP	GO:0043373	CD4-positive, alpha-beta T cell lineage commitment	3/119	24/18888	0.125	19.8403361344538	7.35379937828065	0.000448061439544835	0.00160714236205532	0.000687395489559265	STAT3/IL6/MTOR	3
BP	GO:0046641	positive regulation of alpha-beta T cell proliferation	3/119	24/18888	0.125	19.8403361344538	7.35379937828065	0.000448061439544835	0.00160714236205532	0.000687395489559265	SYK/CCR2/CD28	3
BP	GO:0051152	positive regulation of smooth muscle cell differentiation	3/119	24/18888	0.125	19.8403361344538	7.35379937828065	0.000448061439544835	0.00160714236205532	0.000687395489559265	KIT/SIRT1/SOD2	3
BP	GO:0061042	vascular wound healing	3/119	24/18888	0.125	19.8403361344538	7.35379937828065	0.000448061439544835	0.00160714236205532	0.000687395489559265	ALOX5/VEGFA/TNF	3
BP	GO:0051961	negative regulation of nervous system development	6/119	155/18888	0.0387096774193548	6.1441040932502	5.12042883250449	0.000448646136081131	0.00160781423080979	0.000687682856479772	TNF/IL6/TP53/CTNNB1/IL1B/PTEN	6
BP	GO:0031663	lipopolysaccharide-mediated signaling pathway	4/119	57/18888	0.0701754385964912	11.1384343210969	6.10388063168237	0.000457239793555377	0.00163426873208927	0.000698997787432619	MAPK1/NFKBIA/PRKCA/NOS3	4
BP	GO:0061900	glial cell activation	4/119	57/18888	0.0701754385964912	11.1384343210969	6.10388063168237	0.000457239793555377	0.00163426873208927	0.000698997787432619	EGFR/TNF/IL6/IL1B	4
BP	GO:0070542	response to fatty acid	4/119	57/18888	0.0701754385964912	11.1384343210969	6.10388063168237	0.000457239793555377	0.00163426873208927	0.000698997787432619	PTGS2/SRC/CAT/EDN1	4
BP	GO:0007272	ensheathment of neurons	6/119	156/18888	0.0384615384615385	6.10471881060116	5.09772557704621	0.000464223830527494	0.00165484547869096	0.00070779872699949	MAPK1/TNF/SOD1/CTNNB1/PTEN/MTOR	6
BP	GO:0008366	axon ensheathment	6/119	156/18888	0.0384615384615385	6.10471881060116	5.09772557704621	0.000464223830527494	0.00165484547869096	0.00070779872699949	MAPK1/TNF/SOD1/CTNNB1/PTEN/MTOR	6
BP	GO:0045667	regulation of osteoblast differentiation	6/119	156/18888	0.0384615384615385	6.10471881060116	5.09772557704621	0.000464223830527494	0.00165484547869096	0.00070779872699949	PPARG/PRKACA/TNF/IL6/FGF2/CTNNB1	6
BP	GO:0001841	neural tube formation	5/119	102/18888	0.0490196078431373	7.7805239742956	5.46739670176154	0.000466951132874211	0.0016587219346875	0.000709456737161133	PRKACA/CASP3/HIF1A/TGFB1/TGFB2	5
BP	GO:0009134	nucleoside diphosphate catabolic process	5/119	102/18888	0.0490196078431373	7.7805239742956	5.46739670176154	0.000466951132874211	0.0016587219346875	0.000709456737161133	PPARA/PRKACA/STAT3/HIF1A/MTOR	5
BP	GO:0046620	regulation of organ growth	5/119	102/18888	0.0490196078431373	7.7805239742956	5.46739670176154	0.000466951132874211	0.0016587219346875	0.000709456737161133	PPARA/SOD1/EDN1/FGF2/PTEN	5
BP	GO:2000177	regulation of neural precursor cell proliferation	5/119	102/18888	0.0490196078431373	7.7805239742956	5.46739670176154	0.000466951132874211	0.0016587219346875	0.000709456737161133	VEGFA/TP53/HIF1A/FGF2/CTNNB1	5
BP	GO:0042176	regulation of protein catabolic process	9/119	362/18888	0.0248618784530387	3.94614420353777	4.50662954271952	0.000479916557197538	0.00170328279861512	0.000728515992643354	EGFR/RELA/PRKACA/IL10/TNF/ODC1/IL1B/NFE2L2/NQO1	9
BP	GO:0070167	regulation of biomineral tissue development	5/119	103/18888	0.0485436893203883	7.70498490658399	5.43306900377221	0.000488331925787755	0.00173003820782046	0.000739959625792033	ALOX5/HIF1A/GJA1/NOS3/TGFB1	5
BP	GO:0042733	embryonic digit morphogenesis	4/119	58/18888	0.0689655172413793	10.9463923500435	6.04072168790421	0.000488737931670486	0.00173003820782046	0.000739959625792033	HDAC2/BAX/CTNNB1/GJA1	4
BP	GO:0061005	cell differentiation involved in kidney development	4/119	58/18888	0.0689655172413793	10.9463923500435	6.04072168790421	0.000488737931670486	0.00173003820782046	0.000739959625792033	MMP9/STAT1/EDN1/CTNNB1	4
BP	GO:0000723	telomere maintenance	6/119	158/18888	0.0379746835443038	6.02744388894798	5.05290683281994	0.000496643208888362	0.00175648463563139	0.00075127110361839	SRC/MAPK1/TP53/CTNNB1/MYC/BRCA2	6
BP	GO:0002070	epithelial cell maturation	3/119	25/18888	0.12	19.0467226890756	7.18947818976614	0.000506828410880876	0.00177236624928611	0.000758063874346687	AKR1B1/HIF1A/GJA1	3
BP	GO:0008211	glucocorticoid metabolic process	3/119	25/18888	0.12	19.0467226890756	7.18947818976614	0.000506828410880876	0.00177236624928611	0.000758063874346687	CYP11B1/CYP11B2/CYP17A1	3
BP	GO:0009110	vitamin biosynthetic process	3/119	25/18888	0.12	19.0467226890756	7.18947818976614	0.000506828410880876	0.00177236624928611	0.000758063874346687	CYP3A4/AKR1B1/TNF	3
BP	GO:0014856	skeletal muscle cell proliferation	3/119	25/18888	0.12	19.0467226890756	7.18947818976614	0.000506828410880876	0.00177236624928611	0.000758063874346687	SRC/FOS/FGF2	3
BP	GO:0036119	response to platelet-derived growth factor	3/119	25/18888	0.12	19.0467226890756	7.18947818976614	0.000506828410880876	0.00177236624928611	0.000758063874346687	SRC/ITGB3/DDIT3	3
BP	GO:0042659	regulation of cell fate specification	3/119	25/18888	0.12	19.0467226890756	7.18947818976614	0.000506828410880876	0.00177236624928611	0.000758063874346687	AR/HDAC2/FGF2	3
BP	GO:0045662	negative regulation of myoblast differentiation	3/119	25/18888	0.12	19.0467226890756	7.18947818976614	0.000506828410880876	0.00177236624928611	0.000758063874346687	TNF/TGFB1/DDIT3	3
BP	GO:0048011	neurotrophin TRK receptor signaling pathway	3/119	25/18888	0.12	19.0467226890756	7.18947818976614	0.000506828410880876	0.00177236624928611	0.000758063874346687	SRC/CASP3/NTRK1	3
BP	GO:0050927	positive regulation of positive chemotaxis	3/119	25/18888	0.12	19.0467226890756	7.18947818976614	0.000506828410880876	0.00177236624928611	0.000758063874346687	VEGFA/F3/CXCL8	3
BP	GO:0072576	liver morphogenesis	3/119	25/18888	0.12	19.0467226890756	7.18947818976614	0.000506828410880876	0.00177236624928611	0.000758063874346687	TNF/IL6/TGFA	3
BP	GO:0090023	positive regulation of neutrophil chemotaxis	3/119	25/18888	0.12	19.0467226890756	7.18947818976614	0.000506828410880876	0.00177236624928611	0.000758063874346687	EDN1/CXCL8/C3AR1	3
BP	GO:1901863	positive regulation of muscle tissue development	3/119	25/18888	0.12	19.0467226890756	7.18947818976614	0.000506828410880876	0.00177236624928611	0.000758063874346687	BCL2/CTNNB1/GJA1	3
BP	GO:1902993	positive regulation of amyloid precursor protein catabolic process	3/119	25/18888	0.12	19.0467226890756	7.18947818976614	0.000506828410880876	0.00177236624928611	0.000758063874346687	RELA/TNF/CASP3	3
BP	GO:0045089	positive regulation of innate immune response	9/119	365/18888	0.0246575342465753	3.91371014159088	4.47580872093072	0.000509298666273211	0.00177946666989759	0.000761100815701445	ESR1/SYK/RELA/SRC/TNF/MAPK8/NFKBIA/XIAP/BIRC3	9
BP	GO:0014897	striated muscle hypertrophy	5/119	104/18888	0.0480769230769231	7.63089851325145	5.39919999331269	0.000510441593560692	0.00178192121444915	0.000762150656022685	HDAC2/PPARA/PPARG/PRKCA/EDN1	5
BP	GO:0031098	stress-activated protein kinase signaling cascade	4/119	59/18888	0.0677966101694915	10.7608602763139	5.97908706974387	0.000521751289445608	0.00181983251473873	0.0007783658074851	MAPK1/MAPK8/MYC/TGFB2	4
BP	GO:0000280	nuclear division	10/119	446/18888	0.0224215246636771	3.5588046877944	4.35446658154417	0.000523842717585874	0.00182398247448576	0.000780140798723777	TNF/EDN1/IL1B/BIRC5/CCNB1/PTEN/IL1A/CD28/BRCA2/TGFA	10
BP	GO:0042391	regulation of membrane potential	10/119	446/18888	0.0224215246636771	3.5588046877944	4.35446658154417	0.000523842717585874	0.00182398247448576	0.000780140798723777	SRC/BCL2/BAX/TNF/SOD1/EDN1/GJA1/SOD2/PTEN/MTOR	10
BP	GO:1901222	regulation of non-canonical NF-kappaB signal transduction	5/119	105/18888	0.0476190476190476	7.55822328931573	5.36577889677097	0.000533296097245399	0.00185530181380471	0.000793536483569204	EGFR/RELA/TNF/EDN1/IL1B	5
BP	GO:0007605	sensory perception of sound	6/119	161/18888	0.0372670807453416	5.91513126989926	4.98710322639366	0.000548550109562423	0.00190673002000822	0.000815532989799804	KIT/CASP3/SOD1/BIRC5/DDIT3/COL2A1	6
BP	GO:0001706	endoderm formation	4/119	60/18888	0.0666666666666667	10.581512605042	5.91891372057013	0.000556320785840625	0.0019225802305843	0.000822312329026871	MMP9/MMP2/ITGA5/CTNNB1	4
BP	GO:0006940	regulation of smooth muscle contraction	4/119	60/18888	0.0666666666666667	10.581512605042	5.91891372057013	0.000556320785840625	0.0019225802305843	0.000822312329026871	PTGS2/KIT/SOD1/EDN1	4
BP	GO:0097300	programmed necrotic cell death	4/119	60/18888	0.0666666666666667	10.581512605042	5.91891372057013	0.000556320785840625	0.0019225802305843	0.000822312329026871	BAX/TNF/TP53/BIRC3	4
BP	GO:1905517	macrophage migration	4/119	60/18888	0.0666666666666667	10.581512605042	5.91891372057013	0.000556320785840625	0.0019225802305843	0.000822312329026871	MMP2/MAPK1/C3AR1/CCR2	4
BP	GO:0014896	muscle hypertrophy	5/119	106/18888	0.0471698113207547	7.4869192960203	5.33279529462132	0.000556911525023429	0.0019225802305843	0.000822312329026871	HDAC2/PPARA/PPARG/PRKCA/EDN1	5
BP	GO:0032204	regulation of telomere maintenance	5/119	106/18888	0.0471698113207547	7.4869192960203	5.33279529462132	0.000556911525023429	0.0019225802305843	0.000822312329026871	SRC/MAPK1/TP53/CTNNB1/MYC	5
BP	GO:0035303	regulation of dephosphorylation	5/119	106/18888	0.0471698113207547	7.4869192960203	5.33279529462132	0.000556911525023429	0.0019225802305843	0.000822312329026871	SRC/TNF/PRKCD/TGFB1/MTOR	5
BP	GO:0046425	regulation of receptor signaling pathway via JAK-STAT	5/119	106/18888	0.0471698113207547	7.4869192960203	5.33279529462132	0.000556911525023429	0.0019225802305843	0.000822312329026871	CYP1B1/KIT/IL10/TNF/IL6	5
BP	GO:0001783	B cell apoptotic process	3/119	26/18888	0.115384615384615	18.3141564318035	7.03442404146584	0.000570312734437965	0.00194724499876456	0.00083286176807996	BCL2/BAX/IL10	3
BP	GO:0002053	positive regulation of mesenchymal cell proliferation	3/119	26/18888	0.115384615384615	18.3141564318035	7.03442404146584	0.000570312734437965	0.00194724499876456	0.00083286176807996	STAT1/CTNNB1/MYC	3
BP	GO:0002092	positive regulation of receptor internalization	3/119	26/18888	0.115384615384615	18.3141564318035	7.03442404146584	0.000570312734437965	0.00194724499876456	0.00083286176807996	SYK/VEGFA/SELE	3
BP	GO:0035902	response to immobilization stress	3/119	26/18888	0.115384615384615	18.3141564318035	7.03442404146584	0.000570312734437965	0.00194724499876456	0.00083286176807996	CYP1A1/FOS/SOD2	3
BP	GO:0044346	fibroblast apoptotic process	3/119	26/18888	0.115384615384615	18.3141564318035	7.03442404146584	0.000570312734437965	0.00194724499876456	0.00083286176807996	CASP3/TP53/MYC	3
BP	GO:0048641	regulation of skeletal muscle tissue development	3/119	26/18888	0.115384615384615	18.3141564318035	7.03442404146584	0.000570312734437965	0.00194724499876456	0.00083286176807996	BCL2/CTNNB1/TGFB1	3
BP	GO:0050926	regulation of positive chemotaxis	3/119	26/18888	0.115384615384615	18.3141564318035	7.03442404146584	0.000570312734437965	0.00194724499876456	0.00083286176807996	VEGFA/F3/CXCL8	3
BP	GO:0060065	uterus development	3/119	26/18888	0.115384615384615	18.3141564318035	7.03442404146584	0.000570312734437965	0.00194724499876456	0.00083286176807996	ESR1/SRC/TGFB2	3
BP	GO:0060333	type II interferon-mediated signaling pathway	3/119	26/18888	0.115384615384615	18.3141564318035	7.03442404146584	0.000570312734437965	0.00194724499876456	0.00083286176807996	PPARG/TP53/STAT1	3
BP	GO:0060740	prostate gland epithelium morphogenesis	3/119	26/18888	0.115384615384615	18.3141564318035	7.03442404146584	0.000570312734437965	0.00194724499876456	0.00083286176807996	ESR1/MMP2/AR	3
BP	GO:0070102	interleukin-6-mediated signaling pathway	3/119	26/18888	0.115384615384615	18.3141564318035	7.03442404146584	0.000570312734437965	0.00194724499876456	0.00083286176807996	SRC/STAT3/IL6	3
BP	GO:2000272	negative regulation of signaling receptor activity	3/119	26/18888	0.115384615384615	18.3141564318035	7.03442404146584	0.000570312734437965	0.00194724499876456	0.00083286176807996	PPARA/PPARG/TNF	3
BP	GO:2000737	negative regulation of stem cell differentiation	3/119	26/18888	0.115384615384615	18.3141564318035	7.03442404146584	0.000570312734437965	0.00194724499876456	0.00083286176807996	ESRRB/STAT3/NFE2L2	3
BP	GO:0044772	mitotic cell cycle phase transition	10/119	451/18888	0.0221729490022173	3.51935009036874	4.31187406685596	0.000571098398249836	0.00194828340583376	0.000833305908158986	EGFR/ABCB1/CYP1A1/CCND1/BCL2/TP53/MYC/BIRC5/CCNB1/PTEN	10
BP	GO:0007281	germ cell development	9/119	371/18888	0.0242587601078167	3.85041563795329	4.41513753967949	0.000572509034210549	0.00195145033901928	0.000834660446275124	KIT/SRC/PRKACA/BCL2/BAX/EDN1/CTNNB1/MTOR/BRCA2	9
BP	GO:0001933	negative regulation of protein phosphorylation	8/119	296/18888	0.027027027027027	4.28980240744947	4.54241718221876	0.000577437043451973	0.00196659114293492	0.000841136363135782	SIRT1/PPARG/BAX/XDH/IL1B/PRKCD/TGFB1/PTEN	8
BP	GO:0030316	osteoclast differentiation	5/119	107/18888	0.0467289719626168	7.41694808764627	5.30023910655616	0.000581304089770752	0.0019780961709104	0.000846057211795065	SRC/FOS/TNF/CTNNB1/MTOR	5
BP	GO:0030307	positive regulation of cell growth	6/119	163/18888	0.0368098159509202	5.84255297210909	4.94415039318242	0.000585433235517087	0.0019904730007581	0.000851350941344619	EGFR/VEGFA/BCL2/EDN1/MTOR/TGFB2	6
BP	GO:0003179	heart valve morphogenesis	4/119	61/18888	0.0655737704918033	10.4080451852872	5.86014219880691	0.000592487468499145	0.00201107743082847	0.000860163721487632	NOS3/TGFB1/MTOR/TGFB2	4
BP	GO:0048599	oocyte development	4/119	61/18888	0.0655737704918033	10.4080451852872	5.86014219880691	0.000592487468499145	0.00201107743082847	0.000860163721487632	BCL2/EDN1/CTNNB1/BRCA2	4
BP	GO:0072594	establishment of protein localization to organelle	10/119	454/18888	0.0220264317180617	3.4960944730315	4.28660589820135	0.000601111752381068	0.00203864052819262	0.000871952813265519	PTGS2/SYK/STAT3/BAX/TP53/NFKBIA/PRKCD/TGFB1/DDIT3/BRCA2	10
BP	GO:1901796	regulation of signal transduction by p53 class mediator	5/119	108/18888	0.0462962962962963	7.34827264239029	5.26810057737495	0.000606490126607606	0.00205515833522142	0.0008790176920946	SIRT1/BCL2/TP53/MYC/MTOR	5
BP	GO:0051651	maintenance of location in cell	7/119	228/18888	0.0307017543859649	4.87306501547988	4.68490506602389	0.000607511218127771	0.00205689572263177	0.000879760795068976	LCK/SIRT1/ITGB3/PRKACA/BAX/FGF2/DDIT3	7
BP	GO:0002090	regulation of receptor internalization	4/119	62/18888	0.0645161290322581	10.2401734887503	5.80271641520244	0.00063029249990148	0.00212336673988459	0.00090819130534908	SYK/ITGB3/VEGFA/SELE	4
BP	GO:0002712	regulation of B cell mediated immunity	4/119	62/18888	0.0645161290322581	10.2401734887503	5.80271641520244	0.00063029249990148	0.00212336673988459	0.00090819130534908	IL10/TNF/TGFB1/CD28	4
BP	GO:0002763	positive regulation of myeloid leukocyte differentiation	4/119	62/18888	0.0645161290322581	10.2401734887503	5.80271641520244	0.00063029249990148	0.00212336673988459	0.00090819130534908	FOS/TNF/PRKCA/TGFB1	4
BP	GO:0002889	regulation of immunoglobulin mediated immune response	4/119	62/18888	0.0645161290322581	10.2401734887503	5.80271641520244	0.00063029249990148	0.00212336673988459	0.00090819130534908	IL10/TNF/TGFB1/CD28	4
BP	GO:0032731	positive regulation of interleukin-1 beta production	4/119	62/18888	0.0645161290322581	10.2401734887503	5.80271641520244	0.00063029249990148	0.00212336673988459	0.00090819130534908	RELA/STAT3/TNF/IL6	4
BP	GO:0033619	membrane protein proteolysis	4/119	62/18888	0.0645161290322581	10.2401734887503	5.80271641520244	0.00063029249990148	0.00212336673988459	0.00090819130534908	IL10/TNF/IL1B/TGFB1	4
BP	GO:0045940	positive regulation of steroid metabolic process	3/119	27/18888	0.111111111111111	17.6358543417367	6.887776358281	0.000638664458725843	0.00214265041459764	0.000916439181413359	IGF1R/TNF/IL1A	3
BP	GO:0050996	positive regulation of lipid catabolic process	3/119	27/18888	0.111111111111111	17.6358543417367	6.887776358281	0.000638664458725843	0.00214265041459764	0.000916439181413359	PPARA/IL1B/PRKCD	3
BP	GO:0051043	regulation of membrane protein ectodomain proteolysis	3/119	27/18888	0.111111111111111	17.6358543417367	6.887776358281	0.000638664458725843	0.00214265041459764	0.000916439181413359	IL10/TNF/IL1B	3
BP	GO:0060384	innervation	3/119	27/18888	0.111111111111111	17.6358543417367	6.887776358281	0.000638664458725843	0.00214265041459764	0.000916439181413359	EDN1/VCAM1/NTRK1	3
BP	GO:0071624	positive regulation of granulocyte chemotaxis	3/119	27/18888	0.111111111111111	17.6358543417367	6.887776358281	0.000638664458725843	0.00214265041459764	0.000916439181413359	EDN1/CXCL8/C3AR1	3
BP	GO:0007173	epidermal growth factor receptor signaling pathway	5/119	110/18888	0.0454545454545455	7.21466768525592	5.20503902067188	0.000659308553451207	0.00220277655430519	0.000942155905840136	EGFR/MMP9/SRC/TGFB1/TGFA	5
BP	GO:0009135	purine nucleoside diphosphate metabolic process	5/119	110/18888	0.0454545454545455	7.21466768525592	5.20503902067188	0.000659308553451207	0.00220277655430519	0.000942155905840136	PPARA/PRKACA/STAT3/HIF1A/MTOR	5
BP	GO:0009179	purine ribonucleoside diphosphate metabolic process	5/119	110/18888	0.0454545454545455	7.21466768525592	5.20503902067188	0.000659308553451207	0.00220277655430519	0.000942155905840136	PPARA/PRKACA/STAT3/HIF1A/MTOR	5
BP	GO:0048477	oogenesis	5/119	110/18888	0.0454545454545455	7.21466768525592	5.20503902067188	0.000659308553451207	0.00220277655430519	0.000942155905840136	SRC/BCL2/EDN1/CTNNB1/BRCA2	5
BP	GO:0051100	negative regulation of binding	5/119	110/18888	0.0454545454545455	7.21466768525592	5.20503902067188	0.000659308553451207	0.00220277655430519	0.000942155905840136	BAX/IL10/JUN/MAPK8/PRKCD	5
BP	GO:0009166	nucleotide catabolic process	6/119	167/18888	0.0359281437125748	5.70261158355558	4.86034644597512	0.000664962679626941	0.00221800412347123	0.000948668933315998	PPARA/PRKACA/STAT3/XDH/HIF1A/MTOR	6
BP	GO:0050796	regulation of insulin secretion	6/119	167/18888	0.0359281437125748	5.70261158355558	4.86034644597512	0.000664962679626941	0.00221800412347123	0.000948668933315998	ALOX5/PRKACA/TNF/IL6/HIF1A/IL1B	6
BP	GO:1904356	regulation of telomere maintenance via telomere lengthening	4/119	63/18888	0.0634920634920635	10.077631052421	5.74658339308741	0.000669777143784967	0.0022322226719555	0.000954750389649256	SRC/MAPK1/TP53/CTNNB1	4
BP	GO:0019318	hexose metabolic process	7/119	232/18888	0.0301724137931034	4.78904665314402	4.62380044268359	0.000673260810143889	0.00224198620398533	0.000958926378060693	AKR1B1/SRC/SIRT1/PPARA/PRKACA/TNF/TP53	7
BP	GO:0003205	cardiac chamber development	6/119	168/18888	0.0357142857142857	5.66866746698679	4.83981837525323	0.000686094450594612	0.00228096807486097	0.000975599426352586	IGF1R/TP53/HIF1A/NOS3/TGFB1/TGFB2	6
BP	GO:0050792	regulation of viral process	6/119	168/18888	0.0357142857142857	5.66866746698679	4.83981837525323	0.000686094450594612	0.00228096807486097	0.000975599426352586	PPARA/BCL2/TNF/STAT1/CXCL8/CD28	6
BP	GO:0090263	positive regulation of canonical Wnt signaling pathway	5/119	111/18888	0.045045045045045	7.14967067908244	5.17409799100082	0.000686974202671897	0.0022820177537032	0.000976048387514129	EGFR/SRC/FGF2/TGFB1/XIAP	5
BP	GO:0007204	positive regulation of cytosolic calcium ion concentration	6/119	169/18888	0.0355029585798817	5.63512505593954	4.81945455875661	0.000707742964333548	0.00233647577740346	0.000999340785714623	ESR1/BCL2/BAX/EDN1/C3AR1/CCR2	6
BP	GO:1990845	adaptive thermogenesis	6/119	169/18888	0.0355029585798817	5.63512505593954	4.81945455875661	0.000707742964333548	0.00233647577740346	0.000999340785714623	SYK/IGF1R/VEGFA/GJA1/DDIT3/CCR2	6
BP	GO:0000082	G1/S transition of mitotic cell cycle	7/119	234/18888	0.0299145299145299	4.74811463046757	4.59376961524811	0.00070818819036304	0.00233647577740346	0.000999340785714623	EGFR/CYP1A1/CCND1/BCL2/TP53/MYC/PTEN	7
BP	GO:0030888	regulation of B cell proliferation	4/119	64/18888	0.0625	9.92016806722689	5.69169304928093	0.00071098275182816	0.00233647577740346	0.000999340785714623	AHR/BCL2/IL10/CASP3	4
BP	GO:0043124	negative regulation of canonical NF-kappaB signal transduction	4/119	64/18888	0.0625	9.92016806722689	5.69169304928093	0.00071098275182816	0.00233647577740346	0.000999340785714623	ESR1/SIRT1/NFKBIA/STAT1	4
BP	GO:0071384	cellular response to corticosteroid stimulus	4/119	64/18888	0.0625	9.92016806722689	5.69169304928093	0.00071098275182816	0.00233647577740346	0.000999340785714623	CYP1B1/EGFR/IGF1R/EDN1	4
BP	GO:2000179	positive regulation of neural precursor cell proliferation	4/119	64/18888	0.0625	9.92016806722689	5.69169304928093	0.00071098275182816	0.00233647577740346	0.000999340785714623	VEGFA/HIF1A/FGF2/CTNNB1	4
BP	GO:0003156	regulation of animal organ formation	3/119	28/18888	0.107142857142857	17.0060024009604	6.74878282578182	0.000712030309821669	0.00233647577740346	0.000999340785714623	AR/FGF2/CTNNB1	3
BP	GO:0010039	response to iron ion	3/119	28/18888	0.107142857142857	17.0060024009604	6.74878282578182	0.000712030309821669	0.00233647577740346	0.000999340785714623	CYP1A1/BCL2/HIF1A	3
BP	GO:0010165	response to X-ray	3/119	28/18888	0.107142857142857	17.0060024009604	6.74878282578182	0.000712030309821669	0.00233647577740346	0.000999340785714623	CASP3/TP53/BRCA2	3
BP	GO:0032104	regulation of response to extracellular stimulus	3/119	28/18888	0.107142857142857	17.0060024009604	6.74878282578182	0.000712030309821669	0.00233647577740346	0.000999340785714623	PPARA/BCL2/BAX	3
BP	GO:0032107	regulation of response to nutrient levels	3/119	28/18888	0.107142857142857	17.0060024009604	6.74878282578182	0.000712030309821669	0.00233647577740346	0.000999340785714623	PPARA/BCL2/BAX	3
BP	GO:0032770	positive regulation of monooxygenase activity	3/119	28/18888	0.107142857142857	17.0060024009604	6.74878282578182	0.000712030309821669	0.00233647577740346	0.000999340785714623	TNF/HIF1A/IL1B	3
BP	GO:0034698	response to gonadotropin	3/119	28/18888	0.107142857142857	17.0060024009604	6.74878282578182	0.000712030309821669	0.00233647577740346	0.000999340785714623	CYP1B1/EDN1/PAPPA	3
BP	GO:0060512	prostate gland morphogenesis	3/119	28/18888	0.107142857142857	17.0060024009604	6.74878282578182	0.000712030309821669	0.00233647577740346	0.000999340785714623	ESR1/MMP2/AR	3
BP	GO:0046822	regulation of nucleocytoplasmic transport	5/119	112/18888	0.0446428571428571	7.08583433373349	5.14353859231147	0.000715499837416952	0.00234595813791652	0.00100339651344662	PTGS2/PRKACA/IL1B/PRKCD/TGFB1	5
BP	GO:0016055	Wnt signaling pathway	10/119	466/18888	0.0214592274678112	3.40606628917662	4.18761321267526	0.000734558977533953	0.00240649848024484	0.00102929039766957	EGFR/SRC/CCND1/EDN1/FGF2/CTNNB1/TGFB1/DDIT3/PTEN/XIAP	10
BP	GO:0035249	synaptic transmission, glutamatergic	5/119	113/18888	0.0442477876106195	7.02312783520488	5.11335250677281	0.000744902366802654	0.00243841017482487	0.00104293944049017	PTGS2/EGFR/TNF/NTRK1/CCR2	5
BP	GO:0002011	morphogenesis of an epithelial sheet	4/119	65/18888	0.0615384615384615	9.76755009696186	5.63799799357392	0.000753950750595274	0.00246006833621652	0.00105220291509222	ITGA5/ITGB3/PTEN/MTOR	4
BP	GO:0009994	oocyte differentiation	4/119	65/18888	0.0615384615384615	9.76755009696186	5.63799799357392	0.000753950750595274	0.00246006833621652	0.00105220291509222	BCL2/EDN1/CTNNB1/BRCA2	4
BP	GO:0032613	interleukin-10 production	4/119	65/18888	0.0615384615384615	9.76755009696186	5.63799799357392	0.000753950750595274	0.00246006833621652	0.00105220291509222	SYK/STAT3/IL6/CD28	4
BP	GO:0032653	regulation of interleukin-10 production	4/119	65/18888	0.0615384615384615	9.76755009696186	5.63799799357392	0.000753950750595274	0.00246006833621652	0.00105220291509222	SYK/STAT3/IL6/CD28	4
BP	GO:0198738	cell-cell signaling by wnt	10/119	468/18888	0.0213675213675214	3.39151045033398	4.17142846431304	0.000759013435646117	0.00247459174909282	0.00105841476585285	EGFR/SRC/CCND1/EDN1/FGF2/CTNNB1/TGFB1/DDIT3/PTEN/XIAP	10
BP	GO:0042752	regulation of circadian rhythm	5/119	114/18888	0.043859649122807	6.96152145068554	5.08353167056578	0.000775198807217479	0.0025253255829323	0.00108011428007927	PPARA/PPARG/TP53/MAPK8/MTOR	5
BP	GO:0007263	nitric oxide mediated signal transduction	3/119	29/18888	0.103448275862069	16.4195885250652	6.61678246682516	0.000790553734167708	0.00257327466487735	0.00110062272005057	EGFR/VEGFA/NOS3	3
BP	GO:0015850	organic hydroxy compound transport	8/119	311/18888	0.0257234726688103	4.08289875435705	4.3650183115088	0.000796947947882103	0.00259152506485314	0.00110842865120029	SLC6A2/SYK/SIRT1/ITGB3/PPARG/MAOB/NFKBIA/PON1	8
BP	GO:0001655	urogenital system development	4/119	66/18888	0.0606060606060606	9.61955691367456	5.58545334495567	0.000798722628737484	0.00259152506485314	0.00110842865120029	ESR1/MMP2/AR/CTNNB1	4
BP	GO:0042531	positive regulation of tyrosine phosphorylation of STAT protein	4/119	66/18888	0.0606060606060606	9.61955691367456	5.58545334495567	0.000798722628737484	0.00259152506485314	0.00110842865120029	KIT/HDAC2/TNF/IL6	4
BP	GO:0050994	regulation of lipid catabolic process	4/119	66/18888	0.0606060606060606	9.61955691367456	5.58545334495567	0.000798722628737484	0.00259152506485314	0.00110842865120029	PPARA/TNF/IL1B/PRKCD	4
BP	GO:0051048	negative regulation of secretion	6/119	173/18888	0.0346820809248555	5.50483314713168	4.73959518365163	0.000799677497178733	0.00259254419357785	0.00110886454568306	MAOB/TNF/EDN1/GJA1/IL1B/CCR2	6
BP	GO:0008209	androgen metabolic process	3/119	30/18888	0.1	15.872268907563	6.49119184475682	0.000874374940926281	0.00281700232567021	0.0012048681799833	ESR1/CYP3A4/CYP17A1	3
BP	GO:0010955	negative regulation of protein processing	3/119	30/18888	0.1	15.872268907563	6.49119184475682	0.000874374940926281	0.00281700232567021	0.0012048681799833	PLAU/PLAT/XIAP	3
BP	GO:0045987	positive regulation of smooth muscle contraction	3/119	30/18888	0.1	15.872268907563	6.49119184475682	0.000874374940926281	0.00281700232567021	0.0012048681799833	PTGS2/KIT/EDN1	3
BP	GO:0060603	mammary gland duct morphogenesis	3/119	30/18888	0.1	15.872268907563	6.49119184475682	0.000874374940926281	0.00281700232567021	0.0012048681799833	ESR1/SRC/AR	3
BP	GO:0070168	negative regulation of biomineral tissue development	3/119	30/18888	0.1	15.872268907563	6.49119184475682	0.000874374940926281	0.00281700232567021	0.0012048681799833	HIF1A/NOS3/TGFB1	3
BP	GO:0072012	glomerulus vasculature development	3/119	30/18888	0.1	15.872268907563	6.49119184475682	0.000874374940926281	0.00281700232567021	0.0012048681799833	ITGB3/EDN1/PECAM1	3
BP	GO:1903318	negative regulation of protein maturation	3/119	30/18888	0.1	15.872268907563	6.49119184475682	0.000874374940926281	0.00281700232567021	0.0012048681799833	PLAU/PLAT/XIAP	3
BP	GO:1901292	nucleoside phosphate catabolic process	6/119	176/18888	0.0340909090909091	5.41100076394194	4.68131393223139	0.000874482185131433	0.00281700232567021	0.0012048681799833	PPARA/PRKACA/STAT3/XDH/HIF1A/MTOR	6
BP	GO:0042326	negative regulation of phosphorylation	8/119	316/18888	0.0253164556962025	4.01829592596532	4.30834452328674	0.000883481436099252	0.00284372783648176	0.00121629902520384	SIRT1/PPARG/BAX/XDH/IL1B/PRKCD/TGFB1/PTEN	8
BP	GO:0002704	negative regulation of leukocyte mediated immunity	4/119	68/18888	0.0588235294117647	9.33662876915472	5.48364729264752	0.000893844213164218	0.00287023308449399	0.00122763566118795	AHR/TGFB1/CD80/CCR2	4
BP	GO:0010611	regulation of cardiac muscle hypertrophy	4/119	68/18888	0.0588235294117647	9.33662876915472	5.48364729264752	0.000893844213164218	0.00287023308449399	0.00122763566118795	PPARA/PPARG/PRKCA/EDN1	4
BP	GO:0070918	regulatory ncRNA processing	4/119	68/18888	0.0588235294117647	9.33662876915472	5.48364729264752	0.000893844213164218	0.00287023308449399	0.00122763566118795	STAT3/IL6/TP53/TGFB1	4
BP	GO:0001959	regulation of cytokine-mediated signaling pathway	6/119	177/18888	0.0338983050847458	5.38043013815696	4.66218277858437	0.000900579750823966	0.00288499261427852	0.00123394850219161	SYK/PPARG/IL6/HIF1A/EDN1/XIAP	6
BP	GO:0017015	regulation of transforming growth factor beta receptor signaling pathway	6/119	177/18888	0.0338983050847458	5.38043013815696	4.66218277858437	0.000900579750823966	0.00288499261427852	0.00123394850219161	HDAC2/SIRT1/PPARA/PPARG/TP53/TGFB1	6
BP	GO:0050806	positive regulation of synaptic transmission	6/119	177/18888	0.0338983050847458	5.38043013815696	4.66218277858437	0.000900579750823966	0.00288499261427852	0.00123394850219161	PTGS2/EGFR/MAPK1/TNF/NTRK1/CCR2	6
BP	GO:0090092	regulation of transmembrane receptor protein serine/threonine kinase signaling pathway	8/119	317/18888	0.0252365930599369	4.00561991358057	4.2971493614735	0.000901661536359233	0.00288617292413723	0.00123445333592154	HDAC2/SIRT1/PPARA/PPARG/TP53/TGFB1/XIAP/TGFB2	8
BP	GO:0006090	pyruvate metabolic process	5/119	118/18888	0.0423728813559322	6.7255376726962	4.96774789055917	0.00090566761943158	0.00288985109481086	0.00123602653689649	PPARA/PRKACA/STAT3/HIF1A/MTOR	5
BP	GO:0009308	amine metabolic process	5/119	118/18888	0.0423728813559322	6.7255376726962	4.96774789055917	0.00090566761943158	0.00288985109481086	0.00123602653689649	CYP1A1/MAOB/ODC1/VCAM1/TGFB2	5
BP	GO:0010633	negative regulation of epithelial cell migration	5/119	118/18888	0.0423728813559322	6.7255376726962	4.96774789055917	0.00090566761943158	0.00288985109481086	0.00123602653689649	PPARG/TNF/FGF2/TGFB1/PTEN	5
BP	GO:1904659	glucose transmembrane transport	5/119	118/18888	0.0423728813559322	6.7255376726962	4.96774789055917	0.00090566761943158	0.00288985109481086	0.00123602653689649	SLC2A1/TNF/EDN1/IL1B/NFE2L2	5
BP	GO:0016485	protein processing	7/119	245/18888	0.0285714285714286	4.53493397358944	4.43446112969493	0.000926820011351672	0.00295501478796601	0.00126389788782062	SRC/PRKACA/PLAU/CASP3/F3/PLAT/XIAP	7
BP	GO:0032609	type II interferon production	5/119	119/18888	0.0420168067226891	6.66902054939623	4.93964056539032	0.000940692437645733	0.00299452525784	0.0012807970247129	IL10/TNF/IL1B/DDIT3/CCR2	5
BP	GO:0032649	regulation of type II interferon production	5/119	119/18888	0.0420168067226891	6.66902054939623	4.93964056539032	0.000940692437645733	0.00299452525784	0.0012807970247129	IL10/TNF/IL1B/DDIT3/CCR2	5
BP	GO:0019229	regulation of vasoconstriction	4/119	69/18888	0.0579710144927536	9.20131530873219	5.4343072220397	0.000944277095523675	0.00299885802864112	0.00128265020659417	PTGS2/EGFR/MMP2/EDN1	4
BP	GO:0048645	animal organ formation	4/119	69/18888	0.0579710144927536	9.20131530873219	5.4343072220397	0.000944277095523675	0.00299885802864112	0.00128265020659417	AR/MAPK1/FGF2/CTNNB1	4
BP	GO:0060191	regulation of lipase activity	4/119	69/18888	0.0579710144927536	9.20131530873219	5.4343072220397	0.000944277095523675	0.00299885802864112	0.00128265020659417	ESR1/EGFR/KIT/SELE	4
BP	GO:0022412	cellular process involved in reproduction in multicellular organism	10/119	482/18888	0.020746887966805	3.29300184804212	4.06052902044052	0.000949702969633311	0.00301372409030304	0.001289008612654	KIT/SRC/PRKACA/BCL2/BAX/EDN1/CTNNB1/PTEN/MTOR/BRCA2	10
BP	GO:0001945	lymph vessel development	3/119	31/18888	0.0967741935483871	15.3602602331255	6.37149373251337	0.000963630943895983	0.00304597718672121	0.00130280367743832	SYK/VEGFA/FGF2	3
BP	GO:0002431	Fc receptor mediated stimulatory signaling pathway	3/119	31/18888	0.0967741935483871	15.3602602331255	6.37149373251337	0.000963630943895983	0.00304597718672121	0.00130280367743832	SYK/SRC/PRKCD	3
BP	GO:0002825	regulation of T-helper 1 type immune response	3/119	31/18888	0.0967741935483871	15.3602602331255	6.37149373251337	0.000963630943895983	0.00304597718672121	0.00130280367743832	IL1B/CD80/CCR2	3
BP	GO:0033688	regulation of osteoblast proliferation	3/119	31/18888	0.0967741935483871	15.3602602331255	6.37149373251337	0.000963630943895983	0.00304597718672121	0.00130280367743832	IGF1R/ITGB3/BCL2	3
BP	GO:1900745	positive regulation of p38MAPK cascade	3/119	31/18888	0.0967741935483871	15.3602602331255	6.37149373251337	0.000963630943895983	0.00304597718672121	0.00130280367743832	VEGFA/XDH/IL1B	3
BP	GO:0033044	regulation of chromosome organization	7/119	247/18888	0.0283400809716599	4.49821386044296	4.40650871405877	0.000971739169976662	0.00306681488434132	0.00131171622911703	SRC/MAPK1/TP53/CTNNB1/MYC/BIRC5/CCNB1	7
BP	GO:0051924	regulation of calcium ion transport	7/119	247/18888	0.0283400809716599	4.49821386044296	4.40650871405877	0.000971739169976662	0.00306681488434132	0.00131171622911703	PTGS2/ITGB3/PRKACA/BCL2/BAX/CTNNB1/NOS3	7
BP	GO:0007265	Ras protein signal transduction	5/119	120/18888	0.0416666666666667	6.61344537815126	4.91185491689101	0.000976715375594024	0.00307293188931059	0.00131433255093442	SRC/TP53/FGF2/NTRK1/TGFB2	5
BP	GO:0009185	ribonucleoside diphosphate metabolic process	5/119	120/18888	0.0416666666666667	6.61344537815126	4.91185491689101	0.000976715375594024	0.00307293188931059	0.00131433255093442	PPARA/PRKACA/STAT3/HIF1A/MTOR	5
BP	GO:0035710	CD4-positive, alpha-beta T cell activation	5/119	120/18888	0.0416666666666667	6.61344537815126	4.91185491689101	0.000976715375594024	0.00307293188931059	0.00131433255093442	STAT3/IL6/CD80/MTOR/CD28	5
BP	GO:0071346	cellular response to type II interferon	5/119	120/18888	0.0416666666666667	6.61344537815126	4.91185491689101	0.000976715375594024	0.00307293188931059	0.00131433255093442	PPARG/TNF/TP53/STAT1/EDN1	5
BP	GO:1903844	regulation of cellular response to transforming growth factor beta stimulus	6/119	180/18888	0.0333333333333333	5.29075630252101	4.60564886988558	0.000982487922372366	0.00308869163474638	0.00132107319705572	HDAC2/SIRT1/PPARA/PPARG/TP53/TGFB1	6
BP	GO:0032922	circadian regulation of gene expression	4/119	70/18888	0.0571428571428571	9.06986794717887	5.38595995067568	0.000996680185553529	0.00312602172926324	0.00133703975932273	AHR/HDAC2/SIRT1/PPARA	4
BP	GO:0043627	response to estrogen	4/119	70/18888	0.0571428571428571	9.06986794717887	5.38595995067568	0.000996680185553529	0.00312602172926324	0.00133703975932273	ESR1/MMP2/AR/ESR2	4
BP	GO:0050918	positive chemotaxis	4/119	70/18888	0.0571428571428571	9.06986794717887	5.38595995067568	0.000996680185553529	0.00312602172926324	0.00133703975932273	VEGFA/FGF2/F3/CXCL8	4
BP	GO:0008645	hexose transmembrane transport	5/119	121/18888	0.0413223140495868	6.55878880477811	4.88438440616782	0.00101375412925877	0.00317711015258017	0.00135889093603606	SLC2A1/TNF/EDN1/IL1B/NFE2L2	5
BP	GO:0019827	stem cell population maintenance	6/119	182/18888	0.032967032967033	5.23261612337243	4.56865658769056	0.00104019864916837	0.00325746419081674	0.00139325939321558	ESRRB/KIT/HDAC2/STAT3/CTNNB1/MYC	6
BP	GO:0007004	telomere maintenance via telomerase	4/119	71/18888	0.0563380281690141	8.94212332820452	5.33857086843938	0.00105109509910723	0.00327109142501263	0.00139908793681108	SRC/MAPK1/TP53/CTNNB1	4
BP	GO:0014743	regulation of muscle hypertrophy	4/119	71/18888	0.0563380281690141	8.94212332820452	5.33857086843938	0.00105109509910723	0.00327109142501263	0.00139908793681108	PPARA/PPARG/PRKCA/EDN1	4
BP	GO:0032091	negative regulation of protein binding	4/119	71/18888	0.0563380281690141	8.94212332820452	5.33857086843938	0.00105109509910723	0.00327109142501263	0.00139908793681108	BAX/IL10/MAPK8/PRKCD	4
BP	GO:0032835	glomerulus development	4/119	71/18888	0.0563380281690141	8.94212332820452	5.33857086843938	0.00105109509910723	0.00327109142501263	0.00139908793681108	ITGB3/BCL2/EDN1/PECAM1	4
BP	GO:0045670	regulation of osteoclast differentiation	4/119	71/18888	0.0563380281690141	8.94212332820452	5.33857086843938	0.00105109509910723	0.00327109142501263	0.00139908793681108	FOS/TNF/CTNNB1/MTOR	4
BP	GO:0090559	regulation of membrane permeability	4/119	71/18888	0.0563380281690141	8.94212332820452	5.33857086843938	0.00105109509910723	0.00327109142501263	0.00139908793681108	BCL2/BAX/TP53/MTOR	4
BP	GO:0030278	regulation of ossification	5/119	122/18888	0.040983606557377	6.50502824080452	4.85722268079314	0.0010518264814487	0.00327109142501263	0.00139908793681108	ALOX5/BCL2/MAPK1/HIF1A/GJA1	5
BP	GO:0030326	embryonic limb morphogenesis	5/119	122/18888	0.040983606557377	6.50502824080452	4.85722268079314	0.0010518264814487	0.00327109142501263	0.00139908793681108	HDAC2/BAX/CTNNB1/GJA1/TGFB2	5
BP	GO:0035113	embryonic appendage morphogenesis	5/119	122/18888	0.040983606557377	6.50502824080452	4.85722268079314	0.0010518264814487	0.00327109142501263	0.00139908793681108	HDAC2/BAX/CTNNB1/GJA1/TGFB2	5
BP	GO:0008053	mitochondrial fusion	3/119	32/18888	0.09375	14.8802521008403	6.25722774298727	0.00105845560299324	0.00328413448597442	0.00140466662198974	BAX/MCL1/BCL2A1	3
BP	GO:0061437	renal system vasculature development	3/119	32/18888	0.09375	14.8802521008403	6.25722774298727	0.00105845560299324	0.00328413448597442	0.00140466662198974	ITGB3/EDN1/PECAM1	3
BP	GO:0061440	kidney vasculature development	3/119	32/18888	0.09375	14.8802521008403	6.25722774298727	0.00105845560299324	0.00328413448597442	0.00140466662198974	ITGB3/EDN1/PECAM1	3
BP	GO:0007219	Notch signaling pathway	6/119	183/18888	0.0327868852459016	5.20402259264362	4.55036394505468	0.00107001361649215	0.00331745217802852	0.0014189170280404	KIT/SRC/STAT3/NFKBIA/NOS3/TGFB2	6
BP	GO:0015749	monosaccharide transmembrane transport	5/119	123/18888	0.040650406504065	6.45214183234269	4.83036356800011	0.00109095029922213	0.00337718814893093	0.00144446687224353	SLC2A1/TNF/EDN1/IL1B/NFE2L2	5
BP	GO:0071675	regulation of mononuclear cell migration	5/119	123/18888	0.040650406504065	6.45214183234269	4.83036356800011	0.00109095029922213	0.00337718814893093	0.00144446687224353	ITGB3/MAPK1/TNF/C3AR1/CCR2	5
BP	GO:1903053	regulation of extracellular matrix organization	4/119	72/18888	0.0555555555555556	8.81792717086835	5.29210704362814	0.00110756344253493	0.00342599517469137	0.00146534226583568	ITGB3/PPARG/IL6/TGFB1	4
BP	GO:0010951	negative regulation of endopeptidase activity	5/119	124/18888	0.0403225806451613	6.40010843046896	4.80380106817918	0.00113114353130803	0.00349503372111022	0.00149487094141197	MMP9/SRC/VEGFA/TNF/XIAP	5
BP	GO:2000045	regulation of G1/S transition of mitotic cell cycle	6/119	185/18888	0.0324324324324324	5.14776288893936	4.51417667608036	0.00113161002833771	0.00349503372111022	0.00149487094141197	EGFR/CYP1A1/CCND1/BCL2/TP53/PTEN	6
BP	GO:0002862	negative regulation of inflammatory response to antigenic stimulus	3/119	33/18888	0.0909090909090909	14.4293353705118	6.14798253156619	0.0011589796653031	0.00355783894219752	0.00152173354345363	SYK/SRC/IL10	3
BP	GO:0010464	regulation of mesenchymal cell proliferation	3/119	33/18888	0.0909090909090909	14.4293353705118	6.14798253156619	0.0011589796653031	0.00355783894219752	0.00152173354345363	STAT1/CTNNB1/MYC	3
BP	GO:0031069	hair follicle morphogenesis	3/119	33/18888	0.0909090909090909	14.4293353705118	6.14798253156619	0.0011589796653031	0.00355783894219752	0.00152173354345363	BCL2/CTNNB1/TGFB2	3
BP	GO:0031128	developmental induction	3/119	33/18888	0.0909090909090909	14.4293353705118	6.14798253156619	0.0011589796653031	0.00355783894219752	0.00152173354345363	AR/FGF2/CTNNB1	3
BP	GO:0045648	positive regulation of erythrocyte differentiation	3/119	33/18888	0.0909090909090909	14.4293353705118	6.14798253156619	0.0011589796653031	0.00355783894219752	0.00152173354345363	STAT3/HIF1A/STAT1	3
BP	GO:0048566	embryonic digestive tract development	3/119	33/18888	0.0909090909090909	14.4293353705118	6.14798253156619	0.0011589796653031	0.00355783894219752	0.00152173354345363	TNF/CXCL8/TGFB2	3
BP	GO:0050891	multicellular organismal-level water homeostasis	3/119	33/18888	0.0909090909090909	14.4293353705118	6.14798253156619	0.0011589796653031	0.00355783894219752	0.00152173354345363	AKR1B1/CYP11B2/PRKACA	3
BP	GO:1905207	regulation of cardiocyte differentiation	3/119	33/18888	0.0909090909090909	14.4293353705118	6.14798253156619	0.0011589796653031	0.00355783894219752	0.00152173354345363	EGFR/TGFB1/TGFB2	3
BP	GO:0048736	appendage development	6/119	186/18888	0.032258064516129	5.12008674437517	4.49627855805205	0.00116341054760569	0.00356333011022908	0.00152408218675147	HDAC2/BAX/CTNNB1/GJA1/COL2A1/TGFB2	6
BP	GO:0060173	limb development	6/119	186/18888	0.032258064516129	5.12008674437517	4.49627855805205	0.00116341054760569	0.00356333011022908	0.00152408218675147	HDAC2/BAX/CTNNB1/GJA1/COL2A1/TGFB2	6
BP	GO:0098727	maintenance of cell number	6/119	186/18888	0.032258064516129	5.12008674437517	4.49627855805205	0.00116341054760569	0.00356333011022908	0.00152408218675147	ESRRB/KIT/HDAC2/STAT3/CTNNB1/MYC	6
BP	GO:0003170	heart valve development	4/119	73/18888	0.0547945205479452	8.69713364797974	5.24653711947105	0.00116612680158779	0.00356625021861241	0.0015253311547204	NOS3/TGFB1/MTOR/TGFB2	4
BP	GO:0046635	positive regulation of alpha-beta T cell activation	4/119	73/18888	0.0547945205479452	8.69713364797974	5.24653711947105	0.00116612680158779	0.00356625021861241	0.0015253311547204	SYK/CD80/CCR2/CD28	4
BP	GO:0021761	limbic system development	5/119	125/18888	0.04	6.34890756302521	4.77752934866052	0.00117242420552543	0.00358280085767062	0.00153241007623136	IGF1R/BAX/CASP3/CTNNB1/PTEN	5
BP	GO:0033344	cholesterol efflux	4/119	74/18888	0.0540540540540541	8.57960481489893	5.20183121834873	0.00122682673055258	0.00374339438296813	0.00160109799557708	SIRT1/PPARG/NFKBIA/PON1	4
BP	GO:0042093	T-helper cell differentiation	4/119	74/18888	0.0540540540540541	8.57960481489893	5.20183121834873	0.00122682673055258	0.00374339438296813	0.00160109799557708	STAT3/IL6/CD80/MTOR	4
BP	GO:0045927	positive regulation of growth	7/119	258/18888	0.0271317829457364	4.30642954856361	4.25791612981191	0.00125038383275896	0.00381239863401864	0.00163061200258258	EGFR/VEGFA/BCL2/EDN1/FGF2/MTOR/TGFB2	7
BP	GO:0003206	cardiac chamber morphogenesis	5/119	127/18888	0.0393700787401575	6.2489247667571	4.7258357191283	0.00125832037159222	0.00381484980616652	0.00163166040048333	TP53/HIF1A/NOS3/TGFB1/TGFB2	5
BP	GO:0009132	nucleoside diphosphate metabolic process	5/119	127/18888	0.0393700787401575	6.2489247667571	4.7258357191283	0.00125832037159222	0.00381484980616652	0.00163166040048333	PPARA/PRKACA/STAT3/HIF1A/MTOR	5
BP	GO:0021987	cerebral cortex development	5/119	127/18888	0.0393700787401575	6.2489247667571	4.7258357191283	0.00125832037159222	0.00381484980616652	0.00163166040048333	EGFR/SLC2A1/BAX/HIF1A/CTNNB1	5
BP	GO:0030282	bone mineralization	5/119	127/18888	0.0393700787401575	6.2489247667571	4.7258357191283	0.00125832037159222	0.00381484980616652	0.00163166040048333	PTGS2/ALOX5/ALOX15/HIF1A/GJA1	5
BP	GO:0030512	negative regulation of transforming growth factor beta receptor signaling pathway	5/119	127/18888	0.0393700787401575	6.2489247667571	4.7258357191283	0.00125832037159222	0.00381484980616652	0.00163166040048333	HDAC2/SIRT1/PPARA/PPARG/TP53	5
BP	GO:0031623	receptor internalization	5/119	127/18888	0.0393700787401575	6.2489247667571	4.7258357191283	0.00125832037159222	0.00381484980616652	0.00163166040048333	SYK/ITGB3/VEGFA/SELE/CXCL8	5
BP	GO:0070588	calcium ion transmembrane transport	8/119	334/18888	0.0239520958083832	3.80174105570372	4.11355070692962	0.00125953443912719	0.00381484980616652	0.00163166040048333	LCK/ITGB3/PRKACA/BCL2/BAX/EDN1/FGF2/DDIT3	8
BP	GO:0032200	telomere organization	6/119	189/18888	0.0317460317460317	5.03881552621048	4.44334599351133	0.00126293694987557	0.00381484980616652	0.00163166040048333	SRC/MAPK1/TP53/CTNNB1/MYC/BRCA2	6
BP	GO:0060759	regulation of response to cytokine stimulus	6/119	189/18888	0.0317460317460317	5.03881552621048	4.44334599351133	0.00126293694987557	0.00381484980616652	0.00163166040048333	SYK/PPARG/IL6/HIF1A/EDN1/XIAP	6
BP	GO:0006691	leukotriene metabolic process	3/119	34/18888	0.0882352941176471	14.0049431537321	6.0433892682039	0.00126533080570328	0.00381484980616652	0.00163166040048333	SYK/ALOX5/ABCC1	3
BP	GO:0009112	nucleobase metabolic process	3/119	34/18888	0.0882352941176471	14.0049431537321	6.0433892682039	0.00126533080570328	0.00381484980616652	0.00163166040048333	MAPK1/XDH/MTOR	3
BP	GO:0030212	hyaluronan metabolic process	3/119	34/18888	0.0882352941176471	14.0049431537321	6.0433892682039	0.00126533080570328	0.00381484980616652	0.00163166040048333	FGF2/IL1B/TGFB1	3
BP	GO:0051450	myoblast proliferation	3/119	34/18888	0.0882352941176471	14.0049431537321	6.0433892682039	0.00126533080570328	0.00381484980616652	0.00163166040048333	SRC/FOS/CTNNB1	3
BP	GO:0090022	regulation of neutrophil chemotaxis	3/119	34/18888	0.0882352941176471	14.0049431537321	6.0433892682039	0.00126533080570328	0.00381484980616652	0.00163166040048333	EDN1/CXCL8/C3AR1	3
BP	GO:0090183	regulation of kidney development	3/119	34/18888	0.0882352941176471	14.0049431537321	6.0433892682039	0.00126533080570328	0.00381484980616652	0.00163166040048333	VEGFA/STAT1/MYC	3
BP	GO:0002708	positive regulation of lymphocyte mediated immunity	5/119	128/18888	0.0390625	6.20010504201681	4.70040292622938	0.00130297229129629	0.00392541019403185	0.00167894850248156	TNF/IL6/IL1B/TGFB1/CD28	5
BP	GO:0002260	lymphocyte homeostasis	4/119	76/18888	0.0526315789473684	8.35382574082264	5.11489884443333	0.00135480229443638	0.00406641697573413	0.00173925891929831	BCL2/BAX/CASP3/HIF1A	4
BP	GO:0002294	CD4-positive, alpha-beta T cell differentiation involved in immune response	4/119	76/18888	0.0526315789473684	8.35382574082264	5.11489884443333	0.00135480229443638	0.00406641697573413	0.00173925891929831	STAT3/IL6/CD80/MTOR	4
BP	GO:0006081	cellular aldehyde metabolic process	4/119	76/18888	0.0526315789473684	8.35382574082264	5.11489884443333	0.00135480229443638	0.00406641697573413	0.00173925891929831	CYP1B1/RELA/CYP11B1/CYP11B2	4
BP	GO:0030968	endoplasmic reticulum unfolded protein response	4/119	76/18888	0.0526315789473684	8.35382574082264	5.11489884443333	0.00135480229443638	0.00406641697573413	0.00173925891929831	CCND1/BAX/DDIT3/NFE2L2	4
BP	GO:0035924	cellular response to vascular endothelial growth factor stimulus	4/119	76/18888	0.0526315789473684	8.35382574082264	5.11489884443333	0.00135480229443638	0.00406641697573413	0.00173925891929831	RELA/VEGFA/XDH/VCAM1	4
BP	GO:0015980	energy derivation by oxidation of organic compounds	8/119	338/18888	0.0236686390532544	3.75675003729302	4.07209766905069	0.00135830858567127	0.00407391885665378	0.00174246757039801	CYP1A2/TNF/TP53/CAT/HIF1A/SOD2/CCNB1/MTOR	8
BP	GO:0044843	cell cycle G1/S phase transition	7/119	262/18888	0.0267175572519084	4.24068253255501	4.20592707468968	0.00136594709737807	0.00409379404147531	0.00175096844295481	EGFR/CYP1A1/CCND1/BCL2/TP53/MYC/PTEN	7
BP	GO:0006006	glucose metabolic process	6/119	192/18888	0.03125	4.96008403361345	4.39152207505342	0.0013688554066661	0.00409947370493786	0.00175339770817646	SRC/SIRT1/PPARA/PRKACA/TNF/TP53	6
BP	GO:0030224	monocyte differentiation	3/119	35/18888	0.0857142857142857	13.6048019207683	5.94311614168205	0.00137763366706531	0.00410752086731485	0.00175683958317913	PPARG/VEGFA/MYC	3
BP	GO:0032633	interleukin-4 production	3/119	35/18888	0.0857142857142857	13.6048019207683	5.94311614168205	0.00137763366706531	0.00410752086731485	0.00175683958317913	SYK/DDIT3/CD28	3
BP	GO:0032673	regulation of interleukin-4 production	3/119	35/18888	0.0857142857142857	13.6048019207683	5.94311614168205	0.00137763366706531	0.00410752086731485	0.00175683958317913	SYK/DDIT3/CD28	3
BP	GO:0032872	regulation of stress-activated MAPK cascade	3/119	35/18888	0.0857142857142857	13.6048019207683	5.94311614168205	0.00137763366706531	0.00410752086731485	0.00175683958317913	MAPK1/MYC/TGFB2	3
BP	GO:0050974	detection of mechanical stimulus involved in sensory perception	3/119	35/18888	0.0857142857142857	13.6048019207683	5.94311614168205	0.00137763366706531	0.00410752086731485	0.00175683958317913	KIT/TNF/NTRK1	3
BP	GO:0061081	positive regulation of myeloid leukocyte cytokine production involved in immune response	3/119	35/18888	0.0857142857142857	13.6048019207683	5.94311614168205	0.00137763366706531	0.00410752086731485	0.00175683958317913	SYK/KIT/SIRT1	3
BP	GO:0055007	cardiac muscle cell differentiation	5/119	130/18888	0.0384615384615385	6.10471881060116	4.65033926983903	0.00139577539329444	0.00415854730579478	0.00177866424817926	PPARA/VEGFA/EDN1/TGFB1/MTOR	5
BP	GO:0002287	alpha-beta T cell activation involved in immune response	4/119	77/18888	0.051948051948052	8.24533449743534	5.07261924503767	0.00142216078597795	0.00423092833828442	0.00180962254810198	STAT3/IL6/CD80/MTOR	4
BP	GO:0002293	alpha-beta T cell differentiation involved in immune response	4/119	77/18888	0.051948051948052	8.24533449743534	5.07261924503767	0.00142216078597795	0.00423092833828442	0.00180962254810198	STAT3/IL6/CD80/MTOR	4
BP	GO:0030258	lipid modification	6/119	194/18888	0.0309278350515464	4.90894914666898	4.35756796993028	0.00144315041808829	0.00429021792181133	0.00183498146667478	CYP3A4/ALOX5/CYP1A1/ALOX15/PPARA/PTEN	6
BP	GO:1901991	negative regulation of mitotic cell cycle phase transition	6/119	195/18888	0.0307692307692308	4.88377504848093	4.3407649898253	0.00148143267494669	0.00439887794734627	0.00188145675922608	CCND1/BCL2/TP53/BIRC5/CCNB1/PTEN	6
BP	GO:0016236	macroautophagy	8/119	343/18888	0.0233236151603499	3.70198691721587	4.0211593791881	0.00149035192050925	0.00439887794734627	0.00188145675922608	SRC/SIRT1/PRKACA/CASP3/TP53/MAPK8/HIF1A/MTOR	8
BP	GO:0006278	RNA-templated DNA biosynthetic process	4/119	78/18888	0.0512820512820513	8.13962508080155	5.03109726800411	0.00149182154050723	0.00439887794734627	0.00188145675922608	SRC/MAPK1/TP53/CTNNB1	4
BP	GO:0010827	regulation of glucose transmembrane transport	4/119	78/18888	0.0512820512820513	8.13962508080155	5.03109726800411	0.00149182154050723	0.00439887794734627	0.00188145675922608	TNF/EDN1/IL1B/NFE2L2	4
BP	GO:0042509	regulation of tyrosine phosphorylation of STAT protein	4/119	78/18888	0.0512820512820513	8.13962508080155	5.03109726800411	0.00149182154050723	0.00439887794734627	0.00188145675922608	KIT/HDAC2/TNF/IL6	4
BP	GO:0051101	regulation of DNA binding	4/119	78/18888	0.0512820512820513	8.13962508080155	5.03109726800411	0.00149182154050723	0.00439887794734627	0.00188145675922608	MMP9/PPARG/JUN/MAPK8	4
BP	GO:0010466	negative regulation of peptidase activity	5/119	132/18888	0.0378787878787879	6.0122230710466	4.60131164100281	0.00149336705790492	0.00439887794734627	0.00188145675922608	MMP9/SRC/VEGFA/TNF/XIAP	5
BP	GO:0001569	branching involved in blood vessel morphogenesis	3/119	36/18888	0.0833333333333333	13.2268907563025	5.8468637084999	0.0014960099000367	0.00439887794734627	0.00188145675922608	VEGFA/EDN1/CTNNB1	3
BP	GO:0032094	response to food	3/119	36/18888	0.0833333333333333	13.2268907563025	5.8468637084999	0.0014960099000367	0.00439887794734627	0.00188145675922608	CYP1A1/PPARA/MPO	3
BP	GO:0033687	osteoblast proliferation	3/119	36/18888	0.0833333333333333	13.2268907563025	5.8468637084999	0.0014960099000367	0.00439887794734627	0.00188145675922608	IGF1R/ITGB3/BCL2	3
BP	GO:0048265	response to pain	3/119	36/18888	0.0833333333333333	13.2268907563025	5.8468637084999	0.0014960099000367	0.00439887794734627	0.00188145675922608	SLC6A2/NTRK1/MTOR	3
BP	GO:0050931	pigment cell differentiation	3/119	36/18888	0.0833333333333333	13.2268907563025	5.8468637084999	0.0014960099000367	0.00439887794734627	0.00188145675922608	KIT/BCL2/SOD2	3
BP	GO:0060218	hematopoietic stem cell differentiation	3/119	36/18888	0.0833333333333333	13.2268907563025	5.8468637084999	0.0014960099000367	0.00439887794734627	0.00188145675922608	BCL2/TP53/NFE2L2	3
BP	GO:0090050	positive regulation of cell migration involved in sprouting angiogenesis	3/119	36/18888	0.0833333333333333	13.2268907563025	5.8468637084999	0.0014960099000367	0.00439887794734627	0.00188145675922608	PTGS2/VEGFA/FGF2	3
BP	GO:2000352	negative regulation of endothelial cell apoptotic process	3/119	36/18888	0.0833333333333333	13.2268907563025	5.8468637084999	0.0014960099000367	0.00439887794734627	0.00188145675922608	ITGB3/ICAM1/NFE2L2	3
BP	GO:0032386	regulation of intracellular transport	7/119	267/18888	0.0262172284644195	4.16126900198282	4.1423804856619	0.00152197610479281	0.00447197917210727	0.00191272309465992	PTGS2/SRC/PRKACA/MAPK1/IL1B/PRKCD/TGFB1	7
BP	GO:0002244	hematopoietic progenitor cell differentiation	5/119	133/18888	0.037593984962406	5.96701838630189	4.5771743713079	0.00154400490976553	0.00452684338037053	0.00193618922323	KIT/BCL2/TP53/TGFB1/NFE2L2	5
BP	GO:0043271	negative regulation of monoatomic ion transport	5/119	133/18888	0.037593984962406	5.96701838630189	4.5771743713079	0.00154400490976553	0.00452684338037053	0.00193618922323	PTGS2/MMP9/MAOB/BCL2/NOS3	5
BP	GO:0048593	camera-type eye morphogenesis	5/119	133/18888	0.037593984962406	5.96701838630189	4.5771743713079	0.00154400490976553	0.00452684338037053	0.00193618922323	STAT3/VEGFA/BAX/HIF1A/CTNNB1	5
BP	GO:0060828	regulation of canonical Wnt signaling pathway	7/119	268/18888	0.0261194029850746	4.14574187884109	4.12985730807527	0.00155478675282245	0.0045551536581605	0.00194829789370031	EGFR/SRC/FGF2/CTNNB1/TGFB1/DDIT3/XIAP	7
BP	GO:0035304	regulation of protein dephosphorylation	4/119	79/18888	0.0506329113924051	8.03659185193065	4.99030922101087	0.00156382579984597	0.00457832068464312	0.00195820672933717	TNF/PRKCD/TGFB1/MTOR	4
BP	GO:0045727	positive regulation of translation	5/119	134/18888	0.0373134328358209	5.92248839834441	4.55328199821613	0.00159589558745106	0.00466883119799493	0.00199691924174719	CYP1B1/TNF/IL6/MTOR/CD28	5
BP	GO:0010092	specification of animal organ identity	3/119	37/18888	0.0810810810810811	12.8694072223484	5.75436093709453	0.0016205782024079	0.00471716504096573	0.00201759224896523	AR/FGF2/CTNNB1	3
BP	GO:0010934	macrophage cytokine production	3/119	37/18888	0.0810810810810811	12.8694072223484	5.75436093709453	0.0016205782024079	0.00471716504096573	0.00201759224896523	SIRT1/TGFB1/TGFB2	3
BP	GO:0010935	regulation of macrophage cytokine production	3/119	37/18888	0.0810810810810811	12.8694072223484	5.75436093709453	0.0016205782024079	0.00471716504096573	0.00201759224896523	SIRT1/TGFB1/TGFB2	3
BP	GO:0045191	regulation of isotype switching	3/119	37/18888	0.0810810810810811	12.8694072223484	5.75436093709453	0.0016205782024079	0.00471716504096573	0.00201759224896523	IL10/TGFB1/CD28	3
BP	GO:0048730	epidermis morphogenesis	3/119	37/18888	0.0810810810810811	12.8694072223484	5.75436093709453	0.0016205782024079	0.00471716504096573	0.00201759224896523	BCL2/CTNNB1/TGFB2	3
BP	GO:0071404	cellular response to low-density lipoprotein particle stimulus	3/119	37/18888	0.0810810810810811	12.8694072223484	5.75436093709453	0.0016205782024079	0.00471716504096573	0.00201759224896523	SYK/PPARG/TGFB1	3
BP	GO:1905898	positive regulation of response to endoplasmic reticulum stress	3/119	37/18888	0.0810810810810811	12.8694072223484	5.75436093709453	0.0016205782024079	0.00471716504096573	0.00201759224896523	SIRT1/BAX/NFE2L2	3
BP	GO:0031331	positive regulation of cellular catabolic process	9/119	432/18888	0.0208333333333333	3.30672268907563	3.86191644886086	0.00166128013682132	0.00483096974853828	0.00206626798829173	SIRT1/PPARA/BAX/TNF/IL6/HIF1A/IL1B/PRKCD/MTOR	9
BP	GO:0034765	regulation of monoatomic ion transmembrane transport	8/119	349/18888	0.0229226361031519	3.63834244299439	3.96127623942823	0.00166206373948722	0.00483096974853828	0.00206626798829173	ABCB1/MMP9/ITGB3/PRKACA/BCL2/BAX/EDN1/CCR2	8
BP	GO:0030073	insulin secretion	6/119	200/18888	0.03	4.76168067226891	4.25843393957256	0.00168459591510783	0.00489294692930818	0.0020927764268238	ALOX5/PRKACA/TNF/IL6/HIF1A/IL1B	6
BP	GO:0008627	intrinsic apoptotic signaling pathway in response to osmotic stress	2/119	10/18888	0.2	31.7445378151261	7.74326961727981	0.00171371173718331	0.00490389305504093	0.00209745822579475	PTGS2/CASP3	2
BP	GO:0014745	negative regulation of muscle adaptation	2/119	10/18888	0.2	31.7445378151261	7.74326961727981	0.00171371173718331	0.00490389305504093	0.00209745822579475	PPARG/NOS3	2
BP	GO:0019852	L-ascorbic acid metabolic process	2/119	10/18888	0.2	31.7445378151261	7.74326961727981	0.00171371173718331	0.00490389305504093	0.00209745822579475	AKR1B1/SLC2A1	2
BP	GO:0032070	regulation of deoxyribonuclease activity	2/119	10/18888	0.2	31.7445378151261	7.74326961727981	0.00171371173718331	0.00490389305504093	0.00209745822579475	SIRT1/PRKCD	2
BP	GO:0033210	leptin-mediated signaling pathway	2/119	10/18888	0.2	31.7445378151261	7.74326961727981	0.00171371173718331	0.00490389305504093	0.00209745822579475	SIRT1/STAT3	2
BP	GO:0034351	negative regulation of glial cell apoptotic process	2/119	10/18888	0.2	31.7445378151261	7.74326961727981	0.00171371173718331	0.00490389305504093	0.00209745822579475	PRKCA/PRKCD	2
BP	GO:0034651	cortisol biosynthetic process	2/119	10/18888	0.2	31.7445378151261	7.74326961727981	0.00171371173718331	0.00490389305504093	0.00209745822579475	CYP11B1/CYP11B2	2
BP	GO:0035696	monocyte extravasation	2/119	10/18888	0.2	31.7445378151261	7.74326961727981	0.00171371173718331	0.00490389305504093	0.00209745822579475	PECAM1/CCR2	2
BP	GO:0042368	vitamin D biosynthetic process	2/119	10/18888	0.2	31.7445378151261	7.74326961727981	0.00171371173718331	0.00490389305504093	0.00209745822579475	CYP3A4/TNF	2
BP	GO:0043587	tongue morphogenesis	2/119	10/18888	0.2	31.7445378151261	7.74326961727981	0.00171371173718331	0.00490389305504093	0.00209745822579475	HDAC2/CTNNB1	2
BP	GO:0048263	determination of dorsal identity	2/119	10/18888	0.2	31.7445378151261	7.74326961727981	0.00171371173718331	0.00490389305504093	0.00209745822579475	CTNNB1/DDIT3	2
BP	GO:0060068	vagina development	2/119	10/18888	0.2	31.7445378151261	7.74326961727981	0.00171371173718331	0.00490389305504093	0.00209745822579475	ESR1/BAX	2
BP	GO:0060768	regulation of epithelial cell proliferation involved in prostate gland development	2/119	10/18888	0.2	31.7445378151261	7.74326961727981	0.00171371173718331	0.00490389305504093	0.00209745822579475	AR/CTNNB1	2
BP	GO:0071374	cellular response to parathyroid hormone stimulus	2/119	10/18888	0.2	31.7445378151261	7.74326961727981	0.00171371173718331	0.00490389305504093	0.00209745822579475	PRKACA/FOS	2
BP	GO:0071803	positive regulation of podosome assembly	2/119	10/18888	0.2	31.7445378151261	7.74326961727981	0.00171371173718331	0.00490389305504093	0.00209745822579475	SRC/TNF	2
BP	GO:0072203	cell proliferation involved in metanephros development	2/119	10/18888	0.2	31.7445378151261	7.74326961727981	0.00171371173718331	0.00490389305504093	0.00209745822579475	STAT1/MYC	2
BP	GO:1901334	lactone metabolic process	2/119	10/18888	0.2	31.7445378151261	7.74326961727981	0.00171371173718331	0.00490389305504093	0.00209745822579475	AKR1B1/SLC2A1	2
BP	GO:1902645	tertiary alcohol biosynthetic process	2/119	10/18888	0.2	31.7445378151261	7.74326961727981	0.00171371173718331	0.00490389305504093	0.00209745822579475	CYP11B1/CYP11B2	2
BP	GO:1904179	positive regulation of adipose tissue development	2/119	10/18888	0.2	31.7445378151261	7.74326961727981	0.00171371173718331	0.00490389305504093	0.00209745822579475	SIRT1/PPARG	2
BP	GO:2000756	regulation of peptidyl-lysine acetylation	2/119	10/18888	0.2	31.7445378151261	7.74326961727981	0.00171371173718331	0.00490389305504093	0.00209745822579475	HDAC2/SIRT1	2
BP	GO:0019233	sensory perception of pain	4/119	81/18888	0.0493827160493827	7.83815748521631	4.91084525547332	0.00171502933091521	0.00490389305504093	0.00209745822579475	TNF/NTRK1/CCR2/PTGES	4
BP	GO:0032088	negative regulation of NF-kappaB transcription factor activity	4/119	81/18888	0.0493827160493827	7.83815748521631	4.91084525547332	0.00171502933091521	0.00490389305504093	0.00209745822579475	CYP1B1/SIRT1/IL10/NFKBIA	4
BP	GO:1901988	negative regulation of cell cycle phase transition	7/119	273/18888	0.0256410256410256	4.06981254040078	4.06814161688516	0.00172720923610585	0.00493523204045499	0.00211086231352811	CCND1/BCL2/TP53/BIRC5/CCNB1/PTEN/BRCA2	7
BP	GO:0002369	T cell cytokine production	3/119	38/18888	0.0789473684210526	12.530738611234	5.66536182774482	0.00175145435806802	0.00497290128613557	0.00212697393511639	IL6/IL1B/CCR2	3
BP	GO:0002724	regulation of T cell cytokine production	3/119	38/18888	0.0789473684210526	12.530738611234	5.66536182774482	0.00175145435806802	0.00497290128613557	0.00212697393511639	IL6/IL1B/CCR2	3
BP	GO:0010661	positive regulation of muscle cell apoptotic process	3/119	38/18888	0.0789473684210526	12.530738611234	5.66536182774482	0.00175145435806802	0.00497290128613557	0.00212697393511639	PPARG/TP53/SOD2	3
BP	GO:0032965	regulation of collagen biosynthetic process	3/119	38/18888	0.0789473684210526	12.530738611234	5.66536182774482	0.00175145435806802	0.00497290128613557	0.00212697393511639	HDAC2/IL6/TGFB1	3
BP	GO:0045981	positive regulation of nucleotide metabolic process	3/119	38/18888	0.0789473684210526	12.530738611234	5.66536182774482	0.00175145435806802	0.00497290128613557	0.00212697393511639	PPARA/NOS3/MTOR	3
BP	GO:0046688	response to copper ion	3/119	38/18888	0.0789473684210526	12.530738611234	5.66536182774482	0.00175145435806802	0.00497290128613557	0.00212697393511639	CYP1A1/IL1A/NFE2L2	3
BP	GO:0055094	response to lipoprotein particle	3/119	38/18888	0.0789473684210526	12.530738611234	5.66536182774482	0.00175145435806802	0.00497290128613557	0.00212697393511639	SYK/PPARG/TGFB1	3
BP	GO:0070302	regulation of stress-activated protein kinase signaling cascade	3/119	38/18888	0.0789473684210526	12.530738611234	5.66536182774482	0.00175145435806802	0.00497290128613557	0.00212697393511639	MAPK1/MYC/TGFB2	3
BP	GO:1900544	positive regulation of purine nucleotide metabolic process	3/119	38/18888	0.0789473684210526	12.530738611234	5.66536182774482	0.00175145435806802	0.00497290128613557	0.00212697393511639	PPARA/NOS3/MTOR	3
BP	GO:0034219	carbohydrate transmembrane transport	5/119	137/18888	0.0364963503649635	5.79279887137337	4.4830303050266	0.00175927159586319	0.00498809591931497	0.00213347287544653	SLC2A1/TNF/EDN1/IL1B/NFE2L2	5
BP	GO:0035270	endocrine system development	5/119	137/18888	0.0364963503649635	5.79279887137337	4.4830303050266	0.00175927159586319	0.00498809591931497	0.00213347287544653	CYP1B1/MAPK1/IL6/EDN1/FGF2	5
BP	GO:0007260	tyrosine phosphorylation of STAT protein	4/119	82/18888	0.0487804878048781	7.74257019881123	4.87212689168043	0.00179431058915058	0.00507676968091136	0.00217139978547188	KIT/HDAC2/TNF/IL6	4
BP	GO:0043537	negative regulation of blood vessel endothelial cell migration	4/119	82/18888	0.0487804878048781	7.74257019881123	4.87212689168043	0.00179431058915058	0.00507676968091136	0.00217139978547188	PPARG/TNF/FGF2/TGFB1	4
BP	GO:2000142	regulation of DNA-templated transcription initiation	4/119	82/18888	0.0487804878048781	7.74257019881123	4.87212689168043	0.00179431058915058	0.00507676968091136	0.00217139978547188	JUN/TP53/NFKBIA/MYC	4
BP	GO:0001570	vasculogenesis	4/119	83/18888	0.0481927710843374	7.6492862205123	4.8340574639653	0.00187609930713955	0.0052896848757398	0.00226246635682187	VEGFA/XDH/CTNNB1/TGFB1	4
BP	GO:0010833	telomere maintenance via telomere lengthening	4/119	83/18888	0.0481927710843374	7.6492862205123	4.8340574639653	0.00187609930713955	0.0052896848757398	0.00226246635682187	SRC/MAPK1/TP53/CTNNB1	4
BP	GO:0032371	regulation of sterol transport	4/119	83/18888	0.0481927710843374	7.6492862205123	4.8340574639653	0.00187609930713955	0.0052896848757398	0.00226246635682187	SIRT1/PPARG/NFKBIA/PON1	4
BP	GO:0032374	regulation of cholesterol transport	4/119	83/18888	0.0481927710843374	7.6492862205123	4.8340574639653	0.00187609930713955	0.0052896848757398	0.00226246635682187	SIRT1/PPARG/NFKBIA/PON1	4
BP	GO:0140115	export across plasma membrane	4/119	83/18888	0.0481927710843374	7.6492862205123	4.8340574639653	0.00187609930713955	0.0052896848757398	0.00226246635682187	ABCB1/ABCC1/GJA1/ABCG2	4
BP	GO:1901990	regulation of mitotic cell cycle phase transition	8/119	356/18888	0.0224719101123595	3.56680200169956	3.89305577868594	0.00188183823646842	0.00530217096431144	0.002267806817735	EGFR/CYP1A1/CCND1/BCL2/TP53/BIRC5/CCNB1/PTEN	8
BP	GO:0001990	regulation of systemic arterial blood pressure by hormone	3/119	39/18888	0.0769230769230769	12.2094376212023	5.57964251166105	0.00188875127555282	0.00530686643117133	0.00226981512939243	CYP11B2/EDN1/NOS3	3
BP	GO:0033028	myeloid cell apoptotic process	3/119	39/18888	0.0769230769230769	12.2094376212023	5.57964251166105	0.00188875127555282	0.00530686643117133	0.00226981512939243	SIRT1/BCL2/IL6	3
BP	GO:0038179	neurotrophin signaling pathway	3/119	39/18888	0.0769230769230769	12.2094376212023	5.57964251166105	0.00188875127555282	0.00530686643117133	0.00226981512939243	SRC/CASP3/NTRK1	3
BP	GO:0070232	regulation of T cell apoptotic process	3/119	39/18888	0.0769230769230769	12.2094376212023	5.57964251166105	0.00188875127555282	0.00530686643117133	0.00226981512939243	BCL2/TP53/HIF1A	3
BP	GO:0032388	positive regulation of intracellular transport	5/119	140/18888	0.0357142857142857	5.66866746698679	4.41482904255372	0.0019345983146023	0.00543191171469876	0.00232329860784264	PTGS2/PRKACA/IL1B/PRKCD/TGFB1	5
BP	GO:0098742	cell-cell adhesion via plasma-membrane adhesion molecules	7/119	279/18888	0.025089605734767	3.98228969006958	3.99599388107938	0.00195337397834844	0.00548082601691941	0.00234421988495864	ITGA5/IL10/ICAM1/SELE/VCAM1/PECAM1/TGFB2	7
BP	GO:0014855	striated muscle cell proliferation	4/119	84/18888	0.0476190476190476	7.55822328931573	4.79661790842808	0.0019604361753626	0.00549302269080129	0.00234943655948105	SRC/FOS/FGF2/TGFB2	4
BP	GO:1905897	regulation of response to endoplasmic reticulum stress	4/119	84/18888	0.0476190476190476	7.55822328931573	4.79661790842808	0.0019604361753626	0.00549302269080129	0.00234943655948105	ALOX5/SIRT1/BAX/NFE2L2	4
BP	GO:0035886	vascular associated smooth muscle cell differentiation	3/119	40/18888	0.075	11.9042016806723	5.49699875096064	0.00203257902618906	0.00568335503798267	0.00243084415600685	KIT/VEGFA/SOD2	3
BP	GO:0042307	positive regulation of protein import into nucleus	3/119	40/18888	0.075	11.9042016806723	5.49699875096064	0.00203257902618906	0.00568335503798267	0.00243084415600685	PTGS2/PRKCD/TGFB1	3
BP	GO:0048246	macrophage chemotaxis	3/119	40/18888	0.075	11.9042016806723	5.49699875096064	0.00203257902618906	0.00568335503798267	0.00243084415600685	MMP2/MAPK1/C3AR1	3
BP	GO:0002292	T cell differentiation involved in immune response	4/119	85/18888	0.0470588235294118	7.46930301532378	4.75978994299238	0.00204736174763282	0.00570497632983637	0.00244009186103259	STAT3/IL6/CD80/MTOR	4
BP	GO:0007492	endoderm development	4/119	85/18888	0.0470588235294118	7.46930301532378	4.75978994299238	0.00204736174763282	0.00570497632983637	0.00244009186103259	MMP9/MMP2/ITGA5/CTNNB1	4
BP	GO:0045069	regulation of viral genome replication	4/119	85/18888	0.0470588235294118	7.46930301532378	4.75978994299238	0.00204736174763282	0.00570497632983637	0.00244009186103259	BCL2/TNF/CXCL8/CD28	4
BP	GO:0048041	focal adhesion assembly	4/119	85/18888	0.0470588235294118	7.46930301532378	4.75978994299238	0.00204736174763282	0.00570497632983637	0.00244009186103259	SRC/VEGFA/BCL2/PTEN	4
BP	GO:2000134	negative regulation of G1/S transition of mitotic cell cycle	4/119	85/18888	0.0470588235294118	7.46930301532378	4.75978994299238	0.00204736174763282	0.00570497632983637	0.00244009186103259	CCND1/BCL2/TP53/PTEN	4
BP	GO:0034341	response to type II interferon	5/119	142/18888	0.0352112676056338	5.58882708012783	4.37044804818878	0.00205837398986864	0.00571403485898347	0.00244396631063008	PPARG/TNF/TP53/STAT1/EDN1	5
BP	GO:0001820	serotonin secretion	2/119	11/18888	0.181818181818182	28.8586707410237	7.35909905842879	0.00208591929973272	0.00571403485898347	0.00244396631063008	SYK/MAOB	2
BP	GO:0003337	mesenchymal to epithelial transition involved in metanephros morphogenesis	2/119	11/18888	0.181818181818182	28.8586707410237	7.35909905842879	0.00208591929973272	0.00571403485898347	0.00244396631063008	STAT1/CTNNB1	2
BP	GO:0006983	ER overload response	2/119	11/18888	0.181818181818182	28.8586707410237	7.35909905842879	0.00208591929973272	0.00571403485898347	0.00244396631063008	TP53/DDIT3	2
BP	GO:0010887	negative regulation of cholesterol storage	2/119	11/18888	0.181818181818182	28.8586707410237	7.35909905842879	0.00208591929973272	0.00571403485898347	0.00244396631063008	PPARA/PPARG	2
BP	GO:0019372	lipoxygenase pathway	2/119	11/18888	0.181818181818182	28.8586707410237	7.35909905842879	0.00208591929973272	0.00571403485898347	0.00244396631063008	ALOX5/ALOX15	2
BP	GO:0032342	aldosterone biosynthetic process	2/119	11/18888	0.181818181818182	28.8586707410237	7.35909905842879	0.00208591929973272	0.00571403485898347	0.00244396631063008	CYP11B1/CYP11B2	2
BP	GO:0033234	negative regulation of protein sumoylation	2/119	11/18888	0.181818181818182	28.8586707410237	7.35909905842879	0.00208591929973272	0.00571403485898347	0.00244396631063008	RELA/CTNNB1	2
BP	GO:0034350	regulation of glial cell apoptotic process	2/119	11/18888	0.181818181818182	28.8586707410237	7.35909905842879	0.00208591929973272	0.00571403485898347	0.00244396631063008	PRKCA/PRKCD	2
BP	GO:0036462	TRAIL-activated apoptotic signaling pathway	2/119	11/18888	0.181818181818182	28.8586707410237	7.35909905842879	0.00208591929973272	0.00571403485898347	0.00244396631063008	TNFRSF10B/TNFRSF10A	2
BP	GO:0042939	tripeptide transport	2/119	11/18888	0.181818181818182	28.8586707410237	7.35909905842879	0.00208591929973272	0.00571403485898347	0.00244396631063008	ABCC1/GJA1	2
BP	GO:0044848	biological phase	2/119	11/18888	0.181818181818182	28.8586707410237	7.35909905842879	0.00208591929973272	0.00571403485898347	0.00244396631063008	CTNNB1/TGFB2	2
BP	GO:0045602	negative regulation of endothelial cell differentiation	2/119	11/18888	0.181818181818182	28.8586707410237	7.35909905842879	0.00208591929973272	0.00571403485898347	0.00244396631063008	VEGFA/XDH	2
BP	GO:0048262	determination of dorsal/ventral asymmetry	2/119	11/18888	0.181818181818182	28.8586707410237	7.35909905842879	0.00208591929973272	0.00571403485898347	0.00244396631063008	CTNNB1/DDIT3	2
BP	GO:0051095	regulation of helicase activity	2/119	11/18888	0.181818181818182	28.8586707410237	7.35909905842879	0.00208591929973272	0.00571403485898347	0.00244396631063008	SIRT1/TP53	2
BP	GO:0051987	positive regulation of attachment of spindle microtubules to kinetochore	2/119	11/18888	0.181818181818182	28.8586707410237	7.35909905842879	0.00208591929973272	0.00571403485898347	0.00244396631063008	BIRC5/CCNB1	2
BP	GO:0060272	embryonic skeletal joint morphogenesis	2/119	11/18888	0.181818181818182	28.8586707410237	7.35909905842879	0.00208591929973272	0.00571403485898347	0.00244396631063008	CTNNB1/COL2A1	2
BP	GO:0060439	trachea morphogenesis	2/119	11/18888	0.181818181818182	28.8586707410237	7.35909905842879	0.00208591929973272	0.00571403485898347	0.00244396631063008	MAPK1/CTNNB1	2
BP	GO:0060736	prostate gland growth	2/119	11/18888	0.181818181818182	28.8586707410237	7.35909905842879	0.00208591929973272	0.00571403485898347	0.00244396631063008	ESR1/AR	2
BP	GO:0060742	epithelial cell differentiation involved in prostate gland development	2/119	11/18888	0.181818181818182	28.8586707410237	7.35909905842879	0.00208591929973272	0.00571403485898347	0.00244396631063008	AR/CTNNB1	2
BP	GO:0060767	epithelial cell proliferation involved in prostate gland development	2/119	11/18888	0.181818181818182	28.8586707410237	7.35909905842879	0.00208591929973272	0.00571403485898347	0.00244396631063008	AR/CTNNB1	2
BP	GO:0072584	caveolin-mediated endocytosis	2/119	11/18888	0.181818181818182	28.8586707410237	7.35909905842879	0.00208591929973272	0.00571403485898347	0.00244396631063008	SRC/MAPK1	2
BP	GO:1902510	regulation of apoptotic DNA fragmentation	2/119	11/18888	0.181818181818182	28.8586707410237	7.35909905842879	0.00208591929973272	0.00571403485898347	0.00244396631063008	BAX/IL6	2
BP	GO:1903689	regulation of wound healing, spreading of epidermal cells	2/119	11/18888	0.181818181818182	28.8586707410237	7.35909905842879	0.00208591929973272	0.00571403485898347	0.00244396631063008	PTEN/MTOR	2
BP	GO:2000343	positive regulation of chemokine (C-X-C motif) ligand 2 production	2/119	11/18888	0.181818181818182	28.8586707410237	7.35909905842879	0.00208591929973272	0.00571403485898347	0.00244396631063008	TNF/TGFB1	2
BP	GO:0051216	cartilage development	6/119	209/18888	0.0287081339712919	4.5566322222669	4.11689408877138	0.00210289278019643	0.00575663341588279	0.00246218626212017	HIF1A/EDN1/FGF2/CTNNB1/TGFB1/COL2A1	6
BP	GO:0035050	embryonic heart tube development	4/119	86/18888	0.0465116279069767	7.38245065468048	4.72355602653596	0.0021369164327569	0.0058418674911719	0.00249864197400593	HIF1A/EDN1/CTNNB1/GJA1	4
BP	GO:0071230	cellular response to amino acid stimulus	4/119	86/18888	0.0465116279069767	7.38245065468048	4.72355602653596	0.0021369164327569	0.0058418674911719	0.00249864197400593	EGFR/MMP2/TNF/MTOR	4
BP	GO:0010762	regulation of fibroblast migration	3/119	41/18888	0.0731707317073171	11.6138552982168	5.41724377563542	0.00218304488183858	0.00595188651746556	0.00254569852868678	ITGB3/FGF2/TGFB1	3
BP	GO:0071402	cellular response to lipoprotein particle stimulus	3/119	41/18888	0.0731707317073171	11.6138552982168	5.41724377563542	0.00218304488183858	0.00595188651746556	0.00254569852868678	SYK/PPARG/TGFB1	3
BP	GO:0071542	dopaminergic neuron differentiation	3/119	41/18888	0.0731707317073171	11.6138552982168	5.41724377563542	0.00218304488183858	0.00595188651746556	0.00254569852868678	VEGFA/HIF1A/CTNNB1	3
BP	GO:0071634	regulation of transforming growth factor beta production	3/119	41/18888	0.0731707317073171	11.6138552982168	5.41724377563542	0.00218304488183858	0.00595188651746556	0.00254569852868678	PTGS2/HIF1A/TGFB2	3
BP	GO:0010565	regulation of cellular ketone metabolic process	5/119	144/18888	0.0347222222222222	5.51120448179272	4.32690166146902	0.00218783982631232	0.00595693131713301	0.00254785625448569	PTGS2/SIRT1/PPARA/PPARG/IL1B	5
BP	GO:0046887	positive regulation of hormone secretion	5/119	144/18888	0.0347222222222222	5.51120448179272	4.32690166146902	0.00218783982631232	0.00595693131713301	0.00254785625448569	EGFR/PPARG/PRKACA/HIF1A/EDN1	5
BP	GO:1902806	regulation of cell cycle G1/S phase transition	6/119	211/18888	0.028436018957346	4.51344139551555	4.08653088748448	0.00220564700941939	0.00600137713524604	0.00256686630339113	EGFR/CYP1A1/CCND1/BCL2/TP53/PTEN	6
BP	GO:0002312	B cell activation involved in immune response	4/119	87/18888	0.0459770114942529	7.29759490002898	4.68789932060605	0.00222914048638781	0.00604497480423932	0.00258551358799319	IL10/IL6/TGFB1/CD28	4
BP	GO:0010232	vascular transport	4/119	87/18888	0.0459770114942529	7.29759490002898	4.68789932060605	0.00222914048638781	0.00604497480423932	0.00258551358799319	ABCB1/ABCC1/SLC2A1/ABCG2	4
BP	GO:0015844	monoamine transport	4/119	87/18888	0.0459770114942529	7.29759490002898	4.68789932060605	0.00222914048638781	0.00604497480423932	0.00258551358799319	SLC6A2/SYK/ITGB3/MAOB	4
BP	GO:0055013	cardiac muscle cell development	4/119	87/18888	0.0459770114942529	7.29759490002898	4.68789932060605	0.00222914048638781	0.00604497480423932	0.00258551358799319	PPARA/VEGFA/EDN1/MTOR	4
BP	GO:0150104	transport across blood-brain barrier	4/119	87/18888	0.0459770114942529	7.29759490002898	4.68789932060605	0.00222914048638781	0.00604497480423932	0.00258551358799319	ABCB1/ABCC1/SLC2A1/ABCG2	4
BP	GO:0051348	negative regulation of transferase activity	6/119	213/18888	0.028169014084507	4.47106166410226	4.05654435731365	0.00231214927551869	0.00626587807685775	0.00267999676310694	SRC/SIRT1/PPARG/IL1B/PRKCD/PTEN	6
BP	GO:0030177	positive regulation of Wnt signaling pathway	5/119	146/18888	0.0342465753424658	5.43570852998734	4.28416181289867	0.00232314827267615	0.00628976817151044	0.00269021486431385	EGFR/SRC/FGF2/TGFB1/XIAP	5
BP	GO:0001892	embryonic placenta development	4/119	88/18888	0.0454545454545455	7.21466768525592	4.65280365352831	0.00232407400306676	0.00628976817151044	0.00269021486431385	EGFR/MAPK1/IL10/HIF1A	4
BP	GO:0002691	regulation of cellular extravasation	3/119	42/18888	0.0714285714285714	11.3373349339736	5.3402064050875	0.00234025335224605	0.00630403799146973	0.0026963182501174	ICAM1/SELE/CCR2	3
BP	GO:0002714	positive regulation of B cell mediated immunity	3/119	42/18888	0.0714285714285714	11.3373349339736	5.3402064050875	0.00234025335224605	0.00630403799146973	0.0026963182501174	TNF/TGFB1/CD28	3
BP	GO:0002891	positive regulation of immunoglobulin mediated immune response	3/119	42/18888	0.0714285714285714	11.3373349339736	5.3402064050875	0.00234025335224605	0.00630403799146973	0.0026963182501174	TNF/TGFB1/CD28	3
BP	GO:0042092	type 2 immune response	3/119	42/18888	0.0714285714285714	11.3373349339736	5.3402064050875	0.00234025335224605	0.00630403799146973	0.0026963182501174	IL10/IL6/CCR2	3
BP	GO:0046627	negative regulation of insulin receptor signaling pathway	3/119	42/18888	0.0714285714285714	11.3373349339736	5.3402064050875	0.00234025335224605	0.00630403799146973	0.0026963182501174	RELA/IL1B/PRKCD	3
BP	GO:0048512	circadian behavior	3/119	42/18888	0.0714285714285714	11.3373349339736	5.3402064050875	0.00234025335224605	0.00630403799146973	0.0026963182501174	TP53/PTEN/MTOR	3
BP	GO:0060563	neuroepithelial cell differentiation	3/119	42/18888	0.0714285714285714	11.3373349339736	5.3402064050875	0.00234025335224605	0.00630403799146973	0.0026963182501174	FGF2/CTNNB1/TGFB1	3
BP	GO:1901987	regulation of cell cycle phase transition	9/119	455/18888	0.0197802197802198	3.13956967402346	3.67848105879352	0.00236018116718397	0.00635348835823444	0.00271746880894383	EGFR/CYP1A1/CCND1/BCL2/TP53/BIRC5/CCNB1/PTEN/BRCA2	9
BP	GO:0001843	neural tube closure	4/119	89/18888	0.0449438202247191	7.13360400339911	4.61825348673441	0.00242175690845153	0.00651254335675429	0.00278549868056926	PRKACA/CASP3/TGFB1/TGFB2	4
BP	GO:0045619	regulation of lymphocyte differentiation	6/119	215/18888	0.027906976744186	4.42947039280829	4.02692594410151	0.0024224858506958	0.00651254335675429	0.00278549868056926	SYK/IL10/SOD1/CD80/CCR2/CD28	6
BP	GO:0071331	cellular response to hexose stimulus	5/119	148/18888	0.0337837837837838	5.36225300931183	4.24220175248514	0.00246445218740318	0.00660937690391015	0.00282691563598311	IGF1R/PPARA/PRKACA/HIF1A/ICAM1	5
BP	GO:0030100	regulation of endocytosis	7/119	291/18888	0.0240549828178694	3.81807155852032	3.85754916124412	0.002474177739783	0.00660937690391015	0.00282691563598311	SYK/ALOX15/SRC/ITGB3/VEGFA/SOD1/SELE	7
BP	GO:0002551	mast cell chemotaxis	2/119	12/18888	0.166666666666667	26.453781512605	7.02299492086464	0.00249280997413912	0.00660937690391015	0.00282691563598311	KIT/VEGFA	2
BP	GO:0006705	mineralocorticoid biosynthetic process	2/119	12/18888	0.166666666666667	26.453781512605	7.02299492086464	0.00249280997413912	0.00660937690391015	0.00282691563598311	CYP11B1/CYP11B2	2
BP	GO:0010749	regulation of nitric oxide mediated signal transduction	2/119	12/18888	0.166666666666667	26.453781512605	7.02299492086464	0.00249280997413912	0.00660937690391015	0.00282691563598311	EGFR/VEGFA	2
BP	GO:0010936	negative regulation of macrophage cytokine production	2/119	12/18888	0.166666666666667	26.453781512605	7.02299492086464	0.00249280997413912	0.00660937690391015	0.00282691563598311	TGFB1/TGFB2	2
BP	GO:0014854	response to inactivity	2/119	12/18888	0.166666666666667	26.453781512605	7.02299492086464	0.00249280997413912	0.00660937690391015	0.00282691563598311	IL10/CAT	2
BP	GO:0033083	regulation of immature T cell proliferation	2/119	12/18888	0.166666666666667	26.453781512605	7.02299492086464	0.00249280997413912	0.00660937690391015	0.00282691563598311	IL1B/IL1A	2
BP	GO:0033084	regulation of immature T cell proliferation in thymus	2/119	12/18888	0.166666666666667	26.453781512605	7.02299492086464	0.00249280997413912	0.00660937690391015	0.00282691563598311	IL1B/IL1A	2
BP	GO:0034650	cortisol metabolic process	2/119	12/18888	0.166666666666667	26.453781512605	7.02299492086464	0.00249280997413912	0.00660937690391015	0.00282691563598311	CYP11B1/CYP11B2	2
BP	GO:0035112	genitalia morphogenesis	2/119	12/18888	0.166666666666667	26.453781512605	7.02299492086464	0.00249280997413912	0.00660937690391015	0.00282691563598311	AR/CTNNB1	2
BP	GO:0050847	progesterone receptor signaling pathway	2/119	12/18888	0.166666666666667	26.453781512605	7.02299492086464	0.00249280997413912	0.00660937690391015	0.00282691563598311	SRC/MAPK1	2
BP	GO:0051549	positive regulation of keratinocyte migration	2/119	12/18888	0.166666666666667	26.453781512605	7.02299492086464	0.00249280997413912	0.00660937690391015	0.00282691563598311	MMP9/MTOR	2
BP	GO:0051798	positive regulation of hair follicle development	2/119	12/18888	0.166666666666667	26.453781512605	7.02299492086464	0.00249280997413912	0.00660937690391015	0.00282691563598311	TNF/TGFB2	2
BP	GO:0060788	ectodermal placode formation	2/119	12/18888	0.166666666666667	26.453781512605	7.02299492086464	0.00249280997413912	0.00660937690391015	0.00282691563598311	HDAC2/CTNNB1	2
BP	GO:0070099	regulation of chemokine-mediated signaling pathway	2/119	12/18888	0.166666666666667	26.453781512605	7.02299492086464	0.00249280997413912	0.00660937690391015	0.00282691563598311	HIF1A/EDN1	2
BP	GO:0071697	ectodermal placode morphogenesis	2/119	12/18888	0.166666666666667	26.453781512605	7.02299492086464	0.00249280997413912	0.00660937690391015	0.00282691563598311	HDAC2/CTNNB1	2
BP	GO:0072182	regulation of nephron tubule epithelial cell differentiation	2/119	12/18888	0.166666666666667	26.453781512605	7.02299492086464	0.00249280997413912	0.00660937690391015	0.00282691563598311	STAT1/CTNNB1	2
BP	GO:0106014	regulation of inflammatory response to wounding	2/119	12/18888	0.166666666666667	26.453781512605	7.02299492086464	0.00249280997413912	0.00660937690391015	0.00282691563598311	ALOX5/STAT3	2
BP	GO:1902337	regulation of apoptotic process involved in morphogenesis	2/119	12/18888	0.166666666666667	26.453781512605	7.02299492086464	0.00249280997413912	0.00660937690391015	0.00282691563598311	BAX/TGFB2	2
BP	GO:1905461	positive regulation of vascular associated smooth muscle cell apoptotic process	2/119	12/18888	0.166666666666667	26.453781512605	7.02299492086464	0.00249280997413912	0.00660937690391015	0.00282691563598311	PPARG/SOD2	2
BP	GO:0010453	regulation of cell fate commitment	3/119	43/18888	0.0697674418604651	11.0736759820207	5.26572941100344	0.00250430622199394	0.00662249867593952	0.00283252798689923	AR/HDAC2/FGF2	3
BP	GO:0010712	regulation of collagen metabolic process	3/119	43/18888	0.0697674418604651	11.0736759820207	5.26572941100344	0.00250430622199394	0.00662249867593952	0.00283252798689923	HDAC2/IL6/TGFB1	3
BP	GO:0046640	regulation of alpha-beta T cell proliferation	3/119	43/18888	0.0697674418604651	11.0736759820207	5.26572941100344	0.00250430622199394	0.00662249867593952	0.00283252798689923	SYK/CCR2/CD28	3
BP	GO:1900077	negative regulation of cellular response to insulin stimulus	3/119	43/18888	0.0697674418604651	11.0736759820207	5.26572941100344	0.00250430622199394	0.00662249867593952	0.00283252798689923	RELA/IL1B/PRKCD	3
BP	GO:0032945	negative regulation of mononuclear cell proliferation	4/119	90/18888	0.0444444444444444	7.05434173669468	4.58423388314788	0.00252222895172858	0.00665684170821515	0.00284721694416986	IL10/CASP3/CRP/CD80	4
BP	GO:0034620	cellular response to unfolded protein	4/119	90/18888	0.0444444444444444	7.05434173669468	4.58423388314788	0.00252222895172858	0.00665684170821515	0.00284721694416986	CCND1/BAX/DDIT3/NFE2L2	4
BP	GO:0060606	tube closure	4/119	90/18888	0.0444444444444444	7.05434173669468	4.58423388314788	0.00252222895172858	0.00665684170821515	0.00284721694416986	PRKACA/CASP3/TGFB1/TGFB2	4
BP	GO:0008277	regulation of G protein-coupled receptor signaling pathway	5/119	149/18888	0.0335570469798658	5.32626473408155	4.22150612470186	0.00253740030627582	0.00668815741966903	0.00286061107733067	ITGB3/PRKCA/HIF1A/EDN1/CXCL8	5
BP	GO:0033157	regulation of intracellular protein transport	5/119	149/18888	0.0335570469798658	5.32626473408155	4.22150612470186	0.00253740030627582	0.00668815741966903	0.00286061107733067	PTGS2/PRKACA/IL1B/PRKCD/TGFB1	5
BP	GO:0071326	cellular response to monosaccharide stimulus	5/119	150/18888	0.0333333333333333	5.29075630252101	4.20099597072509	0.0026119047597893	0.00688005641803874	0.00294268875074946	IGF1R/PPARA/PRKACA/HIF1A/ICAM1	5
BP	GO:0055017	cardiac muscle tissue growth	4/119	91/18888	0.043956043956044	6.9768214978299	4.55073047748087	0.00262552969820629	0.00691144642741876	0.00295611466209029	PPARA/EDN1/FGF2/TGFB2	4
BP	GO:0007622	rhythmic behavior	3/119	44/18888	0.0681818181818182	10.8220015278839	5.19366808574263	0.00267530258706826	0.00701054032854804	0.00299849840001378	TP53/PTEN/MTOR	3
BP	GO:0035307	positive regulation of protein dephosphorylation	3/119	44/18888	0.0681818181818182	10.8220015278839	5.19366808574263	0.00267530258706826	0.00701054032854804	0.00299849840001378	PRKCD/TGFB1/MTOR	3
BP	GO:0051972	regulation of telomerase activity	3/119	44/18888	0.0681818181818182	10.8220015278839	5.19366808574263	0.00267530258706826	0.00701054032854804	0.00299849840001378	SRC/MAPK1/MYC	3
BP	GO:0071604	transforming growth factor beta production	3/119	44/18888	0.0681818181818182	10.8220015278839	5.19366808574263	0.00267530258706826	0.00701054032854804	0.00299849840001378	PTGS2/HIF1A/TGFB2	3
BP	GO:1901976	regulation of cell cycle checkpoint	3/119	44/18888	0.0681818181818182	10.8220015278839	5.19366808574263	0.00267530258706826	0.00701054032854804	0.00299849840001378	BIRC5/CCNB1/BRCA2	3
BP	GO:1904037	positive regulation of epithelial cell apoptotic process	3/119	44/18888	0.0681818181818182	10.8220015278839	5.19366808574263	0.00267530258706826	0.00701054032854804	0.00299849840001378	BAX/IL6/TGFB1	3
BP	GO:1905521	regulation of macrophage migration	3/119	44/18888	0.0681818181818182	10.8220015278839	5.19366808574263	0.00267530258706826	0.00701054032854804	0.00299849840001378	MAPK1/C3AR1/CCR2	3
BP	GO:0046034	ATP metabolic process	6/119	220/18888	0.0272727272727273	4.32880061115355	3.95443672266108	0.00271567316234818	0.00711172402256358	0.00304177596927297	PPARA/PRKACA/STAT3/HIF1A/TGFB1/MTOR	6
BP	GO:0019319	hexose biosynthetic process	4/119	92/18888	0.0434782608695652	6.90098648154914	4.51772944830698	0.00273169852208678	0.00714906353192957	0.00305774655839223	AKR1B1/SIRT1/PPARA/PRKACA	4
BP	GO:1903531	negative regulation of secretion by cell	5/119	152/18888	0.0328947368421053	5.22114108801415	4.16052012530825	0.00276565943183336	0.00723326312941032	0.00309375981079443	MAOB/EDN1/GJA1/IL1B/CCR2	5
BP	GO:0048562	embryonic organ morphogenesis	7/119	297/18888	0.0235690235690236	3.74093879976233	3.79105942057929	0.00277174573030495	0.00724449820724409	0.00309856519830093	MAPK1/SOD1/HIF1A/EDN1/CTNNB1/GJA1/COL2A1	7
BP	GO:0042475	odontogenesis of dentin-containing tooth	4/119	93/18888	0.043010752688172	6.82678232583356	4.48521749178561	0.00284077459941369	0.00740578223532719	0.00316754845458228	HDAC2/PPARA/BAX/CTNNB1	4
BP	GO:0051899	membrane depolarization	4/119	93/18888	0.043010752688172	6.82678232583356	4.48521749178561	0.00284077459941369	0.00740578223532719	0.00316754845458228	SRC/BCL2/EDN1/GJA1	4
BP	GO:0070098	chemokine-mediated signaling pathway	4/119	93/18888	0.043010752688172	6.82678232583356	4.48521749178561	0.00284077459941369	0.00740578223532719	0.00316754845458228	HIF1A/EDN1/CXCL8/CCR2	4
BP	GO:2001251	negative regulation of chromosome organization	4/119	93/18888	0.043010752688172	6.82678232583356	4.48521749178561	0.00284077459941369	0.00740578223532719	0.00316754845458228	SRC/TP53/BIRC5/CCNB1	4
BP	GO:0006739	NADP metabolic process	3/119	45/18888	0.0666666666666667	10.581512605042	5.12388898641682	0.00285333889103886	0.00740989034219719	0.00316930554480635	TP53/NQO1/MTOR	3
BP	GO:0010463	mesenchymal cell proliferation	3/119	45/18888	0.0666666666666667	10.581512605042	5.12388898641682	0.00285333889103886	0.00740989034219719	0.00316930554480635	STAT1/CTNNB1/MYC	3
BP	GO:0030574	collagen catabolic process	3/119	45/18888	0.0666666666666667	10.581512605042	5.12388898641682	0.00285333889103886	0.00740989034219719	0.00316930554480635	MMP9/MMP1/MMP2	3
BP	GO:0031641	regulation of myelination	3/119	45/18888	0.0666666666666667	10.581512605042	5.12388898641682	0.00285333889103886	0.00740989034219719	0.00316930554480635	TNF/CTNNB1/MTOR	3
BP	GO:1900744	regulation of p38MAPK cascade	3/119	45/18888	0.0666666666666667	10.581512605042	5.12388898641682	0.00285333889103886	0.00740989034219719	0.00316930554480635	VEGFA/XDH/IL1B	3
BP	GO:1903426	regulation of reactive oxygen species biosynthetic process	3/119	45/18888	0.0666666666666667	10.581512605042	5.12388898641682	0.00285333889103886	0.00740989034219719	0.00316930554480635	ALOX5/PPARA/SOD2	3
BP	GO:0001818	negative regulation of cytokine production	8/119	381/18888	0.020997375328084	3.33275987560378	3.66267948315874	0.00286037438539089	0.0074233962561203	0.00317508219815849	PPARA/IL10/TNF/IL6/CASP3/TGFB1/DDIT3/TGFB2	8
BP	GO:0002357	defense response to tumor cell	2/119	13/18888	0.153846153846154	24.4188752424047	6.72556280692028	0.00293393938298092	0.00750361488213705	0.00320939273778737	RELA/TNFRSF10B	2
BP	GO:0002863	positive regulation of inflammatory response to antigenic stimulus	2/119	13/18888	0.153846153846154	24.4188752424047	6.72556280692028	0.00293393938298092	0.00750361488213705	0.00320939273778737	TNF/CD28	2
BP	GO:0010225	response to UV-C	2/119	13/18888	0.153846153846154	24.4188752424047	6.72556280692028	0.00293393938298092	0.00750361488213705	0.00320939273778737	TP53/BRCA2	2
BP	GO:0032341	aldosterone metabolic process	2/119	13/18888	0.153846153846154	24.4188752424047	6.72556280692028	0.00293393938298092	0.00750361488213705	0.00320939273778737	CYP11B1/CYP11B2	2
BP	GO:0032494	response to peptidoglycan	2/119	13/18888	0.153846153846154	24.4188752424047	6.72556280692028	0.00293393938298092	0.00750361488213705	0.00320939273778737	RELA/IL6	2
BP	GO:0033079	immature T cell proliferation	2/119	13/18888	0.153846153846154	24.4188752424047	6.72556280692028	0.00293393938298092	0.00750361488213705	0.00320939273778737	IL1B/IL1A	2
BP	GO:0033080	immature T cell proliferation in thymus	2/119	13/18888	0.153846153846154	24.4188752424047	6.72556280692028	0.00293393938298092	0.00750361488213705	0.00320939273778737	IL1B/IL1A	2
BP	GO:0033690	positive regulation of osteoblast proliferation	2/119	13/18888	0.153846153846154	24.4188752424047	6.72556280692028	0.00293393938298092	0.00750361488213705	0.00320939273778737	IGF1R/ITGB3	2
BP	GO:0035865	cellular response to potassium ion	2/119	13/18888	0.153846153846154	24.4188752424047	6.72556280692028	0.00293393938298092	0.00750361488213705	0.00320939273778737	CYP11B1/CYP11B2	2
BP	GO:0042362	fat-soluble vitamin biosynthetic process	2/119	13/18888	0.153846153846154	24.4188752424047	6.72556280692028	0.00293393938298092	0.00750361488213705	0.00320939273778737	CYP3A4/TNF	2
BP	GO:0045737	positive regulation of cyclin-dependent protein serine/threonine kinase activity	2/119	13/18888	0.153846153846154	24.4188752424047	6.72556280692028	0.00293393938298092	0.00750361488213705	0.00320939273778737	EGFR/CCND1	2
BP	GO:0045986	negative regulation of smooth muscle contraction	2/119	13/18888	0.153846153846154	24.4188752424047	6.72556280692028	0.00293393938298092	0.00750361488213705	0.00320939273778737	PTGS2/SOD1	2
BP	GO:0051918	negative regulation of fibrinolysis	2/119	13/18888	0.153846153846154	24.4188752424047	6.72556280692028	0.00293393938298092	0.00750361488213705	0.00320939273778737	PLAU/PLAT	2
BP	GO:0061029	eyelid development in camera-type eye	2/119	13/18888	0.153846153846154	24.4188752424047	6.72556280692028	0.00293393938298092	0.00750361488213705	0.00320939273778737	EGFR/HDAC2	2
BP	GO:0070243	regulation of thymocyte apoptotic process	2/119	13/18888	0.153846153846154	24.4188752424047	6.72556280692028	0.00293393938298092	0.00750361488213705	0.00320939273778737	TP53/HIF1A	2
BP	GO:0070417	cellular response to cold	2/119	13/18888	0.153846153846154	24.4188752424047	6.72556280692028	0.00293393938298092	0.00750361488213705	0.00320939273778737	PRKACA/NFKBIA	2
BP	GO:0071107	response to parathyroid hormone	2/119	13/18888	0.153846153846154	24.4188752424047	6.72556280692028	0.00293393938298092	0.00750361488213705	0.00320939273778737	PRKACA/FOS	2
BP	GO:0071389	cellular response to mineralocorticoid stimulus	2/119	13/18888	0.153846153846154	24.4188752424047	6.72556280692028	0.00293393938298092	0.00750361488213705	0.00320939273778737	IGF1R/EDN1	2
BP	GO:0071801	regulation of podosome assembly	2/119	13/18888	0.153846153846154	24.4188752424047	6.72556280692028	0.00293393938298092	0.00750361488213705	0.00320939273778737	SRC/TNF	2
BP	GO:1903238	positive regulation of leukocyte tethering or rolling	2/119	13/18888	0.153846153846154	24.4188752424047	6.72556280692028	0.00293393938298092	0.00750361488213705	0.00320939273778737	SELE/CCR2	2
BP	GO:1903624	regulation of DNA catabolic process	2/119	13/18888	0.153846153846154	24.4188752424047	6.72556280692028	0.00293393938298092	0.00750361488213705	0.00320939273778737	BAX/IL6	2
BP	GO:1904748	regulation of apoptotic process involved in development	2/119	13/18888	0.153846153846154	24.4188752424047	6.72556280692028	0.00293393938298092	0.00750361488213705	0.00320939273778737	BAX/TGFB2	2
BP	GO:1905065	positive regulation of vascular associated smooth muscle cell differentiation	2/119	13/18888	0.153846153846154	24.4188752424047	6.72556280692028	0.00293393938298092	0.00750361488213705	0.00320939273778737	KIT/SOD2	2
BP	GO:0043367	CD4-positive, alpha-beta T cell differentiation	4/119	94/18888	0.0425531914893617	6.75415698194171	4.45318179692384	0.00295279690119337	0.00752805057481308	0.00321984419829662	STAT3/IL6/CD80/MTOR	4
BP	GO:0050848	regulation of calcium-mediated signaling	4/119	94/18888	0.0425531914893617	6.75415698194171	4.45318179692384	0.00295279690119337	0.00752805057481308	0.00321984419829662	SYK/TNF/EDN1/MTOR	4
BP	GO:0055006	cardiac cell development	4/119	94/18888	0.0425531914893617	6.75415698194171	4.45318179692384	0.00295279690119337	0.00752805057481308	0.00321984419829662	PPARA/VEGFA/EDN1/MTOR	4
BP	GO:0097194	execution phase of apoptosis	4/119	94/18888	0.0425531914893617	6.75415698194171	4.45318179692384	0.00295279690119337	0.00752805057481308	0.00321984419829662	BAX/IL6/CASP3/TP53	4
BP	GO:1902807	negative regulation of cell cycle G1/S phase transition	4/119	94/18888	0.0425531914893617	6.75415698194171	4.45318179692384	0.00295279690119337	0.00752805057481308	0.00321984419829662	CCND1/BCL2/TP53/PTEN	4
BP	GO:0043029	T cell homeostasis	3/119	46/18888	0.0652173913043478	10.3514797223237	5.05626882972315	0.00303850896085762	0.00771739312971119	0.00330082844791352	BCL2/BAX/CASP3	3
BP	GO:0045646	regulation of erythrocyte differentiation	3/119	46/18888	0.0652173913043478	10.3514797223237	5.05626882972315	0.00303850896085762	0.00771739312971119	0.00330082844791352	STAT3/HIF1A/STAT1	3
BP	GO:0046633	alpha-beta T cell proliferation	3/119	46/18888	0.0652173913043478	10.3514797223237	5.05626882972315	0.00303850896085762	0.00771739312971119	0.00330082844791352	SYK/CCR2/CD28	3
BP	GO:0048483	autonomic nervous system development	3/119	46/18888	0.0652173913043478	10.3514797223237	5.05626882972315	0.00303850896085762	0.00771739312971119	0.00330082844791352	CTNNB1/VCAM1/NTRK1	3
BP	GO:0048713	regulation of oligodendrocyte differentiation	3/119	46/18888	0.0652173913043478	10.3514797223237	5.05626882972315	0.00303850896085762	0.00771739312971119	0.00330082844791352	HDAC2/CTNNB1/MTOR	3
BP	GO:0070849	response to epidermal growth factor	3/119	46/18888	0.0652173913043478	10.3514797223237	5.05626882972315	0.00303850896085762	0.00771739312971119	0.00330082844791352	EGFR/FOS/MAPK1	3
BP	GO:0043279	response to alkaloid	4/119	95/18888	0.0421052631578947	6.68306059265812	4.42161002227024	0.00306780418668698	0.00778202867669939	0.00332847390391909	IGF1R/HDAC2/CASP3/NQO1	4
BP	GO:0046330	positive regulation of JNK cascade	4/119	95/18888	0.0421052631578947	6.68306059265812	4.42161002227024	0.00306780418668698	0.00778202867669939	0.00332847390391909	TNF/IL1B/IL1A/XIAP	4
BP	GO:0046718	symbiont entry into host cell	5/119	156/18888	0.032051282051282	5.08726567550097	4.08166630665609	0.00309268964276789	0.00784023953298176	0.0033533714369545	EGFR/ITGA5/ITGB3/ICAM1/CD80	5
BP	GO:0018107	peptidyl-threonine phosphorylation	4/119	96/18888	0.0416666666666667	6.61344537815126	4.39049027394384	0.00318583499687112	0.00806626307718433	0.00345004461817807	MAPK1/MAPK8/PRKCA/PRKCD	4
BP	GO:0046364	monosaccharide biosynthetic process	4/119	96/18888	0.0416666666666667	6.61344537815126	4.39049027394384	0.00318583499687112	0.00806626307718433	0.00345004461817807	AKR1B1/SIRT1/PPARA/PRKACA	4
BP	GO:0006509	membrane protein ectodomain proteolysis	3/119	47/18888	0.0638297872340425	10.1312354729126	4.99069351659151	0.00323090404227824	0.00815485823771539	0.00348793790951534	IL10/TNF/IL1B	3
BP	GO:0006984	ER-nucleus signaling pathway	3/119	47/18888	0.0638297872340425	10.1312354729126	4.99069351659151	0.00323090404227824	0.00815485823771539	0.00348793790951534	TP53/DDIT3/NFE2L2	3
BP	GO:0045933	positive regulation of muscle contraction	3/119	47/18888	0.0638297872340425	10.1312354729126	4.99069351659151	0.00323090404227824	0.00815485823771539	0.00348793790951534	PTGS2/KIT/EDN1	3
BP	GO:0055078	sodium ion homeostasis	3/119	47/18888	0.0638297872340425	10.1312354729126	4.99069351659151	0.00323090404227824	0.00815485823771539	0.00348793790951534	CYP11B2/EDN1/IL1A	3
BP	GO:1905314	semi-lunar valve development	3/119	47/18888	0.0638297872340425	10.1312354729126	4.99069351659151	0.00323090404227824	0.00815485823771539	0.00348793790951534	NOS3/TGFB1/TGFB2	3
BP	GO:0021915	neural tube development	5/119	158/18888	0.0316455696202532	5.02286990745665	4.04324489580469	0.00326627263652165	0.00823385612920038	0.00352172632526093	PRKACA/CASP3/HIF1A/TGFB1/TGFB2	5
BP	GO:0030902	hindbrain development	5/119	158/18888	0.0316455696202532	5.02286990745665	4.04324489580469	0.00326627263652165	0.00823385612920038	0.00352172632526093	IGF1R/BCL2/TP53/FGF2/CTNNB1	5
BP	GO:0002275	myeloid cell activation involved in immune response	4/119	97/18888	0.0412371134020619	6.54526552889197	4.35981108490861	0.0033069276480643	0.00832596718361429	0.00356112340969948	SYK/KIT/TNF/CCR2	4
BP	GO:0021675	nerve development	4/119	97/18888	0.0412371134020619	6.54526552889197	4.35981108490861	0.0033069276480643	0.00832596718361429	0.00356112340969948	EDN1/CTNNB1/VCAM1/NTRK1	4
BP	GO:0022898	regulation of transmembrane transporter activity	6/119	229/18888	0.0262008733624454	4.15867307621739	3.82924047824833	0.00330955153468608	0.00832739148590789	0.00356173260213663	ABCB1/MMP9/PRKACA/BCL2/EDN1/CCR2	6
BP	GO:0051607	defense response to virus	7/119	307/18888	0.0228013029315961	3.61908411573098	3.68399045612762	0.00332797393918955	0.00836854105528957	0.00357933280300129	RELA/BCL2/TNF/IL6/STAT1/HERC5/IL1B	7
BP	GO:0008643	carbohydrate transport	5/119	159/18888	0.0314465408805031	4.9912795306802	4.0242765303221	0.00335564835403994	0.0084328902114569	0.00360685576596382	SLC2A1/TNF/EDN1/IL1B/NFE2L2	5
BP	GO:0002069	columnar/cuboidal epithelial cell maturation	2/119	14/18888	0.142857142857143	22.6746698679472	6.45979799794255	0.00340886728966396	0.00848233521155005	0.00362800402939571	HIF1A/GJA1	2
BP	GO:0007250	activation of NF-kappaB-inducing kinase activity	2/119	14/18888	0.142857142857143	22.6746698679472	6.45979799794255	0.00340886728966396	0.00848233521155005	0.00362800402939571	TNFRSF10B/TNFRSF10A	2
BP	GO:0008212	mineralocorticoid metabolic process	2/119	14/18888	0.142857142857143	22.6746698679472	6.45979799794255	0.00340886728966396	0.00848233521155005	0.00362800402939571	CYP11B1/CYP11B2	2
BP	GO:0030213	hyaluronan biosynthetic process	2/119	14/18888	0.142857142857143	22.6746698679472	6.45979799794255	0.00340886728966396	0.00848233521155005	0.00362800402939571	IL1B/TGFB1	2
BP	GO:0032621	interleukin-18 production	2/119	14/18888	0.142857142857143	22.6746698679472	6.45979799794255	0.00340886728966396	0.00848233521155005	0.00362800402939571	IL10/TNF	2
BP	GO:0032661	regulation of interleukin-18 production	2/119	14/18888	0.142857142857143	22.6746698679472	6.45979799794255	0.00340886728966396	0.00848233521155005	0.00362800402939571	IL10/TNF	2
BP	GO:0034309	primary alcohol biosynthetic process	2/119	14/18888	0.142857142857143	22.6746698679472	6.45979799794255	0.00340886728966396	0.00848233521155005	0.00362800402939571	CYP11B1/CYP11B2	2
BP	GO:0042762	regulation of sulfur metabolic process	2/119	14/18888	0.142857142857143	22.6746698679472	6.45979799794255	0.00340886728966396	0.00848233521155005	0.00362800402939571	CTNNB1/NFE2L2	2
BP	GO:0045348	positive regulation of MHC class II biosynthetic process	2/119	14/18888	0.142857142857143	22.6746698679472	6.45979799794255	0.00340886728966396	0.00848233521155005	0.00362800402939571	SIRT1/IL10	2
BP	GO:0050930	induction of positive chemotaxis	2/119	14/18888	0.142857142857143	22.6746698679472	6.45979799794255	0.00340886728966396	0.00848233521155005	0.00362800402939571	VEGFA/CXCL8	2
BP	GO:0061000	negative regulation of dendritic spine development	2/119	14/18888	0.142857142857143	22.6746698679472	6.45979799794255	0.00340886728966396	0.00848233521155005	0.00362800402939571	HDAC2/PTEN	2
BP	GO:0071696	ectodermal placode development	2/119	14/18888	0.142857142857143	22.6746698679472	6.45979799794255	0.00340886728966396	0.00848233521155005	0.00362800402939571	HDAC2/CTNNB1	2
BP	GO:0072075	metanephric mesenchyme development	2/119	14/18888	0.142857142857143	22.6746698679472	6.45979799794255	0.00340886728966396	0.00848233521155005	0.00362800402939571	STAT1/MYC	2
BP	GO:0072160	nephron tubule epithelial cell differentiation	2/119	14/18888	0.142857142857143	22.6746698679472	6.45979799794255	0.00340886728966396	0.00848233521155005	0.00362800402939571	STAT1/CTNNB1	2
BP	GO:0072283	metanephric renal vesicle morphogenesis	2/119	14/18888	0.142857142857143	22.6746698679472	6.45979799794255	0.00340886728966396	0.00848233521155005	0.00362800402939571	STAT1/CTNNB1	2
BP	GO:0072683	T cell extravasation	2/119	14/18888	0.142857142857143	22.6746698679472	6.45979799794255	0.00340886728966396	0.00848233521155005	0.00362800402939571	ICAM1/CCR2	2
BP	GO:0003254	regulation of membrane depolarization	3/119	48/18888	0.0625	9.92016806722689	4.92705726899356	0.00343061283490101	0.00849071096834949	0.00363158644846543	SRC/BCL2/GJA1	3
BP	GO:0032620	interleukin-17 production	3/119	48/18888	0.0625	9.92016806722689	4.92705726899356	0.00343061283490101	0.00849071096834949	0.00363158644846543	IL6/TGFB1/DDIT3	3
BP	GO:0032660	regulation of interleukin-17 production	3/119	48/18888	0.0625	9.92016806722689	4.92705726899356	0.00343061283490101	0.00849071096834949	0.00363158644846543	IL6/TGFB1/DDIT3	3
BP	GO:0032964	collagen biosynthetic process	3/119	48/18888	0.0625	9.92016806722689	4.92705726899356	0.00343061283490101	0.00849071096834949	0.00363158644846543	HDAC2/IL6/TGFB1	3
BP	GO:0043277	apoptotic cell clearance	3/119	48/18888	0.0625	9.92016806722689	4.92705726899356	0.00343061283490101	0.00849071096834949	0.00363158644846543	ALOX15/ITGB3/CCR2	3
BP	GO:0043407	negative regulation of MAP kinase activity	3/119	48/18888	0.0625	9.92016806722689	4.92705726899356	0.00343061283490101	0.00849071096834949	0.00363158644846543	PPARG/IL1B/PRKCD	3
BP	GO:0046578	regulation of Ras protein signal transduction	3/119	48/18888	0.0625	9.92016806722689	4.92705726899356	0.00343061283490101	0.00849071096834949	0.00363158644846543	SRC/NTRK1/TGFB2	3
BP	GO:1902003	regulation of amyloid-beta formation	3/119	48/18888	0.0625	9.92016806722689	4.92705726899356	0.00343061283490101	0.00849071096834949	0.00363158644846543	RELA/TNF/CASP3	3
BP	GO:0070664	negative regulation of leukocyte proliferation	4/119	98/18888	0.0408163265306122	6.47847710512776	4.32956139541082	0.00343112022571711	0.00849071096834949	0.00363158644846543	IL10/CASP3/CRP/CD80	4
BP	GO:0060041	retina development in camera-type eye	5/119	160/18888	0.03125	4.96008403361345	4.00546643238741	0.00344677248896779	0.00852423073983111	0.00364592328649019	CYP1B1/STAT3/BAX/HIF1A/TGFB2	5
BP	GO:0071322	cellular response to carbohydrate stimulus	5/119	161/18888	0.031055900621118	4.92927605824939	3.98681219919656	0.00353966423189745	0.00874861422251501	0.00374189499227689	IGF1R/PPARA/PRKACA/HIF1A/ICAM1	5
BP	GO:0038202	TORC1 signaling	4/119	99/18888	0.0404040404040404	6.41303794244971	4.29973053450286	0.0035584505783634	0.00877895795125508	0.00375487339591106	SYK/SRC/PRKACA/MTOR	4
BP	GO:0060419	heart growth	4/119	99/18888	0.0404040404040404	6.41303794244971	4.29973053450286	0.0035584505783634	0.00877895795125508	0.00375487339591106	PPARA/EDN1/FGF2/TGFB2	4
BP	GO:1901992	positive regulation of mitotic cell cycle phase transition	4/119	99/18888	0.0404040404040404	6.41303794244971	4.29973053450286	0.0035584505783634	0.00877895795125508	0.00375487339591106	EGFR/CYP1A1/CCND1/CCNB1	4
BP	GO:0014037	Schwann cell differentiation	3/119	49/18888	0.0612244897959184	9.71771565769165	4.86526186397447	0.00363772152684611	0.00894724698943425	0.00382685278524076	RELA/MAPK1/SOD1	3
BP	GO:0014075	response to amine	3/119	49/18888	0.0612244897959184	9.71771565769165	4.86526186397447	0.00363772152684611	0.00894724698943425	0.00382685278524076	HDAC2/EDN1/NQO1	3
BP	GO:0031648	protein destabilization	3/119	49/18888	0.0612244897959184	9.71771565769165	4.86526186397447	0.00363772152684611	0.00894724698943425	0.00382685278524076	SRC/SIRT1/MTOR	3
BP	GO:0051150	regulation of smooth muscle cell differentiation	3/119	49/18888	0.0612244897959184	9.71771565769165	4.86526186397447	0.00363772152684611	0.00894724698943425	0.00382685278524076	KIT/SIRT1/SOD2	3
BP	GO:0070266	necroptotic process	3/119	49/18888	0.0612244897959184	9.71771565769165	4.86526186397447	0.00363772152684611	0.00894724698943425	0.00382685278524076	TNF/TP53/BIRC3	3
BP	GO:0002220	innate immune response activating cell surface receptor signaling pathway	4/119	100/18888	0.04	6.34890756302521	4.27030820258287	0.00368895631173044	0.00906775044791092	0.00387839366661434	SYK/RELA/SRC/NFKBIA	4
BP	GO:0051146	striated muscle cell differentiation	7/119	313/18888	0.0223642172523962	3.54970870137192	3.62186890944425	0.0037004072733261	0.00909037512317997	0.00388807053165124	PPARA/VEGFA/BCL2/CASP3/EDN1/TGFB1/MTOR	7
BP	GO:0010596	negative regulation of endothelial cell migration	4/119	101/18888	0.0396039603960396	6.28604709210417	4.24128445488479	0.00382267478300529	0.00936798435617166	0.00400680757643578	PPARG/TNF/FGF2/TGFB1	4
BP	GO:0043255	regulation of carbohydrate biosynthetic process	4/119	101/18888	0.0396039603960396	6.28604709210417	4.24128445488479	0.00382267478300529	0.00936798435617166	0.00400680757643578	SIRT1/PPARA/PRKACA/TGFB1	4
BP	GO:1990868	response to chemokine	4/119	101/18888	0.0396039603960396	6.28604709210417	4.24128445488479	0.00382267478300529	0.00936798435617166	0.00400680757643578	HIF1A/EDN1/CXCL8/CCR2	4
BP	GO:1990869	cellular response to chemokine	4/119	101/18888	0.0396039603960396	6.28604709210417	4.24128445488479	0.00382267478300529	0.00936798435617166	0.00400680757643578	HIF1A/EDN1/CXCL8/CCR2	4
BP	GO:0009299	mRNA transcription	3/119	50/18888	0.06	9.52336134453781	4.80521595221915	0.00385231382905883	0.00942260374933204	0.00403016899443294	PPARG/STAT3/TP53	3
BP	GO:0030521	androgen receptor signaling pathway	3/119	50/18888	0.06	9.52336134453781	4.80521595221915	0.00385231382905883	0.00942260374933204	0.00403016899443294	AR/SIRT1/MAPK1	3
BP	GO:0043114	regulation of vascular permeability	3/119	50/18888	0.06	9.52336134453781	4.80521595221915	0.00385231382905883	0.00942260374933204	0.00403016899443294	SRC/VEGFA/TGFB1	3
BP	GO:0010948	negative regulation of cell cycle process	7/119	316/18888	0.0221518987341772	3.51600893521966	3.59137526023969	0.00389813163278143	0.00942260374933204	0.00403016899443294	CCND1/BCL2/TP53/BIRC5/CCNB1/PTEN/BRCA2	7
BP	GO:0006978	DNA damage response, signal transduction by p53 class mediator resulting in transcription of p21 class mediator	2/119	15/18888	0.133333333333333	21.163025210084	6.22035622478479	0.00391715756460121	0.00942260374933204	0.00403016899443294	TP53/BRCA2	2
BP	GO:0010763	positive regulation of fibroblast migration	2/119	15/18888	0.133333333333333	21.163025210084	6.22035622478479	0.00391715756460121	0.00942260374933204	0.00403016899443294	ITGB3/TGFB1	2
BP	GO:0010889	regulation of sequestering of triglyceride	2/119	15/18888	0.133333333333333	21.163025210084	6.22035622478479	0.00391715756460121	0.00942260374933204	0.00403016899443294	PPARA/PPARG	2
BP	GO:0032352	positive regulation of hormone metabolic process	2/119	15/18888	0.133333333333333	21.163025210084	6.22035622478479	0.00391715756460121	0.00942260374933204	0.00403016899443294	IGF1R/HIF1A	2
BP	GO:0033189	response to vitamin A	2/119	15/18888	0.133333333333333	21.163025210084	6.22035622478479	0.00391715756460121	0.00942260374933204	0.00403016899443294	CYP1A1/CAT	2
BP	GO:0035358	regulation of peroxisome proliferator activated receptor signaling pathway	2/119	15/18888	0.133333333333333	21.163025210084	6.22035622478479	0.00391715756460121	0.00942260374933204	0.00403016899443294	ALOX15/SIRT1	2
BP	GO:0035672	oligopeptide transmembrane transport	2/119	15/18888	0.133333333333333	21.163025210084	6.22035622478479	0.00391715756460121	0.00942260374933204	0.00403016899443294	ABCC1/GJA1	2
BP	GO:0044849	estrous cycle	2/119	15/18888	0.133333333333333	21.163025210084	6.22035622478479	0.00391715756460121	0.00942260374933204	0.00403016899443294	CYP1B1/IGF1R	2
BP	GO:0045475	locomotor rhythm	2/119	15/18888	0.133333333333333	21.163025210084	6.22035622478479	0.00391715756460121	0.00942260374933204	0.00403016899443294	PTEN/MTOR	2
BP	GO:0048070	regulation of developmental pigmentation	2/119	15/18888	0.133333333333333	21.163025210084	6.22035622478479	0.00391715756460121	0.00942260374933204	0.00403016899443294	BCL2/BAX	2
BP	GO:0048820	hair follicle maturation	2/119	15/18888	0.133333333333333	21.163025210084	6.22035622478479	0.00391715756460121	0.00942260374933204	0.00403016899443294	CTNNB1/TGFB2	2
BP	GO:0050966	detection of mechanical stimulus involved in sensory perception of pain	2/119	15/18888	0.133333333333333	21.163025210084	6.22035622478479	0.00391715756460121	0.00942260374933204	0.00403016899443294	TNF/NTRK1	2
BP	GO:0051220	cytoplasmic sequestering of protein	2/119	15/18888	0.133333333333333	21.163025210084	6.22035622478479	0.00391715756460121	0.00942260374933204	0.00403016899443294	IL10/NFKBIA	2
BP	GO:0060009	Sertoli cell development	2/119	15/18888	0.133333333333333	21.163025210084	6.22035622478479	0.00391715756460121	0.00942260374933204	0.00403016899443294	IL1A/NTRK1	2
BP	GO:0060572	morphogenesis of an epithelial bud	2/119	15/18888	0.133333333333333	21.163025210084	6.22035622478479	0.00391715756460121	0.00942260374933204	0.00403016899443294	AR/CTNNB1	2
BP	GO:0061043	regulation of vascular wound healing	2/119	15/18888	0.133333333333333	21.163025210084	6.22035622478479	0.00391715756460121	0.00942260374933204	0.00403016899443294	ALOX5/TNF	2
BP	GO:0061307	cardiac neural crest cell differentiation involved in heart development	2/119	15/18888	0.133333333333333	21.163025210084	6.22035622478479	0.00391715756460121	0.00942260374933204	0.00403016899443294	MAPK1/EDN1	2
BP	GO:0061308	cardiac neural crest cell development involved in heart development	2/119	15/18888	0.133333333333333	21.163025210084	6.22035622478479	0.00391715756460121	0.00942260374933204	0.00403016899443294	MAPK1/EDN1	2
BP	GO:0070424	regulation of nucleotide-binding domain, leucine rich repeat containing receptor signaling pathway	2/119	15/18888	0.133333333333333	21.163025210084	6.22035622478479	0.00391715756460121	0.00942260374933204	0.00403016899443294	XIAP/BIRC3	2
BP	GO:0071639	positive regulation of monocyte chemotactic protein-1 production	2/119	15/18888	0.133333333333333	21.163025210084	6.22035622478479	0.00391715756460121	0.00942260374933204	0.00403016899443294	SYK/IL1B	2
BP	GO:0072498	embryonic skeletal joint development	2/119	15/18888	0.133333333333333	21.163025210084	6.22035622478479	0.00391715756460121	0.00942260374933204	0.00403016899443294	CTNNB1/COL2A1	2
BP	GO:0097531	mast cell migration	2/119	15/18888	0.133333333333333	21.163025210084	6.22035622478479	0.00391715756460121	0.00942260374933204	0.00403016899443294	KIT/VEGFA	2
BP	GO:1901722	regulation of cell proliferation involved in kidney development	2/119	15/18888	0.133333333333333	21.163025210084	6.22035622478479	0.00391715756460121	0.00942260374933204	0.00403016899443294	ITGB3/MYC	2
BP	GO:1902166	negative regulation of intrinsic apoptotic signaling pathway in response to DNA damage by p53 class mediator	2/119	15/18888	0.133333333333333	21.163025210084	6.22035622478479	0.00391715756460121	0.00942260374933204	0.00403016899443294	SIRT1/BCL2	2
BP	GO:1904251	regulation of bile acid metabolic process	2/119	15/18888	0.133333333333333	21.163025210084	6.22035622478479	0.00391715756460121	0.00942260374933204	0.00403016899443294	KIT/SIRT1	2
BP	GO:2000671	regulation of motor neuron apoptotic process	2/119	15/18888	0.133333333333333	21.163025210084	6.22035622478479	0.00391715756460121	0.00942260374933204	0.00403016899443294	BCL2/BAX	2
BP	GO:2001028	positive regulation of endothelial cell chemotaxis	2/119	15/18888	0.133333333333333	21.163025210084	6.22035622478479	0.00391715756460121	0.00942260374933204	0.00403016899443294	VEGFA/FGF2	2
BP	GO:0007200	phospholipase C-activating G protein-coupled receptor signaling pathway	4/119	102/18888	0.0392156862745098	6.22441917943648	4.21264968585826	0.00395964309525554	0.00951348928943225	0.00406904191061389	ESR1/LTB4R/EDN1/C3AR1	4
BP	GO:0035967	cellular response to topologically incorrect protein	4/119	102/18888	0.0392156862745098	6.22441917943648	4.21264968585826	0.00395964309525554	0.00951348928943225	0.00406904191061389	CCND1/BAX/DDIT3/NFE2L2	4
BP	GO:0001678	intracellular glucose homeostasis	5/119	166/18888	0.0301204819277108	4.78080388782019	3.89579842915079	0.00403130773973278	0.00967418215596609	0.00413777231948598	IGF1R/SIRT1/PRKACA/HIF1A/ICAM1	5
BP	GO:0062207	regulation of pattern recognition receptor signaling pathway	5/119	166/18888	0.0301204819277108	4.78080388782019	3.89579842915079	0.00403130773973278	0.00967418215596609	0.00413777231948598	ESR1/SRC/MAPK8/XIAP/BIRC3	5
BP	GO:0034198	cellular response to amino acid starvation	3/119	51/18888	0.0588235294117647	9.33662876915472	4.74683445033823	0.00407447100925016	0.00976617873425721	0.00417712044101227	MAPK1/MAPK8/MTOR	3
BP	GO:0051180	vitamin transport	3/119	51/18888	0.0588235294117647	9.33662876915472	4.74683445033823	0.00407447100925016	0.00976617873425721	0.00417712044101227	ABCC1/SLC2A1/ABCG2	3
BP	GO:0006937	regulation of muscle contraction	5/119	167/18888	0.029940119760479	4.75217631962965	3.87803170977504	0.00413520727862494	0.00990002878657782	0.00423436983248795	PTGS2/KIT/PRKACA/SOD1/EDN1	5
BP	GO:0061351	neural precursor cell proliferation	5/119	167/18888	0.029940119760479	4.75217631962965	3.87803170977504	0.00413520727862494	0.00990002878657782	0.00423436983248795	VEGFA/TP53/HIF1A/FGF2/CTNNB1	5
BP	GO:0002027	regulation of heart rate	4/119	104/18888	0.0384615384615385	6.10471881060116	4.15651026975924	0.00424347635193935	0.0101529312119684	0.00434253945741762	SRC/PRKACA/TNF/EDN1	4
BP	GO:1903320	regulation of protein modification by small protein conjugation or removal	6/119	241/18888	0.024896265560166	3.95160221765055	3.67194584570968	0.00424586248409555	0.0101529312119684	0.00434253945741762	RELA/HIF1A/CTNNB1/PTEN/XIAP/BIRC3	6
BP	GO:0006111	regulation of gluconeogenesis	3/119	52/18888	0.0576923076923077	9.15707821590175	4.69003799762505	0.00430427192547611	0.0102622770833685	0.00438930809507969	SIRT1/PPARA/PRKACA	3
BP	GO:0045332	phospholipid translocation	3/119	52/18888	0.0576923076923077	9.15707821590175	4.69003799762505	0.00430427192547611	0.0102622770833685	0.00438930809507969	ABCB1/ABCC1/PRKCD	3
BP	GO:0070988	demethylation	3/119	52/18888	0.0576923076923077	9.15707821590175	4.69003799762505	0.00430427192547611	0.0102622770833685	0.00438930809507969	CYP1A2/CYP2C9/CYP3A4	3
BP	GO:0101023	vascular endothelial cell proliferation	3/119	52/18888	0.0576923076923077	9.15707821590175	4.69003799762505	0.00430427192547611	0.0102622770833685	0.00438930809507969	PPARG/STAT3/FGF2	3
BP	GO:1905562	regulation of vascular endothelial cell proliferation	3/119	52/18888	0.0576923076923077	9.15707821590175	4.69003799762505	0.00430427192547611	0.0102622770833685	0.00438930809507969	PPARG/STAT3/FGF2	3
BP	GO:0006206	pyrimidine nucleobase metabolic process	2/119	16/18888	0.125	19.8403361344538	6.00307926655195	0.00445837815164863	0.0104997957678709	0.00449089789587629	MAPK1/MTOR	2
BP	GO:0030214	hyaluronan catabolic process	2/119	16/18888	0.125	19.8403361344538	6.00307926655195	0.00445837815164863	0.0104997957678709	0.00449089789587629	FGF2/TGFB1	2
BP	GO:0030810	positive regulation of nucleotide biosynthetic process	2/119	16/18888	0.125	19.8403361344538	6.00307926655195	0.00445837815164863	0.0104997957678709	0.00449089789587629	PPARA/NOS3	2
BP	GO:0035729	cellular response to hepatocyte growth factor stimulus	2/119	16/18888	0.125	19.8403361344538	6.00307926655195	0.00445837815164863	0.0104997957678709	0.00449089789587629	RELA/IL10	2
BP	GO:0042772	DNA damage response, signal transduction resulting in transcription	2/119	16/18888	0.125	19.8403361344538	6.00307926655195	0.00445837815164863	0.0104997957678709	0.00449089789587629	TP53/BRCA2	2
BP	GO:0045579	positive regulation of B cell differentiation	2/119	16/18888	0.125	19.8403361344538	6.00307926655195	0.00445837815164863	0.0104997957678709	0.00449089789587629	SYK/IL10	2
BP	GO:0045651	positive regulation of macrophage differentiation	2/119	16/18888	0.125	19.8403361344538	6.00307926655195	0.00445837815164863	0.0104997957678709	0.00449089789587629	PRKCA/TGFB1	2
BP	GO:0047484	regulation of response to osmotic stress	2/119	16/18888	0.125	19.8403361344538	6.00307926655195	0.00445837815164863	0.0104997957678709	0.00449089789587629	PTGS2/ABCB1	2
BP	GO:0051044	positive regulation of membrane protein ectodomain proteolysis	2/119	16/18888	0.125	19.8403361344538	6.00307926655195	0.00445837815164863	0.0104997957678709	0.00449089789587629	TNF/IL1B	2
BP	GO:0051895	negative regulation of focal adhesion assembly	2/119	16/18888	0.125	19.8403361344538	6.00307926655195	0.00445837815164863	0.0104997957678709	0.00449089789587629	SRC/PTEN	2
BP	GO:0071895	odontoblast differentiation	2/119	16/18888	0.125	19.8403361344538	6.00307926655195	0.00445837815164863	0.0104997957678709	0.00449089789587629	CTNNB1/TGFB1	2
BP	GO:0090136	epithelial cell-cell adhesion	2/119	16/18888	0.125	19.8403361344538	6.00307926655195	0.00445837815164863	0.0104997957678709	0.00449089789587629	CYP1B1/KIT	2
BP	GO:0097091	synaptic vesicle clustering	2/119	16/18888	0.125	19.8403361344538	6.00307926655195	0.00445837815164863	0.0104997957678709	0.00449089789587629	CTNNB1/PTEN	2
BP	GO:0150118	negative regulation of cell-substrate junction organization	2/119	16/18888	0.125	19.8403361344538	6.00307926655195	0.00445837815164863	0.0104997957678709	0.00449089789587629	SRC/PTEN	2
BP	GO:1900034	regulation of cellular response to heat	2/119	16/18888	0.125	19.8403361344538	6.00307926655195	0.00445837815164863	0.0104997957678709	0.00449089789587629	SIRT1/MTOR	2
BP	GO:1900373	positive regulation of purine nucleotide biosynthetic process	2/119	16/18888	0.125	19.8403361344538	6.00307926655195	0.00445837815164863	0.0104997957678709	0.00449089789587629	PPARA/NOS3	2
BP	GO:1902065	response to L-glutamate	2/119	16/18888	0.125	19.8403361344538	6.00307926655195	0.00445837815164863	0.0104997957678709	0.00449089789587629	IGF1R/TNF	2
BP	GO:1904031	positive regulation of cyclin-dependent protein kinase activity	2/119	16/18888	0.125	19.8403361344538	6.00307926655195	0.00445837815164863	0.0104997957678709	0.00449089789587629	EGFR/CCND1	2
BP	GO:1904177	regulation of adipose tissue development	2/119	16/18888	0.125	19.8403361344538	6.00307926655195	0.00445837815164863	0.0104997957678709	0.00449089789587629	SIRT1/PPARG	2
BP	GO:0007009	plasma membrane organization	5/119	170/18888	0.0294117647058824	4.66831438457736	3.82556593633043	0.00445839078823582	0.0104997957678709	0.00449089789587629	AR/SOD1/PRKCD/PTEN/TGFB2	5
BP	GO:0043409	negative regulation of MAPK cascade	5/119	170/18888	0.0294117647058824	4.66831438457736	3.82556593633043	0.00445839078823582	0.0104997957678709	0.00449089789587629	IGF1R/PPARG/MYC/IL1B/PRKCD	5
BP	GO:0009205	purine ribonucleoside triphosphate metabolic process	6/119	244/18888	0.0245901639344262	3.90301694448271	3.63420432163113	0.00450777188220059	0.0106099156692168	0.00453799759611633	PPARA/PRKACA/STAT3/HIF1A/TGFB1/MTOR	6
BP	GO:0018210	peptidyl-threonine modification	4/119	106/18888	0.0377358490566038	5.98953543681623	4.1018193514638	0.00454074762140783	0.0106220200683045	0.00454317480352074	MAPK1/MAPK8/PRKCA/PRKCD	4
BP	GO:0048709	oligodendrocyte differentiation	4/119	106/18888	0.0377358490566038	5.98953543681623	4.1018193514638	0.00454074762140783	0.0106220200683045	0.00454317480352074	HDAC2/CTNNB1/PTEN/MTOR	4
BP	GO:0002066	columnar/cuboidal epithelial cell development	3/119	53/18888	0.0566037735849057	8.98430315522435	4.63475246934924	0.00454179305935909	0.0106220200683045	0.00454317480352074	SRC/HIF1A/GJA1	3
BP	GO:0002204	somatic recombination of immunoglobulin genes involved in immune response	3/119	53/18888	0.0566037735849057	8.98430315522435	4.63475246934924	0.00454179305935909	0.0106220200683045	0.00454317480352074	IL10/TGFB1/CD28	3
BP	GO:0002208	somatic diversification of immunoglobulins involved in immune response	3/119	53/18888	0.0566037735849057	8.98430315522435	4.63475246934924	0.00454179305935909	0.0106220200683045	0.00454317480352074	IL10/TGFB1/CD28	3
BP	GO:0006778	porphyrin-containing compound metabolic process	3/119	53/18888	0.0566037735849057	8.98430315522435	4.63475246934924	0.00454179305935909	0.0106220200683045	0.00454317480352074	CYP1A2/CYP1A1/ABCC1	3
BP	GO:0038084	vascular endothelial growth factor signaling pathway	3/119	53/18888	0.0566037735849057	8.98430315522435	4.63475246934924	0.00454179305935909	0.0106220200683045	0.00454317480352074	RELA/VEGFA/XDH	3
BP	GO:0045190	isotype switching	3/119	53/18888	0.0566037735849057	8.98430315522435	4.63475246934924	0.00454179305935909	0.0106220200683045	0.00454317480352074	IL10/TGFB1/CD28	3
BP	GO:0048009	insulin-like growth factor receptor signaling pathway	3/119	53/18888	0.0566037735849057	8.98430315522435	4.63475246934924	0.00454179305935909	0.0106220200683045	0.00454317480352074	IGF1R/AR/MAPK1	3
BP	GO:0048260	positive regulation of receptor-mediated endocytosis	3/119	53/18888	0.0566037735849057	8.98430315522435	4.63475246934924	0.00454179305935909	0.0106220200683045	0.00454317480352074	SYK/VEGFA/SELE	3
BP	GO:0050850	positive regulation of calcium-mediated signaling	3/119	53/18888	0.0566037735849057	8.98430315522435	4.63475246934924	0.00454179305935909	0.0106220200683045	0.00454317480352074	SYK/TNF/EDN1	3
BP	GO:0006469	negative regulation of protein kinase activity	5/119	171/18888	0.0292397660818713	4.64101430045702	3.8083488490056	0.00457001024868014	0.0106818379353899	0.00456875967577618	SIRT1/PPARG/IL1B/PRKCD/PTEN	5
BP	GO:0045333	cellular respiration	6/119	245/18888	0.0244897959183673	3.88708626307666	3.62175698537576	0.00459767025552733	0.0107402851350252	0.00459375829590795	CYP1A2/TNF/CAT/HIF1A/SOD2/CCNB1	6
BP	GO:0009913	epidermal cell differentiation	6/119	246/18888	0.024390243902439	3.87128509940562	3.60937513877812	0.00468888526253341	0.0109407322792446	0.00467949212141379	HDAC2/CASP3/SOD1/FGF2/CTNNB1/IL1A	6
BP	GO:1901873	regulation of post-translational protein modification	6/119	246/18888	0.024390243902439	3.87128509940562	3.60937513877812	0.00468888526253341	0.0109407322792446	0.00467949212141379	RELA/HIF1A/CTNNB1/PTEN/XIAP/BIRC3	6
BP	GO:0031103	axon regeneration	3/119	54/18888	0.0555555555555556	8.81792717086835	4.58090853975816	0.00478710854895473	0.0111378040190172	0.0047637822429597	MMP2/IGF1R/BCL2	3
BP	GO:0031279	regulation of cyclase activity	3/119	54/18888	0.0555555555555556	8.81792717086835	4.58090853975816	0.00478710854895473	0.0111378040190172	0.0047637822429597	MAPK8/NOS3/CCR2	3
BP	GO:0035315	hair cell differentiation	3/119	54/18888	0.0555555555555556	8.81792717086835	4.58090853975816	0.00478710854895473	0.0111378040190172	0.0047637822429597	SOD1/FGF2/CTNNB1	3
BP	GO:0042304	regulation of fatty acid biosynthetic process	3/119	54/18888	0.0555555555555556	8.81792717086835	4.58090853975816	0.00478710854895473	0.0111378040190172	0.0047637822429597	PTGS2/SIRT1/IL1B	3
BP	GO:1990928	response to amino acid starvation	3/119	54/18888	0.0555555555555556	8.81792717086835	4.58090853975816	0.00478710854895473	0.0111378040190172	0.0047637822429597	MAPK1/MAPK8/MTOR	3
BP	GO:0006939	smooth muscle contraction	4/119	108/18888	0.037037037037037	5.87861811391223	4.04851088642214	0.00485174404537394	0.0112687465026309	0.00481978802984758	PTGS2/KIT/SOD1/EDN1	4
BP	GO:0039531	regulation of cytoplasmic pattern recognition receptor signaling pathway	4/119	108/18888	0.037037037037037	5.87861811391223	4.04851088642214	0.00485174404537394	0.0112687465026309	0.00481978802984758	SRC/MAPK8/XIAP/BIRC3	4
BP	GO:1903076	regulation of protein localization to plasma membrane	4/119	108/18888	0.037037037037037	5.87861811391223	4.04851088642214	0.00485174404537394	0.0112687465026309	0.00481978802984758	EGFR/AR/TNF/TGFB1	4
BP	GO:0006857	oligopeptide transport	2/119	17/18888	0.117647058823529	18.6732575383094	5.80467639424188	0.00503210103479541	0.0115541157140216	0.00494184411734828	ABCC1/GJA1	2
BP	GO:0030889	negative regulation of B cell proliferation	2/119	17/18888	0.117647058823529	18.6732575383094	5.80467639424188	0.00503210103479541	0.0115541157140216	0.00494184411734828	IL10/CASP3	2
BP	GO:0034392	negative regulation of smooth muscle cell apoptotic process	2/119	17/18888	0.117647058823529	18.6732575383094	5.80467639424188	0.00503210103479541	0.0115541157140216	0.00494184411734828	ESR1/EDN1	2
BP	GO:0035821	modulation of process of another organism	2/119	17/18888	0.117647058823529	18.6732575383094	5.80467639424188	0.00503210103479541	0.0115541157140216	0.00494184411734828	SYK/PPARA	2
BP	GO:0044320	cellular response to leptin stimulus	2/119	17/18888	0.117647058823529	18.6732575383094	5.80467639424188	0.00503210103479541	0.0115541157140216	0.00494184411734828	SIRT1/STAT3	2
BP	GO:0050872	white fat cell differentiation	2/119	17/18888	0.117647058823529	18.6732575383094	5.80467639424188	0.00503210103479541	0.0115541157140216	0.00494184411734828	SIRT1/PPARG	2
BP	GO:0051412	response to corticosterone	2/119	17/18888	0.117647058823529	18.6732575383094	5.80467639424188	0.00503210103479541	0.0115541157140216	0.00494184411734828	MAOB/FOS	2
BP	GO:0060644	mammary gland epithelial cell differentiation	2/119	17/18888	0.117647058823529	18.6732575383094	5.80467639424188	0.00503210103479541	0.0115541157140216	0.00494184411734828	HIF1A/FGF2	2
BP	GO:0061548	ganglion development	2/119	17/18888	0.117647058823529	18.6732575383094	5.80467639424188	0.00503210103479541	0.0115541157140216	0.00494184411734828	CYP1B1/CTNNB1	2
BP	GO:0072074	kidney mesenchyme development	2/119	17/18888	0.117647058823529	18.6732575383094	5.80467639424188	0.00503210103479541	0.0115541157140216	0.00494184411734828	STAT1/MYC	2
BP	GO:0072077	renal vesicle morphogenesis	2/119	17/18888	0.117647058823529	18.6732575383094	5.80467639424188	0.00503210103479541	0.0115541157140216	0.00494184411734828	STAT1/CTNNB1	2
BP	GO:0072540	T-helper 17 cell lineage commitment	2/119	17/18888	0.117647058823529	18.6732575383094	5.80467639424188	0.00503210103479541	0.0115541157140216	0.00494184411734828	STAT3/IL6	2
BP	GO:0097396	response to interleukin-17	2/119	17/18888	0.117647058823529	18.6732575383094	5.80467639424188	0.00503210103479541	0.0115541157140216	0.00494184411734828	STAT3/IL1B	2
BP	GO:0097398	cellular response to interleukin-17	2/119	17/18888	0.117647058823529	18.6732575383094	5.80467639424188	0.00503210103479541	0.0115541157140216	0.00494184411734828	STAT3/IL1B	2
BP	GO:0120305	regulation of pigmentation	2/119	17/18888	0.117647058823529	18.6732575383094	5.80467639424188	0.00503210103479541	0.0115541157140216	0.00494184411734828	BCL2/BAX	2
BP	GO:1900120	regulation of receptor binding	2/119	17/18888	0.117647058823529	18.6732575383094	5.80467639424188	0.00503210103479541	0.0115541157140216	0.00494184411734828	MMP9/IL10	2
BP	GO:1902165	regulation of intrinsic apoptotic signaling pathway in response to DNA damage by p53 class mediator	2/119	17/18888	0.117647058823529	18.6732575383094	5.80467639424188	0.00503210103479541	0.0115541157140216	0.00494184411734828	SIRT1/BCL2	2
BP	GO:0022900	electron transport chain	5/119	175/18888	0.0285714285714286	4.53493397358944	3.74078739078429	0.00503645078659742	0.0115541157140216	0.00494184411734828	CYP1A2/AKR1B1/MAOB/SOD2/CCNB1	5
BP	GO:0001895	retina homeostasis	3/119	55/18888	0.0545454545454545	8.6576012223071	4.5284412888925	0.00504029022126747	0.0115541157140216	0.00494184411734828	ESRRB/SLC2A1/SOD1	3
BP	GO:0060425	lung morphogenesis	3/119	55/18888	0.0545454545454545	8.6576012223071	4.5284412888925	0.00504029022126747	0.0115541157140216	0.00494184411734828	MAPK1/TNF/CTNNB1	3
BP	GO:1900087	positive regulation of G1/S transition of mitotic cell cycle	3/119	55/18888	0.0545454545454545	8.6576012223071	4.5284412888925	0.00504029022126747	0.0115541157140216	0.00494184411734828	EGFR/CYP1A1/CCND1	3
BP	GO:1902991	regulation of amyloid precursor protein catabolic process	3/119	55/18888	0.0545454545454545	8.6576012223071	4.5284412888925	0.00504029022126747	0.0115541157140216	0.00494184411734828	RELA/TNF/CASP3	3
BP	GO:2000772	regulation of cellular senescence	3/119	55/18888	0.0545454545454545	8.6576012223071	4.5284412888925	0.00504029022126747	0.0115541157140216	0.00494184411734828	SIRT1/TP53/PTEN	3
BP	GO:0009144	purine nucleoside triphosphate metabolic process	6/119	250/18888	0.024	3.80934453781513	3.56048990409554	0.00506713999049113	0.0116090874300833	0.00496535622838852	PPARA/PRKACA/STAT3/HIF1A/TGFB1/MTOR	6
BP	GO:0009199	ribonucleoside triphosphate metabolic process	6/119	251/18888	0.0239043824701195	3.79416786634973	3.54842602398862	0.00516510946246311	0.0118200469963146	0.00505558635219741	PPARA/PRKACA/STAT3/HIF1A/TGFB1/MTOR	6
BP	GO:0001708	cell fate specification	4/119	110/18888	0.0363636363636364	5.77173414820474	3.99652301547888	0.00517674821489606	0.0118200469963146	0.00505558635219741	AR/HDAC2/FGF2/CTNNB1	4
BP	GO:0031341	regulation of cell killing	4/119	110/18888	0.0363636363636364	5.77173414820474	3.99652301547888	0.00517674821489606	0.0118200469963146	0.00505558635219741	SYK/MAPK8/ICAM1/TGFB1	4
BP	GO:0032611	interleukin-1 beta production	4/119	110/18888	0.0363636363636364	5.77173414820474	3.99652301547888	0.00517674821489606	0.0118200469963146	0.00505558635219741	RELA/STAT3/TNF/IL6	4
BP	GO:0032651	regulation of interleukin-1 beta production	4/119	110/18888	0.0363636363636364	5.77173414820474	3.99652301547888	0.00517674821489606	0.0118200469963146	0.00505558635219741	RELA/STAT3/TNF/IL6	4
BP	GO:0042116	macrophage activation	4/119	110/18888	0.0363636363636364	5.77173414820474	3.99652301547888	0.00517674821489606	0.0118200469963146	0.00505558635219741	SYK/IL10/TNF/IL6	4
BP	GO:0010761	fibroblast migration	3/119	56/18888	0.0535714285714286	8.50300120048019	4.47728984811424	0.00530140762441795	0.0120842226751521	0.00516857769283506	ITGB3/FGF2/TGFB1	3
BP	GO:0034204	lipid translocation	3/119	56/18888	0.0535714285714286	8.50300120048019	4.47728984811424	0.00530140762441795	0.0120842226751521	0.00516857769283506	ABCB1/ABCC1/PRKCD	3
BP	GO:0034205	amyloid-beta formation	3/119	56/18888	0.0535714285714286	8.50300120048019	4.47728984811424	0.00530140762441795	0.0120842226751521	0.00516857769283506	RELA/TNF/CASP3	3
BP	GO:0007229	integrin-mediated signaling pathway	4/119	111/18888	0.036036036036036	5.71973654326596	3.97100603283185	0.00534459023404462	0.0121757950940003	0.00520774439590407	SYK/SRC/ITGA5/ITGB3	4
BP	GO:0002444	myeloid leukocyte mediated immunity	4/119	112/18888	0.0357142857142857	5.66866746698679	3.94579772867133	0.00551603802651231	0.0125522440130871	0.00536875644756749	SYK/KIT/IL6/CCR2	4
BP	GO:0045833	negative regulation of lipid metabolic process	4/119	112/18888	0.0357142857142857	5.66866746698679	3.94579772867133	0.00551603802651231	0.0125522440130871	0.00536875644756749	SIRT1/TNF/SOD1/IL1B	4
BP	GO:0002707	negative regulation of lymphocyte mediated immunity	3/119	57/18888	0.0526315789473684	8.35382574082264	4.42739707991898	0.00557052805946587	0.0126166771691712	0.00539631533837641	AHR/TGFB1/CD80	3
BP	GO:0006749	glutathione metabolic process	3/119	57/18888	0.0526315789473684	8.35382574082264	4.42739707991898	0.00557052805946587	0.0126166771691712	0.00539631533837641	SOD1/SOD2/NFE2L2	3
BP	GO:0034332	adherens junction organization	3/119	57/18888	0.0526315789473684	8.35382574082264	4.42739707991898	0.00557052805946587	0.0126166771691712	0.00539631533837641	SRC/VEGFA/CTNNB1	3
BP	GO:0046902	regulation of mitochondrial membrane permeability	3/119	57/18888	0.0526315789473684	8.35382574082264	4.42739707991898	0.00557052805946587	0.0126166771691712	0.00539631533837641	BCL2/BAX/TP53	3
BP	GO:0060986	endocrine hormone secretion	3/119	57/18888	0.0526315789473684	8.35382574082264	4.42739707991898	0.00557052805946587	0.0126166771691712	0.00539631533837641	PPARG/GJA1/IL1B	3
BP	GO:0002827	positive regulation of T-helper 1 type immune response	2/119	18/18888	0.111111111111111	17.6358543417367	5.62250454707072	0.00563790220510664	0.0126166771691712	0.00539631533837641	IL1B/CCR2	2
BP	GO:0006089	lactate metabolic process	2/119	18/18888	0.111111111111111	17.6358543417367	5.62250454707072	0.00563790220510664	0.0126166771691712	0.00539631533837641	TP53/HIF1A	2
BP	GO:0010042	response to manganese ion	2/119	18/18888	0.111111111111111	17.6358543417367	5.62250454707072	0.00563790220510664	0.0126166771691712	0.00539631533837641	PTGS2/SOD2	2
BP	GO:0010522	regulation of calcium ion transport into cytosol	2/119	18/18888	0.111111111111111	17.6358543417367	5.62250454707072	0.00563790220510664	0.0126166771691712	0.00539631533837641	BCL2/BAX	2
BP	GO:0010544	negative regulation of platelet activation	2/119	18/18888	0.111111111111111	17.6358543417367	5.62250454707072	0.00563790220510664	0.0126166771691712	0.00539631533837641	PRKCD/NOS3	2
BP	GO:0010715	regulation of extracellular matrix disassembly	2/119	18/18888	0.111111111111111	17.6358543417367	5.62250454707072	0.00563790220510664	0.0126166771691712	0.00539631533837641	IL6/TGFB1	2
BP	GO:0010755	regulation of plasminogen activation	2/119	18/18888	0.111111111111111	17.6358543417367	5.62250454707072	0.00563790220510664	0.0126166771691712	0.00539631533837641	PLAU/PLAT	2
[truncated: 805 more rows]
