# Supplementary material for: Uncovering the mechanism of resveratrol in the treatment of asthma: a network pharmacology approach with molecular docking and experimental validation
Source: Front Pharmacol. 2025 May 16;16:1596737. doi: 10.3389/fphar.2025.1596737 (PMC12122464; doi:10.3389/fphar.2025.1596737)
Supplement: Supplementary file 1 [file DataSheet1.zip › Supplementary data/network pharmacology data/GO results/GOR.R]

library("org.Hs.eg.db")       
inputFile="drug.disease.txt"
outFile="id.txt"  
setwd("C:\\Users\\李春晓\\OneDrive\\桌面\\一诺\\ID转换")        
rt=read.table(inputFile,sep="\t",check.names=F,header=F)      
genes=as.vector(rt[,1])
entrezIDs <- mget(genes, org.Hs.egSYMBOL2EG, ifnotfound=NA)
out=cbind(rt,entrezID=entrezIDs)
colnames(out)=c("symbol","entrezID")
write.table(out,file=outFile,sep="\t",quote=F,row.names=F) 
library("clusterProfiler")
library("org.Hs.eg.db")
library("enrichplot")
library("ggplot2")
pvalueFilter=0.05
qvalueFilter=0.05 
setwd("C:\\Users\\李春晓\\OneDrive\\桌面\\一诺\\go分析")            
rt=read.table("IDpro.txt",sep="\t",header=T,check.names=F)     
rt=rt[is.na(rt[,"entrezID"])==F,]           
gene=rt$entrezID
colorSel="qvalue"
if(qvalueFilter>0.05){colorSel="pvalue"}
kk=enrichGO(gene = gene,OrgDb = org.Hs.eg.db, pvalueCutoff =1, qvalueCutoff = 1, ont="all", readable =T)
GO=as.data.frame(kk)
GO=GO[(GO$pvalue<pvalueFilter & GO$qvalue<qvalueFilter),]  
write.table(GO,file="GO.txt",sep="\t",quote=F,row.names = F)
showNum=10
if(nrow(GO)<30){showNum=nrow(GO)}
tiff(file="barplot.tiff",width = 11,height =14,units = "in",res = 300,compression = "lzw")
bar=barplot(kk, drop = TRUE, showCategory =showNum,split="ONTOLOGY",color = colorSel) + facet_grid(ONTOLOGY~., scale='free')
print(bar)
dev.off()
tiff(file="bubble.tiff",width = 11,height =14,units = "in",res = 300,compression = "lzw")
bub=dotplot(kk,showCategory = showNum, orderBy = "GeneRatio",split="ONTOLOGY", color = colorSel) + facet_grid(ONTOLOGY~., scale='free')
print(bub)
dev.off()

library("clusterProfiler")
library("org.Hs.eg.db")
library("enrichplot")
library("ggplot2")
library("pathview")
pvalueFilter=0.05
qvalueFilter=0.05  
setwd("C:\\Users\\李春晓\\OneDrive\\桌面\\一诺\\KEGG分析")
rt=read.table("IDpro.txt",sep="\t",header=T,check.names=F)
rt=rt[is.na(rt[,"entrezID"])==F,]
colnames(rt)[1]="Gene"
gene=rt$entrezID
colorSel="qvalue"
if(qvalueFilter>0.05){
  colorSel="pvalue"
}
kk <- enrichKEGG(gene = gene, organism = "hsa", pvalueCutoff =1, qvalueCutoff =1)
KEGG=as.data.frame(kk)
KEGG$geneID=as.character(sapply(KEGG$geneID,function(x)paste(rt$Gene[match(strsplit(x,"/")[[1]],as.character(rt$entrezID))],collapse="/")))
KEGG=KEGG[(KEGG$pvalue<pvalueFilter & KEGG$qvalue<qvalueFilter),]
write.table(KEGG,file="KEGG.txt",sep="\t",quote=F,row.names = F)
showNum=30
if(nrow(KEGG)<showNum){
  showNum=nrow(KEGG)
}
tiff(file="barplot.tiff",width = 8,height = 10)
barplot(kk, drop = TRUE, showCategory = showNum, color = colorSel)
dev.off()
pdf(file="bubble.pdf",width = 8,height = 10)
dotplot(kk, showCategory = showNum, orderBy = "GeneRatio",color = colorSel)
dev.off()
