# Supplementary material for: Uncovering the mechanism of resveratrol in the treatment of asthma: a network pharmacology approach with molecular docking and experimental validation
Source: Front Pharmacol. 2025 May 16;16:1596737. doi: 10.3389/fphar.2025.1596737 (PMC12122464; doi:10.3389/fphar.2025.1596737)
Supplement: Supplementary file 1 [file DataSheet1.zip › Supplementary data/network pharmacology data/Intersection gene/ID.txt]

symbol	entrezID
ESR1	2099
PTGS1	5742
SLC6A2	6530
PTGS2	5743
CYP1A2	1544
CYP2C9	1559
CYP3A4	1576
CYP2C19	1557
CA4	762
LCK	3932
SYK	6850
CYP1B1	1545
ALOX5	240
AHR	196
EGFR	1956
ABCB1	5243
AKR1B1	231
CYP1A1	1543
MMP9	4318
MMP1	4312
MMP2	4313
RELA	5970
ESRRA	2101
ESRRB	2103
IGF1R	3480
ALOX15	246
KIT	3815
SRC	6714
LTB4R	1241
AR	367
ESR2	2100
HDAC2	3066
ABCC1	4363
SHBG	6462
CYP11B1	1584
CYP11B2	1585
CYP17A1	1586
SIRT1	23411
ITGA5	3678
ITGB3	3690
MTNR1A	4543
NR1I2	8856
SLC2A1	6513
PPARA	5465
PPARG	5468
MAOB	4129
PRKACA	5566
STAT3	6774
VEGFA	7422
CCND1	595
BCL2	596
FOS	2353
BAX	581
PLAU	5328
MAPK1	5594
IL10	3586
TNF	7124
JUN	3725
IL6	3569
CASP3	836
TP53	7157
MAPK8	5599
NFKBIA	4792
ODC1	4953
XDH	7498
SOD1	6647
CAT	847
PRKCA	5578
HIF1A	3091
STAT1	6772
HERC5	51191
EDN1	1906
FGF2	2247
CTNNB1	1499
MYC	4609
F3	2152
GJA1	2697
ICAM1	3383
IL1B	3553
SELE	6401
VCAM1	7412
PRKCD	5580
CXCL8	3576
MCL1	4170
SOD2	6648
PECAM1	5175
BIRC5	332
NOS3	4846
BCL2A1	597
TGFB1	7040
MGAM	8972
CCNB1	891
DDIT3	1649
PLAT	5327
PTEN	5728
IL1A	3552
MPO	4353
TNFRSF10B	8795
ABCG2	9429
NFE2L2	4780
NQO1	1728
XIAP	331
CRP	1401
PON1	5444
CD80	941
NTRK1	4914
C3AR1	719
MTOR	2475
CCR2	729230
PTGES	9536
TNFSF10	8743
TNFRSF10A	8797
BIRC3	330
COL2A1	1280
CD28	940
PAPPA	5069
BRCA2	675
AAGAB	79719
TGFA	7039
TGFB2	7042
