# Supplementary material for: Uncovering the mechanism of resveratrol in the treatment of asthma: a network pharmacology approach with molecular docking and experimental validation
Source: Front Pharmacol. 2025 May 16;16:1596737. doi: 10.3389/fphar.2025.1596737 (PMC12122464; doi:10.3389/fphar.2025.1596737)
Supplement: Supplementary file 1 [file DataSheet1.zip › Supplementary data/network pharmacology data/Intersection gene/Intersection gene.txt]

ESR1
PTGS1
SLC6A2
PTGS2
CYP1A2
CYP2C9
CYP3A4
CYP2C19
CA4
LCK
SYK
CYP1B1
ALOX5
AHR
EGFR
ABCB1
AKR1B1
CYP1A1
MMP9
MMP1
MMP2
RELA
ESRRA
ESRRB
IGF1R
ALOX15
KIT
SRC
LTB4R
AR
ESR2
HDAC2
ABCC1
SHBG
CYP11B1
CYP11B2
CYP17A1
SIRT1
ITGA5
ITGB3
MTNR1A
NR1I2
SLC2A1
PPARA
PPARG
MAOB
PRKACA
STAT3
VEGFA
CCND1
BCL2
FOS
BAX
PLAU
MAPK1
IL10
TNF
JUN
IL6
CASP3
TP53
MAPK8
NFKBIA
ODC1
XDH
SOD1
CAT
PRKCA
HIF1A
STAT1
HERC5
EDN1
FGF2
CTNNB1
MYC
F3
GJA1
ICAM1
IL1B
SELE
VCAM1
PRKCD
CXCL8
MCL1
SOD2
PECAM1
BIRC5
NOS3
BCL2A1
TGFB1
MGAM
CCNB1
DDIT3
PLAT
PTEN
IL1A
MPO
TNFRSF10B
ABCG2
NFE2L2
NQO1
XIAP
CRP
PON1
CD80
NTRK1
C3AR1
MTOR
CCR2
PTGES
TNFSF10
TNFRSF10A
BIRC3
COL2A1
CD28
PAPPA
BRCA2
AAGAB
TGFA
TGFB2
