# Supplementary material for: Uncovering the mechanism of resveratrol in the treatment of asthma: a network pharmacology approach with molecular docking and experimental validation
Source: Front Pharmacol. 2025 May 16;16:1596737. doi: 10.3389/fphar.2025.1596737 (PMC12122464; doi:10.3389/fphar.2025.1596737)
Supplement: Supplementary file 1 [file DataSheet1.zip › Supplementary data/network pharmacology data/Intersection gene/string_interactions_short.tsv]

#node1	node2	node1_string_id	node2_string_id	neighborhood_on_chromosome	gene_fusion	phylogenetic_cooccurrence	homology	coexpression	experimentally_determined_interaction	database_annotated	automated_textmining	combined_score
ABCB1	CYP2C9	9606.ENSP00000478255	9606.ENSP00000260682	0	0	0	0	0.067	0.069	0	0.727	0.742
ABCB1	STAT3	9606.ENSP00000478255	9606.ENSP00000264657	0	0	0	0	0	0	0	0.800	0.800
ABCB1	NR1I2	9606.ENSP00000478255	9606.ENSP00000336528	0	0	0	0	0.094	0	0	0.832	0.842
ABCB1	CYP2C19	9606.ENSP00000478255	9606.ENSP00000360372	0	0	0	0	0.067	0.069	0	0.850	0.858
ABCB1	CYP3A4	9606.ENSP00000478255	9606.ENSP00000498939	0	0	0	0	0.110	0.050	0	0.876	0.886
ABCC1	ABCG2	9606.ENSP00000382342	9606.ENSP00000498246	0	0	0	0	0.057	0.100	0	0.968	0.971
ABCG2	NR1I2	9606.ENSP00000498246	9606.ENSP00000336528	0	0	0	0	0.057	0.053	0	0.750	0.758
ABCG2	CYP3A4	9606.ENSP00000498246	9606.ENSP00000498939	0	0	0	0	0.081	0.066	0	0.778	0.793
AHR	CYP1B1	9606.ENSP00000242057	9606.ENSP00000478561	0	0	0	0	0.094	0.226	0	0.690	0.763
AHR	CYP1A2	9606.ENSP00000242057	9606.ENSP00000342007	0	0	0	0	0.055	0	0	0.864	0.866
AHR	ESR1	9606.ENSP00000242057	9606.ENSP00000405330	0	0	0	0	0.059	0.833	0	0.450	0.906
AHR	CYP1A1	9606.ENSP00000242057	9606.ENSP00000378488	0	0	0	0	0.055	0	0.400	0.957	0.973
ALOX15	CYP2C9	9606.ENSP00000293761	9606.ENSP00000260682	0	0	0	0	0	0.071	0.900	0.226	0.921
ALOX15	CYP3A4	9606.ENSP00000293761	9606.ENSP00000498939	0	0	0	0	0	0.071	0.900	0.131	0.912
ALOX15	ALOX5	9606.ENSP00000293761	9606.ENSP00000363512	0	0	0.086	0.902	0	0	0.900	0.137	0.914
ALOX15	CYP1A2	9606.ENSP00000293761	9606.ENSP00000342007	0	0	0	0	0	0.071	0.900	0.166	0.915
ALOX15	CYP2C19	9606.ENSP00000293761	9606.ENSP00000360372	0	0	0	0	0	0.071	0.900	0.214	0.920
ALOX15	PTGS1	9606.ENSP00000293761	9606.ENSP00000354612	0	0	0	0	0.068	0.046	0.900	0.607	0.960
ALOX15	PTGS2	9606.ENSP00000293761	9606.ENSP00000356438	0	0	0	0	0.098	0.046	0.900	0.628	0.963
ALOX5	CYP2C9	9606.ENSP00000363512	9606.ENSP00000260682	0	0	0	0	0.065	0.065	0.900	0.551	0.955
ALOX5	PTGS1	9606.ENSP00000363512	9606.ENSP00000354612	0	0	0	0	0.130	0	0.900	0.692	0.970
ALOX5	PTGS2	9606.ENSP00000363512	9606.ENSP00000356438	0	0	0	0	0.072	0	0.900	0.741	0.973
ALOX5	CYP2C19	9606.ENSP00000363512	9606.ENSP00000360372	0	0	0	0	0.062	0.065	0.900	0.530	0.953
ALOX5	LTB4R	9606.ENSP00000363512	9606.ENSP00000380008	0	0	0	0	0.049	0	0	0.720	0.722
AR	SIRT1	9606.ENSP00000363822	9606.ENSP00000212015	0	0	0	0	0	0.300	0	0.628	0.728
AR	CCND1	9606.ENSP00000363822	9606.ENSP00000227507	0	0	0	0	0.072	0.738	0	0.831	0.955
AR	STAT3	9606.ENSP00000363822	9606.ENSP00000264657	0	0	0	0	0.048	0.626	0	0.761	0.907
AR	TP53	9606.ENSP00000363822	9606.ENSP00000269305	0	0	0	0	0	0.439	0	0.838	0.905
AR	EGFR	9606.ENSP00000363822	9606.ENSP00000275493	0	0	0	0	0	0.536	0	0.720	0.864
AR	PRKACA	9606.ENSP00000363822	9606.ENSP00000309591	0	0	0	0	0.048	0	0.900	0.415	0.939
AR	CYP17A1	9606.ENSP00000363822	9606.ENSP00000358903	0	0	0	0	0	0.056	0	0.794	0.797
AR	JUN	9606.ENSP00000363822	9606.ENSP00000360266	0	0	0	0	0.042	0.518	0	0.682	0.840
AR	PTEN	9606.ENSP00000363822	9606.ENSP00000361021	0	0	0	0	0	0.295	0	0.853	0.892
AR	SRC	9606.ENSP00000363822	9606.ENSP00000362680	0	0	0	0	0	0.748	0	0.944	0.985
AR	MYC	9606.ENSP00000363822	9606.ENSP00000478887	0	0	0	0	0.053	0.045	0	0.695	0.700
AR	IGF1R	9606.ENSP00000363822	9606.ENSP00000497069	0	0	0	0	0.085	0.071	0	0.792	0.808
AR	HIF1A	9606.ENSP00000363822	9606.ENSP00000437955	0	0	0	0	0.067	0.525	0	0.733	0.871
AR	ESR1	9606.ENSP00000363822	9606.ENSP00000405330	0	0	0	0.651	0.172	0	0	0.978	0.981
AR	CTNNB1	9606.ENSP00000363822	9606.ENSP00000495360	0	0	0	0	0.052	0.888	0	0.968	0.996
BAX	SIRT1	9606.ENSP00000293288	9606.ENSP00000212015	0	0	0	0	0.058	0	0.900	0.438	0.942
BAX	TP53	9606.ENSP00000293288	9606.ENSP00000269305	0	0	0	0	0.080	0.782	0.900	0.774	0.994
BAX	CASP3	9606.ENSP00000293288	9606.ENSP00000311032	0	0	0	0	0.049	0.349	0	0.828	0.884
BAX	PRKACA	9606.ENSP00000293288	9606.ENSP00000309591	0	0	0	0	0.055	0	0.900	0.268	0.924
BAX	BCL2	9606.ENSP00000293288	9606.ENSP00000381185	0	0	0	0.641	0	0.991	0.900	0.972	0.999
BAX	MCL1	9606.ENSP00000293288	9606.ENSP00000358022	0	0	0	0.618	0.049	0.987	0.900	0.915	0.999
BCL2	SIRT1	9606.ENSP00000381185	9606.ENSP00000212015	0	0	0	0	0.058	0	0	0.739	0.744
BCL2	MAPK1	9606.ENSP00000381185	9606.ENSP00000215832	0	0	0	0	0.086	0.292	0.900	0.586	0.969
BCL2	NFKBIA	9606.ENSP00000381185	9606.ENSP00000216797	0	0	0	0	0.057	0.045	0	0.724	0.730
BCL2	MMP2	9606.ENSP00000381185	9606.ENSP00000219070	0	0	0	0	0	0	0	0.716	0.716
BCL2	TNFRSF10A	9606.ENSP00000381185	9606.ENSP00000221132	0	0	0	0	0	0	0	0.708	0.708
BCL2	CCND1	9606.ENSP00000381185	9606.ENSP00000227507	0	0	0	0	0.052	0	0	0.957	0.958
BCL2	CCNB1	9606.ENSP00000381185	9606.ENSP00000256442	0	0	0	0	0	0	0	0.768	0.768
BCL2	IL1B	9606.ENSP00000381185	9606.ENSP00000263341	0	0	0	0	0.055	0	0	0.805	0.808
BCL2	BIRC3	9606.ENSP00000381185	9606.ENSP00000263464	0	0	0	0	0.055	0.051	0	0.710	0.717
BCL2	STAT3	9606.ENSP00000381185	9606.ENSP00000264657	0	0	0	0	0	0.056	0.750	0.840	0.959
BCL2	TP53	9606.ENSP00000381185	9606.ENSP00000269305	0	0	0	0	0.103	0.869	0.900	0.999	0.999
BCL2	SOD1	9606.ENSP00000381185	9606.ENSP00000270142	0	0	0	0	0	0.329	0.900	0.976	0.998
BCL2	EGFR	9606.ENSP00000381185	9606.ENSP00000275493	0	0	0	0	0.048	0	0	0.838	0.839
BCL2	TNFRSF10B	9606.ENSP00000381185	9606.ENSP00000276431	0	0	0	0	0	0	0	0.739	0.739
BCL2	KIT	9606.ENSP00000381185	9606.ENSP00000288135	0	0	0	0	0.049	0	0	0.704	0.707
BCL2	FOS	9606.ENSP00000381185	9606.ENSP00000306245	0	0	0	0	0	0	0	0.784	0.784
BCL2	PRKACA	9606.ENSP00000381185	9606.ENSP00000309591	0	0	0	0	0	0	0	0.706	0.706
BCL2	CASP3	9606.ENSP00000381185	9606.ENSP00000311032	0	0	0	0	0.098	0.354	0	0.980	0.987
BCL2	MTOR	9606.ENSP00000381185	9606.ENSP00000354558	0	0	0	0	0	0	0	0.765	0.765
BCL2	PTGS2	9606.ENSP00000381185	9606.ENSP00000356438	0	0	0	0	0	0	0	0.745	0.745
BCL2	MCL1	9606.ENSP00000381185	9606.ENSP00000358022	0	0	0	0.625	0	0.536	0	0.514	0.764
BCL2	XIAP	9606.ENSP00000381185	9606.ENSP00000360242	0	0	0	0	0.048	0.299	0	0.933	0.951
BCL2	JUN	9606.ENSP00000381185	9606.ENSP00000360266	0	0	0	0	0.047	0	0	0.927	0.927
BCL2	PTEN	9606.ENSP00000381185	9606.ENSP00000361021	0	0	0	0	0.049	0.057	0	0.810	0.815
BCL2	MMP9	9606.ENSP00000381185	9606.ENSP00000361405	0	0	0	0	0.087	0	0	0.794	0.804
BCL2	SRC	9606.ENSP00000381185	9606.ENSP00000362680	0	0	0	0	0.067	0	0	0.856	0.860
BCL2	MAPK8	9606.ENSP00000381185	9606.ENSP00000378974	0	0	0	0	0.094	0.287	0.900	0.713	0.979
BCL2	IL10	9606.ENSP00000381185	9606.ENSP00000412237	0	0	0	0	0	0	0	0.718	0.718
BCL2	PECAM1	9606.ENSP00000381185	9606.ENSP00000457421	0	0	0	0	0.065	0.125	0	0.722	0.752
BCL2	IGF1R	9606.ENSP00000381185	9606.ENSP00000497069	0	0	0	0	0.042	0	0	0.780	0.781
BCL2	CTNNB1	9606.ENSP00000381185	9606.ENSP00000495360	0	0	0	0	0.051	0	0	0.779	0.781
BCL2	IL6	9606.ENSP00000381185	9606.ENSP00000385675	0	0	0	0	0.057	0	0	0.866	0.868
BCL2	TNF	9606.ENSP00000381185	9606.ENSP00000398698	0	0	0	0	0.080	0.076	0	0.876	0.885
BCL2	ESR1	9606.ENSP00000381185	9606.ENSP00000405330	0	0	0	0	0.083	0.045	0.500	0.794	0.897
BCL2	RELA	9606.ENSP00000381185	9606.ENSP00000384273	0	0	0	0	0	0.292	0	0.862	0.898
BCL2	HIF1A	9606.ENSP00000381185	9606.ENSP00000437955	0	0	0	0	0	0.510	0	0.895	0.946
BCL2	MYC	9606.ENSP00000381185	9606.ENSP00000478887	0	0	0	0	0.065	0.300	0	0.937	0.955
BCL2	DDIT3	9606.ENSP00000381185	9606.ENSP00000448665	0	0	0	0	0.067	0	0.900	0.724	0.972
BIRC3	NFKBIA	9606.ENSP00000263464	9606.ENSP00000216797	0	0	0	0	0.279	0.071	0	0.762	0.827
BIRC3	BIRC5	9606.ENSP00000263464	9606.ENSP00000301633	0	0	0	0	0	0.292	0	0.657	0.746
BIRC3	RELA	9606.ENSP00000263464	9606.ENSP00000384273	0	0	0	0	0.049	0.636	0	0.695	0.885
BIRC3	TNF	9606.ENSP00000263464	9606.ENSP00000398698	0	0	0	0	0.161	0.510	0.500	0.849	0.964
BIRC3	XIAP	9606.ENSP00000263464	9606.ENSP00000360242	0	0	0.063	0.862	0.042	0.527	0.900	0.894	0.994
BIRC3	CASP3	9606.ENSP00000263464	9606.ENSP00000311032	0	0	0	0	0.106	0.643	0.900	0.922	0.997
BIRC5	CCND1	9606.ENSP00000301633	9606.ENSP00000227507	0	0	0	0	0.062	0	0.400	0.594	0.751
BIRC5	CCNB1	9606.ENSP00000301633	9606.ENSP00000256442	0	0	0	0	0.906	0.098	0.400	0.884	0.993
BIRC5	STAT3	9606.ENSP00000301633	9606.ENSP00000264657	0	0	0	0	0.050	0.301	0.500	0.459	0.796
BIRC5	TP53	9606.ENSP00000301633	9606.ENSP00000269305	0	0	0	0	0.143	0	0.750	0.703	0.930
BIRC5	MYC	9606.ENSP00000301633	9606.ENSP00000478887	0	0	0	0	0.091	0.051	0.400	0.702	0.825
BIRC5	CASP3	9606.ENSP00000301633	9606.ENSP00000311032	0	0	0	0	0.132	0.583	0	0.786	0.916
BIRC5	XIAP	9606.ENSP00000301633	9606.ENSP00000360242	0	0	0	0	0	0.735	0	0.855	0.960
BRCA2	CCND1	9606.ENSP00000369497	9606.ENSP00000227507	0	0	0	0	0	0.510	0	0.727	0.861
BRCA2	TP53	9606.ENSP00000369497	9606.ENSP00000269305	0	0	0	0	0.066	0.828	0	0.974	0.995
BRCA2	PTEN	9606.ENSP00000369497	9606.ENSP00000361021	0	0	0	0	0	0	0	0.877	0.877
BRCA2	ESR1	9606.ENSP00000369497	9606.ENSP00000405330	0	0	0	0	0	0	0	0.723	0.723
BRCA2	MYC	9606.ENSP00000369497	9606.ENSP00000478887	0	0	0	0	0.062	0	0	0.754	0.759
C3AR1	IL1B	9606.ENSP00000302079	9606.ENSP00000263341	0	0	0	0	0.212	0	0	0.682	0.739
C3AR1	CXCL8	9606.ENSP00000302079	9606.ENSP00000306512	0	0	0	0	0.105	0	0.500	0.581	0.796
CASP3	SIRT1	9606.ENSP00000311032	9606.ENSP00000212015	0	0	0	0	0.056	0	0	0.721	0.725
CASP3	MAPK1	9606.ENSP00000311032	9606.ENSP00000215832	0	0	0	0	0.100	0.045	0.900	0.599	0.961
CASP3	NFKBIA	9606.ENSP00000311032	9606.ENSP00000216797	0	0	0	0	0.049	0.076	0	0.728	0.740
CASP3	MMP2	9606.ENSP00000311032	9606.ENSP00000219070	0	0	0	0	0.090	0	0	0.698	0.713
CASP3	TNFRSF10A	9606.ENSP00000311032	9606.ENSP00000221132	0	0	0	0	0.042	0.045	0	0.731	0.732
CASP3	TGFB1	9606.ENSP00000311032	9606.ENSP00000221930	0	0	0	0	0.042	0	0	0.706	0.706
CASP3	CCND1	9606.ENSP00000311032	9606.ENSP00000227507	0	0	0	0	0.055	0	0	0.845	0.847
CASP3	TNFSF10	9606.ENSP00000311032	9606.ENSP00000241261	0	0	0	0	0.077	0.292	0	0.768	0.835
CASP3	CCNB1	9606.ENSP00000311032	9606.ENSP00000256442	0	0	0	0	0.150	0	0	0.772	0.798
CASP3	IL1A	9606.ENSP00000311032	9606.ENSP00000263339	0	0	0	0	0.045	0	0	0.724	0.725
CASP3	IL1B	9606.ENSP00000311032	9606.ENSP00000263341	0	0	0	0	0.045	0	0	0.898	0.899
CASP3	STAT3	9606.ENSP00000311032	9606.ENSP00000264657	0	0	0	0	0.055	0	0	0.801	0.804
CASP3	TP53	9606.ENSP00000311032	9606.ENSP00000269305	0	0	0	0	0.093	0.292	0	0.937	0.956
CASP3	EGFR	9606.ENSP00000311032	9606.ENSP00000275493	0	0	0	0	0.061	0	0	0.741	0.747
CASP3	TNFRSF10B	9606.ENSP00000311032	9606.ENSP00000276431	0	0	0	0	0.049	0.045	0	0.780	0.782
CASP3	FOS	9606.ENSP00000311032	9606.ENSP00000306245	0	0	0	0	0	0	0	0.749	0.749
CASP3	CXCL8	9606.ENSP00000311032	9606.ENSP00000306512	0	0	0	0	0.045	0	0	0.751	0.752
CASP3	PECAM1	9606.ENSP00000311032	9606.ENSP00000457421	0	0	0	0	0	0.046	0	0.704	0.705
CASP3	NFE2L2	9606.ENSP00000311032	9606.ENSP00000380252	0	0	0	0	0.053	0	0	0.714	0.717
CASP3	MTOR	9606.ENSP00000311032	9606.ENSP00000354558	0	0	0	0	0.042	0	0	0.723	0.723
CASP3	DDIT3	9606.ENSP00000311032	9606.ENSP00000448665	0	0	0	0	0	0	0	0.734	0.734
CASP3	PTEN	9606.ENSP00000311032	9606.ENSP00000361021	0	0	0	0	0.044	0	0	0.748	0.748
CASP3	HIF1A	9606.ENSP00000311032	9606.ENSP00000437955	0	0	0	0	0.094	0	0	0.752	0.766
CASP3	STAT1	9606.ENSP00000311032	9606.ENSP00000354394	0	0	0	0	0.106	0.421	0	0.610	0.780
CASP3	IL10	9606.ENSP00000311032	9606.ENSP00000412237	0	0	0	0	0	0	0	0.786	0.786
CASP3	MMP9	9606.ENSP00000311032	9606.ENSP00000361405	0	0	0	0	0.101	0	0	0.793	0.806
CASP3	JUN	9606.ENSP00000311032	9606.ENSP00000360266	0	0	0	0	0	0.046	0	0.808	0.809
CASP3	PTGS2	9606.ENSP00000311032	9606.ENSP00000356438	0	0	0	0	0.055	0	0	0.863	0.865
CASP3	IL6	9606.ENSP00000311032	9606.ENSP00000385675	0	0	0	0	0.103	0	0	0.873	0.881
CASP3	MYC	9606.ENSP00000311032	9606.ENSP00000478887	0	0	0	0	0	0	0	0.881	0.881
CASP3	MCL1	9606.ENSP00000311032	9606.ENSP00000358022	0	0	0	0	0.091	0.354	0	0.861	0.911
CASP3	PRKCD	9606.ENSP00000311032	9606.ENSP00000331602	0	0	0	0	0.057	0	0.750	0.715	0.927
CASP3	TNF	9606.ENSP00000311032	9606.ENSP00000398698	0	0	0	0	0.098	0.096	0	0.932	0.939
CASP3	MAPK8	9606.ENSP00000311032	9606.ENSP00000378974	0	0	0	0	0.049	0.292	0	0.922	0.943
CASP3	PRKCA	9606.ENSP00000311032	9606.ENSP00000408695	0	0	0	0	0.089	0	0.900	0.480	0.948
CASP3	CTNNB1	9606.ENSP00000311032	9606.ENSP00000495360	0	0	0	0	0.088	0.395	0.750	0.782	0.965
CASP3	XIAP	9606.ENSP00000311032	9606.ENSP00000360242	0	0	0	0	0.069	0.998	0.900	0.998	0.999
CAT	SOD2	9606.ENSP00000241052	9606.ENSP00000446252	0.098	0	0	0	0.120	0.252	0.792	0.370	0.908
CAT	SOD1	9606.ENSP00000241052	9606.ENSP00000270142	0.115	0	0	0	0.155	0.250	0.792	0.425	0.920
CCNB1	CCND1	9606.ENSP00000256442	9606.ENSP00000227507	0	0	0	0.646	0.143	0.048	0	0.771	0.797
CCNB1	RELA	9606.ENSP00000256442	9606.ENSP00000384273	0	0	0	0	0.057	0.314	0	0.624	0.735
CCNB1	EGFR	9606.ENSP00000256442	9606.ENSP00000275493	0	0	0	0	0.042	0.103	0	0.790	0.804
CCNB1	MYC	9606.ENSP00000256442	9606.ENSP00000478887	0	0	0	0	0.085	0.292	0	0.818	0.872
CCNB1	TP53	9606.ENSP00000256442	9606.ENSP00000269305	0	0	0	0	0.095	0.053	0	0.908	0.914
CCND1	SIRT1	9606.ENSP00000227507	9606.ENSP00000212015	0	0	0	0	0	0	0	0.721	0.721
CCND1	MMP2	9606.ENSP00000227507	9606.ENSP00000219070	0	0	0	0	0.123	0	0	0.713	0.738
CCND1	MAPK8	9606.ENSP00000227507	9606.ENSP00000378974	0	0	0	0	0.078	0	0	0.713	0.724
CCND1	KIT	9606.ENSP00000227507	9606.ENSP00000288135	0	0	0	0	0.069	0	0	0.742	0.749
CCND1	IL6	9606.ENSP00000227507	9606.ENSP00000385675	0	0	0	0	0.074	0	0	0.754	0.763
CCND1	STAT1	9606.ENSP00000227507	9606.ENSP00000354394	0	0	0	0	0.054	0.091	0	0.767	0.783
CCND1	RELA	9606.ENSP00000227507	9606.ENSP00000384273	0	0	0	0	0.066	0.510	0	0.579	0.791
CCND1	MMP9	9606.ENSP00000227507	9606.ENSP00000361405	0	0	0	0	0.074	0	0	0.792	0.799
CCND1	MTOR	9606.ENSP00000227507	9606.ENSP00000354558	0	0	0	0	0	0	0	0.802	0.802
CCND1	MCL1	9606.ENSP00000227507	9606.ENSP00000358022	0	0	0	0	0.087	0	0	0.829	0.837
CCND1	EGFR	9606.ENSP00000227507	9606.ENSP00000275493	0	0	0	0	0.141	0.106	0	0.809	0.841
CCND1	PTEN	9606.ENSP00000227507	9606.ENSP00000361021	0	0	0	0	0.070	0	0	0.850	0.855
CCND1	SRC	9606.ENSP00000227507	9606.ENSP00000362680	0	0	0	0	0.087	0.287	0.400	0.719	0.875
CCND1	HIF1A	9606.ENSP00000227507	9606.ENSP00000437955	0	0	0	0	0.042	0	0.400	0.802	0.876
CCND1	JUN	9606.ENSP00000227507	9606.ENSP00000360266	0	0	0	0	0.042	0.292	0.500	0.790	0.919
CCND1	FOS	9606.ENSP00000227507	9606.ENSP00000306245	0	0	0	0	0.055	0.469	0.500	0.799	0.942
CCND1	TP53	9606.ENSP00000227507	9606.ENSP00000269305	0	0	0	0	0	0.292	0	0.928	0.946
CCND1	MYC	9606.ENSP00000227507	9606.ENSP00000478887	0	0	0	0	0.067	0	0.400	0.950	0.969
CCND1	CTNNB1	9606.ENSP00000227507	9606.ENSP00000495360	0	0	0	0	0.073	0.300	0.500	0.926	0.972
CCND1	STAT3	9606.ENSP00000227507	9606.ENSP00000264657	0	0	0	0	0.054	0.644	0.500	0.898	0.980
CCND1	ESR1	9606.ENSP00000227507	9606.ENSP00000405330	0	0	0	0	0.069	0.625	0.750	0.971	0.997
CCR2	IL1A	9606.ENSP00000292301	9606.ENSP00000263339	0	0	0	0	0	0	0	0.704	0.704
CCR2	IL1B	9606.ENSP00000292301	9606.ENSP00000263341	0	0	0	0	0.134	0	0	0.852	0.867
CCR2	STAT3	9606.ENSP00000292301	9606.ENSP00000264657	0	0	0	0	0.049	0	0.500	0.597	0.791
CCR2	ICAM1	9606.ENSP00000292301	9606.ENSP00000264832	0	0	0	0	0.106	0	0	0.809	0.822
CCR2	VCAM1	9606.ENSP00000292301	9606.ENSP00000294728	0	0	0	0	0.088	0.098	0	0.744	0.771
CCR2	TNF	9606.ENSP00000292301	9606.ENSP00000398698	0	0	0	0	0.084	0	0	0.761	0.771
CCR2	IL10	9606.ENSP00000292301	9606.ENSP00000412237	0	0	0	0	0.103	0	0.400	0.792	0.878
CCR2	IL6	9606.ENSP00000292301	9606.ENSP00000385675	0	0	0	0	0	0	0	0.879	0.879
CCR2	CXCL8	9606.ENSP00000292301	9606.ENSP00000306512	0	0	0	0	0.060	0	0.650	0.995	0.998
CD28	IL1A	9606.ENSP00000324890	9606.ENSP00000263339	0	0	0	0	0.055	0	0	0.798	0.800
CD28	IL1B	9606.ENSP00000324890	9606.ENSP00000263341	0	0	0	0	0.083	0	0	0.800	0.808
CD28	CD80	9606.ENSP00000324890	9606.ENSP00000264246	0	0	0	0	0.096	0.609	0.900	0.999	0.999
CD28	ICAM1	9606.ENSP00000324890	9606.ENSP00000264832	0	0	0	0	0.047	0	0	0.977	0.977
CD28	SRC	9606.ENSP00000324890	9606.ENSP00000362680	0	0	0	0	0.057	0	0.400	0.650	0.784
CD28	IL6	9606.ENSP00000324890	9606.ENSP00000385675	0	0	0	0	0.083	0	0	0.780	0.790
CD28	TNF	9606.ENSP00000324890	9606.ENSP00000398698	0	0	0	0	0.083	0	0	0.869	0.875
CD28	IL10	9606.ENSP00000324890	9606.ENSP00000412237	0	0	0	0	0.098	0	0	0.917	0.922
CD28	LCK	9606.ENSP00000324890	9606.ENSP00000477713	0	0	0	0	0.251	0	0.400	0.996	0.998
CD80	IL1A	9606.ENSP00000264246	9606.ENSP00000263339	0	0	0	0	0.116	0	0	0.760	0.778
CD80	IL1B	9606.ENSP00000264246	9606.ENSP00000263341	0	0	0	0	0.141	0	0	0.838	0.855
CD80	LCK	9606.ENSP00000264246	9606.ENSP00000477713	0	0	0	0	0.080	0.102	0.400	0.640	0.797
CD80	STAT3	9606.ENSP00000264246	9606.ENSP00000264657	0	0	0	0	0.082	0	0.500	0.618	0.809
CD80	IL6	9606.ENSP00000264246	9606.ENSP00000385675	0	0	0	0	0.161	0	0	0.826	0.847
CD80	TNF	9606.ENSP00000264246	9606.ENSP00000398698	0	0	0	0	0.205	0	0	0.890	0.908
CD80	IL10	9606.ENSP00000264246	9606.ENSP00000412237	0	0	0	0	0.182	0	0.400	0.928	0.962
CD80	ICAM1	9606.ENSP00000264246	9606.ENSP00000264832	0	0	0	0	0.124	0	0.400	0.997	0.998
COL18A1	MMP2	9606.ENSP00000352798	9606.ENSP00000219070	0	0	0	0	0.115	0.503	0.750	0.687	0.960
COL18A1	ITGA5	9606.ENSP00000352798	9606.ENSP00000293379	0	0	0	0	0.109	0.486	0.500	0.328	0.825
COL18A1	MMP9	9606.ENSP00000352798	9606.ENSP00000361405	0	0	0	0	0.110	0.238	0.750	0.588	0.920
COL2A1	TGFB1	9606.ENSP00000369889	9606.ENSP00000221930	0	0	0	0	0	0.311	0	0.784	0.845
COL2A1	ITGA5	9606.ENSP00000369889	9606.ENSP00000293379	0	0	0	0	0	0	0.650	0.272	0.734
COL2A1	ITGB3	9606.ENSP00000369889	9606.ENSP00000452786	0	0	0	0	0	0.051	0.650	0.196	0.709
CRP	PLAT	9606.ENSP00000255030	9606.ENSP00000220809	0	0	0	0	0.053	0	0	0.720	0.723
CRP	MPO	9606.ENSP00000255030	9606.ENSP00000225275	0	0	0	0	0	0	0	0.817	0.817
CRP	PAPPA	9606.ENSP00000255030	9606.ENSP00000330658	0	0	0	0	0.070	0	0	0.711	0.719
CRP	SHBG	9606.ENSP00000255030	9606.ENSP00000369816	0	0	0	0	0.087	0	0	0.719	0.732
CRP	VCAM1	9606.ENSP00000255030	9606.ENSP00000294728	0	0	0	0	0.047	0	0	0.773	0.774
CRP	SELE	9606.ENSP00000255030	9606.ENSP00000331736	0	0	0	0	0.113	0	0	0.771	0.788
CRP	ICAM1	9606.ENSP00000255030	9606.ENSP00000264832	0	0	0	0	0	0	0	0.789	0.789
CRP	MMP9	9606.ENSP00000255030	9606.ENSP00000361405	0	0	0	0	0.059	0	0	0.803	0.806
CRP	IL1A	9606.ENSP00000255030	9606.ENSP00000263339	0	0	0	0	0.099	0	0	0.811	0.822
CRP	CXCL8	9606.ENSP00000255030	9606.ENSP00000306512	0	0	0	0	0.043	0	0	0.874	0.874
CRP	IL10	9606.ENSP00000255030	9606.ENSP00000412237	0	0	0	0	0.086	0	0	0.872	0.878
CRP	F3	9606.ENSP00000255030	9606.ENSP00000334145	0	0	0	0	0	0	0	0.881	0.881
CRP	IL1B	9606.ENSP00000255030	9606.ENSP00000263341	0	0	0	0	0.067	0	0	0.883	0.886
CRP	TNF	9606.ENSP00000255030	9606.ENSP00000398698	0	0	0	0	0	0	0	0.938	0.938
CRP	IL6	9606.ENSP00000255030	9606.ENSP00000385675	0	0	0	0	0.047	0	0	0.968	0.968
CTNNB1	SIRT1	9606.ENSP00000495360	9606.ENSP00000212015	0	0	0	0	0	0.300	0	0.866	0.902
CTNNB1	MAPK1	9606.ENSP00000495360	9606.ENSP00000215832	0	0	0	0	0.117	0	0	0.713	0.736
CTNNB1	MMP2	9606.ENSP00000495360	9606.ENSP00000219070	0	0	0	0	0.056	0.049	0	0.798	0.803
CTNNB1	TGFB1	9606.ENSP00000495360	9606.ENSP00000221930	0	0	0	0	0.048	0.051	0	0.785	0.789
CTNNB1	IL1B	9606.ENSP00000495360	9606.ENSP00000263341	0	0	0	0	0	0	0	0.745	0.745
CTNNB1	FGF2	9606.ENSP00000495360	9606.ENSP00000264498	0	0	0	0	0	0	0	0.718	0.718
CTNNB1	STAT3	9606.ENSP00000495360	9606.ENSP00000264657	0	0	0	0	0.128	0	0	0.887	0.897
CTNNB1	TP53	9606.ENSP00000495360	9606.ENSP00000269305	0	0	0	0	0.049	0	0	0.927	0.927
CTNNB1	EGFR	9606.ENSP00000495360	9606.ENSP00000275493	0	0	0	0	0.064	0.718	0.900	0.940	0.998
CTNNB1	GJA1	9606.ENSP00000495360	9606.ENSP00000282561	0	0	0	0	0.062	0.126	0	0.855	0.870
CTNNB1	PPARG	9606.ENSP00000495360	9606.ENSP00000287820	0	0	0	0	0.052	0.735	0	0.980	0.994
CTNNB1	CXCL8	9606.ENSP00000495360	9606.ENSP00000306512	0	0	0	0	0.055	0	0	0.731	0.734
CTNNB1	PRKACA	9606.ENSP00000495360	9606.ENSP00000309591	0	0	0	0	0.044	0	0.900	0.588	0.957
CTNNB1	STAT1	9606.ENSP00000495360	9606.ENSP00000354394	0	0	0	0	0.087	0.130	0	0.682	0.725
CTNNB1	PTGS2	9606.ENSP00000495360	9606.ENSP00000356438	0	0	0	0	0.104	0.292	0	0.664	0.768
CTNNB1	MCL1	9606.ENSP00000495360	9606.ENSP00000358022	0	0	0	0	0.130	0	0	0.724	0.749
CTNNB1	JUN	9606.ENSP00000495360	9606.ENSP00000360266	0	0	0	0	0.045	0.095	0	0.891	0.898
CTNNB1	PTEN	9606.ENSP00000495360	9606.ENSP00000361021	0	0	0	0	0.069	0.527	0	0.881	0.943
CTNNB1	MMP9	9606.ENSP00000495360	9606.ENSP00000361405	0	0	0	0	0.086	0.066	0	0.784	0.799
CTNNB1	SRC	9606.ENSP00000495360	9606.ENSP00000362680	0	0	0	0	0.042	0.539	0.900	0.986	0.999
CTNNB1	MAPK8	9606.ENSP00000495360	9606.ENSP00000378974	0	0	0	0	0.079	0.345	0	0.571	0.719
CTNNB1	RELA	9606.ENSP00000495360	9606.ENSP00000384273	0	0	0	0	0.044	0.535	0	0.835	0.920
CTNNB1	IL6	9606.ENSP00000495360	9606.ENSP00000385675	0	0	0	0	0	0	0	0.813	0.813
CTNNB1	TNF	9606.ENSP00000495360	9606.ENSP00000398698	0	0	0	0	0	0	0	0.715	0.715
CTNNB1	ESR1	9606.ENSP00000495360	9606.ENSP00000405330	0	0	0	0	0.052	0.301	0	0.952	0.965
CTNNB1	PRKCA	9606.ENSP00000495360	9606.ENSP00000408695	0	0	0	0	0.044	0.510	0	0.506	0.748
CTNNB1	NTRK1	9606.ENSP00000495360	9606.ENSP00000431418	0	0	0	0	0	0.149	0	0.713	0.745
CTNNB1	HIF1A	9606.ENSP00000495360	9606.ENSP00000437955	0	0	0	0	0.260	0.785	0	0.989	0.998
CTNNB1	PECAM1	9606.ENSP00000495360	9606.ENSP00000457421	0	0	0	0	0.067	0.606	0.900	0.963	0.998
CTNNB1	MYC	9606.ENSP00000495360	9606.ENSP00000478887	0	0	0	0	0.058	0.567	0.500	0.937	0.985
CTNNB1	IGF1R	9606.ENSP00000495360	9606.ENSP00000497069	0	0	0	0	0.063	0.397	0.900	0.777	0.985
CXCL8	MAPK1	9606.ENSP00000306512	9606.ENSP00000215832	0	0	0	0	0.044	0	0	0.735	0.735
CXCL8	NFKBIA	9606.ENSP00000306512	9606.ENSP00000216797	0	0	0	0	0.450	0	0	0.803	0.887
CXCL8	MMP2	9606.ENSP00000306512	9606.ENSP00000219070	0	0	0	0	0.042	0	0	0.814	0.814
CXCL8	TGFB1	9606.ENSP00000306512	9606.ENSP00000221930	0	0	0	0	0.085	0	0	0.765	0.775
CXCL8	MPO	9606.ENSP00000306512	9606.ENSP00000225275	0	0	0	0	0.062	0	0	0.728	0.733
CXCL8	IL1A	9606.ENSP00000306512	9606.ENSP00000263339	0	0	0	0	0.451	0	0.400	0.928	0.974
CXCL8	IL1B	9606.ENSP00000306512	9606.ENSP00000263341	0	0	0	0	0.776	0	0.400	0.962	0.994
CXCL8	FGF2	9606.ENSP00000306512	9606.ENSP00000264498	0	0	0	0	0.066	0	0	0.854	0.857
CXCL8	STAT3	9606.ENSP00000306512	9606.ENSP00000264657	0	0	0	0	0.066	0	0.500	0.720	0.857
CXCL8	ICAM1	9606.ENSP00000306512	9606.ENSP00000264832	0	0	0	0	0.259	0	0	0.927	0.943
CXCL8	TP53	9606.ENSP00000306512	9606.ENSP00000269305	0	0	0	0	0	0.161	0	0.777	0.804
CXCL8	EGFR	9606.ENSP00000306512	9606.ENSP00000275493	0	0	0	0	0	0	0	0.792	0.792
CXCL8	VCAM1	9606.ENSP00000306512	9606.ENSP00000294728	0	0	0	0	0.074	0	0	0.852	0.857
CXCL8	FOS	9606.ENSP00000306512	9606.ENSP00000306245	0	0	0	0	0.179	0	0	0.726	0.765
CXCL8	HIF1A	9606.ENSP00000306512	9606.ENSP00000437955	0	0	0	0	0.184	0	0	0.667	0.716
CXCL8	LTB4R	9606.ENSP00000306512	9606.ENSP00000380008	0	0	0	0	0	0	0	0.720	0.720
CXCL8	PECAM1	9606.ENSP00000306512	9606.ENSP00000457421	0	0	0	0	0.049	0	0	0.731	0.733
CXCL8	F3	9606.ENSP00000306512	9606.ENSP00000334145	0	0	0.240	0	0.083	0	0	0.658	0.740
CXCL8	MMP1	9606.ENSP00000306512	9606.ENSP00000322788	0	0	0	0	0.186	0	0	0.720	0.762
CXCL8	PLAU	9606.ENSP00000306512	9606.ENSP00000361850	0	0	0	0	0.200	0	0	0.719	0.765
CXCL8	STAT1	9606.ENSP00000306512	9606.ENSP00000354394	0	0	0	0	0.068	0	0	0.758	0.765
CXCL8	SRC	9606.ENSP00000306512	9606.ENSP00000362680	0	0	0	0	0	0	0.500	0.581	0.781
CXCL8	EDN1	9606.ENSP00000306512	9606.ENSP00000368683	0	0	0	0	0.079	0	0	0.795	0.803
CXCL8	SELE	9606.ENSP00000306512	9606.ENSP00000331736	0	0	0	0	0.084	0	0	0.845	0.851
CXCL8	MMP9	9606.ENSP00000306512	9606.ENSP00000361405	0	0	0	0	0.140	0	0	0.867	0.880
CXCL8	IL10	9606.ENSP00000306512	9606.ENSP00000412237	0	0	0	0	0.147	0	0.400	0.946	0.970
CXCL8	PTGS2	9606.ENSP00000306512	9606.ENSP00000356438	0	0	0	0	0.767	0	0	0.901	0.975
CXCL8	TNF	9606.ENSP00000306512	9606.ENSP00000398698	0	0	0	0	0.294	0	0.400	0.965	0.983
CXCL8	JUN	9606.ENSP00000306512	9606.ENSP00000360266	0	0	0	0	0.203	0.292	0.900	0.802	0.987
CXCL8	IL6	9606.ENSP00000306512	9606.ENSP00000385675	0	0	0	0	0.445	0	0.400	0.976	0.991
CXCL8	RELA	9606.ENSP00000306512	9606.ENSP00000384273	0	0	0	0	0.062	0.785	0.900	0.820	0.995
CYP11B1	CYP11B2	9606.ENSP00000292427	9606.ENSP00000325822	0	0	0.048	0.985	0.142	0	0.900	0.055	0.912
CYP11B1	CYP17A1	9606.ENSP00000292427	9606.ENSP00000358903	0	0	0.248	0.574	0.156	0.091	0.900	0.474	0.964
CYP11B2	CYP17A1	9606.ENSP00000325822	9606.ENSP00000358903	0	0	0.249	0.571	0.159	0.091	0.900	0.458	0.963
CYP17A1	CYP1A2	9606.ENSP00000358903	9606.ENSP00000342007	0	0	0.150	0.779	0.101	0	0.900	0.183	0.929
CYP17A1	CYP1A1	9606.ENSP00000358903	9606.ENSP00000378488	0	0	0.139	0.800	0.062	0	0.900	0.187	0.925
CYP17A1	CYP3A4	9606.ENSP00000358903	9606.ENSP00000498939	0	0	0.225	0.628	0.103	0.076	0.905	0.279	0.948
CYP1A1	CYP2C9	9606.ENSP00000378488	9606.ENSP00000260682	0	0	0.141	0.797	0.069	0	0.908	0.568	0.964
CYP1A1	NQO1	9606.ENSP00000378488	9606.ENSP00000319788	0	0	0	0	0.124	0	0	0.722	0.746
CYP1A1	NR1I2	9606.ENSP00000378488	9606.ENSP00000336528	0	0	0	0	0.088	0.056	0	0.725	0.742
CYP1A1	CYP1A2	9606.ENSP00000378488	9606.ENSP00000342007	0	0	0.053	0.975	0.081	0	0.913	0.419	0.950
CYP1A1	PPARA	9606.ENSP00000378488	9606.ENSP00000385523	0	0	0	0	0	0.056	0.500	0.453	0.719
CYP1A1	ESR1	9606.ENSP00000378488	9606.ENSP00000405330	0	0	0	0	0.062	0.056	0	0.776	0.785
CYP1A1	CYP1B1	9606.ENSP00000378488	9606.ENSP00000478561	0	0	0.095	0.889	0.135	0	0.913	0.177	0.937
CYP1A1	CYP3A4	9606.ENSP00000378488	9606.ENSP00000498939	0	0	0.233	0.604	0.117	0.076	0.909	0.810	0.987
CYP1A2	CYP2C9	9606.ENSP00000342007	9606.ENSP00000260682	0	0	0.156	0.765	0.159	0	0.908	0.286	0.947
CYP1A2	NR1I2	9606.ENSP00000342007	9606.ENSP00000336528	0	0	0	0	0.136	0.056	0	0.812	0.834
CYP1A2	CYP1B1	9606.ENSP00000342007	9606.ENSP00000478561	0	0	0.101	0.877	0.095	0	0.913	0.205	0.936
CYP1A2	XDH	9606.ENSP00000342007	9606.ENSP00000368727	0	0	0	0	0.077	0	0.910	0.432	0.948
CYP1A2	CYP2C19	9606.ENSP00000342007	9606.ENSP00000360372	0	0	0.167	0.743	0.172	0	0.908	0.320	0.951
CYP1A2	CYP3A4	9606.ENSP00000342007	9606.ENSP00000498939	0	0	0.233	0.604	0.250	0.076	0.909	0.442	0.968
CYP1B1	NQO1	9606.ENSP00000478561	9606.ENSP00000319788	0	0	0	0	0.057	0	0	0.793	0.797
CYP1B1	CYP3A4	9606.ENSP00000478561	9606.ENSP00000498939	0	0	0.229	0.597	0.074	0.076	0.134	0.565	0.706
CYP2C19	CYP2C9	9606.ENSP00000360372	9606.ENSP00000260682	0	0	0.048	0.985	0.514	0.661	0.900	0.370	0.988
CYP2C19	NR1I2	9606.ENSP00000360372	9606.ENSP00000336528	0	0	0	0	0.143	0.056	0	0.714	0.749
CYP2C19	PTGS1	9606.ENSP00000360372	9606.ENSP00000354612	0	0	0	0	0.056	0	0.900	0.369	0.935
CYP2C19	PTGS2	9606.ENSP00000360372	9606.ENSP00000356438	0	0	0	0	0.056	0	0.900	0.293	0.927
CYP2C19	MAOB	9606.ENSP00000360372	9606.ENSP00000367309	0	0	0	0	0.062	0	0.900	0.457	0.944
CYP2C19	CYP3A4	9606.ENSP00000360372	9606.ENSP00000498939	0	0	0.221	0.634	0.326	0.076	0.906	0.408	0.968
CYP2C9	NR1I2	9606.ENSP00000260682	9606.ENSP00000336528	0	0	0	0	0.128	0.056	0	0.833	0.850
CYP2C9	PTGS2	9606.ENSP00000260682	9606.ENSP00000356438	0	0	0	0	0.056	0	0.900	0.377	0.936
CYP2C9	PTGS1	9606.ENSP00000260682	9606.ENSP00000354612	0	0	0	0	0.056	0	0.900	0.379	0.936
CYP2C9	CYP3A4	9606.ENSP00000260682	9606.ENSP00000498939	0	0	0.216	0.644	0.446	0.317	0.906	0.401	0.980
CYP3A4	NR1I2	9606.ENSP00000498939	9606.ENSP00000336528	0	0	0	0	0.162	0.071	0	0.955	0.962
CYP3A4	MAOB	9606.ENSP00000498939	9606.ENSP00000367309	0	0	0	0	0.089	0	0.900	0.530	0.953
DDIT3	TNFRSF10B	9606.ENSP00000448665	9606.ENSP00000276431	0	0	0	0	0.056	0.292	0	0.624	0.727
DDIT3	FOS	9606.ENSP00000448665	9606.ENSP00000306245	0	0	0	0	0.090	0.844	0	0.385	0.905
DDIT3	JUN	9606.ENSP00000448665	9606.ENSP00000360266	0	0	0	0	0.095	0.441	0	0.799	0.889
DDIT3	NFE2L2	9606.ENSP00000448665	9606.ENSP00000380252	0	0	0	0	0.095	0.341	0.900	0.526	0.968
EDN1	MMP2	9606.ENSP00000368683	9606.ENSP00000219070	0	0	0	0	0.042	0	0.900	0.601	0.958
EDN1	PLAT	9606.ENSP00000368683	9606.ENSP00000220809	0	0	0	0	0.062	0	0	0.734	0.739
EDN1	IL1B	9606.ENSP00000368683	9606.ENSP00000263341	0	0	0	0	0.126	0	0	0.784	0.803
EDN1	FGF2	9606.ENSP00000368683	9606.ENSP00000264498	0	0	0	0	0.094	0	0	0.748	0.762
EDN1	ICAM1	9606.ENSP00000368683	9606.ENSP00000264832	0	0	0	0	0.129	0	0	0.779	0.799
EDN1	PPARG	9606.ENSP00000368683	9606.ENSP00000287820	0	0	0	0	0.042	0	0	0.724	0.724
EDN1	VCAM1	9606.ENSP00000368683	9606.ENSP00000294728	0	0	0	0	0.058	0	0	0.717	0.722
EDN1	NOS3	9606.ENSP00000368683	9606.ENSP00000297494	0	0	0	0	0	0	0	0.884	0.884
EDN1	MMP9	9606.ENSP00000368683	9606.ENSP00000361405	0	0	0	0	0.044	0	0.900	0.648	0.963
EDN1	TNF	9606.ENSP00000368683	9606.ENSP00000398698	0	0	0	0	0.083	0	0	0.720	0.732
EDN1	IL6	9606.ENSP00000368683	9606.ENSP00000385675	0	0	0	0	0.128	0	0	0.742	0.765
EGFR	TGFB1	9606.ENSP00000275493	9606.ENSP00000221930	0	0	0	0	0	0.152	0	0.972	0.975
EGFR	IL1A	9606.ENSP00000275493	9606.ENSP00000263339	0	0	0	0	0.043	0	0	0.701	0.701
EGFR	IL1B	9606.ENSP00000275493	9606.ENSP00000263341	0	0	0	0	0	0	0	0.873	0.873
EGFR	FGF2	9606.ENSP00000275493	9606.ENSP00000264498	0	0	0	0	0.099	0	0.650	0.877	0.957
EGFR	STAT3	9606.ENSP00000275493	9606.ENSP00000264657	0	0	0	0	0.042	0.925	0	0.985	0.998
EGFR	ICAM1	9606.ENSP00000275493	9606.ENSP00000264832	0	0	0	0	0.042	0.135	0	0.864	0.877
EGFR	TP53	9606.ENSP00000275493	9606.ENSP00000269305	0	0	0	0	0	0.329	0	0.919	0.943
EGFR	RELA	9606.ENSP00000275493	9606.ENSP00000384273	0	0	0	0	0.044	0.075	0	0.689	0.701
EGFR	SLC2A1	9606.ENSP00000275493	9606.ENSP00000416293	0	0	0	0	0.048	0	0	0.702	0.704
EGFR	PRKACA	9606.ENSP00000275493	9606.ENSP00000309591	0	0	0	0.594	0.042	0.510	0	0.427	0.707
EGFR	TGFB2	9606.ENSP00000275493	9606.ENSP00000355896	0	0	0	0	0.152	0.053	0	0.669	0.711
EGFR	LCK	9606.ENSP00000275493	9606.ENSP00000477713	0	0	0	0.677	0.044	0.253	0.400	0.482	0.748
EGFR	ESR2	9606.ENSP00000275493	9606.ENSP00000343925	0	0	0	0	0	0.329	0	0.650	0.755
EGFR	ITGA5	9606.ENSP00000275493	9606.ENSP00000293379	0	0	0	0	0.059	0.292	0	0.714	0.792
EGFR	MTOR	9606.ENSP00000275493	9606.ENSP00000354558	0	0	0	0	0.042	0.181	0	0.769	0.802
EGFR	MMP9	9606.ENSP00000275493	9606.ENSP00000361405	0	0	0	0	0.055	0	0	0.825	0.827
EGFR	MAPK8	9606.ENSP00000275493	9606.ENSP00000378974	0	0	0	0.567	0.047	0.621	0	0.567	0.830
EGFR	PTGS2	9606.ENSP00000275493	9606.ENSP00000356438	0	0	0	0	0.068	0	0	0.831	0.836
EGFR	PPARG	9606.ENSP00000275493	9606.ENSP00000287820	0	0	0	0	0.112	0.329	0	0.758	0.843
EGFR	ESRRB	9606.ENSP00000275493	9606.ENSP00000370270	0	0	0	0	0	0.092	0	0.840	0.848
EGFR	JUN	9606.ENSP00000275493	9606.ENSP00000360266	0	0	0	0	0.059	0.250	0	0.832	0.871
EGFR	MYC	9606.ENSP00000275493	9606.ENSP00000478887	0	0	0	0	0.044	0.103	0	0.866	0.875
EGFR	TNF	9606.ENSP00000275493	9606.ENSP00000398698	0	0	0	0	0	0	0	0.890	0.890
EGFR	IL10	9606.ENSP00000275493	9606.ENSP00000412237	0	0	0	0	0	0	0.650	0.724	0.899
EGFR	PRKCA	9606.ENSP00000275493	9606.ENSP00000408695	0	0	0	0.562	0.049	0.788	0	0.693	0.932
EGFR	HIF1A	9606.ENSP00000275493	9606.ENSP00000437955	0	0	0	0	0.055	0	0.500	0.873	0.934
EGFR	FOS	9606.ENSP00000275493	9606.ENSP00000306245	0	0	0	0	0.086	0.591	0.400	0.765	0.940
EGFR	PTEN	9606.ENSP00000275493	9606.ENSP00000361021	0	0	0	0	0	0.608	0	0.925	0.969
EGFR	STAT1	9606.ENSP00000275493	9606.ENSP00000354394	0	0	0	0	0.042	0.840	0	0.851	0.975
EGFR	IL6	9606.ENSP00000275493	9606.ENSP00000385675	0	0	0	0	0.042	0	0.650	0.943	0.979
EGFR	ESR1	9606.ENSP00000275493	9606.ENSP00000405330	0	0	0	0	0	0.583	0	0.974	0.988
EGFR	IGF1R	9606.ENSP00000275493	9606.ENSP00000497069	0	0	0	0.571	0.113	0.585	0	0.972	0.989
EGFR	TGFA	9606.ENSP00000275493	9606.ENSP00000404131	0	0	0	0	0.062	0.983	0.900	0.998	0.999
EGFR	SRC	9606.ENSP00000275493	9606.ENSP00000362680	0	0	0	0.665	0.042	0.928	0.900	0.988	0.999
ESR1	SIRT1	9606.ENSP00000405330	9606.ENSP00000212015	0	0	0	0	0	0.310	0	0.629	0.733
ESR1	MAPK1	9606.ENSP00000405330	9606.ENSP00000215832	0	0	0	0	0	0.625	0.900	0.681	0.987
ESR1	IL1B	9606.ENSP00000405330	9606.ENSP00000263341	0	0	0	0	0.051	0	0	0.819	0.820
ESR1	STAT3	9606.ENSP00000405330	9606.ENSP00000264657	0	0	0	0	0.042	0.476	0	0.873	0.930
ESR1	TP53	9606.ENSP00000405330	9606.ENSP00000269305	0	0	0	0	0	0.735	0	0.974	0.992
ESR1	PPARG	9606.ENSP00000405330	9606.ENSP00000287820	0	0	0	0.604	0.059	0	0	0.790	0.794
ESR1	NOS3	9606.ENSP00000405330	9606.ENSP00000297494	0	0	0	0	0	0.301	0	0.689	0.773
ESR1	FOS	9606.ENSP00000405330	9606.ENSP00000306245	0	0	0	0	0.044	0.522	0.900	0.994	0.999
ESR1	PRKACA	9606.ENSP00000405330	9606.ENSP00000309591	0	0	0	0	0	0	0.900	0.581	0.956
ESR1	ESR2	9606.ENSP00000405330	9606.ENSP00000343925	0	0	0.062	0.923	0.042	0.830	0.900	0.934	0.998
ESR1	STAT1	9606.ENSP00000405330	9606.ENSP00000354394	0	0	0	0	0.043	0.304	0.500	0.775	0.915
ESR1	MTOR	9606.ENSP00000405330	9606.ENSP00000354558	0	0	0	0	0	0.292	0	0.655	0.745
ESR1	JUN	9606.ENSP00000405330	9606.ENSP00000360266	0	0	0	0	0	0.631	0.900	0.995	0.999
ESR1	PTEN	9606.ENSP00000405330	9606.ENSP00000361021	0	0	0	0	0	0.295	0	0.737	0.807
ESR1	MMP9	9606.ENSP00000405330	9606.ENSP00000361405	0	0	0	0	0.074	0	0	0.763	0.772
ESR1	SRC	9606.ENSP00000405330	9606.ENSP00000362680	0	0	0	0	0	0.925	0.900	0.996	0.999
ESR1	SHBG	9606.ENSP00000405330	9606.ENSP00000369816	0	0	0	0	0.144	0	0	0.697	0.729
ESR1	MAPK8	9606.ENSP00000405330	9606.ENSP00000378974	0	0	0	0	0	0	0.900	0.659	0.964
ESR1	RELA	9606.ENSP00000405330	9606.ENSP00000384273	0	0	0	0	0	0.787	0	0.904	0.978
ESR1	ESRRA	9606.ENSP00000405330	9606.ENSP00000384851	0	0	0	0.843	0	0.517	0.500	0.577	0.888
ESR1	IL6	9606.ENSP00000405330	9606.ENSP00000385675	0	0	0	0	0.054	0	0	0.789	0.792
ESR1	NTRK1	9606.ENSP00000405330	9606.ENSP00000431418	0	0	0	0	0	0.071	0	0.711	0.720
ESR1	HDAC2	9606.ENSP00000405330	9606.ENSP00000430432	0	0	0	0	0	0.343	0	0.858	0.903
ESR1	HIF1A	9606.ENSP00000405330	9606.ENSP00000437955	0	0	0	0	0.067	0.636	0	0.861	0.948
ESR1	MYC	9606.ENSP00000405330	9606.ENSP00000478887	0	0	0	0	0.053	0.620	0.500	0.913	0.982
ESR1	IGF1R	9606.ENSP00000405330	9606.ENSP00000497069	0	0	0	0	0.063	0.743	0.500	0.994	0.999
ESR2	MAPK1	9606.ENSP00000343925	9606.ENSP00000215832	0	0	0	0	0	0.292	0.900	0.332	0.948
ESR2	TP53	9606.ENSP00000343925	9606.ENSP00000269305	0	0	0	0	0	0	0	0.783	0.783
ESR2	FOS	9606.ENSP00000343925	9606.ENSP00000306245	0	0	0	0	0	0.095	0.900	0.611	0.961
ESR2	PRKACA	9606.ENSP00000343925	9606.ENSP00000309591	0	0	0	0	0	0	0.900	0.457	0.943
ESR2	SHBG	9606.ENSP00000343925	9606.ENSP00000369816	0	0	0	0	0.139	0	0	0.732	0.759
ESR2	IGF1R	9606.ENSP00000343925	9606.ENSP00000497069	0	0	0	0	0	0.071	0	0.807	0.813
ESR2	MAPK8	9606.ENSP00000343925	9606.ENSP00000378974	0	0	0	0	0	0	0.900	0.269	0.923
ESR2	JUN	9606.ENSP00000343925	9606.ENSP00000360266	0	0	0	0	0	0.057	0.900	0.686	0.967
ESR2	SRC	9606.ENSP00000343925	9606.ENSP00000362680	0	0	0	0	0	0.629	0.900	0.889	0.995
ESRRA	SIRT1	9606.ENSP00000384851	9606.ENSP00000212015	0	0	0	0	0	0.516	0	0.600	0.798
ESRRA	PPARG	9606.ENSP00000384851	9606.ENSP00000287820	0	0	0	0.634	0.044	0.230	0	0.873	0.898
ESRRA	ESRRB	9606.ENSP00000384851	9606.ENSP00000370270	0	0	0.062	0.954	0	0.625	0	0.540	0.824
F3	PLAT	9606.ENSP00000334145	9606.ENSP00000220809	0	0	0	0	0.169	0	0	0.922	0.932
F3	MPO	9606.ENSP00000334145	9606.ENSP00000225275	0	0	0	0	0.074	0	0	0.752	0.760
F3	IL1B	9606.ENSP00000334145	9606.ENSP00000263341	0	0	0	0	0.109	0	0	0.698	0.719
F3	ICAM1	9606.ENSP00000334145	9606.ENSP00000264832	0	0	0	0	0.107	0	0	0.705	0.726
F3	VCAM1	9606.ENSP00000334145	9606.ENSP00000294728	0	0	0	0	0.060	0	0	0.800	0.803
F3	SELE	9606.ENSP00000334145	9606.ENSP00000331736	0	0	0	0	0.049	0	0	0.720	0.723
F3	TNF	9606.ENSP00000334145	9606.ENSP00000398698	0	0	0	0	0.056	0	0	0.716	0.720
F3	IL6	9606.ENSP00000334145	9606.ENSP00000385675	0	0	0	0	0.246	0	0	0.770	0.819
F3	PLAU	9606.ENSP00000334145	9606.ENSP00000361850	0	0	0	0	0.133	0	0.540	0.607	0.829
FGF2	MAPK1	9606.ENSP00000264498	9606.ENSP00000215832	0	0	0	0	0.054	0	0.400	0.644	0.780
FGF2	MMP2	9606.ENSP00000264498	9606.ENSP00000219070	0	0	0	0	0.083	0	0.400	0.669	0.802
FGF2	TGFB1	9606.ENSP00000264498	9606.ENSP00000221930	0	0	0	0	0.062	0	0.400	0.970	0.982
FGF2	IL1A	9606.ENSP00000264498	9606.ENSP00000263339	0	0	0	0	0.109	0	0	0.697	0.718
FGF2	IL1B	9606.ENSP00000264498	9606.ENSP00000263341	0	0	0	0	0.076	0	0	0.892	0.896
FGF2	MYC	9606.ENSP00000264498	9606.ENSP00000478887	0	0	0	0	0.042	0	0	0.708	0.708
FGF2	HIF1A	9606.ENSP00000264498	9606.ENSP00000437955	0	0	0	0	0.049	0	0	0.724	0.727
FGF2	TNF	9606.ENSP00000264498	9606.ENSP00000398698	0	0	0	0	0	0	0	0.732	0.732
FGF2	MMP1	9606.ENSP00000264498	9606.ENSP00000322788	0	0	0	0	0.043	0	0.400	0.578	0.737
FGF2	ICAM1	9606.ENSP00000264498	9606.ENSP00000264832	0	0	0	0	0.081	0	0	0.741	0.752
FGF2	TP53	9606.ENSP00000264498	9606.ENSP00000269305	0	0	0	0	0	0	0	0.754	0.754
FGF2	TGFB2	9606.ENSP00000264498	9606.ENSP00000355896	0	0	0	0	0.100	0	0	0.775	0.789
FGF2	PTGS2	9606.ENSP00000264498	9606.ENSP00000356438	0	0	0	0	0.104	0	0	0.775	0.790
FGF2	PECAM1	9606.ENSP00000264498	9606.ENSP00000457421	0	0	0	0	0.087	0	0	0.791	0.801
FGF2	IL10	9606.ENSP00000264498	9606.ENSP00000412237	0	0	0	0	0	0	0.400	0.716	0.822
FGF2	TGFA	9606.ENSP00000264498	9606.ENSP00000404131	0	0	0	0	0.057	0	0	0.821	0.824
FGF2	STAT3	9606.ENSP00000264498	9606.ENSP00000264657	0	0	0	0	0	0	0.500	0.684	0.835
FGF2	IL6	9606.ENSP00000264498	9606.ENSP00000385675	0	0	0	0	0.151	0	0.400	0.788	0.882
FGF2	KIT	9606.ENSP00000264498	9606.ENSP00000288135	0	0	0	0	0.042	0.168	0.650	0.637	0.885
FGF2	IGF1R	9606.ENSP00000264498	9606.ENSP00000497069	0	0	0	0	0	0	0.650	0.726	0.900
FGF2	MMP9	9606.ENSP00000264498	9606.ENSP00000361405	0	0	0	0	0.049	0	0.400	0.870	0.919
FGF2	NTRK1	9606.ENSP00000264498	9606.ENSP00000431418	0	0	0	0	0	0	0.650	0.888	0.959
FOS	SIRT1	9606.ENSP00000306245	9606.ENSP00000212015	0	0	0	0	0.056	0.304	0	0.598	0.713
FOS	MAPK1	9606.ENSP00000306245	9606.ENSP00000215832	0	0	0	0	0.055	0.450	0.900	0.864	0.992
FOS	NFKBIA	9606.ENSP00000306245	9606.ENSP00000216797	0	0	0	0	0.156	0.053	0	0.779	0.808
FOS	TGFB1	9606.ENSP00000306245	9606.ENSP00000221930	0	0	0	0	0	0	0	0.719	0.719
FOS	IL1A	9606.ENSP00000306245	9606.ENSP00000263339	0	0	0	0	0.090	0	0.750	0.592	0.899
FOS	IL1B	9606.ENSP00000306245	9606.ENSP00000263341	0	0	0	0	0.125	0	0	0.884	0.894
FOS	STAT3	9606.ENSP00000306245	9606.ENSP00000264657	0	0	0	0	0.132	0.429	0.500	0.984	0.995
FOS	TP53	9606.ENSP00000306245	9606.ENSP00000269305	0	0	0	0	0.053	0.230	0.500	0.884	0.952
FOS	PTEN	9606.ENSP00000306245	9606.ENSP00000361021	0	0	0	0	0.073	0.094	0	0.688	0.715
FOS	NFE2L2	9606.ENSP00000306245	9606.ENSP00000380252	0	0	0	0	0.127	0.095	0	0.683	0.728
FOS	TNF	9606.ENSP00000306245	9606.ENSP00000398698	0	0	0	0	0.087	0	0	0.715	0.728
FOS	IL10	9606.ENSP00000306245	9606.ENSP00000412237	0	0	0	0	0.060	0.049	0	0.728	0.736
FOS	HDAC2	9606.ENSP00000306245	9606.ENSP00000430432	0	0	0	0	0.054	0.107	0	0.765	0.784
FOS	HIF1A	9606.ENSP00000306245	9606.ENSP00000437955	0	0	0	0	0.067	0.249	0.400	0.592	0.805
FOS	PTGS2	9606.ENSP00000306245	9606.ENSP00000356438	0	0	0	0	0.237	0	0	0.773	0.819
FOS	IL6	9606.ENSP00000306245	9606.ENSP00000385675	0	0	0	0	0.140	0	0	0.879	0.891
FOS	STAT1	9606.ENSP00000306245	9606.ENSP00000354394	0	0	0	0	0.093	0.731	0	0.615	0.898
FOS	RELA	9606.ENSP00000306245	9606.ENSP00000384273	0	0	0	0	0.101	0.528	0	0.820	0.917
FOS	PRKCA	9606.ENSP00000306245	9606.ENSP00000408695	0	0	0	0	0.049	0	0.900	0.480	0.946
FOS	PRKACA	9606.ENSP00000306245	9606.ENSP00000309591	0	0	0	0	0	0.086	0.900	0.594	0.959
FOS	MYC	9606.ENSP00000306245	9606.ENSP00000478887	0	0	0	0	0.134	0.221	0.400	0.924	0.965
FOS	MAPK8	9606.ENSP00000306245	9606.ENSP00000378974	0	0	0	0	0	0.174	0.900	0.849	0.986
FOS	SRC	9606.ENSP00000306245	9606.ENSP00000362680	0	0	0	0	0.102	0.096	0.900	0.848	0.986
FOS	JUN	9606.ENSP00000306245	9606.ENSP00000360266	0	0	0	0	0.690	0.999	0.900	0.999	0.999
GJA1	MAPK1	9606.ENSP00000282561	9606.ENSP00000215832	0	0	0	0	0	0.292	0.900	0.269	0.943
GJA1	SRC	9606.ENSP00000282561	9606.ENSP00000362680	0	0	0	0	0	0.334	0.900	0.975	0.998
HDAC2	SIRT1	9606.ENSP00000430432	9606.ENSP00000212015	0	0	0	0	0.074	0.372	0	0.839	0.898
HDAC2	STAT3	9606.ENSP00000430432	9606.ENSP00000264657	0	0	0	0	0.042	0.612	0.400	0.630	0.906
HDAC2	TP53	9606.ENSP00000430432	9606.ENSP00000269305	0	0	0	0	0.102	0.837	0.500	0.888	0.990
HDAC2	PPARG	9606.ENSP00000430432	9606.ENSP00000287820	0	0	0	0	0	0.051	0.500	0.583	0.784
HDAC2	JUN	9606.ENSP00000430432	9606.ENSP00000360266	0	0	0	0	0	0.177	0.500	0.657	0.846
HDAC2	RELA	9606.ENSP00000430432	9606.ENSP00000384273	0	0	0	0	0.055	0.874	0	0.895	0.986
HDAC2	HIF1A	9606.ENSP00000430432	9606.ENSP00000437955	0	0	0	0	0.064	0.609	0	0.450	0.781
HDAC2	MYC	9606.ENSP00000430432	9606.ENSP00000478887	0	0	0	0	0.056	0.426	0	0.726	0.838
HERC5	STAT1	9606.ENSP00000264350	9606.ENSP00000354394	0	0	0	0	0.466	0	0.400	0.447	0.807
HIF1A	SIRT1	9606.ENSP00000437955	9606.ENSP00000212015	0	0	0	0	0.083	0.510	0	0.851	0.927
HIF1A	MAPK1	9606.ENSP00000437955	9606.ENSP00000215832	0	0	0	0	0.049	0.626	0.900	0.648	0.985
HIF1A	NFKBIA	9606.ENSP00000437955	9606.ENSP00000216797	0	0	0	0	0.073	0	0	0.726	0.735
HIF1A	MMP2	9606.ENSP00000437955	9606.ENSP00000219070	0	0	0	0	0.104	0	0	0.712	0.731
HIF1A	TGFB1	9606.ENSP00000437955	9606.ENSP00000221930	0	0	0	0	0.044	0.225	0	0.799	0.838
HIF1A	IL1B	9606.ENSP00000437955	9606.ENSP00000263341	0	0	0	0	0.120	0	0	0.751	0.771
HIF1A	STAT3	9606.ENSP00000437955	9606.ENSP00000264657	0	0	0	0	0.115	0.738	0.750	0.923	0.994
HIF1A	TP53	9606.ENSP00000437955	9606.ENSP00000269305	0	0	0	0	0	0.847	0	0.994	0.999
HIF1A	PPARG	9606.ENSP00000437955	9606.ENSP00000287820	0	0	0	0	0.067	0.071	0	0.845	0.854
HIF1A	NQO1	9606.ENSP00000437955	9606.ENSP00000319788	0	0	0	0	0.042	0.312	0	0.794	0.852
HIF1A	STAT1	9606.ENSP00000437955	9606.ENSP00000354394	0	0	0	0	0.072	0.045	0	0.738	0.748
HIF1A	MTOR	9606.ENSP00000437955	9606.ENSP00000354558	0	0	0	0	0	0.069	0	0.782	0.789
HIF1A	PTGS2	9606.ENSP00000437955	9606.ENSP00000356438	0	0	0	0	0.201	0	0	0.797	0.831
HIF1A	MCL1	9606.ENSP00000437955	9606.ENSP00000358022	0	0	0	0	0.139	0.298	0	0.734	0.825
HIF1A	JUN	9606.ENSP00000437955	9606.ENSP00000360266	0	0	0	0	0.056	0.621	0	0.901	0.961
HIF1A	PTEN	9606.ENSP00000437955	9606.ENSP00000361021	0	0	0	0	0.060	0	0	0.827	0.830
HIF1A	MMP9	9606.ENSP00000437955	9606.ENSP00000361405	0	0	0	0	0.088	0	0	0.815	0.824
HIF1A	SRC	9606.ENSP00000437955	9606.ENSP00000362680	0	0	0	0	0	0.632	0	0.666	0.872
HIF1A	NFE2L2	9606.ENSP00000437955	9606.ENSP00000380252	0	0	0.202	0	0.118	0	0	0.674	0.750
HIF1A	RELA	9606.ENSP00000437955	9606.ENSP00000384273	0	0	0	0	0.079	0.292	0	0.985	0.989
HIF1A	PPARA	9606.ENSP00000437955	9606.ENSP00000385523	0	0	0	0	0.067	0.071	0	0.746	0.761
HIF1A	IL6	9606.ENSP00000437955	9606.ENSP00000385675	0	0	0	0	0.139	0	0	0.777	0.800
HIF1A	TNF	9606.ENSP00000437955	9606.ENSP00000398698	0	0	0	0	0.044	0	0	0.818	0.818
HIF1A	IL10	9606.ENSP00000437955	9606.ENSP00000412237	0	0	0	0	0.048	0	0	0.749	0.751
HIF1A	SLC2A1	9606.ENSP00000437955	9606.ENSP00000416293	0	0	0	0	0.058	0.089	0	0.895	0.902
HIF1A	PECAM1	9606.ENSP00000437955	9606.ENSP00000457421	0	0	0	0	0.056	0	0	0.729	0.733
HIF1A	IGF1R	9606.ENSP00000437955	9606.ENSP00000497069	0	0	0	0	0.057	0.071	0	0.740	0.752
HIF1A	MYC	9606.ENSP00000437955	9606.ENSP00000478887	0	0	0	0	0.091	0.435	0.400	0.982	0.993
ICAM1	NFKBIA	9606.ENSP00000264832	9606.ENSP00000216797	0	0	0	0	0.321	0	0	0.713	0.797
ICAM1	MMP2	9606.ENSP00000264832	9606.ENSP00000219070	0	0	0	0	0.049	0	0	0.749	0.751
ICAM1	TGFB1	9606.ENSP00000264832	9606.ENSP00000221930	0	0	0	0	0.151	0	0	0.695	0.730
ICAM1	MPO	9606.ENSP00000264832	9606.ENSP00000225275	0	0	0	0	0.066	0	0	0.763	0.769
ICAM1	IL1A	9606.ENSP00000264832	9606.ENSP00000263339	0	0	0	0	0.155	0	0	0.781	0.807
ICAM1	IL1B	9606.ENSP00000264832	9606.ENSP00000263341	0	0	0	0	0.271	0	0	0.885	0.912
ICAM1	STAT3	9606.ENSP00000264832	9606.ENSP00000264657	0	0	0	0	0.122	0	0.500	0.649	0.832
ICAM1	NOS3	9606.ENSP00000264832	9606.ENSP00000297494	0	0	0	0	0.084	0	0	0.696	0.709
ICAM1	MMP1	9606.ENSP00000264832	9606.ENSP00000322788	0	0	0	0	0.084	0	0	0.707	0.720
ICAM1	TP53	9606.ENSP00000264832	9606.ENSP00000269305	0	0	0	0	0	0	0	0.722	0.722
ICAM1	ITGA5	9606.ENSP00000264832	9606.ENSP00000293379	0	0	0	0	0.119	0	0	0.699	0.723
ICAM1	MMP9	9606.ENSP00000264832	9606.ENSP00000361405	0	0	0	0	0.094	0	0	0.779	0.791
ICAM1	STAT1	9606.ENSP00000264832	9606.ENSP00000354394	0	0	0	0	0.116	0	0.500	0.594	0.805
ICAM1	ITGB3	9606.ENSP00000264832	9606.ENSP00000452786	0	0	0	0	0.110	0	0	0.794	0.808
ICAM1	PTGS2	9606.ENSP00000264832	9606.ENSP00000356438	0	0	0	0	0.151	0	0	0.814	0.835
ICAM1	RELA	9606.ENSP00000264832	9606.ENSP00000384273	0	0	0	0	0.173	0.626	0	0.570	0.855
ICAM1	IL10	9606.ENSP00000264832	9606.ENSP00000412237	0	0	0	0	0.056	0	0.400	0.794	0.873
ICAM1	PECAM1	9606.ENSP00000264832	9606.ENSP00000457421	0	0	0	0	0.123	0	0	0.861	0.873
ICAM1	TNF	9606.ENSP00000264832	9606.ENSP00000398698	0	0	0	0	0.255	0	0	0.929	0.944
ICAM1	IL6	9606.ENSP00000264832	9606.ENSP00000385675	0	0	0	0	0.270	0	0	0.931	0.947
ICAM1	SELE	9606.ENSP00000264832	9606.ENSP00000331736	0	0	0	0	0.170	0	0	0.941	0.949
ICAM1	VCAM1	9606.ENSP00000264832	9606.ENSP00000294728	0	0	0	0	0.146	0	0	0.999	0.999
IGF1R	TGFB1	9606.ENSP00000497069	9606.ENSP00000221930	0	0	0	0	0	0.126	0	0.720	0.744
IGF1R	STAT3	9606.ENSP00000497069	9606.ENSP00000264657	0	0	0	0	0.064	0.620	0	0.797	0.921
IGF1R	TP53	9606.ENSP00000497069	9606.ENSP00000269305	0	0	0	0	0.049	0.292	0	0.800	0.853
IGF1R	PRKACA	9606.ENSP00000497069	9606.ENSP00000309591	0	0	0	0.578	0.055	0.088	0.900	0.191	0.921
IGF1R	MTOR	9606.ENSP00000497069	9606.ENSP00000354558	0	0	0	0	0.049	0.211	0	0.843	0.872
IGF1R	PTEN	9606.ENSP00000497069	9606.ENSP00000361021	0	0	0	0	0.054	0.256	0	0.844	0.880
IGF1R	SRC	9606.ENSP00000497069	9606.ENSP00000362680	0	0	0	0.704	0.048	0.294	0.900	0.959	0.996
IGF1R	TGFA	9606.ENSP00000497069	9606.ENSP00000404131	0	0	0	0	0.049	0	0.650	0.688	0.887
IGF1R	ITGB3	9606.ENSP00000497069	9606.ENSP00000452786	0	0	0	0	0.068	0.052	0.900	0.326	0.932
IGF1R	MYC	9606.ENSP00000497069	9606.ENSP00000478887	0	0	0	0	0.045	0.045	0	0.710	0.712
IL10	NFKBIA	9606.ENSP00000412237	9606.ENSP00000216797	0	0	0	0	0.094	0	0	0.703	0.720
IL10	MMP2	9606.ENSP00000412237	9606.ENSP00000219070	0	0	0	0	0	0	0.400	0.619	0.761
IL10	TGFB1	9606.ENSP00000412237	9606.ENSP00000221930	0	0	0	0	0	0	0.400	0.891	0.932
IL10	MPO	9606.ENSP00000412237	9606.ENSP00000225275	0	0	0	0	0	0	0	0.771	0.771
IL10	IL1A	9606.ENSP00000412237	9606.ENSP00000263339	0	0	0	0	0.209	0	0.400	0.944	0.971
IL10	IL1B	9606.ENSP00000412237	9606.ENSP00000263341	0	0	0	0	0.409	0	0.400	0.978	0.991
IL10	STAT3	9606.ENSP00000412237	9606.ENSP00000264657	0	0	0	0	0.057	0.301	0.500	0.916	0.968
IL10	TP53	9606.ENSP00000412237	9606.ENSP00000269305	0	0	0	0	0.082	0	0	0.746	0.756
IL10	PPARG	9606.ENSP00000412237	9606.ENSP00000287820	0	0	0	0	0.047	0	0	0.731	0.733
IL10	VCAM1	9606.ENSP00000412237	9606.ENSP00000294728	0	0	0	0	0.056	0	0	0.721	0.726
IL10	NOS3	9606.ENSP00000412237	9606.ENSP00000297494	0	0	0	0	0.044	0	0	0.700	0.701
IL10	MMP1	9606.ENSP00000412237	9606.ENSP00000322788	0	0	0	0	0.054	0	0.400	0.574	0.737
IL10	STAT1	9606.ENSP00000412237	9606.ENSP00000354394	0	0	0	0	0.059	0.046	0	0.862	0.865
IL10	MTOR	9606.ENSP00000412237	9606.ENSP00000354558	0	0	0	0	0	0	0	0.740	0.740
IL10	PTGS2	9606.ENSP00000412237	9606.ENSP00000356438	0	0	0	0	0.056	0	0	0.786	0.789
IL10	PTEN	9606.ENSP00000412237	9606.ENSP00000361021	0	0	0	0	0.067	0	0	0.709	0.717
IL10	MMP9	9606.ENSP00000412237	9606.ENSP00000361405	0	0	0	0	0.053	0	0.400	0.808	0.881
IL10	RELA	9606.ENSP00000412237	9606.ENSP00000384273	0	0	0	0	0	0	0	0.701	0.701
IL10	IL6	9606.ENSP00000412237	9606.ENSP00000385675	0	0	0	0	0.130	0	0.800	0.988	0.997
IL10	TNF	9606.ENSP00000412237	9606.ENSP00000398698	0	0	0	0	0.234	0	0.400	0.984	0.992
IL1A	NFKBIA	9606.ENSP00000263339	9606.ENSP00000216797	0	0	0	0	0.246	0	0	0.795	0.839
IL1A	TGFB1	9606.ENSP00000263339	9606.ENSP00000221930	0	0	0	0	0.047	0	0	0.763	0.764
IL1A	MPO	9606.ENSP00000263339	9606.ENSP00000225275	0	0	0	0	0.054	0	0	0.711	0.715
IL1A	VCAM1	9606.ENSP00000263339	9606.ENSP00000294728	0	0	0	0	0	0	0	0.720	0.720
IL1A	SELE	9606.ENSP00000263339	9606.ENSP00000331736	0	0	0	0	0.109	0	0	0.701	0.722
IL1A	MMP9	9606.ENSP00000263339	9606.ENSP00000361405	0	0	0	0	0.080	0.051	0	0.720	0.734
IL1A	STAT1	9606.ENSP00000263339	9606.ENSP00000354394	0	0	0	0	0.083	0	0	0.730	0.741
IL1A	MMP1	9606.ENSP00000263339	9606.ENSP00000322788	0	0	0	0	0.115	0.051	0	0.779	0.798
IL1A	PTGS2	9606.ENSP00000263339	9606.ENSP00000356438	0	0	0	0	0.346	0	0	0.741	0.823
IL1A	STAT3	9606.ENSP00000263339	9606.ENSP00000264657	0	0	0	0	0.083	0	0.500	0.722	0.861
IL1A	RELA	9606.ENSP00000263339	9606.ENSP00000384273	0	0	0	0	0.059	0	0.400	0.827	0.893
IL1A	JUN	9606.ENSP00000263339	9606.ENSP00000360266	0	0	0	0	0.087	0	0.750	0.775	0.944
IL1A	IL6	9606.ENSP00000263339	9606.ENSP00000385675	0	0	0	0	0.376	0	0.400	0.974	0.989
IL1A	TNF	9606.ENSP00000263339	9606.ENSP00000398698	0	0	0	0	0.619	0	0.400	0.976	0.994
IL1A	IL1B	9606.ENSP00000263339	9606.ENSP00000263341	0	0	0	0	0.961	0	0.900	0.983	0.999
IL1B	SIRT1	9606.ENSP00000263341	9606.ENSP00000212015	0	0	0	0	0	0	0	0.719	0.719
IL1B	NFKBIA	9606.ENSP00000263341	9606.ENSP00000216797	0	0	0	0	0.283	0	0	0.927	0.945
IL1B	MMP2	9606.ENSP00000263341	9606.ENSP00000219070	0	0	0	0	0.079	0.087	0	0.721	0.745
IL1B	TGFB1	9606.ENSP00000263341	9606.ENSP00000221930	0	0	0	0	0.140	0	0	0.924	0.932
IL1B	MPO	9606.ENSP00000263341	9606.ENSP00000225275	0	0	0	0	0.098	0	0	0.851	0.860
IL1B	PECAM1	9606.ENSP00000263341	9606.ENSP00000457421	0	0	0	0	0.140	0	0	0.667	0.701
IL1B	PPARA	9606.ENSP00000263341	9606.ENSP00000385523	0	0	0	0	0.102	0	0	0.691	0.711
IL1B	TP53	9606.ENSP00000263341	9606.ENSP00000269305	0	0	0	0	0	0	0	0.718	0.718
IL1B	PTEN	9606.ENSP00000263341	9606.ENSP00000361021	0	0	0	0	0.043	0	0	0.738	0.738
IL1B	PTGS1	9606.ENSP00000263341	9606.ENSP00000354612	0	0	0	0	0.166	0	0	0.711	0.748
IL1B	NFE2L2	9606.ENSP00000263341	9606.ENSP00000380252	0	0	0	0	0.097	0	0	0.733	0.749
IL1B	PLAU	9606.ENSP00000263341	9606.ENSP00000361850	0	0	0	0	0.197	0	0	0.720	0.765
IL1B	MYC	9606.ENSP00000263341	9606.ENSP00000478887	0	0	0	0	0.113	0.129	0	0.736	0.778
IL1B	PTGES	9606.ENSP00000263341	9606.ENSP00000342385	0	0	0	0	0.074	0	0	0.772	0.780
IL1B	SELE	9606.ENSP00000263341	9606.ENSP00000331736	0	0	0	0	0.126	0	0	0.785	0.804
IL1B	SOD2	9606.ENSP00000263341	9606.ENSP00000446252	0	0	0	0	0.305	0	0	0.733	0.806
IL1B	VCAM1	9606.ENSP00000263341	9606.ENSP00000294728	0	0	0	0	0.089	0	0	0.821	0.830
IL1B	MAPK8	9606.ENSP00000263341	9606.ENSP00000378974	0	0	0	0	0	0	0	0.845	0.845
IL1B	STAT1	9606.ENSP00000263341	9606.ENSP00000354394	0	0	0	0	0.107	0	0	0.834	0.846
IL1B	PPARG	9606.ENSP00000263341	9606.ENSP00000287820	0	0	0	0	0.104	0	0	0.848	0.858
IL1B	MMP1	9606.ENSP00000263341	9606.ENSP00000322788	0	0	0	0	0.174	0.070	0	0.849	0.873
IL1B	STAT3	9606.ENSP00000263341	9606.ENSP00000264657	0	0	0	0	0.069	0	0.500	0.877	0.938
IL1B	MMP9	9606.ENSP00000263341	9606.ENSP00000361405	0	0	0	0	0.275	0.051	0	0.932	0.949
IL1B	PTGS2	9606.ENSP00000263341	9606.ENSP00000356438	0	0	0	0	0.656	0	0	0.928	0.974
IL1B	JUN	9606.ENSP00000263341	9606.ENSP00000360266	0	0	0	0	0.166	0	0.900	0.857	0.987
IL1B	RELA	9606.ENSP00000263341	9606.ENSP00000384273	0	0	0	0	0.118	0	0.900	0.903	0.990
IL1B	IL6	9606.ENSP00000263341	9606.ENSP00000385675	0	0	0	0	0.515	0	0.400	0.989	0.996
IL1B	TNF	9606.ENSP00000263341	9606.ENSP00000398698	0	0	0	0	0.616	0	0.400	0.993	0.998
IL6	SIRT1	9606.ENSP00000385675	9606.ENSP00000212015	0	0	0	0	0	0	0	0.726	0.726
IL6	MAPK1	9606.ENSP00000385675	9606.ENSP00000215832	0	0	0	0	0.055	0	0.400	0.897	0.936
IL6	NFKBIA	9606.ENSP00000385675	9606.ENSP00000216797	0	0	0	0	0.175	0	0	0.915	0.927
IL6	MMP2	9606.ENSP00000385675	9606.ENSP00000219070	0	0	0	0	0.116	0	0.400	0.734	0.847
IL6	PLAT	9606.ENSP00000385675	9606.ENSP00000220809	0	0	0	0	0.097	0	0	0.720	0.737
IL6	TGFB1	9606.ENSP00000385675	9606.ENSP00000221930	0	0	0	0	0.106	0	0.400	0.932	0.960
IL6	MPO	9606.ENSP00000385675	9606.ENSP00000225275	0	0	0	0	0.087	0	0	0.865	0.872
IL6	STAT3	9606.ENSP00000385675	9606.ENSP00000264657	0	0	0	0	0.102	0.095	0.500	0.965	0.984
IL6	TP53	9606.ENSP00000385675	9606.ENSP00000269305	0	0	0	0	0	0	0	0.777	0.777
IL6	PPARG	9606.ENSP00000385675	9606.ENSP00000287820	0	0	0	0	0.082	0	0	0.812	0.820
IL6	KIT	9606.ENSP00000385675	9606.ENSP00000288135	0	0	0	0	0.068	0	0	0.774	0.781
IL6	VCAM1	9606.ENSP00000385675	9606.ENSP00000294728	0	0	0	0	0.171	0	0	0.909	0.921
IL6	NOS3	9606.ENSP00000385675	9606.ENSP00000297494	0	0	0	0	0.042	0	0	0.718	0.718
IL6	MMP1	9606.ENSP00000385675	9606.ENSP00000322788	0	0	0	0	0.169	0	0.400	0.731	0.854
IL6	SELE	9606.ENSP00000385675	9606.ENSP00000331736	0	0	0	0	0.272	0	0	0.848	0.884
IL6	STAT1	9606.ENSP00000385675	9606.ENSP00000354394	0	0	0	0	0.110	0.087	0.500	0.941	0.972
IL6	MTOR	9606.ENSP00000385675	9606.ENSP00000354558	0	0	0	0	0	0	0	0.772	0.772
IL6	PTGS1	9606.ENSP00000385675	9606.ENSP00000354612	0	0	0	0	0.131	0	0	0.678	0.708
IL6	TGFB2	9606.ENSP00000385675	9606.ENSP00000355896	0	0	0	0	0.079	0	0	0.812	0.819
IL6	PTGS2	9606.ENSP00000385675	9606.ENSP00000356438	0	0	0	0	0.484	0	0	0.926	0.960
IL6	JUN	9606.ENSP00000385675	9606.ENSP00000360266	0	0	0	0	0.140	0	0.900	0.882	0.989
IL6	MMP9	9606.ENSP00000385675	9606.ENSP00000361405	0	0	0	0	0.106	0	0.400	0.930	0.959
IL6	PLAU	9606.ENSP00000385675	9606.ENSP00000361850	0	0	0	0	0.140	0	0	0.736	0.763
IL6	SRC	9606.ENSP00000385675	9606.ENSP00000362680	0	0	0	0	0.084	0	0	0.778	0.787
IL6	MAPK8	9606.ENSP00000385675	9606.ENSP00000378974	0	0	0	0	0	0	0	0.938	0.938
IL6	NFE2L2	9606.ENSP00000385675	9606.ENSP00000380252	0	0	0	0	0.085	0	0	0.803	0.812
IL6	RELA	9606.ENSP00000385675	9606.ENSP00000384273	0	0	0	0	0.108	0.292	0.900	0.816	0.986
IL6	PPARA	9606.ENSP00000385675	9606.ENSP00000385523	0	0	0	0	0.074	0	0	0.712	0.722
IL6	PECAM1	9606.ENSP00000385675	9606.ENSP00000457421	0	0	0	0	0.042	0	0	0.709	0.709
IL6	MYC	9606.ENSP00000385675	9606.ENSP00000478887	0	0	0	0	0.129	0	0	0.702	0.730
IL6	TNF	9606.ENSP00000385675	9606.ENSP00000398698	0	0	0	0	0.261	0	0.400	0.989	0.994
ITGA5	PLAU	9606.ENSP00000293379	9606.ENSP00000361850	0	0	0	0	0.193	0	0	0.740	0.781
ITGA5	VCAM1	9606.ENSP00000293379	9606.ENSP00000294728	0	0	0	0	0.055	0.075	0	0.818	0.828
ITGA5	SRC	9606.ENSP00000293379	9606.ENSP00000362680	0	0	0	0	0.106	0.071	0.900	0.459	0.949
ITGA5	ITGB3	9606.ENSP00000293379	9606.ENSP00000452786	0	0	0	0	0.126	0.659	0.900	0.980	0.999
ITGB3	MAPK1	9606.ENSP00000452786	9606.ENSP00000215832	0	0	0	0	0.042	0.045	0.500	0.476	0.728
ITGB3	TGFB1	9606.ENSP00000452786	9606.ENSP00000221930	0	0	0	0	0.161	0	0.500	0.482	0.764
ITGB3	SRC	9606.ENSP00000452786	9606.ENSP00000362680	0	0	0	0	0.090	0.309	0.900	0.972	0.998
ITGB3	SYK	9606.ENSP00000452786	9606.ENSP00000364898	0	0	0	0	0.055	0.300	0.500	0.648	0.868
ITGB3	PRKCA	9606.ENSP00000452786	9606.ENSP00000408695	0	0	0	0	0.060	0.051	0.650	0.217	0.723
ITGB3	PECAM1	9606.ENSP00000452786	9606.ENSP00000457421	0	0	0	0	0.103	0.250	0.400	0.754	0.887
JUN	SIRT1	9606.ENSP00000360266	9606.ENSP00000212015	0	0	0	0	0.044	0.710	0	0.758	0.927
JUN	MAPK1	9606.ENSP00000360266	9606.ENSP00000215832	0	0	0	0	0	0.771	0.900	0.958	0.998
JUN	NFKBIA	9606.ENSP00000360266	9606.ENSP00000216797	0	0	0	0	0.235	0.292	0	0.844	0.908
JUN	TGFB1	9606.ENSP00000360266	9606.ENSP00000221930	0	0	0	0	0.103	0	0	0.703	0.722
JUN	STAT3	9606.ENSP00000360266	9606.ENSP00000264657	0	0	0	0	0.061	0.328	0	0.993	0.995
JUN	TP53	9606.ENSP00000360266	9606.ENSP00000269305	0	0	0	0	0	0.324	0.500	0.992	0.997
JUN	PPARG	9606.ENSP00000360266	9606.ENSP00000287820	0	0	0	0	0	0.057	0.500	0.706	0.849
JUN	PRKACA	9606.ENSP00000360266	9606.ENSP00000309591	0	0	0	0	0	0	0.900	0.650	0.963
JUN	MMP1	9606.ENSP00000360266	9606.ENSP00000322788	0	0	0	0	0	0.608	0	0.614	0.842
JUN	STAT1	9606.ENSP00000360266	9606.ENSP00000354394	0	0	0	0	0.055	0.328	0	0.869	0.910
JUN	MTOR	9606.ENSP00000360266	9606.ENSP00000354558	0	0	0	0	0	0.098	0	0.697	0.715
JUN	PTGS2	9606.ENSP00000360266	9606.ENSP00000356438	0	0	0	0	0.166	0	0	0.846	0.866
JUN	PTEN	9606.ENSP00000360266	9606.ENSP00000361021	0	0	0	0	0	0.077	0	0.766	0.775
JUN	MMP9	9606.ENSP00000360266	9606.ENSP00000361405	0	0	0	0	0	0.510	0	0.738	0.866
JUN	NFE2L2	9606.ENSP00000360266	9606.ENSP00000380252	0	0	0	0	0.049	0.629	0	0.791	0.920
JUN	MYC	9606.ENSP00000360266	9606.ENSP00000478887	0	0	0	0	0.079	0.626	0	0.922	0.970
JUN	SRC	9606.ENSP00000360266	9606.ENSP00000362680	0	0	0	0	0.062	0.085	0.900	0.737	0.974
JUN	PPARA	9606.ENSP00000360266	9606.ENSP00000385523	0	0	0	0	0	0.057	0	0.979	0.979
JUN	RELA	9606.ENSP00000360266	9606.ENSP00000384273	0	0	0	0	0.087	0.271	0	0.980	0.986
JUN	TNF	9606.ENSP00000360266	9606.ENSP00000398698	0	0	0	0	0.151	0	0.900	0.881	0.989
JUN	MAPK8	9606.ENSP00000360266	9606.ENSP00000378974	0	0	0	0	0.049	0.997	0.900	0.978	0.999
KIT	TGFB1	9606.ENSP00000288135	9606.ENSP00000221930	0	0	0	0	0.082	0.063	0	0.681	0.702
KIT	MPO	9606.ENSP00000288135	9606.ENSP00000225275	0	0	0	0	0.065	0	0	0.697	0.705
KIT	STAT3	9606.ENSP00000288135	9606.ENSP00000264657	0	0	0	0	0.055	0.079	0.900	0.602	0.960
KIT	TP53	9606.ENSP00000288135	9606.ENSP00000269305	0	0	0	0	0.046	0.239	0	0.767	0.816
KIT	PTEN	9606.ENSP00000288135	9606.ENSP00000361021	0	0	0	0	0.042	0.063	0	0.713	0.719
KIT	LCK	9606.ENSP00000288135	9606.ENSP00000477713	0	0	0	0.679	0.062	0.386	0.400	0.293	0.724
KIT	VCAM1	9606.ENSP00000288135	9606.ENSP00000294728	0	0	0	0	0.069	0.045	0	0.720	0.729
KIT	PECAM1	9606.ENSP00000288135	9606.ENSP00000457421	0	0	0	0	0.048	0.045	0	0.771	0.774
KIT	SRC	9606.ENSP00000288135	9606.ENSP00000362680	0	0	0	0.666	0.060	0.386	0.400	0.496	0.802
KIT	TGFA	9606.ENSP00000288135	9606.ENSP00000404131	0	0	0	0	0.061	0	0.650	0.609	0.860
KIT	STAT1	9606.ENSP00000288135	9606.ENSP00000354394	0	0	0	0	0.055	0.612	0.500	0.397	0.874
KIT	PRKCA	9606.ENSP00000288135	9606.ENSP00000408695	0	0	0	0.553	0.056	0	0.900	0.147	0.912
LCK	STAT3	9606.ENSP00000477713	9606.ENSP00000264657	0	0	0	0	0.056	0.628	0.500	0.797	0.959
LCK	STAT1	9606.ENSP00000477713	9606.ENSP00000354394	0	0	0	0	0.092	0.096	0.500	0.615	0.820
LCK	SRC	9606.ENSP00000477713	9606.ENSP00000362680	0	0	0.064	0.952	0.042	0.422	0.400	0.663	0.876
LCK	SYK	9606.ENSP00000477713	9606.ENSP00000364898	0	0	0.085	0.755	0.112	0.740	0.500	0.901	0.987
LCK	PECAM1	9606.ENSP00000477713	9606.ENSP00000457421	0	0	0	0	0.057	0.321	0.400	0.366	0.724
MAPK1	RELA	9606.ENSP00000215832	9606.ENSP00000384273	0	0	0	0	0.049	0.189	0	0.662	0.717
MAPK1	PPARG	9606.ENSP00000215832	9606.ENSP00000287820	0	0	0	0	0	0.510	0	0.483	0.736
MAPK1	MCL1	9606.ENSP00000215832	9606.ENSP00000358022	0	0	0	0	0.115	0.292	0	0.618	0.740
MAPK1	MAPK8	9606.ENSP00000215832	9606.ENSP00000378974	0	0	0.066	0.882	0.079	0	0.400	0.568	0.747
MAPK1	TNF	9606.ENSP00000215832	9606.ENSP00000398698	0	0	0	0	0.083	0	0	0.746	0.757
MAPK1	PTGS2	9606.ENSP00000215832	9606.ENSP00000356438	0	0	0	0	0.106	0.052	0	0.762	0.780
MAPK1	PRKACA	9606.ENSP00000215832	9606.ENSP00000309591	0	0	0	0.610	0.083	0.098	0.900	0.249	0.929
MAPK1	PRKCD	9606.ENSP00000215832	9606.ENSP00000331602	0	0	0	0.590	0.070	0.151	0.900	0.218	0.929
MAPK1	PRKCA	9606.ENSP00000215832	9606.ENSP00000408695	0	0	0	0.594	0.127	0.102	0.900	0.233	0.931
MAPK1	SRC	9606.ENSP00000215832	9606.ENSP00000362680	0	0	0	0.623	0.065	0.342	0.500	0.805	0.932
MAPK1	STAT1	9606.ENSP00000215832	9606.ENSP00000354394	0	0	0	0	0.090	0.091	0.900	0.471	0.950
MAPK1	MYC	9606.ENSP00000215832	9606.ENSP00000478887	0	0	0	0	0	0.643	0.900	0.582	0.983
MAPK1	STAT3	9606.ENSP00000215832	9606.ENSP00000264657	0	0	0	0	0.060	0.926	0	0.950	0.996
MAPK1	TP53	9606.ENSP00000215832	9606.ENSP00000269305	0	0	0	0	0.045	0.806	0.900	0.912	0.998
MAPK8	SIRT1	9606.ENSP00000378974	9606.ENSP00000212015	0	0	0	0	0.248	0.317	0	0.512	0.727
MAPK8	NFKBIA	9606.ENSP00000378974	9606.ENSP00000216797	0	0	0	0	0	0.072	0	0.774	0.782
MAPK8	STAT3	9606.ENSP00000378974	9606.ENSP00000264657	0	0	0	0	0.044	0.625	0	0.745	0.900
MAPK8	TP53	9606.ENSP00000378974	9606.ENSP00000269305	0	0	0	0	0.086	0.845	0.900	0.861	0.997
MAPK8	PRKCD	9606.ENSP00000378974	9606.ENSP00000331602	0	0	0	0.593	0.042	0.096	0.900	0.167	0.918
MAPK8	MTOR	9606.ENSP00000378974	9606.ENSP00000354558	0	0	0	0	0.098	0.292	0	0.571	0.702
MAPK8	MMP9	9606.ENSP00000378974	9606.ENSP00000361405	0	0	0	0	0	0	0	0.735	0.735
MAPK8	SRC	9606.ENSP00000378974	9606.ENSP00000362680	0	0	0	0.576	0.054	0.094	0.900	0.578	0.959
MAPK8	SOD2	9606.ENSP00000378974	9606.ENSP00000446252	0	0	0	0	0.087	0.515	0	0.408	0.715
MAPK8	NFE2L2	9606.ENSP00000378974	9606.ENSP00000380252	0	0	0	0	0	0.512	0	0.463	0.727
MAPK8	TNF	9606.ENSP00000378974	9606.ENSP00000398698	0	0	0	0	0	0	0	0.890	0.890
MAPK8	RELA	9606.ENSP00000378974	9606.ENSP00000384273	0	0	0	0	0.054	0.045	0.900	0.758	0.975
MCL1	STAT3	9606.ENSP00000358022	9606.ENSP00000264657	0	0	0	0	0.169	0.056	0.500	0.737	0.883
MCL1	TP53	9606.ENSP00000358022	9606.ENSP00000269305	0	0	0	0	0.055	0.311	0	0.884	0.918
MCL1	TNFRSF10B	9606.ENSP00000358022	9606.ENSP00000276431	0	0	0	0	0.133	0	0	0.674	0.705
MCL1	STAT1	9606.ENSP00000358022	9606.ENSP00000354394	0	0	0	0	0.133	0.056	0.400	0.487	0.714
MCL1	PTEN	9606.ENSP00000358022	9606.ENSP00000361021	0	0	0	0	0.061	0.057	0	0.753	0.763
MCL1	XIAP	9606.ENSP00000358022	9606.ENSP00000360242	0	0	0	0	0.074	0.051	0	0.799	0.809
MCL1	MYC	9606.ENSP00000358022	9606.ENSP00000478887	0	0	0	0	0.136	0.139	0	0.823	0.857
MMP1	MMP2	9606.ENSP00000322788	9606.ENSP00000219070	0	0	0	0.864	0.181	0	0.900	0.215	0.930
MMP1	TGFB1	9606.ENSP00000322788	9606.ENSP00000221930	0	0	0	0	0.072	0	0.400	0.691	0.812
MMP1	STAT3	9606.ENSP00000322788	9606.ENSP00000264657	0	0	0	0	0.055	0.226	0.500	0.686	0.869
MMP1	TNF	9606.ENSP00000322788	9606.ENSP00000398698	0	0	0	0	0.069	0	0	0.716	0.724
MMP1	PTGS2	9606.ENSP00000322788	9606.ENSP00000356438	0	0	0	0	0.143	0	0	0.728	0.757
MMP1	PLAU	9606.ENSP00000322788	9606.ENSP00000361850	0	0	0	0	0.201	0	0	0.822	0.852
MMP1	MMP9	9606.ENSP00000322788	9606.ENSP00000361405	0	0	0	0.743	0.154	0	0.900	0.725	0.974
MMP2	TGFB2	9606.ENSP00000219070	9606.ENSP00000355896	0	0	0	0	0.083	0	0	0.709	0.721
MMP2	TNF	9606.ENSP00000219070	9606.ENSP00000398698	0	0	0	0	0.074	0	0	0.720	0.729
MMP2	PTEN	9606.ENSP00000219070	9606.ENSP00000361021	0	0	0	0	0	0	0	0.745	0.745
MMP2	PECAM1	9606.ENSP00000219070	9606.ENSP00000457421	0	0	0	0	0.074	0.092	0	0.727	0.750
MMP2	PLAU	9606.ENSP00000219070	9606.ENSP00000361850	0	0	0	0	0.142	0	0	0.726	0.755
MMP2	PTGS2	9606.ENSP00000219070	9606.ENSP00000356438	0	0	0	0	0.079	0	0	0.755	0.764
MMP2	STAT3	9606.ENSP00000219070	9606.ENSP00000264657	0	0	0	0	0.074	0.226	0.500	0.793	0.916
MMP2	MMP9	9606.ENSP00000219070	9606.ENSP00000361405	0	0	0.061	0.927	0.128	0	0.900	0.116	0.918
MMP2	TGFB1	9606.ENSP00000219070	9606.ENSP00000221930	0	0	0	0	0.070	0.600	0.400	0.850	0.962
MMP2	SRC	9606.ENSP00000219070	9606.ENSP00000362680	0	0	0	0	0.042	0	0.900	0.740	0.972
MMP9	NFKBIA	9606.ENSP00000361405	9606.ENSP00000216797	0	0	0	0	0.099	0	0	0.684	0.704
MMP9	PLAT	9606.ENSP00000361405	9606.ENSP00000220809	0	0	0	0	0.055	0	0	0.891	0.893
MMP9	TGFB1	9606.ENSP00000361405	9606.ENSP00000221930	0	0	0	0	0.082	0.599	0.400	0.872	0.968
MMP9	MPO	9606.ENSP00000361405	9606.ENSP00000225275	0	0	0	0	0.085	0	0	0.967	0.969
MMP9	STAT3	9606.ENSP00000361405	9606.ENSP00000264657	0	0	0	0	0.061	0	0.500	0.786	0.890
MMP9	TP53	9606.ENSP00000361405	9606.ENSP00000269305	0	0	0	0	0	0	0	0.838	0.838
MMP9	PPARG	9606.ENSP00000361405	9606.ENSP00000287820	0	0	0	0	0	0	0	0.765	0.765
MMP9	VCAM1	9606.ENSP00000361405	9606.ENSP00000294728	0	0	0	0	0.060	0.045	0	0.742	0.748
MMP9	NOS3	9606.ENSP00000361405	9606.ENSP00000297494	0	0	0	0	0.049	0	0	0.728	0.730
MMP9	STAT1	9606.ENSP00000361405	9606.ENSP00000354394	0	0	0	0	0.106	0	0	0.707	0.727
MMP9	TGFB2	9606.ENSP00000361405	9606.ENSP00000355896	0	0	0	0	0	0	0	0.780	0.780
MMP9	PTGS2	9606.ENSP00000361405	9606.ENSP00000356438	0	0	0	0	0.176	0	0	0.785	0.815
MMP9	PTEN	9606.ENSP00000361405	9606.ENSP00000361021	0	0	0	0	0.044	0	0	0.765	0.766
MMP9	MYC	9606.ENSP00000361405	9606.ENSP00000478887	0	0	0	0	0.046	0	0	0.702	0.704
MMP9	PECAM1	9606.ENSP00000361405	9606.ENSP00000457421	0	0	0	0	0.128	0.092	0	0.701	0.743
MMP9	PLAU	9606.ENSP00000361405	9606.ENSP00000361850	0	0	0	0	0.151	0	0	0.855	0.871
MMP9	TNF	9606.ENSP00000361405	9606.ENSP00000398698	0	0	0	0	0.207	0	0	0.915	0.930
MMP9	SRC	9606.ENSP00000361405	9606.ENSP00000362680	0	0	0	0	0.075	0	0.900	0.706	0.970
MPO	PON1	9606.ENSP00000225275	9606.ENSP00000222381	0	0	0	0	0	0	0	0.774	0.774
MPO	SELE	9606.ENSP00000225275	9606.ENSP00000331736	0	0	0	0	0	0	0	0.743	0.743
MPO	TNF	9606.ENSP00000225275	9606.ENSP00000398698	0	0	0	0	0.097	0	0	0.822	0.832
MTOR	SIRT1	9606.ENSP00000354558	9606.ENSP00000212015	0	0	0	0	0.074	0.526	0	0.867	0.937
MTOR	STAT3	9606.ENSP00000354558	9606.ENSP00000264657	0	0	0	0	0.049	0.735	0	0.730	0.926
MTOR	TP53	9606.ENSP00000354558	9606.ENSP00000269305	0	0	0	0	0	0.466	0	0.773	0.874
MTOR	PPARG	9606.ENSP00000354558	9606.ENSP00000287820	0	0	0	0	0	0	0.900	0.655	0.964
MTOR	STAT1	9606.ENSP00000354558	9606.ENSP00000354394	0	0	0	0	0.049	0.678	0	0.482	0.827
MTOR	MYC	9606.ENSP00000354558	9606.ENSP00000478887	0	0	0	0	0	0.091	0	0.716	0.730
MTOR	SRC	9606.ENSP00000354558	9606.ENSP00000362680	0	0	0	0	0.042	0.073	0	0.786	0.793
MTOR	PTEN	9606.ENSP00000354558	9606.ENSP00000361021	0	0	0	0	0	0.281	0	0.922	0.942
MTOR	PRKCA	9606.ENSP00000354558	9606.ENSP00000408695	0	0	0	0	0.049	0.292	0.900	0.602	0.969
MYC	SIRT1	9606.ENSP00000478887	9606.ENSP00000212015	0	0	0	0	0.066	0.625	0	0.633	0.860
MYC	TGFB1	9606.ENSP00000478887	9606.ENSP00000221930	0	0	0	0	0.072	0.048	0	0.787	0.796
MYC	ODC1	9606.ENSP00000478887	9606.ENSP00000234111	0	0	0	0	0.083	0.094	0	0.747	0.771
MYC	STAT3	9606.ENSP00000478887	9606.ENSP00000264657	0	0	0	0	0.066	0.612	0.750	0.859	0.985
MYC	TP53	9606.ENSP00000478887	9606.ENSP00000269305	0	0	0	0	0.067	0.300	0	0.997	0.997
MYC	STAT1	9606.ENSP00000478887	9606.ENSP00000354394	0	0	0	0	0.088	0.124	0	0.748	0.781
MYC	PTGS2	9606.ENSP00000478887	9606.ENSP00000356438	0	0	0	0	0.091	0	0	0.699	0.715
MYC	PTEN	9606.ENSP00000478887	9606.ENSP00000361021	0	0	0	0	0.044	0.317	0	0.870	0.908
MYC	PLAU	9606.ENSP00000478887	9606.ENSP00000361850	0	0	0	0	0.133	0.165	0	0.629	0.708
MYC	SRC	9606.ENSP00000478887	9606.ENSP00000362680	0	0	0	0	0.057	0.045	0	0.801	0.805
MYC	NFE2L2	9606.ENSP00000478887	9606.ENSP00000380252	0	0	0	0	0.066	0.531	0.750	0.693	0.961
MYC	RELA	9606.ENSP00000478887	9606.ENSP00000384273	0	0	0	0	0.118	0.621	0	0.594	0.852
MYC	TNF	9606.ENSP00000478887	9606.ENSP00000398698	0	0	0	0	0.062	0	0	0.696	0.702
MYC	SLC2A1	9606.ENSP00000478887	9606.ENSP00000416293	0	0	0	0	0.073	0.124	0	0.661	0.700
NFE2L2	SIRT1	9606.ENSP00000380252	9606.ENSP00000212015	0	0	0	0	0.084	0	0	0.724	0.737
NFE2L2	NFKBIA	9606.ENSP00000380252	9606.ENSP00000216797	0	0	0	0	0.104	0	0	0.730	0.747
NFE2L2	STAT3	9606.ENSP00000380252	9606.ENSP00000264657	0	0	0	0	0.140	0.324	0	0.592	0.742
NFE2L2	TP53	9606.ENSP00000380252	9606.ENSP00000269305	0	0	0	0	0.044	0.294	0	0.700	0.780
NFE2L2	SOD1	9606.ENSP00000380252	9606.ENSP00000270142	0	0	0	0	0.109	0	0	0.685	0.708
NFE2L2	PPARG	9606.ENSP00000380252	9606.ENSP00000287820	0	0	0	0	0.042	0	0	0.830	0.831
NFE2L2	NQO1	9606.ENSP00000380252	9606.ENSP00000319788	0	0	0	0	0.082	0.292	0.500	0.940	0.978
NFE2L2	PRKCD	9606.ENSP00000380252	9606.ENSP00000331602	0	0	0	0	0.049	0	0.750	0.266	0.810
NFE2L2	PTEN	9606.ENSP00000380252	9606.ENSP00000361021	0	0	0	0	0.068	0	0	0.699	0.707
NFE2L2	SOD2	9606.ENSP00000380252	9606.ENSP00000446252	0	0	0	0	0.064	0	0	0.694	0.701
NFE2L2	TNF	9606.ENSP00000380252	9606.ENSP00000398698	0	0	0	0	0.085	0	0	0.687	0.701
NFKBIA	SOD2	9606.ENSP00000216797	9606.ENSP00000446252	0	0	0	0	0.202	0.053	0	0.642	0.705
NFKBIA	PRKCA	9606.ENSP00000216797	9606.ENSP00000408695	0	0	0	0	0.062	0.295	0	0.601	0.713
NFKBIA	SYK	9606.ENSP00000216797	9606.ENSP00000364898	0	0	0	0	0.064	0.095	0	0.707	0.730
NFKBIA	STAT3	9606.ENSP00000216797	9606.ENSP00000264657	0	0	0	0	0.144	0.045	0	0.708	0.741
NFKBIA	VCAM1	9606.ENSP00000216797	9606.ENSP00000294728	0	0	0	0	0.095	0	0	0.774	0.787
NFKBIA	SRC	9606.ENSP00000216797	9606.ENSP00000362680	0	0	0	0	0.088	0.261	0	0.724	0.797
NFKBIA	PTGS2	9606.ENSP00000216797	9606.ENSP00000356438	0	0	0	0	0.126	0	0	0.842	0.856
NFKBIA	TP53	9606.ENSP00000216797	9606.ENSP00000269305	0	0	0	0	0.051	0.623	0	0.781	0.915
NFKBIA	STAT1	9606.ENSP00000216797	9606.ENSP00000354394	0	0	0	0	0.115	0.294	0	0.877	0.917
NFKBIA	PRKACA	9606.ENSP00000216797	9606.ENSP00000309591	0	0	0	0	0.063	0.045	0.900	0.664	0.965
NFKBIA	TNF	9606.ENSP00000216797	9606.ENSP00000398698	0	0	0	0	0.338	0.292	0	0.937	0.967
NFKBIA	RELA	9606.ENSP00000216797	9606.ENSP00000384273	0	0.003	0	0	0.147	0.999	0.900	0.999	0.999
NOS3	SIRT1	9606.ENSP00000297494	9606.ENSP00000212015	0	0	0	0	0.060	0.292	0	0.781	0.841
NOS3	VCAM1	9606.ENSP00000297494	9606.ENSP00000294728	0	0	0	0	0	0	0	0.810	0.810
NOS3	PECAM1	9606.ENSP00000297494	9606.ENSP00000457421	0	0	0	0	0.154	0	0	0.694	0.731
NOS3	XDH	9606.ENSP00000297494	9606.ENSP00000368727	0	0	0	0	0	0	0	0.828	0.828
NQO1	ODC1	9606.ENSP00000319788	9606.ENSP00000234111	0.061	0	0	0	0.049	0	0.900	0.530	0.952
NQO1	TP53	9606.ENSP00000319788	9606.ENSP00000269305	0	0	0	0	0	0.735	0	0.806	0.946
NQO1	TNF	9606.ENSP00000319788	9606.ENSP00000398698	0	0	0	0	0	0.324	0	0.592	0.712
NTRK1	STAT3	9606.ENSP00000431418	9606.ENSP00000264657	0	0	0	0	0	0.113	0.750	0.519	0.884
NTRK1	TGFA	9606.ENSP00000431418	9606.ENSP00000404131	0	0	0	0	0.067	0	0.650	0.637	0.871
PECAM1	TGFB1	9606.ENSP00000457421	9606.ENSP00000221930	0	0	0	0	0.110	0	0	0.679	0.702
PECAM1	VCAM1	9606.ENSP00000457421	9606.ENSP00000294728	0	0	0	0	0.057	0.126	0	0.800	0.820
PECAM1	SELE	9606.ENSP00000457421	9606.ENSP00000331736	0	0	0	0	0.098	0.091	0	0.954	0.959
PECAM1	SRC	9606.ENSP00000457421	9606.ENSP00000362680	0	0	0	0	0.104	0.746	0.400	0.668	0.948
PECAM1	TNF	9606.ENSP00000457421	9606.ENSP00000398698	0	0	0	0	0.129	0	0	0.701	0.728
PLAT	VCAM1	9606.ENSP00000220809	9606.ENSP00000294728	0	0	0	0	0.072	0.125	0	0.724	0.756
PLAT	PLAU	9606.ENSP00000220809	9606.ENSP00000361850	0	0	0.099	0.879	0.156	0.292	0.540	0.446	0.837
PLAU	TNF	9606.ENSP00000361850	9606.ENSP00000398698	0	0	0	0	0.118	0.066	0	0.723	0.751
PON1	SOD2	9606.ENSP00000222381	9606.ENSP00000446252	0	0	0	0	0	0	0	0.721	0.721
PPARA	SIRT1	9606.ENSP00000385523	9606.ENSP00000212015	0	0	0	0	0	0.345	0	0.862	0.906
PPARA	PRKACA	9606.ENSP00000385523	9606.ENSP00000309591	0	0	0	0	0.049	0	0.900	0.478	0.946
PPARA	PTGS2	9606.ENSP00000385523	9606.ENSP00000356438	0	0	0	0	0.063	0	0	0.723	0.729
PPARA	TNF	9606.ENSP00000385523	9606.ENSP00000398698	0	0	0	0	0.088	0	0	0.800	0.810
PPARG	SIRT1	9606.ENSP00000287820	9606.ENSP00000212015	0	0	0	0	0	0.345	0.900	0.981	0.998
PPARG	TGFB1	9606.ENSP00000287820	9606.ENSP00000221930	0	0	0	0	0.105	0	0.750	0.680	0.922
PPARG	STAT3	9606.ENSP00000287820	9606.ENSP00000264657	0	0	0	0	0.055	0.045	0	0.823	0.826
PPARG	TP53	9606.ENSP00000287820	9606.ENSP00000269305	0	0	0	0	0	0.305	0.500	0.866	0.949
PPARG	PTGS2	9606.ENSP00000287820	9606.ENSP00000356438	0	0	0	0	0.063	0	0	0.729	0.735
PPARG	SRC	9606.ENSP00000287820	9606.ENSP00000362680	0	0	0	0	0.086	0.071	0	0.714	0.736
PPARG	TNF	9606.ENSP00000287820	9606.ENSP00000398698	0	0	0	0	0.099	0	0	0.795	0.807
PPARG	PRKCA	9606.ENSP00000287820	9606.ENSP00000408695	0	0	0	0	0.067	0.292	0	0.733	0.808
PPARG	STAT1	9606.ENSP00000287820	9606.ENSP00000354394	0	0	0	0	0.083	0.294	0	0.740	0.817
PPARG	PTEN	9606.ENSP00000287820	9606.ENSP00000361021	0	0	0	0	0	0.046	0	0.829	0.830
PPARG	RELA	9606.ENSP00000287820	9606.ENSP00000384273	0	0	0	0	0.087	0.834	0.750	0.976	0.998
PRKACA	RELA	9606.ENSP00000309591	9606.ENSP00000384273	0	0	0	0	0.086	0.742	0.900	0.718	0.992
PRKCA	TP53	9606.ENSP00000408695	9606.ENSP00000269305	0	0	0	0	0.104	0	0	0.679	0.700
PRKCA	PRKCD	9606.ENSP00000408695	9606.ENSP00000331602	0	0	0.063	0.888	0.067	0.452	0.900	0.422	0.967
PRKCA	SRC	9606.ENSP00000408695	9606.ENSP00000362680	0	0	0	0.578	0.042	0.050	0	0.866	0.867
PRKCD	STAT3	9606.ENSP00000331602	9606.ENSP00000264657	0	0	0	0	0.069	0.292	0	0.786	0.846
PRKCD	TP53	9606.ENSP00000331602	9606.ENSP00000269305	0	0	0	0	0	0.625	0	0.405	0.767
PRKCD	SYK	9606.ENSP00000331602	9606.ENSP00000364898	0	0	0	0.564	0.149	0.087	0	0.694	0.741
PRKCD	STAT1	9606.ENSP00000331602	9606.ENSP00000354394	0	0	0	0	0.099	0.785	0.400	0.324	0.910
PRKCD	SRC	9606.ENSP00000331602	9606.ENSP00000362680	0	0	0.120	0.570	0.123	0.325	0.900	0.727	0.983
PTEN	SIRT1	9606.ENSP00000361021	9606.ENSP00000212015	0	0	0	0	0.191	0.103	0	0.692	0.757
PTEN	STAT3	9606.ENSP00000361021	9606.ENSP00000264657	0	0	0	0	0.086	0	0	0.784	0.794
PTEN	TP53	9606.ENSP00000361021	9606.ENSP00000269305	0	0	0	0	0.067	0.748	0.900	0.968	0.999
PTEN	XIAP	9606.ENSP00000361021	9606.ENSP00000360242	0	0	0	0	0.103	0.534	0.400	0.723	0.921
PTEN	SRC	9606.ENSP00000361021	9606.ENSP00000362680	0	0	0	0	0	0.094	0	0.827	0.837
PTGES	PTGS1	9606.ENSP00000342385	9606.ENSP00000354612	0	0	0	0	0	0	0.900	0.741	0.973
PTGES	PTGS2	9606.ENSP00000342385	9606.ENSP00000356438	0	0	0	0	0.074	0	0.900	0.828	0.982
PTGS1	PTGS2	9606.ENSP00000354612	9606.ENSP00000356438	0	0	0.057	0.966	0.157	0.292	0.900	0.192	0.946
PTGS2	STAT3	9606.ENSP00000356438	9606.ENSP00000264657	0	0	0	0	0.061	0	0.750	0.726	0.930
PTGS2	TP53	9606.ENSP00000356438	9606.ENSP00000269305	0	0	0	0	0	0.820	0	0.866	0.974
PTGS2	VCAM1	9606.ENSP00000356438	9606.ENSP00000294728	0	0	0	0	0.053	0	0	0.755	0.758
PTGS2	XDH	9606.ENSP00000356438	9606.ENSP00000368727	0	0	0	0	0.043	0	0	0.704	0.704
PTGS2	RELA	9606.ENSP00000356438	9606.ENSP00000384273	0	0	0	0	0.061	0	0	0.731	0.737
PTGS2	SRC	9606.ENSP00000356438	9606.ENSP00000362680	0	0	0	0	0.055	0.203	0	0.729	0.778
PTGS2	TNF	9606.ENSP00000356438	9606.ENSP00000398698	0	0	0	0	0.185	0	0	0.901	0.916
RELA	SIRT1	9606.ENSP00000384273	9606.ENSP00000212015	0	0	0	0	0.049	0.646	0.900	0.890	0.995
RELA	STAT3	9606.ENSP00000384273	9606.ENSP00000264657	0	0	0	0	0.171	0.793	0	0.959	0.992
RELA	TP53	9606.ENSP00000384273	9606.ENSP00000269305	0	0	0	0	0.126	0.450	0	0.914	0.955
RELA	STAT1	9606.ENSP00000384273	9606.ENSP00000354394	0	0	0	0	0.118	0.411	0	0.760	0.864
RELA	TNF	9606.ENSP00000384273	9606.ENSP00000398698	0	0	0	0	0.118	0.516	0.900	0.944	0.997
SELE	VCAM1	9606.ENSP00000331736	9606.ENSP00000294728	0	0	0	0	0.179	0	0	0.976	0.979
SELE	TNF	9606.ENSP00000331736	9606.ENSP00000398698	0	0	0	0	0.128	0	0	0.860	0.872
SIRT1	TNF	9606.ENSP00000212015	9606.ENSP00000398698	0	0	0	0	0	0	0	0.706	0.706
SIRT1	SOD2	9606.ENSP00000212015	9606.ENSP00000446252	0	0	0	0	0	0.045	0	0.772	0.773
SIRT1	STAT3	9606.ENSP00000212015	9606.ENSP00000264657	0	0	0	0	0	0.510	0	0.642	0.817
SIRT1	TP53	9606.ENSP00000212015	9606.ENSP00000269305	0	0	0	0	0	0.886	0.900	0.990	0.999
SLC2A1	TP53	9606.ENSP00000416293	9606.ENSP00000269305	0	0	0	0	0	0.231	0.900	0.610	0.967
SLC2A1	TNF	9606.ENSP00000416293	9606.ENSP00000398698	0	0	0	0	0	0	0	0.816	0.816
SOD1	SOD2	9606.ENSP00000270142	9606.ENSP00000446252	0	0	0	0	0.201	0.661	0.900	0.821	0.994
SRC	TGFB1	9606.ENSP00000362680	9606.ENSP00000221930	0	0	0	0	0.117	0.126	0	0.746	0.787
SRC	STAT3	9606.ENSP00000362680	9606.ENSP00000264657	0	0	0	0	0.091	0.841	0.900	0.996	0.999
SRC	TP53	9606.ENSP00000362680	9606.ENSP00000269305	0	0	0	0	0.067	0.292	0	0.839	0.884
SRC	STAT1	9606.ENSP00000362680	9606.ENSP00000354394	0	0	0	0	0.092	0.646	0.500	0.649	0.936
SRC	TGFA	9606.ENSP00000362680	9606.ENSP00000404131	0	0	0	0	0	0	0.400	0.571	0.731
SRC	TNF	9606.ENSP00000362680	9606.ENSP00000398698	0	0	0	0	0.098	0.057	0	0.897	0.904
SRC	SYK	9606.ENSP00000362680	9606.ENSP00000364898	0	0	0.096	0.722	0.056	0.650	0.900	0.976	0.999
STAT1	STAT3	9606.ENSP00000354394	9606.ENSP00000264657	0	0	0.064	0.947	0.192	0.874	0.900	0.982	0.999
STAT1	TP53	9606.ENSP00000354394	9606.ENSP00000269305	0	0	0	0	0.058	0	0	0.777	0.781
STAT1	VCAM1	9606.ENSP00000354394	9606.ENSP00000294728	0	0	0	0	0.126	0	0.500	0.492	0.758
STAT1	SYK	9606.ENSP00000354394	9606.ENSP00000364898	0	0	0	0	0.107	0.096	0.500	0.460	0.753
STAT1	TNF	9606.ENSP00000354394	9606.ENSP00000398698	0	0	0	0	0.121	0	0	0.864	0.875
STAT3	TGFB1	9606.ENSP00000264657	9606.ENSP00000221930	0	0	0	0	0.063	0.095	0.500	0.729	0.870
STAT3	TGFA	9606.ENSP00000264657	9606.ENSP00000404131	0	0	0	0	0.045	0	0	0.713	0.714
STAT3	VCAM1	9606.ENSP00000264657	9606.ENSP00000294728	0	0	0	0	0.057	0	0.500	0.645	0.818
STAT3	TNF	9606.ENSP00000264657	9606.ENSP00000398698	0	0	0	0	0.070	0	0.500	0.881	0.939
STAT3	SYK	9606.ENSP00000264657	9606.ENSP00000364898	0	0	0	0	0.068	0.796	0.500	0.815	0.980
STAT3	TP53	9606.ENSP00000264657	9606.ENSP00000269305	0	0	0	0	0.063	0.164	0.800	0.970	0.994
SYK	TNF	9606.ENSP00000364898	9606.ENSP00000398698	0	0	0	0	0.147	0.075	0	0.746	0.782
TGFA	TNF	9606.ENSP00000404131	9606.ENSP00000398698	0	0	0	0	0.044	0	0	0.833	0.833
TGFB1	TP53	9606.ENSP00000221930	9606.ENSP00000269305	0	0	0	0	0.120	0.292	0	0.718	0.809
TGFB1	TNF	9606.ENSP00000221930	9606.ENSP00000398698	0	0	0	0	0.125	0	0	0.935	0.941
TGFB1	TGFB2	9606.ENSP00000221930	9606.ENSP00000355896	0	0	0	0.898	0	0.561	0.540	0.807	0.957
TGFB2	TNF	9606.ENSP00000355896	9606.ENSP00000398698	0	0	0	0	0.056	0	0	0.788	0.791
TNF	TNFRSF10A	9606.ENSP00000398698	9606.ENSP00000221132	0	0	0	0	0.044	0	0	0.997	0.997
TNF	TNFSF10	9606.ENSP00000398698	9606.ENSP00000241261	0	0	0	0	0.087	0	0	0.944	0.946
TNF	TP53	9606.ENSP00000398698	9606.ENSP00000269305	0	0	0	0	0	0	0	0.865	0.865
TNF	TNFRSF10B	9606.ENSP00000398698	9606.ENSP00000276431	0	0	0	0	0.047	0	0	0.997	0.997
TNF	VCAM1	9606.ENSP00000398698	9606.ENSP00000294728	0	0	0	0	0.100	0	0	0.918	0.923
TNF	XIAP	9606.ENSP00000398698	9606.ENSP00000360242	0	0	0	0	0.055	0	0.500	0.810	0.902
TNFRSF10A	XIAP	9606.ENSP00000221132	9606.ENSP00000360242	0	0	0	0	0.050	0	0	0.779	0.781
TNFRSF10A	TP53	9606.ENSP00000221132	9606.ENSP00000269305	0	0	0	0	0.042	0	0.500	0.804	0.898
TNFRSF10A	TNFRSF10B	9606.ENSP00000221132	9606.ENSP00000276431	0	0	0.078	0.925	0.084	0.765	0.900	0.919	0.998
TNFRSF10A	TNFSF10	9606.ENSP00000221132	9606.ENSP00000241261	0	0	0	0	0.042	0.976	0.900	0.999	0.999
TNFRSF10B	TNFSF10	9606.ENSP00000276431	9606.ENSP00000241261	0	0	0	0	0	0.991	0.900	0.999	0.999
TNFRSF10B	TP53	9606.ENSP00000276431	9606.ENSP00000269305	0	0	0	0	0.059	0	0.500	0.821	0.908
TNFRSF10B	XIAP	9606.ENSP00000276431	9606.ENSP00000360242	0	0	0	0	0.049	0	0	0.806	0.807
TP53	XIAP	9606.ENSP00000269305	9606.ENSP00000360242	0	0	0	0	0.055	0	0	0.834	0.836
