# Supplementary material for: Uncovering the mechanism of resveratrol in the treatment of asthma: a network pharmacology approach with molecular docking and experimental validation
Source: Front Pharmacol. 2025 May 16;16:1596737. doi: 10.3389/fphar.2025.1596737 (PMC12122464; doi:10.3389/fphar.2025.1596737)
Supplement: Supplementary file 1 [file DataSheet1.zip › Supplementary data/network pharmacology data/KEGG resullts/KEGG result.xlsx]

## Sheet: KEGG results
category	subcategory	ID	Description	GeneRatio	BgRatio	RichFactor	FoldEnrichment	zScore	pvalue	p.adjust	qvalue	geneID	Count
Human Diseases	Endocrine and metabolic disease	hsa04933	AGE-RAGE signaling pathway in diabetic complications	27/112	101/8541	0.267327	20.3861	22.5906	6.58468e-29	1.71202e-26	5.545e-27	MMP2/RELA/STAT3/VEGFA/CCND1/BCL2/BAX/MAPK1/TNF/JUN/IL6/CASP3/MAPK8/PRKCA/STAT1/EDN1/F3/ICAM1/IL1B/SELE/VCAM1/PRKCD/CXCL8/NOS3/TGFB1/IL1A/TGFB2	27
Human Diseases	Cardiovascular disease	hsa05417	Lipid and atherosclerosis	32/112	216/8541	0.148148	11.2976	17.6694	1.41705e-25	1.84216e-23	5.96651e-24	CYP2C9/CYP1A1/MMP9/MMP1/RELA/SRC/PPARG/STAT3/BCL2/FOS/BAX/MAPK1/TNF/JUN/IL6/CASP3/TP53/MAPK8/NFKBIA/PRKCA/ICAM1/IL1B/SELE/VCAM1/CXCL8/SOD2/NOS3/DDIT3/TNFRSF10B/NFE2L2/TNFSF10/TNFRSF10A	32
Human Diseases	Cardiovascular disease	hsa05418	Fluid shear stress and atherosclerosis	24/112	141/8541	0.170213	12.9802	16.5343	1.15464e-20	1.00069e-18	3.2411e-19	MMP9/MMP2/RELA/SRC/ITGB3/VEGFA/BCL2/FOS/TNF/JUN/TP53/MAPK8/EDN1/CTNNB1/ICAM1/IL1B/SELE/VCAM1/PECAM1/NOS3/PLAT/IL1A/NFE2L2/NQO1	24
Human Diseases	Cancer: overview	hsa05207	Chemical carcinogenesis - receptor activation	26/112	215/8541	0.12093	9.22201	14.0744	1.78791e-18	1.16214e-16	3.76402e-17	ESR1/CYP1A2/CYP3A4/CYP1B1/AHR/EGFR/CYP1A1/RELA/SRC/AR/ESR2/PPARA/PRKACA/STAT3/VEGFA/CCND1/BCL2/FOS/MAPK1/JUN/PRKCA/FGF2/MYC/BIRC5/XIAP/MTOR	26
Human Diseases	Cancer: overview	hsa05205	Proteoglycans in cancer	25/112	204/8541	0.122549	9.34546	13.9063	6.44499e-18	3.35139e-16	1.08547e-16	ESR1/EGFR/MMP9/MMP2/IGF1R/SRC/ITGA5/ITGB3/PRKACA/STAT3/VEGFA/CCND1/PLAU/MAPK1/TNF/CASP3/TP53/PRKCA/HIF1A/FGF2/CTNNB1/MYC/TGFB1/MTOR/TGFB2	25
Cellular Processes	Cell growth and death	hsa04210	Apoptosis	21/112	136/8541	0.154412	11.7753	14.6009	3.07544e-17	1.22431e-15	3.96539e-16	RELA/BCL2/FOS/BAX/MAPK1/TNF/JUN/CASP3/TP53/MAPK8/NFKBIA/MCL1/BIRC5/BCL2A1/DDIT3/TNFRSF10B/XIAP/NTRK1/TNFSF10/TNFRSF10A/BIRC3	21
Human Diseases	Infectious disease: viral	hsa05167	Kaposi sarcoma-associated herpesvirus infection	24/112	196/8541	0.122449	9.33783	13.6119	3.29623e-17	1.22431e-15	3.96539e-16	PTGS2/SYK/RELA/SRC/STAT3/VEGFA/CCND1/FOS/BAX/MAPK1/JUN/IL6/CASP3/TP53/MAPK8/NFKBIA/HIF1A/STAT1/FGF2/CTNNB1/MYC/ICAM1/CXCL8/MTOR	24
Human Diseases	Infectious disease: viral	hsa05161	Hepatitis B	22/112	163/8541	0.134969	10.2926	13.8074	9.74895e-17	3.16841e-15	1.0262e-15	MMP9/RELA/SRC/STAT3/BCL2/FOS/BAX/MAPK1/TNF/JUN/IL6/CASP3/TP53/MAPK8/NFKBIA/PRKCA/STAT1/MYC/CXCL8/BIRC5/TGFB1/TGFB2	22
Human Diseases	Cancer: specific types	hsa05210	Colorectal cancer	17/112	87/8541	0.195402	14.9012	15.0221	6.67461e-16	1.92822e-14	6.24525e-15	EGFR/CCND1/BCL2/FOS/BAX/MAPK1/JUN/CASP3/TP53/MAPK8/CTNNB1/MYC/BIRC5/TGFB1/MTOR/TGFA/TGFB2	17
Human Diseases	Drug resistance: antineoplastic	hsa01522	Endocrine resistance	17/112	99/8541	0.171717	13.095	13.9524	6.55418e-15	1.70409e-13	5.51931e-14	ESR1/EGFR/MMP9/MMP2/IGF1R/SRC/ESR2/PRKACA/CCND1/BCL2/FOS/BAX/MAPK1/JUN/TP53/MAPK8/MTOR	17
Environmental Information Processing	Signal transduction	hsa04668	TNF signaling pathway	18/112	119/8541	0.151261	11.535	13.3398	1.00613e-14	2.37812e-13	7.70241e-14	PTGS2/MMP9/RELA/FOS/MAPK1/TNF/JUN/IL6/CASP3/MAPK8/NFKBIA/EDN1/ICAM1/IL1B/SELE/VCAM1/XIAP/BIRC3	18
Human Diseases	Cancer: specific types	hsa05212	Pancreatic cancer	15/112	77/8541	0.194805	14.8556	14.0778	4.01069e-14	8.68982e-13	2.81452e-13	EGFR/RELA/STAT3/VEGFA/CCND1/BAX/MAPK1/TP53/MAPK8/STAT1/TGFB1/MTOR/BRCA2/TGFA/TGFB2	15
Human Diseases	Cancer: specific types	hsa05215	Prostate cancer	16/112	98/8541	0.163265	12.4504	13.1412	9.93583e-14	1.92086e-12	6.22141e-13	EGFR/MMP9/RELA/IGF1R/AR/CCND1/BCL2/PLAU/MAPK1/TP53/NFKBIA/CTNNB1/PLAT/PTEN/MTOR/TGFA	16
Human Diseases	Infectious disease: viral	hsa05163	Human cytomegalovirus infection	22/112	226/8541	0.0973451	7.42344	11.2808	1.03431e-13	1.92086e-12	6.22141e-13	PTGS2/EGFR/RELA/SRC/ITGB3/PRKACA/STAT3/VEGFA/CCND1/BAX/MAPK1/TNF/IL6/CASP3/TP53/NFKBIA/PRKCA/CTNNB1/MYC/IL1B/CXCL8/MTOR	22
Organismal Systems	Endocrine system	hsa04926	Relaxin signaling pathway	17/112	130/8541	0.130769	9.97232	11.8824	6.95299e-13	1.20519e-11	3.90343e-12	EGFR/MMP9/MMP1/MMP2/RELA/SRC/PRKACA/VEGFA/FOS/MAPK1/JUN/MAPK8/NFKBIA/PRKCA/EDN1/NOS3/TGFB1	17
Human Diseases	Cancer: overview	hsa05208	Chemical carcinogenesis - reactive oxygen species	21/112	227/8541	0.092511	7.05479	10.6575	1.10132e-12	1.78964e-11	5.7964e-12	CYP1A2/CYP1B1/AHR/EGFR/CYP1A1/RELA/SRC/VEGFA/FOS/MAPK1/JUN/MAPK8/NFKBIA/SOD1/CAT/HIF1A/PRKCD/SOD2/PTEN/NFE2L2/NQO1	21
Human Diseases	Cancer: overview	hsa05206	MicroRNAs in cancer	24/112	312/8541	0.0769231	5.86607	10.0933	1.24029e-12	1.89691e-11	6.14384e-12	PTGS2/CYP1B1/EGFR/ABCB1/MMP9/HDAC2/ABCC1/SIRT1/ITGA5/ITGB3/STAT3/VEGFA/CCND1/BCL2/PLAU/MAPK1/CASP3/TP53/PRKCA/MYC/MCL1/PTEN/MTOR/TGFB2	24
Human Diseases	Drug resistance: antineoplastic	hsa01521	EGFR tyrosine kinase inhibitor resistance	14/112	80/8541	0.175	13.3453	12.7875	1.42335e-12	2.05595e-11	6.65894e-12	EGFR/IGF1R/SRC/STAT3/VEGFA/BCL2/BAX/MAPK1/IL6/PRKCA/FGF2/PTEN/MTOR/TGFA	14
Human Diseases	Cancer: specific types	hsa05219	Bladder cancer	11/112	41/8541	0.268293	20.4597	14.3969	2.72082e-12	3.72323e-11	1.2059e-11	EGFR/MMP9/MMP1/MMP2/SRC/VEGFA/CCND1/MAPK1/TP53/MYC/CXCL8	11
Environmental Information Processing	Signal transduction	hsa04010	MAPK signaling pathway	23/112	300/8541	0.0766667	5.84652	9.85032	4.21576e-12	5.48049e-11	1.77506e-11	EGFR/RELA/IGF1R/KIT/PRKACA/VEGFA/FOS/MAPK1/TNF/JUN/CASP3/TP53/MAPK8/PRKCA/FGF2/MYC/IL1B/TGFB1/DDIT3/IL1A/NTRK1/TGFA/TGFB2	23
Environmental Information Processing	Signal transduction	hsa04064	NF-kappa B signaling pathway	15/112	105/8541	0.142857	10.8941	11.7586	4.67948e-12	5.79365e-11	1.87648e-11	PTGS2/LCK/SYK/RELA/BCL2/PLAU/TNF/NFKBIA/ICAM1/IL1B/VCAM1/CXCL8/BCL2A1/XIAP/BIRC3	15
Human Diseases	Cancer: specific types	hsa05224	Breast cancer	17/112	148/8541	0.114865	8.75947	10.9763	5.9728e-12	7.05876e-11	2.28624e-11	ESR1/EGFR/IGF1R/KIT/ESR2/CCND1/FOS/BAX/MAPK1/JUN/TP53/FGF2/CTNNB1/MYC/PTEN/MTOR/BRCA2	17
Human Diseases	Infectious disease: viral	hsa05166	Human T-cell leukemia virus 1 infection	20/112	224/8541	0.0892857	6.80883	10.155	7.86268e-12	8.85767e-11	2.86888e-11	LCK/RELA/SLC2A1/PRKACA/CCND1/FOS/BAX/MAPK1/TNF/JUN/IL6/TP53/MAPK8/NFKBIA/MYC/ICAM1/TGFB1/PTEN/XIAP/TGFB2	20
Organismal Systems	Immune system	hsa04659	Th17 cell differentiation	15/112	109/8541	0.137615	10.4943	11.4991	8.17631e-12	8.85767e-11	2.86888e-11	LCK/AHR/RELA/STAT3/FOS/MAPK1/JUN/IL6/MAPK8/NFKBIA/HIF1A/STAT1/IL1B/TGFB1/MTOR	15
Human Diseases	Infectious disease: parasitic	hsa05145	Toxoplasmosis	15/112	112/8541	0.133929	10.2132	11.3132	1.22367e-11	1.27262e-10	4.12185e-11	ALOX5/RELA/STAT3/BCL2/MAPK1/IL10/TNF/CASP3/MAPK8/NFKBIA/STAT1/TGFB1/XIAP/BIRC3/TGFB2	15
Environmental Information Processing	Signal transduction	hsa04068	FoxO signaling pathway	16/112	133/8541	0.120301	9.17401	10.9513	1.2893e-11	1.2893e-10	4.17588e-11	EGFR/IGF1R/SIRT1/STAT3/CCND1/MAPK1/IL10/IL6/MAPK8/CAT/SOD2/TGFB1/CCNB1/PTEN/TNFSF10/TGFB2	16
Organismal Systems	Immune system	hsa04657	IL-17 signaling pathway	14/112	95/8541	0.147368	11.2382	11.5667	1.63977e-11	1.52265e-10	4.93165e-11	PTGS2/MMP9/MMP1/RELA/FOS/MAPK1/TNF/JUN/IL6/CASP3/MAPK8/NFKBIA/IL1B/CXCL8	14
Human Diseases	Immune disease	hsa05323	Rheumatoid arthritis	14/112	95/8541	0.147368	11.2382	11.5667	1.63977e-11	1.52265e-10	4.93165e-11	MMP1/VEGFA/FOS/TNF/JUN/IL6/ICAM1/IL1B/CXCL8/TGFB1/IL1A/CD80/CD28/TGFB2	14
Human Diseases	Infectious disease: bacterial	hsa05133	Pertussis	13/112	78/8541	0.166667	12.7098	11.9753	1.80613e-11	1.61929e-10	5.24467e-11	RELA/ITGA5/FOS/MAPK1/IL10/TNF/JUN/IL6/CASP3/MAPK8/IL1B/CXCL8/IL1A	13
Human Diseases	Infectious disease: parasitic	hsa05140	Leishmaniasis	13/112	79/8541	0.164557	12.5489	11.8869	2.1385e-11	1.85337e-10	6.00282e-11	PTGS2/RELA/FOS/MAPK1/IL10/TNF/JUN/NFKBIA/STAT1/IL1B/TGFB1/IL1A/TGFB2	13
Human Diseases	Infectious disease: viral	hsa05162	Measles	16/112	139/8541	0.115108	8.77801	10.657	2.55438e-11	2.14238e-10	6.93889e-11	RELA/STAT3/CCND1/BCL2/FOS/BAX/JUN/IL6/CASP3/TP53/MAPK8/NFKBIA/STAT1/IL1B/IL1A/CD28	16
Human Diseases	Infectious disease: parasitic	hsa05144	Malaria	11/112	50/8541	0.22	16.777	12.8967	2.91557e-11	2.3689e-10	7.67254e-11	IL10/TNF/IL6/ICAM1/IL1B/SELE/VCAM1/CXCL8/PECAM1/TGFB1/TGFB2	11
Organismal Systems	Development and regeneration	hsa04380	Osteoclast differentiation	16/112	143/8541	0.111888	8.53247	10.4705	3.95436e-11	3.11556e-10	1.00909e-10	LCK/SYK/RELA/ITGB3/PPARG/FOS/MAPK1/TNF/JUN/MAPK8/NFKBIA/STAT1/IL1B/TGFB1/IL1A/TGFB2	16
Organismal Systems	Endocrine system	hsa04919	Thyroid hormone signaling pathway	15/112	122/8541	0.122951	9.3761	10.7409	4.30857e-11	3.29479e-10	1.06714e-10	ESR1/SRC/HDAC2/ITGB3/SLC2A1/PRKACA/CCND1/MAPK1/TP53/PRKCA/HIF1A/STAT1/CTNNB1/MYC/MTOR	15
Organismal Systems	Immune system	hsa04625	C-type lectin receptor signaling pathway	14/112	105/8541	0.133333	10.1679	10.8954	6.60438e-11	4.90611e-10	1.58902e-10	PTGS2/SYK/RELA/SRC/MAPK1/IL10/TNF/JUN/IL6/MAPK8/NFKBIA/STAT1/IL1B/PRKCD	14
Human Diseases	Cancer: overview	hsa05235	PD-L1 expression and PD-1 checkpoint pathway in cancer	13/112	90/8541	0.144444	11.0152	11.0097	1.18142e-10	8.53246e-10	2.76355e-10	LCK/EGFR/RELA/STAT3/FOS/MAPK1/JUN/NFKBIA/HIF1A/STAT1/PTEN/MTOR/CD28	13
Environmental Information Processing	Signal transduction	hsa04066	HIF-1 signaling pathway	14/112	110/8541	0.127273	9.70568	10.5928	1.25264e-10	8.80231e-10	2.85095e-10	EGFR/RELA/IGF1R/SLC2A1/STAT3/VEGFA/BCL2/MAPK1/IL6/PRKCA/HIF1A/EDN1/NOS3/MTOR	14
Environmental Information Processing	Signal transduction	hsa04151	PI3K-Akt signaling pathway	23/112	362/8541	0.0635359	4.84518	8.61729	1.94193e-10	1.32869e-09	4.30345e-10	SYK/EGFR/RELA/IGF1R/KIT/ITGA5/ITGB3/VEGFA/CCND1/BCL2/MAPK1/IL6/TP53/PRKCA/FGF2/MYC/MCL1/NOS3/PTEN/NTRK1/MTOR/COL2A1/TGFA	23
Human Diseases	Infectious disease: bacterial	hsa05132	Salmonella infection	19/112	251/8541	0.0756972	5.77259	8.84634	4.8671e-10	3.24474e-09	1.05093e-09	RELA/BCL2/FOS/BAX/MAPK1/TNF/JUN/IL6/CASP3/MAPK8/NFKBIA/CTNNB1/MYC/IL1B/CXCL8/TNFRSF10B/TNFSF10/TNFRSF10A/BIRC3	19
Human Diseases	Cancer: specific types	hsa05225	Hepatocellular carcinoma	16/112	170/8541	0.0941176	7.17731	9.37746	5.42935e-10	3.52908e-09	1.14302e-09	EGFR/IGF1R/CCND1/BAX/MAPK1/TP53/PRKCA/CTNNB1/MYC/TGFB1/PTEN/NFE2L2/NQO1/MTOR/TGFA/TGFB2	16
Human Diseases	Cancer: overview	hsa05202	Transcriptional misregulation in cancer	17/112	198/8541	0.0858586	6.54748	9.10369	6.31529e-10	4.00482e-09	1.29711e-09	MMP9/RELA/IGF1R/HDAC2/PPARG/BAX/PLAU/IL6/TP53/MYC/CXCL8/BCL2A1/DDIT3/PLAT/MPO/NTRK1/BIRC3	17
Human Diseases	Infectious disease: parasitic	hsa05142	Chagas disease	13/112	103/8541	0.126214	9.62491	10.1509	6.67982e-10	4.13513e-09	1.33931e-09	RELA/FOS/MAPK1/IL10/TNF/JUN/IL6/MAPK8/NFKBIA/IL1B/CXCL8/TGFB1/TGFB2	13
Human Diseases	Immune disease	hsa05321	Inflammatory bowel disease	11/112	66/8541	0.166667	12.7098	11.0078	7.03872e-10	4.16341e-09	1.34847e-09	RELA/STAT3/IL10/TNF/JUN/IL6/STAT1/IL1B/TGFB1/IL1A/TGFB2	11
Human Diseases	Infectious disease: viral	hsa05164	Influenza A	16/112	173/8541	0.0924855	7.05285	9.2709	7.04577e-10	4.16341e-09	1.34847e-09	RELA/BAX/MAPK1/TNF/IL6/CASP3/NFKBIA/PRKCA/STAT1/ICAM1/IL1B/CXCL8/IL1A/TNFRSF10B/TNFSF10/TNFRSF10A	16
Cellular Processes	Cellular community - eukaryotes	hsa04510	Focal adhesion	17/112	203/8541	0.0837438	6.38622	8.95263	9.31109e-10	5.37974e-09	1.74243e-09	EGFR/IGF1R/SRC/ITGA5/ITGB3/VEGFA/CCND1/BCL2/MAPK1/JUN/MAPK8/PRKCA/CTNNB1/PTEN/XIAP/BIRC3/COL2A1	17
Human Diseases	Infectious disease: viral	hsa05169	Epstein-Barr virus infection	17/112	204/8541	0.0833333	6.35491	8.92303	1.00491e-09	5.67995e-09	1.83966e-09	SYK/RELA/HDAC2/STAT3/CCND1/BCL2/BAX/TNF/JUN/IL6/CASP3/TP53/MAPK8/NFKBIA/STAT1/MYC/ICAM1	17
Human Diseases	Infectious disease: bacterial	hsa05152	Tuberculosis	16/112	182/8541	0.0879121	6.70408	8.96591	1.49293e-09	8.08671e-09	2.61918e-09	SYK/RELA/SRC/BCL2/BAX/MAPK1/IL10/TNF/IL6/CASP3/MAPK8/STAT1/IL1B/TGFB1/IL1A/TGFB2	16
Human Diseases	Infectious disease: viral	hsa05168	Herpes simplex virus 1 infection	16/112	182/8541	0.0879121	6.70408	8.96591	1.49293e-09	8.08671e-09	2.61918e-09	SYK/RELA/SRC/ITGA5/ITGB3/BCL2/BAX/TNF/IL6/CASP3/TP53/NFKBIA/STAT1/IL1B/MTOR/BIRC3	16
Organismal Systems	Endocrine system	hsa04917	Prolactin signaling pathway	11/112	71/8541	0.15493	11.8148	10.5476	1.58874e-09	8.29522e-09	2.68671e-09	ESR1/RELA/SRC/ESR2/CYP17A1/STAT3/CCND1/FOS/MAPK1/MAPK8/STAT1	11
Human Diseases	Endocrine and metabolic disease	hsa04932	Non-alcoholic fatty liver disease	15/112	157/8541	0.0955414	7.28588	9.16306	1.59524e-09	8.29522e-09	2.68671e-09	RELA/PPARA/PPARG/FOS/BAX/TNF/JUN/IL6/CASP3/MAPK8/IL1B/CXCL8/TGFB1/DDIT3/IL1A	15
Human Diseases	Cancer: specific types	hsa05222	Small cell lung cancer	12/112	93/8541	0.129032	9.83986	9.88007	2.4377e-09	1.24275e-08	4.02509e-09	PTGS2/RELA/CCND1/BCL2/BAX/CASP3/TP53/NFKBIA/MYC/PTEN/XIAP/BIRC3	12
Human Diseases	Infectious disease: bacterial	hsa05135	Yersinia infection	14/112	138/8541	0.101449	7.73641	9.19604	2.65096e-09	1.32548e-08	4.29305e-09	LCK/RELA/SRC/ITGA5/FOS/MAPK1/IL10/TNF/JUN/IL6/MAPK8/NFKBIA/IL1B/CXCL8	14
Organismal Systems	Endocrine system	hsa04915	Estrogen signaling pathway	14/112	139/8541	0.100719	7.68076	9.15359	2.91602e-09	1.4305e-08	4.6332e-09	ESR1/EGFR/MMP9/MMP2/SRC/ESR2/PRKACA/BCL2/FOS/MAPK1/JUN/PRKCD/NOS3/TGFA	14
Human Diseases	Infectious disease: bacterial	hsa05130	Pathogenic Escherichia coli infection	16/112	203/8541	0.0788177	6.01056	8.32823	7.34144e-09	3.53477e-08	1.14486e-08	RELA/SRC/FOS/BAX/MAPK1/TNF/JUN/IL6/CASP3/MAPK8/NFKBIA/IL1B/CXCL8/TNFRSF10B/TNFSF10/TNFRSF10A	16
Human Diseases	Infectious disease: viral	hsa05171	Coronavirus disease - COVID-19	17/112	238/8541	0.0714286	5.44707	8.02037	1.05962e-08	5.00913e-08	1.62239e-08	SYK/EGFR/MMP1/RELA/STAT3/FOS/MAPK1/TNF/JUN/IL6/MAPK8/NFKBIA/PRKCA/STAT1/IL1B/CXCL8/C3AR1	17
Cellular Processes	Transport and catabolism	hsa04148	Efferocytosis	14/112	157/8541	0.089172	6.80016	8.45501	1.42877e-08	6.51722e-08	2.11084e-08	PTGS2/ALOX5/ALOX15/SIRT1/ITGB3/SLC2A1/PPARG/MAPK1/IL10/CASP3/ODC1/HIF1A/PECAM1/TGFB1	14
Cellular Processes	Cell growth and death	hsa04218	Cellular senescence	14/112	157/8541	0.089172	6.80016	8.45501	1.42877e-08	6.51722e-08	2.11084e-08	RELA/SIRT1/CCND1/MAPK1/IL6/TP53/MYC/CXCL8/TGFB1/CCNB1/PTEN/IL1A/MTOR/TGFB2	14
Organismal Systems	Immune system	hsa04620	Toll-like receptor signaling pathway	12/112	109/8541	0.110092	8.39548	8.95703	1.53976e-08	6.78536e-08	2.19769e-08	RELA/FOS/MAPK1/TNF/JUN/IL6/MAPK8/NFKBIA/STAT1/IL1B/CXCL8/CD80	12
Human Diseases	Endocrine and metabolic disease	hsa04931	Insulin resistance	12/112	109/8541	0.110092	8.39548	8.95703	1.53976e-08	6.78536e-08	2.19769e-08	RELA/SLC2A1/PPARA/STAT3/TNF/IL6/MAPK8/NFKBIA/PRKCD/NOS3/PTEN/MTOR	12
Cellular Processes	Cell growth and death	hsa04217	Necroptosis	14/112	159/8541	0.0880503	6.71462	8.38421	1.68207e-08	7.16948e-08	2.3221e-08	ALOX15/STAT3/BCL2/BAX/TNF/MAPK8/STAT1/IL1B/IL1A/TNFRSF10B/XIAP/TNFSF10/TNFRSF10A/BIRC3	14
Human Diseases	Infectious disease: viral	hsa05160	Hepatitis C	14/112	159/8541	0.0880503	6.71462	8.38421	1.68207e-08	7.16948e-08	2.3221e-08	EGFR/RELA/PPARA/STAT3/CCND1/BAX/MAPK1/TNF/CASP3/TP53/NFKBIA/STAT1/CTNNB1/MYC	14
Human Diseases	Infectious disease: parasitic	hsa05143	African trypanosomiasis	8/112	37/8541	0.216216	16.4884	10.8829	1.91236e-08	7.89229e-08	2.55621e-08	IL10/TNF/IL6/PRKCA/ICAM1/IL1B/SELE/VCAM1	8
Human Diseases	Cancer: specific types	hsa05216	Thyroid cancer	8/112	37/8541	0.216216	16.4884	10.8829	1.91236e-08	7.89229e-08	2.55621e-08	PPARG/CCND1/BAX/MAPK1/TP53/CTNNB1/MYC/NTRK1	8
Human Diseases	Cancer: overview	hsa05230	Central carbon metabolism in cancer	10/112	71/8541	0.140845	10.7407	9.50008	2.36861e-08	9.62249e-08	3.1166e-08	EGFR/KIT/SLC2A1/MAPK1/TP53/HIF1A/MYC/PTEN/NTRK1/MTOR	10
Human Diseases	Endocrine and metabolic disease	hsa04936	Alcoholic liver disease	13/112	144/8541	0.0902778	6.88449	8.20876	4.20018e-08	1.68007e-07	5.44153e-08	RELA/SIRT1/PPARA/CCND1/TNF/IL6/CASP3/MAPK8/NFKBIA/CTNNB1/IL1B/CXCL8/C3AR1	13
Human Diseases	Cancer: specific types	hsa05214	Glioma	10/112	76/8541	0.131579	10.0341	9.11857	4.63596e-08	1.82629e-07	5.9151e-08	EGFR/IGF1R/CCND1/BAX/MAPK1/TP53/PRKCA/PTEN/MTOR/TGFA	10
Human Diseases	Infectious disease: viral	hsa05165	Human papillomavirus infection	19/112	333/8541	0.0570571	4.35111	7.19022	5.20666e-08	2.01498e-07	6.52624e-08	PTGS2/EGFR/RELA/HDAC2/ITGA5/ITGB3/PRKACA/VEGFA/CCND1/BAX/MAPK1/TNF/CASP3/TP53/STAT1/CTNNB1/PTEN/MTOR/COL2A1	19
Human Diseases	Cancer: specific types	hsa05220	Chronic myeloid leukemia	10/112	77/8541	0.12987	9.90376	9.0465	5.26994e-08	2.01498e-07	6.52624e-08	RELA/HDAC2/CCND1/BAX/MAPK1/TP53/NFKBIA/MYC/TGFB1/TGFB2	10
Human Diseases	Cancer: specific types	hsa05226	Gastric cancer	13/112	150/8541	0.0866667	6.60911	7.98882	6.84385e-08	2.57884e-07	8.35253e-08	EGFR/ABCB1/CCND1/BCL2/BAX/MAPK1/TP53/FGF2/CTNNB1/MYC/TGFB1/MTOR/TGFB2	13
Human Diseases	Infectious disease: parasitic	hsa05146	Amoebiasis	11/112	103/8541	0.106796	8.14416	8.40814	8.72163e-08	3.23946e-07	1.04922e-07	RELA/PRKACA/IL10/TNF/IL6/CASP3/PRKCA/IL1B/CXCL8/TGFB1/TGFB2	11
Human Diseases	Infectious disease: bacterial	hsa05131	Shigellosis	16/112	250/8541	0.064	4.88057	7.17814	1.38949e-07	5.08828e-07	1.64803e-07	EGFR/RELA/SRC/ITGA5/BCL2/BAX/MAPK1/TNF/JUN/TP53/MAPK8/NFKBIA/IL1B/PRKCD/CXCL8/MTOR	16
Cellular Processes	Cell growth and death	hsa04215	Apoptosis - multiple species	7/112	32/8541	0.21875	16.6816	10.2442	1.41794e-07	5.12032e-07	1.6584e-07	BCL2/BAX/CASP3/MAPK8/BIRC5/XIAP/BIRC3	7
Organismal Systems	Immune system	hsa04621	NOD-like receptor signaling pathway	14/112	189/8541	0.0740741	5.64881	7.4495	1.50183e-07	5.349e-07	1.73247e-07	RELA/BCL2/MAPK1/TNF/JUN/IL6/MAPK8/NFKBIA/STAT1/IL1B/PRKCD/CXCL8/XIAP/BIRC3	14
Human Diseases	Cancer: specific types	hsa05221	Acute myeloid leukemia	9/112	68/8541	0.132353	10.0931	8.67756	2.14177e-07	7.52512e-07	2.43729e-07	RELA/KIT/STAT3/CCND1/MAPK1/MYC/BCL2A1/MPO/MTOR	9
Organismal Systems	Aging	hsa04211	Longevity regulating pathway	10/112	90/8541	0.111111	8.47321	8.21532	2.38398e-07	8.26445e-07	2.67675e-07	RELA/IGF1R/SIRT1/PPARG/PRKACA/BAX/TP53/CAT/SOD2/MTOR	10
Organismal Systems	Nervous system	hsa04726	Serotonergic synapse	11/112	115/8541	0.0956522	7.29433	7.83317	2.72856e-07	9.33455e-07	3.02334e-07	PTGS1/PTGS2/CYP2C9/CYP2C19/ALOX5/ALOX15/MAOB/PRKACA/MAPK1/CASP3/PRKCA	11
Environmental Information Processing	Signal transduction	hsa04071	Sphingolipid signaling pathway	11/112	122/8541	0.0901639	6.87581	7.53472	4.98456e-07	1.6831e-06	5.45133e-07	RELA/ABCC1/BCL2/BAX/MAPK1/TNF/TP53/MAPK8/PRKCA/NOS3/PTEN	11
Cellular Processes	Cell growth and death	hsa04115	p53 signaling pathway	9/112	75/8541	0.12	9.15107	8.17252	5.05695e-07	1.68565e-06	5.45959e-07	CCND1/BCL2/BAX/CASP3/TP53/CCNB1/PTEN/TNFRSF10B/TNFRSF10A	9
Human Diseases	Cancer: specific types	hsa05213	Endometrial cancer	8/112	59/8541	0.135593	10.3402	8.29818	8.6463e-07	2.84562e-06	9.21658e-07	EGFR/CCND1/BAX/MAPK1/TP53/CTNNB1/MYC/PTEN	8
Organismal Systems	Aging	hsa04213	Longevity regulating pathway - multiple species	8/112	62/8541	0.129032	9.83986	8.05228	1.27605e-06	4.14716e-06	1.34321e-06	IGF1R/HDAC2/SIRT1/PRKACA/SOD1/CAT/SOD2/MTOR	8
Environmental Information Processing	Signal transduction	hsa04012	ErbB signaling pathway	9/112	86/8541	0.104651	7.98059	7.49953	1.64208e-06	5.27089e-06	1.70717e-06	EGFR/SRC/MAPK1/JUN/MAPK8/PRKCA/MYC/MTOR/TGFA	9
Human Diseases	Drug resistance: antineoplastic	hsa01523	Antifolate resistance	6/112	30/8541	0.2	15.2518	9.01342	2.04226e-06	6.47547e-06	2.09732e-06	RELA/ABCC1/TNF/IL6/IL1B/ABCG2	6
Human Diseases	Cancer: overview	hsa05203	Viral carcinogenesis	13/112	205/8541	0.0634146	4.83593	6.40795	2.52203e-06	7.80628e-06	2.52835e-06	SYK/RELA/SRC/HDAC2/PRKACA/STAT3/CCND1/BAX/MAPK1/JUN/CASP3/TP53/NFKBIA	13
Human Diseases	Cardiovascular disease	hsa05415	Diabetic cardiomyopathy	13/112	205/8541	0.0634146	4.83593	6.40795	2.52203e-06	7.80628e-06	2.52835e-06	MMP9/MMP2/RELA/SLC2A1/PPARA/MAPK8/PRKCA/PRKCD/NOS3/TGFB1/PTEN/MTOR/TGFB2	13
Organismal Systems	Endocrine system	hsa04912	GnRH signaling pathway	9/112	93/8541	0.0967742	7.3799	7.13063	3.182e-06	9.73318e-06	3.15245e-06	EGFR/MMP2/SRC/PRKACA/MAPK1/JUN/MAPK8/PRKCA/PRKCD	9
Organismal Systems	Endocrine system	hsa04920	Adipocytokine signaling pathway	8/112	70/8541	0.114286	8.71531	7.4711	3.26618e-06	9.761e-06	3.16146e-06	RELA/SLC2A1/PPARA/STAT3/TNF/MAPK8/NFKBIA/MTOR	8
Human Diseases	Cancer: specific types	hsa05211	Renal cell carcinoma	8/112	70/8541	0.114286	8.71531	7.4711	3.26618e-06	9.761e-06	3.16146e-06	SLC2A1/VEGFA/MAPK1/JUN/HIF1A/TGFB1/TGFA/TGFB2	8
Organismal Systems	Nervous system	hsa04722	Neurotrophin signaling pathway	10/112	120/8541	0.0833333	6.35491	6.80943	3.48404e-06	1.02938e-05	3.33401e-06	RELA/BCL2/BAX/MAPK1/JUN/TP53/MAPK8/NFKBIA/PRKCD/NTRK1	10
Human Diseases	Infectious disease: bacterial	hsa05120	Epithelial cell signaling in Helicobacter pylori infection	8/112	71/8541	0.112676	8.59256	7.405	3.64116e-06	1.06371e-05	3.44521e-06	EGFR/RELA/SRC/JUN/CASP3/MAPK8/NFKBIA/CXCL8	8
Human Diseases	Infectious disease: viral	hsa05170	Human immunodeficiency virus 1 infection	13/112	213/8541	0.0610329	4.6543	6.22549	3.85805e-06	1.11455e-05	3.60987e-06	RELA/BCL2/FOS/BAX/MAPK1/TNF/JUN/CASP3/MAPK8/NFKBIA/PRKCA/CCNB1/MTOR	13
Organismal Systems	Immune system	hsa04660	T cell receptor signaling pathway	10/112	122/8541	0.0819672	6.25073	6.73317	4.04752e-06	1.15643e-05	3.74554e-06	LCK/RELA/FOS/MAPK1/IL10/TNF/JUN/MAPK8/NFKBIA/CD28	10
Human Diseases	Cancer: specific types	hsa05218	Melanoma	8/112	73/8541	0.109589	8.35714	7.27663	4.50158e-06	1.25615e-05	4.06851e-06	EGFR/IGF1R/CCND1/BAX/MAPK1/TP53/FGF2/PTEN	8
Human Diseases	Cancer: specific types	hsa05223	Non-small cell lung cancer	8/112	73/8541	0.109589	8.35714	7.27663	4.50158e-06	1.25615e-05	4.06851e-06	EGFR/STAT3/CCND1/BAX/MAPK1/TP53/PRKCA/TGFA	8
Organismal Systems	Endocrine system	hsa04913	Ovarian steroidogenesis	7/112	52/8541	0.134615	10.2656	7.72499	4.54147e-06	1.25615e-05	4.06851e-06	PTGS2/CYP1B1/ALOX5/CYP1A1/IGF1R/CYP17A1/PRKACA	7
Human Diseases	Drug resistance: antineoplastic	hsa01524	Platinum drug resistance	8/112	75/8541	0.106667	8.13429	7.15306	5.52845e-06	1.51305e-05	4.90057e-06	BCL2/BAX/MAPK1/CASP3/TP53/BIRC5/XIAP/BIRC3	8
Human Diseases	Infectious disease: bacterial	hsa05134	Legionellosis	7/112	56/8541	0.125	9.53237	7.38393	7.54032e-06	2.04217e-05	6.61431e-06	RELA/TNF/IL6/CASP3/NFKBIA/IL1B/CXCL8	7
Organismal Systems	Immune system	hsa04650	Natural killer cell mediated cytotoxicity	10/112	134/8541	0.0746269	5.69096	6.30876	9.3918e-06	2.51739e-05	8.15349e-06	LCK/SYK/MAPK1/TNF/CASP3/PRKCA/ICAM1/TNFRSF10B/TNFSF10/TNFRSF10A	10
Metabolism	Lipid metabolism	hsa00140	Steroid hormone biosynthesis	7/112	63/8541	0.111111	8.47321	6.86248	1.66811e-05	4.38089e-05	1.41891e-05	CYP1A2/CYP3A4/CYP1B1/CYP1A1/CYP11B1/CYP11B2/CYP17A1	7
Metabolism	Lipid metabolism	hsa00590	Arachidonic acid metabolism	7/112	63/8541	0.111111	8.47321	6.86248	1.66811e-05	4.38089e-05	1.41891e-05	PTGS1/PTGS2/CYP2C9/CYP2C19/ALOX5/ALOX15/PTGES	7
Human Diseases	Immune disease	hsa05332	Graft-versus-host disease	6/112	45/8541	0.133333	10.1679	7.1075	2.38753e-05	6.20757e-05	2.01055e-05	TNF/IL6/IL1B/IL1A/CD80/CD28	6
Organismal Systems	Immune system	hsa04658	Th1 and Th2 cell differentiation	8/112	93/8541	0.0860215	6.55991	6.21415	2.74482e-05	7.06586e-05	2.28854e-05	LCK/RELA/FOS/MAPK1/JUN/MAPK8/NFKBIA/STAT1	8
Human Diseases	Substance dependence	hsa05031	Amphetamine addiction	7/112	69/8541	0.101449	7.73641	6.47605	3.04927e-05	7.77264e-05	2.51745e-05	HDAC2/SIRT1/MAOB/PRKACA/FOS/JUN/PRKCA	7
Organismal Systems	Endocrine system	hsa04921	Oxytocin signaling pathway	10/112	155/8541	0.0645161	4.91993	5.67697	3.35722e-05	8.47453e-05	2.74479e-05	PTGS2/EGFR/SRC/PRKACA/CCND1/FOS/MAPK1/JUN/PRKCA/NOS3	10
Human Diseases	Cancer: overview	hsa05204	Chemical carcinogenesis - DNA adducts	7/112	71/8541	0.0985915	7.51849	6.35747	3.67856e-05	9.1964e-05	2.97859e-05	PTGS2/CYP1A2/CYP2C9/CYP3A4/CYP2C19/CYP1B1/CYP1A1	7
Metabolism	Lipid metabolism	hsa00591	Linoleic acid metabolism	5/112	30/8541	0.166667	12.7098	7.40578	3.88916e-05	9.63029e-05	3.11912e-05	CYP1A2/CYP2C9/CYP3A4/CYP2C19/ALOX15	5
Human Diseases	Cancer: overview	hsa05231	Choline metabolism in cancer	8/112	99/8541	0.0808081	6.16234	5.95513	4.32338e-05	0.000106045	3.43466e-05	EGFR/FOS/MAPK1/JUN/MAPK8/PRKCA/HIF1A/MTOR	8
Environmental Information Processing	Signaling molecules and interaction	hsa04061	Viral protein interaction with cytokine and cytokine receptor	8/112	100/8541	0.08	6.10071	5.91404	4.64863e-05	0.000112957	3.65854e-05	IL10/TNF/IL6/CXCL8/TNFRSF10B/CCR2/TNFSF10/TNFRSF10A	8
Environmental Information Processing	Signal transduction	hsa04014	Ras signaling pathway	12/112	238/8541	0.0504202	3.84499	5.13099	6.2319e-05	0.000150027	4.85918e-05	EGFR/RELA/IGF1R/KIT/PRKACA/VEGFA/MAPK1/MAPK8/PRKCA/FGF2/NTRK1/TGFA	12
Environmental Information Processing	Signal transduction	hsa04630	JAK-STAT signaling pathway	10/112	168/8541	0.0595238	4.53922	5.34038	6.67112e-05	0.000159128	5.15393e-05	EGFR/STAT3/CCND1/BCL2/IL10/IL6/STAT1/MYC/MCL1/MTOR	10
Environmental Information Processing	Signal transduction	hsa04370	VEGF signaling pathway	6/112	60/8541	0.1	7.62589	5.93672	0.00012511	0.000295715	9.57782e-05	PTGS2/SRC/VEGFA/MAPK1/PRKCA/NOS3	6
Human Diseases	Neurodegenerative disease	hsa05022	Pathways of neurodegeneration - multiple diseases	17/112	483/8541	0.0351967	2.68406	4.39206	0.000168877	0.000395569	0.000128119	PTGS2/RELA/BCL2/BAX/MAPK1/TNF/IL6/CASP3/MAPK8/SOD1/CAT/PRKCA/CTNNB1/IL1B/DDIT3/IL1A/MTOR	17
Organismal Systems	Endocrine system	hsa04935	Growth hormone synthesis, secretion and action	8/112	122/8541	0.0655738	5.00059	5.13007	0.000189506	0.000439924	0.000142485	PRKACA/STAT3/FOS/MAPK1/MAPK8/PRKCA/STAT1/MTOR	8
Metabolism	Amino acid metabolism	hsa00380	Tryptophan metabolism	5/112	42/8541	0.119048	9.07844	6.04948	0.00020484	0.000471313	0.000152652	CYP1A2/CYP1B1/CYP1A1/MAOB/CAT	5
Organismal Systems	Immune system	hsa04062	Chemokine signaling pathway	10/112	193/8541	0.0518135	3.95124	4.78015	0.000210698	0.00048054	0.00015564	RELA/SRC/PRKACA/STAT3/MAPK1/NFKBIA/STAT1/PRKCD/CXCL8/CCR2	10
Human Diseases	Endocrine and metabolic disease	hsa04940	Type I diabetes mellitus	5/112	44/8541	0.113636	8.66579	5.87625	0.000256118	0.00057905	0.000187546	TNF/IL1B/IL1A/CD80/CD28	5
Human Diseases	Neurodegenerative disease	hsa05020	Prion disease	12/112	278/8541	0.0431655	3.29175	4.47787	0.000270245	0.000605061	0.000195971	PRKACA/BAX/MAPK1/TNF/IL6/CASP3/MAPK8/SOD1/IL1B/PRKCD/DDIT3/IL1A	12
Organismal Systems	Immune system	hsa04664	Fc epsilon RI signaling pathway	6/112	69/8541	0.0869565	6.63121	5.41356	0.000272278	0.000605061	0.000195971	SYK/ALOX5/MAPK1/TNF/MAPK8/PRKCA	6
Organismal Systems	Sensory system	hsa04750	Inflammatory mediator regulation of TRP channels	7/112	99/8541	0.0707071	5.39205	5.06654	0.000304733	0.000665803	0.000215645	SRC/PRKACA/MAPK8/PRKCA/IL1B/PRKCD/NTRK1	7
Human Diseases	Cardiovascular disease	hsa05410	Hypertrophic cardiomyopathy	7/112	99/8541	0.0707071	5.39205	5.06654	0.000304733	0.000665803	0.000215645	ITGA5/ITGB3/TNF/IL6/EDN1/TGFB1/TGFB2	7
Organismal Systems	Immune system	hsa04640	Hematopoietic cell lineage	7/112	100/8541	0.07	5.33812	5.02985	0.000324171	0.00070237	0.000227488	KIT/ITGA5/ITGB3/TNF/IL6/IL1B/IL1A	7
Human Diseases	Endocrine and metabolic disease	hsa04930	Type II diabetes mellitus	5/112	47/8541	0.106383	8.11265	5.63604	0.000350633	0.000753427	0.000244025	MAPK1/TNF/MAPK8/PRKCD/MTOR	5
Cellular Processes	Transport and catabolism	hsa04140	Autophagy - animal	9/112	169/8541	0.0532544	4.06113	4.63297	0.000360594	0.000768479	0.0002489	IGF1R/PRKACA/BCL2/MAPK1/MAPK8/HIF1A/PRKCD/PTEN/MTOR	9
Environmental Information Processing	Signal transduction	hsa04310	Wnt signaling pathway	9/112	174/8541	0.0517241	3.94443	4.52314	0.000446793	0.000938097	0.000303837	SIRT1/PRKACA/CCND1/JUN/TP53/MAPK8/PRKCA/CTNNB1/MYC	9
Environmental Information Processing	Signal transduction	hsa04015	Rap1 signaling pathway	10/112	212/8541	0.0471698	3.59712	4.41381	0.0004474	0.000938097	0.000303837	EGFR/IGF1R/KIT/SRC/ITGB3/VEGFA/MAPK1/PRKCA/FGF2/CTNNB1	10
Organismal Systems	Immune system	hsa04672	Intestinal immune network for IgA production	5/112	50/8541	0.1	7.62589	5.41627	0.000469434	0.000976423	0.00031625	IL10/IL6/TGFB1/CD80/CD28	5
Environmental Information Processing	Signaling molecules and interaction	hsa04060	Cytokine-cytokine receptor interaction	12/112	298/8541	0.0402685	3.07083	4.1943	0.000507852	0.00104795	0.000339417	IL10/TNF/IL6/IL1B/CXCL8/TGFB1/IL1A/TNFRSF10B/CCR2/TNFSF10/TNFRSF10A/TGFB2	12
Organismal Systems	Immune system	hsa04670	Leukocyte transendothelial migration	7/112	116/8541	0.0603448	4.60183	4.50212	0.000795359	0.00162829	0.000527383	MMP9/MMP2/PRKCA/CTNNB1/ICAM1/VCAM1/PECAM1	7
Organismal Systems	Immune system	hsa04613	Neutrophil extracellular trap formation	9/112	193/8541	0.0466321	3.55612	4.14017	0.000943168	0.00190888	0.000618262	SYK/RELA/SRC/HDAC2/ITGB3/MAPK1/PRKCA/MPO/MTOR	9
Human Diseases	Endocrine and metabolic disease	hsa04934	Cushing syndrome	8/112	155/8541	0.0516129	3.93594	4.25193	0.0009471	0.00190888	0.000618262	AHR/EGFR/CYP11B1/CYP17A1/PRKACA/CCND1/MAPK1/CTNNB1	8
Organismal Systems	Immune system	hsa04662	B cell receptor signaling pathway	6/112	91/8541	0.0659341	5.02806	4.45285	0.00119934	0.00239868	0.0007769	SYK/RELA/FOS/MAPK1/JUN/NFKBIA	6
Cellular Processes	Cellular community - eukaryotes	hsa04540	Gap junction	6/112	92/8541	0.0652174	4.97341	4.41677	0.00126953	0.00251967	0.000816087	EGFR/SRC/PRKACA/MAPK1/PRKCA/GJA1	6
Organismal Systems	Immune system	hsa04611	Platelet activation	7/112	126/8541	0.0555556	4.23661	4.21889	0.00129395	0.00254868	0.000825484	PTGS1/SYK/SRC/ITGB3/PRKACA/MAPK1/NOS3	7
Human Diseases	Immune disease	hsa05330	Allograft rejection	4/112	39/8541	0.102564	7.82143	4.92149	0.00161827	0.00316354	0.00102463	IL10/TNF/CD80/CD28	4
Organismal Systems	Endocrine system	hsa04916	Melanogenesis	6/112	101/8541	0.0594059	4.53023	4.1138	0.00205179	0.00398108	0.00128942	KIT/PRKACA/MAPK1/PRKCA/EDN1/CTNNB1	6
Human Diseases	Cardiovascular disease	hsa05416	Viral myocarditis	5/112	70/8541	0.0714286	5.44707	4.30631	0.00217917	0.00419693	0.00135933	CCND1/CASP3/ICAM1/CD80/CD28	5
Organismal Systems	Immune system	hsa04622	RIG-I-like receptor signaling pathway	5/112	72/8541	0.0694444	5.29576	4.2193	0.00246763	0.0047061	0.00152424	RELA/TNF/MAPK8/NFKBIA/CXCL8	5
Cellular Processes	Transport and catabolism	hsa04137	Mitophagy - animal	6/112	105/8541	0.0571429	4.35765	3.99036	0.00249785	0.0047061	0.00152424	RELA/SRC/JUN/TP53/MAPK8/HIF1A	6
Human Diseases	Cardiovascular disease	hsa05414	Dilated cardiomyopathy	6/112	105/8541	0.0571429	4.35765	3.99036	0.00249785	0.0047061	0.00152424	ITGA5/ITGB3/PRKACA/TNF/TGFB1/TGFB2	6
Metabolism	Xenobiotics biodegradation and metabolism	hsa00982	Drug metabolism - cytochrome P450	5/112	73/8541	0.0684932	5.22321	4.177	0.00262182	0.00490413	0.00158838	CYP1A2/CYP2C9/CYP3A4/CYP2C19/MAOB	5
Cellular Processes	Cellular community - eukaryotes	hsa04550	Signaling pathways regulating pluripotency of stem cells	7/112	144/8541	0.0486111	3.70703	3.77626	0.00277744	0.0051581	0.00167064	ESRRB/IGF1R/STAT3/MAPK1/FGF2/CTNNB1/MYC	7
Environmental Information Processing	Signal transduction	hsa04024	cAMP signaling pathway	9/112	226/8541	0.039823	3.03686	3.57713	0.0028062	0.00517456	0.00167597	RELA/PPARA/PRKACA/FOS/MAPK1/JUN/MAPK8/NFKBIA/EDN1	9
Environmental Information Processing	Signal transduction	hsa04350	TGF-beta signaling pathway	6/112	108/8541	0.0555556	4.23661	3.90176	0.00287758	0.0052688	0.00170649	HDAC2/MAPK1/TNF/MYC/TGFB1/TGFB2	6
Environmental Information Processing	Signal transduction	hsa04072	Phospholipase D signaling pathway	7/112	149/8541	0.0469799	3.58263	3.66584	0.00336066	0.00611029	0.00197904	SYK/EGFR/KIT/MAPK1/PRKCA/CXCL8/MTOR	7
Metabolism	Xenobiotics biodegradation and metabolism	hsa00980	Metabolism of xenobiotics by cytochrome P450	5/112	79/8541	0.0632911	4.82651	3.9385	0.00369754	0.00667611	0.0021623	CYP1A2/CYP2C9/CYP3A4/CYP1B1/CYP1A1	5
Human Diseases	Substance dependence	hsa05030	Cocaine addiction	4/112	49/8541	0.0816327	6.22522	4.22812	0.00377078	0.00676139	0.00218993	RELA/MAOB/PRKACA/JUN	4
Organismal Systems	Endocrine system	hsa04928	Parathyroid hormone synthesis, secretion and action	6/112	115/8541	0.0521739	3.97873	3.70697	0.00393059	0.00699968	0.0022671	EGFR/PRKACA/BCL2/FOS/MAPK1/PRKCA	6
Environmental Information Processing	Signal transduction	hsa04390	Hippo signaling pathway	7/112	157/8541	0.044586	3.40008	3.49864	0.00448309	0.00792928	0.00256819	CCND1/CTNNB1/MYC/BIRC5/TGFB1/BIRC3/TGFB2	7
Organismal Systems	Immune system	hsa04623	Cytosolic DNA-sensing pathway	5/112	83/8541	0.060241	4.59391	3.79247	0.00457086	0.0080299	0.00260078	RELA/IL6/CASP3/NFKBIA/IL1B	5
Cellular Processes	Cell growth and death	hsa04110	Cell cycle	7/112	158/8541	0.0443038	3.37856	3.47851	0.00464119	0.00809873	0.00262307	HDAC2/CCND1/TP53/MYC/TGFB1/CCNB1/TGFB2	7
Human Diseases	Neurodegenerative disease	hsa05010	Alzheimer disease	12/112	391/8541	0.0306905	2.34043	3.12754	0.00503685	0.00873053	0.0028277	PTGS2/RELA/MAPK1/TNF/IL6/CASP3/MAPK8/CTNNB1/IL1B/DDIT3/IL1A/MTOR	12
Organismal Systems	Digestive system	hsa04976	Bile secretion	5/112	90/8541	0.0555556	4.23661	3.55801	0.00643758	0.0110846	0.00359015	CYP3A4/ABCB1/SLC2A1/PRKACA/ABCG2	5
Cellular Processes	Cellular community - eukaryotes	hsa04520	Adherens junction	5/112	93/8541	0.0537634	4.09994	3.46472	0.0073813	0.0126259	0.00408936	EGFR/IGF1R/SRC/MAPK1/CTNNB1	5
Organismal Systems	Environmental adaptation	hsa04713	Circadian entrainment	5/112	97/8541	0.0515464	3.93087	3.34625	0.00878444	0.0149278	0.00483492	MTNR1A/PRKACA/FOS/MAPK1/PRKCA	5
Human Diseases	Neurodegenerative disease	hsa05012	Parkinson disease	9/112	271/8541	0.0332103	2.53258	2.95533	0.00907903	0.0153282	0.00496461	MAOB/PRKACA/BAX/CASP3/TP53/MAPK8/SOD1/DDIT3/NFE2L2	9
Environmental Information Processing	Signal transduction	hsa04371	Apelin signaling pathway	6/112	140/8541	0.0428571	3.26824	3.11916	0.0100808	0.0169097	0.00547683	PRKACA/CCND1/MAPK1/NOS3/PLAT/MTOR	6
Metabolism	Metabolism of cofactors and vitamins	hsa00830	Retinol metabolism	4/112	68/8541	0.0588235	4.48582	3.32652	0.0119917	0.0199862	0.00647325	CYP1A2/CYP2C9/CYP3A4/CYP1A1	4
Organismal Systems	Endocrine system	hsa04914	Progesterone-mediated oocyte maturation	5/112	111/8541	0.045045	3.43509	2.97654	0.0151345	0.0250636	0.00811776	IGF1R/PRKACA/MAPK1/MAPK8/CCNB1	5
Environmental Information Processing	Signal transduction	hsa04150	mTOR signaling pathway	6/112	158/8541	0.0379747	2.89591	2.77266	0.0174752	0.0285758	0.00925533	IGF1R/MAPK1/TNF/PRKCA/PTEN/MTOR	6
Environmental Information Processing	Signaling molecules and interaction	hsa04514	Cell adhesion molecules	6/112	158/8541	0.0379747	2.89591	2.77266	0.0174752	0.0285758	0.00925533	ICAM1/SELE/VCAM1/PECAM1/CD80/CD28	6
Organismal Systems	Nervous system	hsa04725	Cholinergic synapse	5/112	116/8541	0.0431034	3.28702	2.85867	0.0179963	0.029244	0.00947175	PRKACA/BCL2/FOS/MAPK1/PRKCA	5
Environmental Information Processing	Signal transduction	hsa04020	Calcium signaling pathway	8/112	254/8541	0.0314961	2.40186	2.6144	0.0182647	0.0294958	0.00955328	EGFR/PRKACA/VEGFA/PRKCA/FGF2/NOS3/NTRK1/TGFA	8
Human Diseases	Neurodegenerative disease	hsa05016	Huntington disease	9/112	311/8541	0.0289389	2.20685	2.4991	0.0207179	0.0332509	0.0107695	HDAC2/PPARG/BAX/CASP3/TP53/MAPK8/SOD1/SOD2/MTOR	9
Environmental Information Processing	Membrane transport	hsa02010	ABC transporters	3/112	45/8541	0.0666667	5.08393	3.16612	0.020899	0.0333358	0.010797	ABCB1/ABCC1/ABCG2	3
Environmental Information Processing	Signal transduction	hsa04152	AMPK signaling pathway	5/112	122/8541	0.0409836	3.12537	2.72542	0.0218774	0.0346837	0.0112336	IGF1R/SIRT1/PPARG/CCND1/MTOR	5
Cellular Processes	Transport and catabolism	hsa04146	Peroxisome	4/112	83/8541	0.0481928	3.67513	2.82293	0.0233232	0.0367518	0.0119034	XDH/SOD1/CAT/SOD2	4
NA	NA	hsa04081	Hormone signaling	7/112	219/8541	0.0319635	2.4375	2.48408	0.0248108	0.0388603	0.0125863	ESR1/IGF1R/SRC/ESR2/ITGB3/PRKACA/STAT3	7
Human Diseases	Cardiovascular disease	hsa05412	Arrhythmogenic right ventricular cardiomyopathy	4/112	86/8541	0.0465116	3.54693	2.73627	0.0261664	0.040738	0.0131945	ITGA5/ITGB3/CTNNB1/GJA1	4
Metabolism	Amino acid metabolism	hsa00330	Arginine and proline metabolism	3/112	50/8541	0.06	4.57554	2.92278	0.0275454	0.0426298	0.0138072	MAOB/ODC1/NOS3	3
Organismal Systems	Immune system	hsa04610	Complement and coagulation cascades	4/112	88/8541	0.0454545	3.46631	2.68061	0.0281727	0.0433426	0.0140381	PLAU/F3/PLAT/C3AR1	4
Organismal Systems	Nervous system	hsa04728	Dopaminergic synapse	5/112	132/8541	0.0378788	2.8886	2.5206	0.0294869	0.0450976	0.0146065	MAOB/PRKACA/FOS/MAPK8/PRKCA	5
Organismal Systems	Circulatory system	hsa04270	Vascular smooth muscle contraction	5/112	134/8541	0.0373134	2.84548	2.48194	0.0311862	0.0474177	0.015358	PRKACA/MAPK1/PRKCA/EDN1/PRKCD	5
Organismal Systems	Excretory system	hsa04961	Endocrine and other factor-regulated calcium reabsorption	3/112	53/8541	0.0566038	4.31654	2.79171	0.032012	0.0483903	0.015673	ESR1/PRKACA/PRKCA	3
Human Diseases	Immune disease	hsa05320	Autoimmune thyroid disease	3/112	54/8541	0.0555556	4.23661	2.75017	0.0335802	0.0504673	0.0163457	IL10/CD80/CD28	3
Cellular Processes	Cell growth and death	hsa04114	Oocyte meiosis	5/112	139/8541	0.0359712	2.74313	2.38833	0.0357004	0.0533455	0.0172779	IGF1R/AR/PRKACA/MAPK1/CCNB1	5
Environmental Information Processing	Signal transduction	hsa04340	Hedgehog signaling pathway	3/112	56/8541	0.0535714	4.0853	2.67003	0.0368345	0.0547255	0.0177249	PRKACA/CCND1/BCL2	3
Organismal Systems	Immune system	hsa04666	Fc gamma R-mediated phagocytosis	4/112	99/8541	0.040404	3.08117	2.40078	0.04082	0.0603023	0.0195311	SYK/MAPK1/PRKCA/PRKCD	4
Organismal Systems	Endocrine system	hsa04923	Regulation of lipolysis in adipocytes	3/112	59/8541	0.0508475	3.87757	2.55654	0.0420083	0.0617071	0.0199861	PTGS1/PTGS2/PRKACA	3
Organismal Systems	Nervous system	hsa04730	Long-term depression	3/112	60/8541	0.05	3.81295	2.52037	0.04381	0.0639921	0.0207262	IGF1R/MAPK1/PRKCA	3
Organismal Systems	Nervous system	hsa04723	Retrograde endocannabinoid signaling	5/112	149/8541	0.033557	2.55902	2.21291	0.0458902	0.0666561	0.021589	PTGS2/PRKACA/MAPK1/MAPK8/PRKCA	5
Human Diseases	Cancer: specific types	hsa05217	Basal cell carcinoma	3/112	63/8541	0.047619	3.63138	2.41633	0.0494432	0.071418	0.0231313	BAX/TP53/CTNNB1	3

## Sheet: top20
category	subcategory	ID	Description	GeneRatio	BgRatio	RichFactor	FoldEnrichment	zScore	pvalue	p.adjust	qvalue	geneID	Count
Human Diseases	Endocrine and metabolic disease	hsa04933	AGE-RAGE signaling pathway in diabetic complications	27/112	101/8541	0.267327	20.3861	22.5906	6.58468e-29	1.71202e-26	5.545e-27	MMP2/RELA/STAT3/VEGFA/CCND1/BCL2/BAX/MAPK1/TNF/JUN/IL6/CASP3/MAPK8/PRKCA/STAT1/EDN1/F3/ICAM1/IL1B/SELE/VCAM1/PRKCD/CXCL8/NOS3/TGFB1/IL1A/TGFB2	27
Human Diseases	Cardiovascular disease	hsa05417	Lipid and atherosclerosis	32/112	216/8541	0.148148	11.2976	17.6694	1.41705e-25	1.84216e-23	5.96651e-24	CYP2C9/CYP1A1/MMP9/MMP1/RELA/SRC/PPARG/STAT3/BCL2/FOS/BAX/MAPK1/TNF/JUN/IL6/CASP3/TP53/MAPK8/NFKBIA/PRKCA/ICAM1/IL1B/SELE/VCAM1/CXCL8/SOD2/NOS3/DDIT3/TNFRSF10B/NFE2L2/TNFSF10/TNFRSF10A	32
Human Diseases	Cardiovascular disease	hsa05418	Fluid shear stress and atherosclerosis	24/112	141/8541	0.170213	12.9802	16.5343	1.15464e-20	1.00069e-18	3.2411e-19	MMP9/MMP2/RELA/SRC/ITGB3/VEGFA/BCL2/FOS/TNF/JUN/TP53/MAPK8/EDN1/CTNNB1/ICAM1/IL1B/SELE/VCAM1/PECAM1/NOS3/PLAT/IL1A/NFE2L2/NQO1	24
Human Diseases	Cancer: overview	hsa05207	Chemical carcinogenesis - receptor activation	26/112	215/8541	0.12093	9.22201	14.0744	1.78791e-18	1.16214e-16	3.76402e-17	ESR1/CYP1A2/CYP3A4/CYP1B1/AHR/EGFR/CYP1A1/RELA/SRC/AR/ESR2/PPARA/PRKACA/STAT3/VEGFA/CCND1/BCL2/FOS/MAPK1/JUN/PRKCA/FGF2/MYC/BIRC5/XIAP/MTOR	26
Human Diseases	Cancer: overview	hsa05205	Proteoglycans in cancer	25/112	204/8541	0.122549	9.34546	13.9063	6.44499e-18	3.35139e-16	1.08547e-16	ESR1/EGFR/MMP9/MMP2/IGF1R/SRC/ITGA5/ITGB3/PRKACA/STAT3/VEGFA/CCND1/PLAU/MAPK1/TNF/CASP3/TP53/PRKCA/HIF1A/FGF2/CTNNB1/MYC/TGFB1/MTOR/TGFB2	25
Cellular Processes	Cell growth and death	hsa04210	Apoptosis	21/112	136/8541	0.154412	11.7753	14.6009	3.07544e-17	1.22431e-15	3.96539e-16	RELA/BCL2/FOS/BAX/MAPK1/TNF/JUN/CASP3/TP53/MAPK8/NFKBIA/MCL1/BIRC5/BCL2A1/DDIT3/TNFRSF10B/XIAP/NTRK1/TNFSF10/TNFRSF10A/BIRC3	21
Human Diseases	Infectious disease: viral	hsa05167	Kaposi sarcoma-associated herpesvirus infection	24/112	196/8541	0.122449	9.33783	13.6119	3.29623e-17	1.22431e-15	3.96539e-16	PTGS2/SYK/RELA/SRC/STAT3/VEGFA/CCND1/FOS/BAX/MAPK1/JUN/IL6/CASP3/TP53/MAPK8/NFKBIA/HIF1A/STAT1/FGF2/CTNNB1/MYC/ICAM1/CXCL8/MTOR	24
Human Diseases	Infectious disease: viral	hsa05161	Hepatitis B	22/112	163/8541	0.134969	10.2926	13.8074	9.74895e-17	3.16841e-15	1.0262e-15	MMP9/RELA/SRC/STAT3/BCL2/FOS/BAX/MAPK1/TNF/JUN/IL6/CASP3/TP53/MAPK8/NFKBIA/PRKCA/STAT1/MYC/CXCL8/BIRC5/TGFB1/TGFB2	22
Human Diseases	Cancer: specific types	hsa05210	Colorectal cancer	17/112	87/8541	0.195402	14.9012	15.0221	6.67461e-16	1.92822e-14	6.24525e-15	EGFR/CCND1/BCL2/FOS/BAX/MAPK1/JUN/CASP3/TP53/MAPK8/CTNNB1/MYC/BIRC5/TGFB1/MTOR/TGFA/TGFB2	17
Human Diseases	Drug resistance: antineoplastic	hsa01522	Endocrine resistance	17/112	99/8541	0.171717	13.095	13.9524	6.55418e-15	1.70409e-13	5.51931e-14	ESR1/EGFR/MMP9/MMP2/IGF1R/SRC/ESR2/PRKACA/CCND1/BCL2/FOS/BAX/MAPK1/JUN/TP53/MAPK8/MTOR	17
Environmental Information Processing	Signal transduction	hsa04668	TNF signaling pathway	18/112	119/8541	0.151261	11.535	13.3398	1.00613e-14	2.37812e-13	7.70241e-14	PTGS2/MMP9/RELA/FOS/MAPK1/TNF/JUN/IL6/CASP3/MAPK8/NFKBIA/EDN1/ICAM1/IL1B/SELE/VCAM1/XIAP/BIRC3	18
Human Diseases	Cancer: specific types	hsa05212	Pancreatic cancer	15/112	77/8541	0.194805	14.8556	14.0778	4.01069e-14	8.68982e-13	2.81452e-13	EGFR/RELA/STAT3/VEGFA/CCND1/BAX/MAPK1/TP53/MAPK8/STAT1/TGFB1/MTOR/BRCA2/TGFA/TGFB2	15
Human Diseases	Cancer: specific types	hsa05215	Prostate cancer	16/112	98/8541	0.163265	12.4504	13.1412	9.93583e-14	1.92086e-12	6.22141e-13	EGFR/MMP9/RELA/IGF1R/AR/CCND1/BCL2/PLAU/MAPK1/TP53/NFKBIA/CTNNB1/PLAT/PTEN/MTOR/TGFA	16
Human Diseases	Infectious disease: viral	hsa05163	Human cytomegalovirus infection	22/112	226/8541	0.0973451	7.42344	11.2808	1.03431e-13	1.92086e-12	6.22141e-13	PTGS2/EGFR/RELA/SRC/ITGB3/PRKACA/STAT3/VEGFA/CCND1/BAX/MAPK1/TNF/IL6/CASP3/TP53/NFKBIA/PRKCA/CTNNB1/MYC/IL1B/CXCL8/MTOR	22
Organismal Systems	Endocrine system	hsa04926	Relaxin signaling pathway	17/112	130/8541	0.130769	9.97232	11.8824	6.95299e-13	1.20519e-11	3.90343e-12	EGFR/MMP9/MMP1/MMP2/RELA/SRC/PRKACA/VEGFA/FOS/MAPK1/JUN/MAPK8/NFKBIA/PRKCA/EDN1/NOS3/TGFB1	17
Human Diseases	Cancer: overview	hsa05208	Chemical carcinogenesis - reactive oxygen species	21/112	227/8541	0.092511	7.05479	10.6575	1.10132e-12	1.78964e-11	5.7964e-12	CYP1A2/CYP1B1/AHR/EGFR/CYP1A1/RELA/SRC/VEGFA/FOS/MAPK1/JUN/MAPK8/NFKBIA/SOD1/CAT/HIF1A/PRKCD/SOD2/PTEN/NFE2L2/NQO1	21
Human Diseases	Cancer: overview	hsa05206	MicroRNAs in cancer	24/112	312/8541	0.0769231	5.86607	10.0933	1.24029e-12	1.89691e-11	6.14384e-12	PTGS2/CYP1B1/EGFR/ABCB1/MMP9/HDAC2/ABCC1/SIRT1/ITGA5/ITGB3/STAT3/VEGFA/CCND1/BCL2/PLAU/MAPK1/CASP3/TP53/PRKCA/MYC/MCL1/PTEN/MTOR/TGFB2	24
Human Diseases	Drug resistance: antineoplastic	hsa01521	EGFR tyrosine kinase inhibitor resistance	14/112	80/8541	0.175	13.3453	12.7875	1.42335e-12	2.05595e-11	6.65894e-12	EGFR/IGF1R/SRC/STAT3/VEGFA/BCL2/BAX/MAPK1/IL6/PRKCA/FGF2/PTEN/MTOR/TGFA	14
Human Diseases	Cancer: specific types	hsa05219	Bladder cancer	11/112	41/8541	0.268293	20.4597	14.3969	2.72082e-12	3.72323e-11	1.2059e-11	EGFR/MMP9/MMP1/MMP2/SRC/VEGFA/CCND1/MAPK1/TP53/MYC/CXCL8	11
Environmental Information Processing	Signal transduction	hsa04010	MAPK signaling pathway	23/112	300/8541	0.0766667	5.84652	9.85032	4.21576e-12	5.48049e-11	1.77506e-11	EGFR/RELA/IGF1R/KIT/PRKACA/VEGFA/FOS/MAPK1/TNF/JUN/CASP3/TP53/MAPK8/PRKCA/FGF2/MYC/IL1B/TGFB1/DDIT3/IL1A/NTRK1/TGFA/TGFB2	23
