# Supplementary material for: Uncovering the mechanism of resveratrol in the treatment of asthma: a network pharmacology approach with molecular docking and experimental validation
Source: Front Pharmacol. 2025 May 16;16:1596737. doi: 10.3389/fphar.2025.1596737 (PMC12122464; doi:10.3389/fphar.2025.1596737)
Supplement: Supplementary file 1 [file DataSheet1.zip › Supplementary data/network pharmacology data/KEGG resullts/KEGG.txt]

category	subcategory	ID	Description	GeneRatio	BgRatio	RichFactor	FoldEnrichment	zScore	pvalue	p.adjust	qvalue	geneID	Count
Human Diseases	Endocrine and metabolic disease	hsa04933	AGE-RAGE signaling pathway in diabetic complications	27/112	101/8535	0.267326732673267	20.3717291371994	22.5820937863033	6.70758047411145e-29	1.74397092326898e-26	5.64848882030438e-27	MMP2/RELA/STAT3/VEGFA/CCND1/BCL2/BAX/MAPK1/TNF/JUN/IL6/CASP3/MAPK8/PRKCA/STAT1/EDN1/F3/ICAM1/IL1B/SELE/VCAM1/PRKCD/CXCL8/NOS3/TGFB1/IL1A/TGFB2	27
Human Diseases	Cardiovascular disease	hsa05417	Lipid and atherosclerosis	32/112	216/8535	0.148148148148148	11.2896825396825	17.6622171387506	1.4475693377664e-25	1.88184013909632e-23	6.09502879059536e-24	CYP2C9/CYP1A1/MMP9/MMP1/RELA/SRC/PPARG/STAT3/BCL2/FOS/BAX/MAPK1/TNF/JUN/IL6/CASP3/TP53/MAPK8/NFKBIA/PRKCA/ICAM1/IL1B/SELE/VCAM1/CXCL8/SOD2/NOS3/DDIT3/TNFRSF10B/NFE2L2/TNFSF10/TNFRSF10A	32
Human Diseases	Cardiovascular disease	hsa05418	Fluid shear stress and atherosclerosis	24/112	141/8535	0.170212765957447	12.9711246200608	16.52768229534	1.1733258689789e-20	1.01688241978171e-18	3.29354629888814e-19	MMP9/MMP2/RELA/SRC/ITGB3/VEGFA/BCL2/FOS/TNF/JUN/TP53/MAPK8/EDN1/CTNNB1/ICAM1/IL1B/SELE/VCAM1/PECAM1/NOS3/PLAT/IL1A/NFE2L2/NQO1	24
Human Diseases	Cancer: overview	hsa05207	Chemical carcinogenesis - receptor activation	26/112	215/8535	0.12093023255814	9.21553156146179	14.0684148223059	1.818498348472e-18	1.1820239265068e-16	3.82841757573052e-17	ESR1/CYP1A2/CYP3A4/CYP1B1/AHR/EGFR/CYP1A1/RELA/SRC/AR/ESR2/PPARA/PRKACA/STAT3/VEGFA/CCND1/BCL2/FOS/MAPK1/JUN/PRKCA/FGF2/MYC/BIRC5/XIAP/MTOR	26
Human Diseases	Cancer: overview	hsa05205	Proteoglycans in cancer	25/112	204/8535	0.122549019607843	9.33889180672269	13.9003836148778	6.55102964324101e-18	3.40653541448533e-16	1.10333130833533e-16	ESR1/EGFR/MMP9/MMP2/IGF1R/SRC/ITGA5/ITGB3/PRKACA/STAT3/VEGFA/CCND1/PLAU/MAPK1/TNF/CASP3/TP53/PRKCA/HIF1A/FGF2/CTNNB1/MYC/TGFB1/MTOR/TGFB2	25
Cellular Processes	Cell growth and death	hsa04210	Apoptosis	21/112	136/8535	0.154411764705882	11.7670036764706	14.594944745679	3.1185834485186e-17	1.24362967933499e-15	4.02795037841293e-16	RELA/BCL2/FOS/BAX/MAPK1/TNF/JUN/CASP3/TP53/MAPK8/NFKBIA/MCL1/BIRC5/BCL2A1/DDIT3/TNFRSF10B/XIAP/NTRK1/TNFSF10/TNFRSF10A/BIRC3	21
Human Diseases	Infectious disease: viral	hsa05167	Kaposi sarcoma-associated herpesvirus infection	24/112	196/8535	0.122448979591837	9.33126822157434	13.6061136934482	3.34823375205575e-17	1.24362967933499e-15	4.02795037841293e-16	PTGS2/SYK/RELA/SRC/STAT3/VEGFA/CCND1/FOS/BAX/MAPK1/JUN/IL6/CASP3/TP53/MAPK8/NFKBIA/HIF1A/STAT1/FGF2/CTNNB1/MYC/ICAM1/CXCL8/MTOR	24
Human Diseases	Infectious disease: viral	hsa05161	Hepatitis B	22/112	163/8535	0.134969325153374	10.2853856266433	13.8016518343942	9.89085806335284e-17	3.21452887058967e-15	1.04114295403714e-15	MMP9/RELA/SRC/STAT3/BCL2/FOS/BAX/MAPK1/TNF/JUN/IL6/CASP3/TP53/MAPK8/NFKBIA/PRKCA/STAT1/MYC/CXCL8/BIRC5/TGFB1/TGFB2	22
Human Diseases	Cancer: specific types	hsa05210	Colorectal cancer	17/112	87/8535	0.195402298850575	14.8907019704434	15.0161568992806	6.75133996485494e-16	1.95038710095809e-14	6.31704324196954e-15	EGFR/CCND1/BCL2/FOS/BAX/MAPK1/JUN/CASP3/TP53/MAPK8/CTNNB1/MYC/BIRC5/TGFB1/MTOR/TGFA/TGFB2	17
Human Diseases	Drug resistance: antineoplastic	hsa01522	Endocrine resistance	17/112	99/8535	0.171717171717172	13.0857683982684	13.9468300735791	6.62892766245499e-15	1.7235211922383e-13	5.58225487364631e-14	ESR1/EGFR/MMP9/MMP2/IGF1R/SRC/ESR2/PRKACA/CCND1/BCL2/FOS/BAX/MAPK1/JUN/TP53/MAPK8/MTOR	17
Environmental Information Processing	Signal transduction	hsa04668	TNF signaling pathway	18/112	119/8535	0.151260504201681	11.5268607442977	13.3343369542349	1.01817635646609e-14	2.40659866073803e-13	7.79465153275475e-14	PTGS2/MMP9/RELA/FOS/MAPK1/TNF/JUN/IL6/CASP3/MAPK8/NFKBIA/EDN1/ICAM1/IL1B/SELE/VCAM1/XIAP/BIRC3	18
Human Diseases	Cancer: specific types	hsa05212	Pancreatic cancer	15/112	77/8535	0.194805194805195	14.8451994434137	14.0722217033677	4.05130758807541e-14	8.77783310749672e-13	2.84302286882485e-13	EGFR/RELA/STAT3/VEGFA/CCND1/BAX/MAPK1/TP53/MAPK8/STAT1/TGFB1/MTOR/BRCA2/TGFA/TGFB2	15
Human Diseases	Cancer: specific types	hsa05215	Prostate cancer	16/112	98/8535	0.163265306122449	12.4416909620991	13.1359400251959	1.00420235755651e-13	1.94791076553679e-12	6.30902272238636e-13	EGFR/MMP9/RELA/IGF1R/AR/CCND1/BCL2/PLAU/MAPK1/TP53/NFKBIA/CTNNB1/PLAT/PTEN/MTOR/TGFA	16
Human Diseases	Infectious disease: viral	hsa05163	Human cytomegalovirus infection	22/112	226/8535	0.0973451327433628	7.4182206068268	11.275775250753	1.04887502759673e-13	1.94791076553679e-12	6.30902272238636e-13	PTGS2/EGFR/RELA/SRC/ITGB3/PRKACA/STAT3/VEGFA/CCND1/BAX/MAPK1/TNF/IL6/CASP3/TP53/NFKBIA/PRKCA/CTNNB1/MYC/IL1B/CXCL8/MTOR	22
Organismal Systems	Endocrine system	hsa04926	Relaxin signaling pathway	17/112	130/8535	0.130769230769231	9.96531593406594	11.8773716507689	7.03062796492532e-13	1.21864218058706e-11	3.94701920837913e-12	EGFR/MMP9/MMP1/MMP2/RELA/SRC/PRKACA/VEGFA/FOS/MAPK1/JUN/MAPK8/NFKBIA/PRKCA/EDN1/NOS3/TGFB1	17
Human Diseases	Cancer: overview	hsa05208	Chemical carcinogenesis - reactive oxygen species	21/112	227/8535	0.092511013215859	7.04983480176212	10.6527106487796	1.11600828944223e-12	1.81351347034363e-11	5.87372783916965e-12	CYP1A2/CYP1B1/AHR/EGFR/CYP1A1/RELA/SRC/VEGFA/FOS/MAPK1/JUN/MAPK8/NFKBIA/SOD1/CAT/HIF1A/PRKCD/SOD2/PTEN/NFE2L2/NQO1	21
Human Diseases	Cancer: overview	hsa05206	MicroRNAs in cancer	24/112	312/8535	0.0769230769230769	5.86195054945055	10.0884540321379	1.25877732913124e-12	1.92518885631837e-11	6.23542949414855e-12	PTGS2/CYP1B1/EGFR/ABCB1/MMP9/HDAC2/ABCC1/SIRT1/ITGA5/ITGB3/STAT3/VEGFA/CCND1/BCL2/PLAU/MAPK1/CASP3/TP53/PRKCA/MYC/MCL1/PTEN/MTOR/TGFB2	24
Human Diseases	Drug resistance: antineoplastic	hsa01521	EGFR tyrosine kinase inhibitor resistance	14/112	80/8535	0.175	13.3359375	12.7823963010913	1.43670374698132e-12	2.07523874563969e-11	6.7214210385091e-12	EGFR/IGF1R/SRC/STAT3/VEGFA/BCL2/BAX/MAPK1/IL6/PRKCA/FGF2/PTEN/MTOR/TGFA	14
Human Diseases	Cancer: specific types	hsa05219	Bladder cancer	11/112	41/8535	0.268292682926829	20.4453397212544	14.3914073203688	2.74131232108647e-12	3.75126949201307e-11	1.21498607028763e-11	EGFR/MMP9/MMP1/MMP2/SRC/VEGFA/CCND1/MAPK1/TP53/MYC/CXCL8	11
Environmental Information Processing	Signal transduction	hsa04010	MAPK signaling pathway	23/112	300/8535	0.0766666666666667	5.84241071428571	9.84560430943198	4.27586865730485e-12	5.5586292544963e-11	1.80036575044415e-11	EGFR/RELA/IGF1R/KIT/PRKACA/VEGFA/FOS/MAPK1/TNF/JUN/CASP3/TP53/MAPK8/PRKCA/FGF2/MYC/IL1B/TGFB1/DDIT3/IL1A/NTRK1/TGFA/TGFB2	23
Environmental Information Processing	Signal transduction	hsa04064	NF-kappa B signaling pathway	15/112	105/8535	0.142857142857143	10.8864795918367	11.7536963473873	4.72586344097838e-12	5.8510690221637e-11	1.8950830841016e-11	PTGS2/LCK/SYK/RELA/BCL2/PLAU/TNF/NFKBIA/ICAM1/IL1B/VCAM1/CXCL8/BCL2A1/XIAP/BIRC3	15
Human Diseases	Cancer: specific types	hsa05224	Breast cancer	17/112	148/8535	0.114864864864865	8.75331805019305	10.9715267431745	6.03866011101146e-12	7.13659831301354e-11	2.31144884632018e-11	ESR1/EGFR/IGF1R/KIT/ESR2/CCND1/FOS/BAX/MAPK1/JUN/TP53/FGF2/CTNNB1/MYC/PTEN/MTOR/BRCA2	17
Human Diseases	Infectious disease: viral	hsa05166	Human T-cell leukemia virus 1 infection	20/112	224/8535	0.0892857142857143	6.80404974489796	10.1503361310159	7.96197846087103e-12	8.94518369985272e-11	2.89722548983084e-11	LCK/RELA/SLC2A1/PRKACA/CCND1/FOS/BAX/MAPK1/TNF/JUN/IL6/TP53/MAPK8/NFKBIA/MYC/ICAM1/TGFB1/PTEN/XIAP/TGFB2	20
Organismal Systems	Immune system	hsa04659	Th17 cell differentiation	15/112	109/8535	0.137614678899083	10.4869757536042	11.4942924430488	8.2570926460179e-12	8.94518369985272e-11	2.89722548983084e-11	LCK/AHR/RELA/STAT3/FOS/MAPK1/JUN/IL6/MAPK8/NFKBIA/HIF1A/STAT1/IL1B/TGFB1/MTOR	15
Human Diseases	Infectious disease: parasitic	hsa05145	Toxoplasmosis	15/112	112/8535	0.133928571428571	10.2060746173469	11.3084226520843	1.23573618327101e-11	1.28516563060185e-10	4.16247977522867e-11	ALOX5/RELA/STAT3/BCL2/MAPK1/IL10/TNF/CASP3/MAPK8/NFKBIA/STAT1/TGFB1/XIAP/BIRC3/TGFB2	15
Environmental Information Processing	Signal transduction	hsa04068	FoxO signaling pathway	16/112	133/8535	0.120300751879699	9.16756176154672	10.9465896793064	1.30273532598147e-11	1.30273532598147e-10	4.21938567119504e-11	EGFR/IGF1R/SIRT1/STAT3/CCND1/MAPK1/IL10/IL6/MAPK8/CAT/SOD2/TGFB1/CCNB1/PTEN/TNFSF10/TGFB2	16
Organismal Systems	Immune system	hsa04657	IL-17 signaling pathway	14/112	95/8535	0.147368421052632	11.2302631578947	11.5619028273005	1.65496977168833e-11	1.53675764513916e-10	4.97735269680699e-11	PTGS2/MMP9/MMP1/RELA/FOS/MAPK1/TNF/JUN/IL6/CASP3/MAPK8/NFKBIA/IL1B/CXCL8	14
Human Diseases	Immune disease	hsa05323	Rheumatoid arthritis	14/112	95/8535	0.147368421052632	11.2302631578947	11.5619028273005	1.65496977168833e-11	1.53675764513916e-10	4.97735269680699e-11	MMP1/VEGFA/FOS/TNF/JUN/IL6/ICAM1/IL1B/CXCL8/TGFB1/IL1A/CD80/CD28/TGFB2	14
Human Diseases	Infectious disease: bacterial	hsa05133	Pertussis	13/112	78/8535	0.166666666666667	12.7008928571429	11.9704387530215	1.82180732179301e-11	1.63334449540063e-10	5.29018460048788e-11	RELA/ITGA5/FOS/MAPK1/IL10/TNF/JUN/IL6/CASP3/MAPK8/IL1B/CXCL8/IL1A	13
Human Diseases	Infectious disease: parasitic	hsa05140	Leishmaniasis	13/112	79/8535	0.164556962025316	12.5401220614828	11.8821051462357	2.15704740778682e-11	1.86944108674857e-10	6.05486991659457e-11	PTGS2/RELA/FOS/MAPK1/IL10/TNF/JUN/NFKBIA/STAT1/IL1B/TGFB1/IL1A/TGFB2	13
Human Diseases	Infectious disease: viral	hsa05162	Measles	16/112	139/8535	0.115107913669065	8.77183967112025	10.6523873006814	2.58086898278481e-11	2.16459979201307e-10	7.01084952878726e-11	RELA/STAT3/CCND1/BCL2/FOS/BAX/JUN/IL6/CASP3/TP53/MAPK8/NFKBIA/STAT1/IL1B/IL1A/CD28	16
Human Diseases	Infectious disease: parasitic	hsa05144	Malaria	11/112	50/8535	0.22	16.7651785714286	12.8916914762697	2.93731773902619e-11	2.38657066295878e-10	7.72978352375313e-11	IL10/TNF/IL6/ICAM1/IL1B/SELE/VCAM1/CXCL8/PECAM1/TGFB1/TGFB2	11
Organismal Systems	Development and regeneration	hsa04380	Osteoclast differentiation	16/112	143/8535	0.111888111888112	8.52647352647353	10.4659522693138	3.9952512657563e-11	3.14777372453527e-10	1.01952185410049e-10	LCK/SYK/RELA/ITGB3/PPARG/FOS/MAPK1/TNF/JUN/MAPK8/NFKBIA/STAT1/IL1B/TGFB1/IL1A/TGFB2	16
Organismal Systems	Endocrine system	hsa04919	Thyroid hormone signaling pathway	15/112	122/8535	0.122950819672131	9.36951112412178	10.7363458272846	4.35070634115952e-11	3.32701073147493e-10	1.07757432598378e-10	ESR1/SRC/HDAC2/ITGB3/SLC2A1/PRKACA/CCND1/MAPK1/TP53/PRKCA/HIF1A/STAT1/CTNNB1/MYC/MTOR	15
Organismal Systems	Immune system	hsa04625	C-type lectin receptor signaling pathway	14/112	105/8535	0.133333333333333	10.1607142857143	10.890858878459	6.66507047043997e-11	4.95119520661255e-10	1.60362597785022e-10	PTGS2/SYK/RELA/SRC/MAPK1/IL10/TNF/JUN/IL6/MAPK8/NFKBIA/STAT1/IL1B/PRKCD	14
Human Diseases	Cancer: overview	hsa05235	PD-L1 expression and PD-1 checkpoint pathway in cancer	13/112	90/8535	0.144444444444444	11.0074404761905	11.0051603206485	1.19156037998741e-10	8.60571385546465e-10	2.78727574266061e-10	LCK/EGFR/RELA/STAT3/FOS/MAPK1/JUN/NFKBIA/HIF1A/STAT1/PTEN/MTOR/CD28	13
Environmental Information Processing	Signal transduction	hsa04066	HIF-1 signaling pathway	14/112	110/8535	0.127272727272727	9.69886363636364	10.5882903259286	1.26409827250924e-10	8.88285272574062e-10	2.87703732007793e-10	EGFR/RELA/IGF1R/SLC2A1/STAT3/VEGFA/BCL2/MAPK1/IL6/PRKCA/HIF1A/EDN1/NOS3/MTOR	14
Environmental Information Processing	Signal transduction	hsa04151	PI3K-Akt signaling pathway	23/112	362/8535	0.0635359116022099	4.84177683504341	8.61286419774436	1.96869953072209e-10	1.34700494207301e-09	4.36276904315144e-10	SYK/EGFR/RELA/IGF1R/KIT/ITGA5/ITGB3/VEGFA/CCND1/BCL2/MAPK1/IL6/TP53/PRKCA/FGF2/MYC/MCL1/NOS3/PTEN/NTRK1/MTOR/COL2A1/TGFA	23
Human Diseases	Infectious disease: bacterial	hsa05132	Salmonella infection	19/112	251/8535	0.0756972111553785	5.76853301081389	8.84206166400303	4.92399365673726e-10	3.28266243782484e-09	1.06321050617809e-09	RELA/BCL2/FOS/BAX/MAPK1/TNF/JUN/IL6/CASP3/MAPK8/NFKBIA/CTNNB1/MYC/IL1B/CXCL8/TNFRSF10B/TNFSF10/TNFRSF10A/BIRC3	19
Human Diseases	Cancer: specific types	hsa05225	Hepatocellular carcinoma	16/112	170/8535	0.0941176470588235	7.17226890756302	9.37320805400799	5.48435058121802e-10	3.56482787779172e-09	1.15460012236169e-09	EGFR/IGF1R/CCND1/BAX/MAPK1/TP53/PRKCA/CTNNB1/MYC/TGFB1/PTEN/NFE2L2/NQO1/MTOR/TGFA/TGFB2	16
Human Diseases	Cancer: overview	hsa05202	Transcriptional misregulation in cancer	17/112	198/8535	0.0858585858585859	6.5428841991342	9.09945601673192	6.38248540275784e-10	4.04742976760253e-09	1.31090842675386e-09	MMP9/RELA/IGF1R/HDAC2/PPARG/BAX/PLAU/IL6/TP53/MYC/CXCL8/BCL2A1/DDIT3/PLAT/MPO/NTRK1/BIRC3	17
Human Diseases	Infectious disease: parasitic	hsa05142	Chagas disease	13/112	103/8535	0.12621359223301	9.61815187239945	10.1465730590017	6.736496748328e-10	4.17021227277448e-09	1.35067603976501e-09	RELA/FOS/MAPK1/IL10/TNF/JUN/IL6/MAPK8/NFKBIA/IL1B/CXCL8/TGFB1/TGFB2	13
Human Diseases	Immune disease	hsa05321	Inflammatory bowel disease	11/112	66/8535	0.166666666666667	12.7008928571429	11.003398310273	7.09035822147127e-10	4.20548848505304e-09	1.36210153362042e-09	RELA/STAT3/IL10/TNF/JUN/IL6/STAT1/IL1B/TGFB1/IL1A/TGFB2	11
Human Diseases	Infectious disease: viral	hsa05164	Influenza A	16/112	173/8535	0.092485549132948	7.04789430222956	9.26667843411112	7.11698051316669e-10	4.20548848505304e-09	1.36210153362042e-09	RELA/BAX/MAPK1/TNF/IL6/CASP3/NFKBIA/PRKCA/STAT1/ICAM1/IL1B/CXCL8/IL1A/TNFRSF10B/TNFSF10/TNFRSF10A	16
Cellular Processes	Cellular community - eukaryotes	hsa04510	Focal adhesion	17/112	203/8535	0.083743842364532	6.38172941590429	8.94843683730824	9.40979424568994e-10	5.43677000862086e-09	1.76089716878408e-09	EGFR/IGF1R/SRC/ITGA5/ITGB3/VEGFA/CCND1/BCL2/MAPK1/JUN/MAPK8/PRKCA/CTNNB1/PTEN/XIAP/BIRC3/COL2A1	17
Human Diseases	Infectious disease: viral	hsa05169	Epstein-Barr virus infection	17/112	204/8535	0.0833333333333333	6.35044642857143	8.91884192669784	1.01555967607025e-09	5.74011990822315e-09	1.85914814841236e-09	SYK/RELA/HDAC2/STAT3/CCND1/BCL2/BAX/TNF/JUN/IL6/CASP3/TP53/MAPK8/NFKBIA/STAT1/MYC/ICAM1	17
Human Diseases	Infectious disease: bacterial	hsa05152	Tuberculosis	16/112	182/8535	0.0879120879120879	6.69937205651491	8.96176171621053	1.50791518723189e-09	8.16787393083942e-09	2.64546524075771e-09	SYK/RELA/SRC/BCL2/BAX/MAPK1/IL10/TNF/IL6/CASP3/MAPK8/STAT1/IL1B/TGFB1/IL1A/TGFB2	16
Human Diseases	Infectious disease: viral	hsa05168	Herpes simplex virus 1 infection	16/112	182/8535	0.0879120879120879	6.69937205651491	8.96176171621053	1.50791518723189e-09	8.16787393083942e-09	2.64546524075771e-09	SYK/RELA/SRC/ITGA5/ITGB3/BCL2/BAX/TNF/IL6/CASP3/TP53/NFKBIA/STAT1/IL1B/MTOR/BIRC3	16
Organismal Systems	Endocrine system	hsa04917	Prolactin signaling pathway	11/112	71/8535	0.154929577464789	11.8064637826962	10.5433076570293	1.60033678932155e-09	8.37408322738238e-09	2.71225367688498e-09	ESR1/RELA/SRC/ESR2/CYP17A1/STAT3/CCND1/FOS/MAPK1/MAPK8/STAT1	11
Human Diseases	Endocrine and metabolic disease	hsa04932	Non-alcoholic fatty liver disease	15/112	157/8535	0.0955414012738854	7.28076660600546	9.15891932709264	1.61040062065046e-09	8.37408322738238e-09	2.71225367688498e-09	RELA/PPARA/PPARG/FOS/BAX/TNF/JUN/IL6/CASP3/MAPK8/IL1B/CXCL8/TGFB1/DDIT3/IL1A	15
Human Diseases	Cancer: specific types	hsa05222	Small cell lung cancer	12/112	93/8535	0.129032258064516	9.83294930875576	9.87589510938664	2.45681574301984e-09	1.25249430036306e-08	4.05666170158075e-09	PTGS2/RELA/CCND1/BCL2/BAX/CASP3/TP53/NFKBIA/MYC/PTEN/XIAP/BIRC3	12
Human Diseases	Infectious disease: bacterial	hsa05135	Yersinia infection	14/112	138/8535	0.101449275362319	7.73097826086957	9.19194854906962	2.67463510619878e-09	1.33731755309939e-08	4.33139288453244e-09	LCK/RELA/SRC/ITGA5/FOS/MAPK1/IL10/TNF/JUN/IL6/MAPK8/NFKBIA/IL1B/CXCL8	14
Organismal Systems	Endocrine system	hsa04915	Estrogen signaling pathway	14/112	139/8535	0.100719424460432	7.67535971223022	9.14950900110262	2.94204215668497e-09	1.44326596365678e-08	4.67454563127702e-09	ESR1/EGFR/MMP9/MMP2/SRC/ESR2/PRKACA/BCL2/FOS/MAPK1/JUN/PRKCD/NOS3/TGFA	14
Human Diseases	Infectious disease: bacterial	hsa05130	Pathogenic Escherichia coli infection	16/112	203/8535	0.0788177339901478	6.00633356790992	8.32424974517422	7.41392375278188e-09	3.56966699208017e-08	1.15616744682758e-08	RELA/SRC/FOS/BAX/MAPK1/TNF/JUN/IL6/CASP3/MAPK8/NFKBIA/IL1B/CXCL8/TNFRSF10B/TNFSF10/TNFRSF10A	16
Human Diseases	Infectious disease: viral	hsa05171	Coronavirus disease - COVID-19	17/112	238/8535	0.0714285714285714	5.44323979591837	8.0164043664546	1.07056627438545e-08	5.06085875164032e-08	1.63914453494423e-08	SYK/EGFR/MMP1/RELA/STAT3/FOS/MAPK1/TNF/JUN/IL6/MAPK8/NFKBIA/PRKCA/STAT1/IL1B/CXCL8/C3AR1	17
Cellular Processes	Transport and catabolism	hsa04148	Efferocytosis	14/112	157/8535	0.089171974522293	6.7953821656051	8.45110812965025	1.44132459789129e-08	6.57446307810061e-08	2.12938075404068e-08	PTGS2/ALOX5/ALOX15/SIRT1/ITGB3/SLC2A1/PPARG/MAPK1/IL10/CASP3/ODC1/HIF1A/PECAM1/TGFB1	14
Cellular Processes	Cell growth and death	hsa04218	Cellular senescence	14/112	157/8535	0.089171974522293	6.7953821656051	8.45110812965025	1.44132459789129e-08	6.57446307810061e-08	2.12938075404068e-08	RELA/SIRT1/CCND1/MAPK1/IL6/TP53/MYC/CXCL8/TGFB1/CCNB1/PTEN/IL1A/MTOR/TGFB2	14
Organismal Systems	Immune system	hsa04620	Toll-like receptor signaling pathway	12/112	109/8535	0.110091743119266	8.38958060288335	8.95311663980518	1.55163898673112e-08	6.83773112796765e-08	2.2146497580462e-08	RELA/FOS/MAPK1/TNF/JUN/IL6/MAPK8/NFKBIA/STAT1/IL1B/CXCL8/CD80	12
Human Diseases	Endocrine and metabolic disease	hsa04931	Insulin resistance	12/112	109/8535	0.110091743119266	8.38958060288335	8.95311663980518	1.55163898673112e-08	6.83773112796765e-08	2.2146497580462e-08	RELA/SLC2A1/PPARA/STAT3/TNF/IL6/MAPK8/NFKBIA/PRKCD/NOS3/PTEN/MTOR	12
Cellular Processes	Cell growth and death	hsa04217	Necroptosis	14/112	159/8535	0.0880503144654088	6.70990566037736	8.38032942771807	1.696817714984e-08	7.23233780157117e-08	2.34245758755341e-08	ALOX15/STAT3/BCL2/BAX/TNF/MAPK8/STAT1/IL1B/IL1A/TNFRSF10B/XIAP/TNFSF10/TNFRSF10A/BIRC3	14
Human Diseases	Infectious disease: viral	hsa05160	Hepatitis C	14/112	159/8535	0.0880503144654088	6.70990566037736	8.38032942771807	1.696817714984e-08	7.23233780157117e-08	2.34245758755341e-08	EGFR/RELA/PPARA/STAT3/CCND1/BAX/MAPK1/TNF/CASP3/TP53/NFKBIA/STAT1/CTNNB1/MYC	14
Human Diseases	Infectious disease: parasitic	hsa05143	African trypanosomiasis	8/112	37/8535	0.216216216216216	16.476833976834	10.8786887855597	1.92271940665474e-08	7.93503247190845e-08	2.57005100304727e-08	IL10/TNF/IL6/PRKCA/ICAM1/IL1B/SELE/VCAM1	8
Human Diseases	Cancer: specific types	hsa05216	Thyroid cancer	8/112	37/8535	0.216216216216216	16.476833976834	10.8786887855597	1.92271940665474e-08	7.93503247190845e-08	2.57005100304727e-08	PPARG/CCND1/BAX/MAPK1/TP53/CTNNB1/MYC/NTRK1	8
Human Diseases	Cancer: overview	hsa05230	Central carbon metabolism in cancer	10/112	71/8535	0.140845070422535	10.7331488933602	9.4961298457956	2.38420035326782e-08	9.68581393515052e-08	3.13710572798397e-08	EGFR/KIT/SLC2A1/MAPK1/TP53/HIF1A/MYC/PTEN/NTRK1/MTOR	10
Human Diseases	Endocrine and metabolic disease	hsa04936	Alcoholic liver disease	13/112	144/8535	0.0902777777777778	6.87965029761905	8.20498539201681	4.23447448283542e-08	1.69378979313417e-07	5.48595884415925e-08	RELA/SIRT1/PPARA/CCND1/TNF/IL6/CASP3/MAPK8/NFKBIA/CTNNB1/IL1B/CXCL8/C3AR1	13
Human Diseases	Cancer: specific types	hsa05214	Glioma	10/112	76/8535	0.131578947368421	10.0270206766917	9.11472670063316	4.6662835756517e-08	1.83823292374158e-07	5.95379084612657e-08	EGFR/IGF1R/CCND1/BAX/MAPK1/TP53/PRKCA/PTEN/MTOR/TGFA	10
Human Diseases	Infectious disease: viral	hsa05165	Human papillomavirus infection	19/112	333/8535	0.0570570570570571	4.34805341055341	7.18631983556671	5.26419034995656e-08	2.02814321612747e-07	6.56888491053433e-08	PTGS2/EGFR/RELA/HDAC2/ITGA5/ITGB3/PRKACA/VEGFA/CCND1/BAX/MAPK1/TNF/CASP3/TP53/STAT1/CTNNB1/PTEN/MTOR/COL2A1	19
Human Diseases	Cancer: specific types	hsa05220	Chronic myeloid leukemia	10/112	77/8535	0.12987012987013	9.89679962894249	9.04268207479492	5.30437456525647e-08	2.02814321612747e-07	6.56888491053433e-08	RELA/HDAC2/CCND1/BAX/MAPK1/TP53/NFKBIA/MYC/TGFB1/TGFB2	10
Human Diseases	Cancer: specific types	hsa05226	Gastric cancer	13/112	150/8535	0.0866666666666667	6.60446428571429	7.98509582572313	6.89940252652614e-08	2.59977486506782e-07	8.42032344961238e-08	EGFR/ABCB1/CCND1/BCL2/BAX/MAPK1/TP53/FGF2/CTNNB1/MYC/TGFB1/MTOR/TGFB2	13
Human Diseases	Infectious disease: parasitic	hsa05146	Amoebiasis	11/112	103/8535	0.106796116504854	8.13843619972261	8.4044311935921	8.78309425558351e-08	3.26229215207388e-07	1.05661284277696e-07	RELA/PRKACA/IL10/TNF/IL6/CASP3/PRKCA/IL1B/CXCL8/TGFB1/TGFB2	11
Human Diseases	Infectious disease: bacterial	hsa05131	Shigellosis	16/112	250/8535	0.064	4.87714285714286	7.17443130384364	1.40269893292974e-07	5.13664397974271e-07	1.6636903578114e-07	EGFR/RELA/SRC/ITGA5/BCL2/BAX/MAPK1/TNF/JUN/TP53/MAPK8/NFKBIA/IL1B/PRKCD/CXCL8/MTOR	16
Cellular Processes	Cell growth and death	hsa04215	Apoptosis - multiple species	7/112	32/8535	0.21875	16.669921875	10.2401816609889	1.42465801666206e-07	5.14459839350188e-07	1.66626668615446e-07	BCL2/BAX/CASP3/MAPK8/BIRC5/XIAP/BIRC3	7
Organismal Systems	Immune system	hsa04621	NOD-like receptor signaling pathway	14/112	189/8535	0.0740740740740741	5.64484126984127	7.44585405452078	1.51464941378501e-07	5.39464174772743e-07	1.74725238792791e-07	RELA/BCL2/MAPK1/TNF/JUN/IL6/MAPK8/NFKBIA/STAT1/IL1B/PRKCD/CXCL8/XIAP/BIRC3	14
Human Diseases	Cancer: specific types	hsa05221	Acute myeloid leukemia	9/112	68/8535	0.132352941176471	10.0860031512605	8.67390157564536	2.15437913288488e-07	7.56944019662254e-07	2.45164054951337e-07	RELA/KIT/STAT3/CCND1/MAPK1/MYC/BCL2A1/MPO/MTOR	9
Organismal Systems	Aging	hsa04211	Longevity regulating pathway	10/112	90/8535	0.111111111111111	8.4672619047619	8.21173152252998	2.39931222711686e-07	8.31761572067178e-07	2.6939646058856e-07	RELA/IGF1R/SIRT1/PPARG/PRKACA/BAX/TP53/CAT/SOD2/MTOR	10
Organismal Systems	Nervous system	hsa04726	Serotonergic synapse	11/112	115/8535	0.0956521739130435	7.28920807453416	7.82962150233456	2.74753357352724e-07	9.39945696206686e-07	3.04435853022408e-07	PTGS1/PTGS2/CYP2C9/CYP2C19/ALOX5/ALOX15/MAOB/PRKACA/MAPK1/CASP3/PRKCA	11
Environmental Information Processing	Signal transduction	hsa04071	Sphingolipid signaling pathway	11/112	122/8535	0.0901639344262295	6.87097482435597	7.5312422819895	5.01894538796218e-07	1.69470883229892e-06	5.48893548922727e-07	RELA/ABCC1/BCL2/BAX/MAPK1/TNF/TP53/MAPK8/PRKCA/NOS3/PTEN	11
Cellular Processes	Cell growth and death	hsa04115	p53 signaling pathway	9/112	75/8535	0.12	9.14464285714286	8.16900996173096	5.0864544003792e-07	1.6954848001264e-06	5.49144874534867e-07	CCND1/BCL2/BAX/CASP3/TP53/CCNB1/PTEN/TNFRSF10B/TNFRSF10A	9
Human Diseases	Cancer: specific types	hsa05213	Endometrial cancer	8/112	59/8535	0.135593220338983	10.3329297820823	8.29469574430388	8.69165999661431e-07	2.86054632799965e-06	9.26492737813651e-07	EGFR/CCND1/BAX/MAPK1/TP53/CTNNB1/MYC/PTEN	8
Organismal Systems	Aging	hsa04213	Longevity regulating pathway - multiple species	8/112	62/8535	0.129032258064516	9.83294930875576	8.0488699418807	1.28271344767248e-06	4.16881870493555e-06	1.3502246817605e-06	IGF1R/HDAC2/SIRT1/PRKACA/SOD1/CAT/SOD2/MTOR	8
Environmental Information Processing	Signal transduction	hsa04012	ErbB signaling pathway	9/112	86/8535	0.104651162790698	7.9749792358804	7.49620439806521	1.65152522686692e-06	5.30119208623949e-06	1.71698529108971e-06	EGFR/SRC/MAPK1/JUN/MAPK8/PRKCA/MYC/MTOR/TGFA	9
Human Diseases	Drug resistance: antineoplastic	hsa01523	Antifolate resistance	6/112	30/8535	0.2	15.2410714285714	9.00986042792374	2.05052330117666e-06	6.50165924763332e-06	2.10580056603508e-06	RELA/ABCC1/TNF/IL6/IL1B/ABCG2	6
Human Diseases	Cancer: overview	hsa05203	Viral carcinogenesis	13/112	205/8535	0.0634146341463415	4.83253484320557	6.40460679781312	2.54141308701057e-06	7.86627860265175e-06	2.54778254336899e-06	SYK/RELA/SRC/HDAC2/PRKACA/STAT3/CCND1/BAX/MAPK1/JUN/CASP3/TP53/NFKBIA	13
Human Diseases	Cardiovascular disease	hsa05415	Diabetic cardiomyopathy	13/112	205/8535	0.0634146341463415	4.83253484320557	6.40460679781312	2.54141308701057e-06	7.86627860265175e-06	2.54778254336899e-06	MMP9/MMP2/RELA/SLC2A1/PPARA/MAPK8/PRKCA/PRKCD/NOS3/TGFB1/PTEN/MTOR/TGFB2	13
Organismal Systems	Endocrine system	hsa04912	GnRH signaling pathway	9/112	93/8535	0.0967741935483871	7.37471198156682	7.12740271475331	3.20012366928808e-06	9.78861357664589e-06	3.17040115842782e-06	EGFR/MMP2/SRC/PRKACA/MAPK1/JUN/MAPK8/PRKCA/PRKCD	9
Organismal Systems	Endocrine system	hsa04920	Adipocytokine signaling pathway	8/112	70/8535	0.114285714285714	8.70918367346939	7.46785474483703	3.28303749121744e-06	9.81137641053487e-06	3.17777373620563e-06	RELA/SLC2A1/PPARA/STAT3/TNF/MAPK8/NFKBIA/MTOR	8
Human Diseases	Cancer: specific types	hsa05211	Renal cell carcinoma	8/112	70/8535	0.114285714285714	8.70918367346939	7.46785474483703	3.28303749121744e-06	9.81137641053487e-06	3.17777373620563e-06	SLC2A1/VEGFA/MAPK1/JUN/HIF1A/TGFB1/TGFA/TGFB2	8
Organismal Systems	Nervous system	hsa04722	Neurotrophin signaling pathway	10/112	120/8535	0.0833333333333333	6.35044642857143	6.80621263898099	3.5056401890827e-06	1.03575732859262e-05	3.35467960677771e-06	RELA/BCL2/BAX/MAPK1/JUN/TP53/MAPK8/NFKBIA/PRKCD/NTRK1	10
Human Diseases	Infectious disease: bacterial	hsa05120	Epithelial cell signaling in Helicobacter pylori infection	8/112	71/8535	0.112676056338028	8.58651911468813	7.40177422332821	3.65992093588112e-06	1.06919038576302e-05	3.46296481218793e-06	EGFR/RELA/SRC/JUN/CASP3/MAPK8/NFKBIA/CXCL8	8
Human Diseases	Infectious disease: viral	hsa05170	Human immunodeficiency virus 1 infection	13/112	213/8535	0.0610328638497653	4.65103118712274	6.22219215503674	3.88746049518848e-06	1.12304414305445e-05	3.63738993701846e-06	RELA/BCL2/FOS/BAX/MAPK1/TNF/JUN/CASP3/MAPK8/NFKBIA/PRKCA/CCNB1/MTOR	13
Organismal Systems	Immune system	hsa04660	T cell receptor signaling pathway	10/112	122/8535	0.0819672131147541	6.24634074941452	6.72996639566571	4.07254835963411e-06	1.16358524560974e-05	3.76869715177245e-06	LCK/RELA/FOS/MAPK1/IL10/TNF/JUN/MAPK8/NFKBIA/CD28	10
Human Diseases	Cancer: specific types	hsa05218	Melanoma	8/112	73/8535	0.10958904109589	8.35127201565558	7.27343132882612	4.5247083305764e-06	1.2619158865385e-05	4.08717696044859e-06	EGFR/IGF1R/CCND1/BAX/MAPK1/TP53/FGF2/PTEN	8
Human Diseases	Cancer: specific types	hsa05223	Non-small cell lung cancer	8/112	73/8535	0.10958904109589	8.35127201565558	7.27343132882612	4.5247083305764e-06	1.2619158865385e-05	4.08717696044859e-06	EGFR/STAT3/CCND1/BAX/MAPK1/TP53/PRKCA/TGFA	8
Organismal Systems	Endocrine system	hsa04913	Ovarian steroidogenesis	7/112	52/8535	0.134615384615385	10.2584134615385	7.72174472602226	4.56231128210074e-06	1.2619158865385e-05	4.08717696044859e-06	PTGS2/CYP1B1/ALOX5/CYP1A1/IGF1R/CYP17A1/PRKACA	7
Human Diseases	Drug resistance: antineoplastic	hsa01524	Platinum drug resistance	8/112	75/8535	0.106666666666667	8.12857142857143	7.14989865538917	5.55677338062142e-06	1.52080113574902e-05	4.92567169473367e-06	BCL2/BAX/MAPK1/CASP3/TP53/BIRC5/XIAP/BIRC3	8
Human Diseases	Infectious disease: bacterial	hsa05134	Legionellosis	7/112	56/8535	0.125	9.52566964285714	7.38077772348331	7.57468021563748e-06	2.05147589173515e-05	6.64445632950656e-06	RELA/TNF/IL6/CASP3/NFKBIA/IL1B/CXCL8	7
Organismal Systems	Immune system	hsa04650	Natural killer cell mediated cytotoxicity	10/112	134/8535	0.0746268656716418	5.68696695095949	6.30566258906486	9.44899993490321e-06	2.53272163203591e-05	8.20314698635113e-06	LCK/SYK/MAPK1/TNF/CASP3/PRKCA/ICAM1/TNFRSF10B/TNFSF10/TNFRSF10A	10
Metabolism	Lipid metabolism	hsa00140	Steroid hormone biosynthesis	7/112	63/8535	0.111111111111111	8.4672619047619	6.85947085773763	1.67562182110812e-05	4.40062296452637e-05	1.42530298446198e-05	CYP1A2/CYP3A4/CYP1B1/CYP1A1/CYP11B1/CYP11B2/CYP17A1	7
Metabolism	Lipid metabolism	hsa00590	Arachidonic acid metabolism	7/112	63/8535	0.111111111111111	8.4672619047619	6.85947085773763	1.67562182110812e-05	4.40062296452637e-05	1.42530298446198e-05	PTGS1/PTGS2/CYP2C9/CYP2C19/ALOX5/ALOX15/PTGES	7
Human Diseases	Immune disease	hsa05332	Graft-versus-host disease	6/112	45/8535	0.133333333333333	10.1607142857143	7.1045026424193	2.39691288966399e-05	6.23197351312638e-05	2.01845295971705e-05	TNF/IL6/IL1B/IL1A/CD80/CD28	6
Organismal Systems	Immune system	hsa04658	Th1 and Th2 cell differentiation	8/112	93/8535	0.0860215053763441	6.55529953917051	6.21123858320887	2.75849697912067e-05	7.10108133238985e-05	2.29994537081453e-05	LCK/RELA/FOS/MAPK1/JUN/MAPK8/NFKBIA/STAT1	8
Human Diseases	Substance dependence	hsa05031	Amphetamine addiction	7/112	69/8535	0.101449275362319	7.73097826086957	6.47314792190348	3.06286234261723e-05	7.80729616745568e-05	2.52867892063342e-05	HDAC2/SIRT1/MAOB/PRKACA/FOS/JUN/PRKCA	7
Organismal Systems	Endocrine system	hsa04921	Oxytocin signaling pathway	10/112	155/8535	0.0645161290322581	4.91647465437788	5.67402297977435	3.3771145936682e-05	8.52475528498768e-05	2.76105434331585e-05	PTGS2/EGFR/SRC/PRKACA/CCND1/FOS/MAPK1/JUN/PRKCA/NOS3	10
Human Diseases	Cancer: overview	hsa05204	Chemical carcinogenesis - DNA adducts	7/112	71/8535	0.0985915492957746	7.51320422535211	6.35459641209452	3.69490485273359e-05	9.23726213183397e-05	2.99182579168712e-05	PTGS2/CYP1A2/CYP2C9/CYP3A4/CYP2C19/CYP1B1/CYP1A1	7
Metabolism	Lipid metabolism	hsa00591	Linoleic acid metabolism	5/112	30/8535	0.166666666666667	12.7008928571429	7.40277247071728	3.90212700814225e-05	9.66240973444748e-05	3.12952542006396e-05	CYP1A2/CYP2C9/CYP3A4/CYP2C19/ALOX15	5
Human Diseases	Cancer: overview	hsa05231	Choline metabolism in cancer	8/112	99/8535	0.0808080808080808	6.15800865800866	5.95227940009204	4.34473093521495e-05	0.000106568871995838	3.45162338448059e-05	EGFR/FOS/MAPK1/JUN/MAPK8/PRKCA/HIF1A/MTOR	8
Environmental Information Processing	Signaling molecules and interaction	hsa04061	Viral protein interaction with cytokine and cytokine receptor	8/112	100/8535	0.08	6.09642857142857	5.91119557655101	4.67154889152202e-05	0.000113514272130442	3.67657561556086e-05	IL10/TNF/IL6/CXCL8/TNFRSF10B/CCR2/TNFSF10/TNFRSF10A	8
Environmental Information Processing	Signal transduction	hsa04014	Ras signaling pathway	12/112	238/8535	0.0504201680672269	3.84228691476591	5.12799720041597	6.27370992022961e-05	0.000151033757338861	4.89178161421412e-05	EGFR/RELA/IGF1R/KIT/PRKACA/VEGFA/MAPK1/MAPK8/PRKCA/FGF2/NTRK1/TGFA	12
Environmental Information Processing	Signal transduction	hsa04630	JAK-STAT signaling pathway	10/112	168/8535	0.0595238095238095	4.53603316326531	5.33750157373992	6.70998537382569e-05	0.000160054696990338	5.1839577972579e-05	EGFR/STAT3/CCND1/BCL2/IL10/IL6/STAT1/MYC/MCL1/MTOR	10
Environmental Information Processing	Signal transduction	hsa04370	VEGF signaling pathway	6/112	60/8535	0.1	7.62053571428571	5.93404499036303	0.000125588157554581	0.0002968447360381	9.6144044060923e-05	PTGS2/SRC/VEGFA/MAPK1/PRKCA/NOS3	6
Human Diseases	Neurodegenerative disease	hsa05022	Pathways of neurodegeneration - multiple diseases	17/112	483/8535	0.0351966873706004	2.68217613132209	4.38879281154223	0.000170294563785518	0.000398888167425538	0.00012919454815402	PTGS2/RELA/BCL2/BAX/MAPK1/TNF/IL6/CASP3/MAPK8/SOD1/CAT/PRKCA/CTNNB1/IL1B/DDIT3/IL1A/MTOR	17
Organismal Systems	Endocrine system	hsa04935	Growth hormone synthesis, secretion and action	8/112	122/8535	0.0655737704918033	4.99707259953162	5.12741462301814	0.000190408085107277	0.000442018768999037	0.00014316397376487	PRKACA/STAT3/FOS/MAPK1/MAPK8/PRKCA/STAT1/MTOR	8
Metabolism	Amino acid metabolism	hsa00380	Tryptophan metabolism	5/112	42/8535	0.119047619047619	9.07206632653061	6.04687143734861	0.00020550489208716	0.000472843114536828	0.000153147567461321	CYP1A2/CYP1B1/CYP1A1/MAOB/CAT	5
Organismal Systems	Immune system	hsa04062	Chemokine signaling pathway	10/112	193/8535	0.0518134715025907	3.94846410066617	4.77739704232117	0.000211884911379988	0.000483246289112254	0.000156517016716519	RELA/SRC/PRKACA/STAT3/MAPK1/NFKBIA/STAT1/PRKCD/CXCL8/CCR2	10
Human Diseases	Endocrine and metabolic disease	hsa04940	Type I diabetes mellitus	5/112	44/8535	0.113636363636364	8.65969967532468	5.87368416147948	0.000256946097948424	0.000580921612752959	0.000188152749069785	TNF/IL1B/IL1A/CD80/CD28	5
Human Diseases	Neurodegenerative disease	hsa05020	Prion disease	12/112	278/8535	0.0431654676258993	3.28943987667009	4.47499370627887	0.000271973640889775	0.000607331556659438	0.000196706577055689	PRKACA/BAX/MAPK1/TNF/IL6/CASP3/MAPK8/SOD1/IL1B/PRKCD/DDIT3/IL1A	12
Organismal Systems	Immune system	hsa04664	Fc epsilon RI signaling pathway	6/112	69/8535	0.0869565217391304	6.62655279503106	5.41102750908755	0.000273299200496747	0.000607331556659438	0.000196706577055689	SYK/ALOX5/MAPK1/TNF/MAPK8/PRKCA	6
Organismal Systems	Sensory system	hsa04750	Inflammatory mediator regulation of TRP channels	7/112	99/8535	0.0707070707070707	5.38825757575758	5.06399599192681	0.000306022193105147	0.000668619917708725	0.000216557058367198	SRC/PRKACA/MAPK8/PRKCA/IL1B/PRKCD/NTRK1	7
Human Diseases	Cardiovascular disease	hsa05410	Hypertrophic cardiomyopathy	7/112	99/8535	0.0707070707070707	5.38825757575758	5.06399599192681	0.000306022193105147	0.000668619917708725	0.000216557058367198	ITGA5/ITGB3/TNF/IL6/EDN1/TGFB1/TGFB2	7
Organismal Systems	Immune system	hsa04640	Hematopoietic cell lineage	7/112	100/8535	0.07	5.334375	5.02731235570548	0.000325539902022669	0.000705336454382449	0.000228449054050996	KIT/ITGA5/ITGB3/TNF/IL6/IL1B/IL1A	7
Human Diseases	Endocrine and metabolic disease	hsa04930	Type II diabetes mellitus	5/112	47/8535	0.106382978723404	8.10695288753799	5.63354295701127	0.000351759222656167	0.000755846263558707	0.000244808506415776	MAPK1/TNF/MAPK8/PRKCD/MTOR	5
Cellular Processes	Transport and catabolism	hsa04140	Autophagy - animal	9/112	169/8535	0.0532544378698225	4.05827345731192	4.6303377190361	0.000362436261868917	0.000772405148245234	0.000250171707933679	IGF1R/PRKACA/BCL2/MAPK1/MAPK8/HIF1A/PRKCD/PTEN/MTOR	9
Environmental Information Processing	Signal transduction	hsa04310	Wnt signaling pathway	9/112	174/8535	0.0517241379310345	3.94165640394089	4.52053032407068	0.000449058210384295	0.000943242784701884	0.000305503735935833	SIRT1/PRKACA/CCND1/JUN/TP53/MAPK8/PRKCA/CTNNB1/MYC	9
Environmental Information Processing	Signal transduction	hsa04015	Rap1 signaling pathway	10/112	212/8535	0.0471698113207547	3.5945923180593	4.41112171489881	0.000449854251165514	0.000943242784701884	0.000305503735935833	EGFR/IGF1R/KIT/SRC/ITGB3/VEGFA/MAPK1/PRKCA/FGF2/CTNNB1	10
Organismal Systems	Immune system	hsa04672	Intestinal immune network for IgA production	5/112	50/8535	0.1	7.62053571428571	5.41382410922239	0.000470930983037625	0.000979536444718261	0.000317258767520084	IL10/IL6/TGFB1/CD80/CD28	5
Environmental Information Processing	Signaling molecules and interaction	hsa04060	Cytokine-cytokine receptor interaction	12/112	298/8535	0.0402684563758389	3.06867209971237	4.19147795593767	0.000511020692652859	0.00105448714356939	0.000341534297512354	IL10/TNF/IL6/IL1B/CXCL8/TGFB1/IL1A/TNFRSF10B/CCR2/TNFSF10/TNFRSF10A/TGFB2	12
Organismal Systems	Immune system	hsa04670	Leukocyte transendothelial migration	7/112	116/8535	0.0603448275862069	4.59859913793103	4.49970602843388	0.000798622799738423	0.00163497581048811	0.000529546821210724	MMP9/MMP2/PRKCA/CTNNB1/ICAM1/VCAM1/PECAM1	7
Organismal Systems	Immune system	hsa04613	Neutrophil extracellular trap formation	9/112	193/8535	0.0466321243523316	3.55361769059956	4.13762731570412	0.000947813079598334	0.00191749420457857	0.000621050754519376	SYK/RELA/SRC/HDAC2/ITGB3/MAPK1/PRKCA/MPO/MTOR	9
Human Diseases	Endocrine and metabolic disease	hsa04934	Cushing syndrome	8/112	155/8535	0.0516129032258065	3.9331797235023	4.24946683527151	0.000951372124579369	0.00191749420457857	0.000621050754519376	AHR/EGFR/CYP11B1/CYP17A1/PRKACA/CCND1/MAPK1/CTNNB1	8
Organismal Systems	Immune system	hsa04662	B cell receptor signaling pathway	6/112	91/8535	0.0659340659340659	5.02452904238619	4.4505489274773	0.00120364319754041	0.00240728639508083	0.000779687901240754	SYK/RELA/FOS/MAPK1/JUN/NFKBIA	6
Cellular Processes	Cellular community - eukaryotes	hsa04540	Gap junction	6/112	92/8535	0.0652173913043478	4.96991459627329	4.41447044232015	0.00127407253214732	0.00252869357525422	0.000819010064859665	EGFR/SRC/PRKACA/MAPK1/PRKCA/GJA1	6
Organismal Systems	Immune system	hsa04611	Platelet activation	7/112	126/8535	0.0555555555555556	4.23363095238095	4.21653276917929	0.00129915915365441	0.00255894984810718	0.000828809667403135	PTGS1/SYK/SRC/ITGB3/PRKACA/MAPK1/NOS3	7
Human Diseases	Immune disease	hsa05330	Allograft rejection	4/112	39/8535	0.102564102564103	7.81593406593407	4.91928928471203	0.00162242726209233	0.00317166231687223	0.0010272590499991	IL10/TNF/CD80/CD28	4
Organismal Systems	Endocrine system	hsa04916	Melanogenesis	6/112	101/8535	0.0594059405940594	4.52705091937765	4.11156867238586	0.00205899880699121	0.00399507231207249	0.00129395054642024	KIT/PRKACA/MAPK1/PRKCA/EDN1/CTNNB1	6
Human Diseases	Cardiovascular disease	hsa05416	Viral myocarditis	5/112	70/8535	0.0714285714285714	5.44323979591837	4.30414824679679	0.00218580753738745	0.00420970340533879	0.00136346668998827	CCND1/CASP3/ICAM1/CD80/CD28	5
Organismal Systems	Immune system	hsa04622	RIG-I-like receptor signaling pathway	5/112	72/8535	0.0694444444444444	5.29203869047619	4.21715570529585	0.00247510423652874	0.00472250355847343	0.00152955580841245	RELA/TNF/MAPK8/NFKBIA/CXCL8	5
Cellular Processes	Transport and catabolism	hsa04137	Mitophagy - animal	6/112	105/8535	0.0571428571428571	4.35459183673469	3.98815912703246	0.0025065595810359	0.00472250355847343	0.00152955580841245	RELA/SRC/JUN/TP53/MAPK8/HIF1A	6
Human Diseases	Cardiovascular disease	hsa05414	Dilated cardiomyopathy	6/112	105/8535	0.0571428571428571	4.35459183673469	3.98815912703246	0.0025065595810359	0.00472250355847343	0.00152955580841245	ITGA5/ITGB3/PRKACA/TNF/TGFB1/TGFB2	6
Metabolism	Xenobiotics biodegradation and metabolism	hsa00982	Drug metabolism - cytochrome P450	5/112	73/8535	0.0684931506849315	5.21954500978474	4.17486535693419	0.0026297468156835	0.0049189508782569	0.00159318247069049	CYP1A2/CYP2C9/CYP3A4/CYP2C19/MAOB	5
Cellular Processes	Cellular community - eukaryotes	hsa04550	Signaling pathways regulating pluripotency of stem cells	7/112	144/8535	0.0486111111111111	3.70442708333333	3.77399736197072	0.00278825482321217	0.00517818752882261	0.00167714575832311	ESRRB/IGF1R/STAT3/MAPK1/FGF2/CTNNB1/MYC	7
Environmental Information Processing	Signal transduction	hsa04024	cAMP signaling pathway	9/112	226/8535	0.0398230088495575	3.03472661188369	3.57468547402734	0.00281931614489828	0.00519873899059257	0.00168380210221622	RELA/PPARA/PRKACA/FOS/MAPK1/JUN/MAPK8/NFKBIA/EDN1	9
Environmental Information Processing	Signal transduction	hsa04350	TGF-beta signaling pathway	6/112	108/8535	0.0555555555555556	4.23363095238095	3.89957937117084	0.00288754281345767	0.0052870502218239	0.00171240493014539	HDAC2/MAPK1/TNF/MYC/TGFB1/TGFB2	6
Environmental Information Processing	Signal transduction	hsa04072	Phospholipase D signaling pathway	7/112	149/8535	0.0469798657718121	3.58011744966443	3.66359207911356	0.0033736178777405	0.0061338506868009	0.00198667228722296	SYK/EGFR/KIT/MAPK1/PRKCA/CXCL8/MTOR	7
Metabolism	Xenobiotics biodegradation and metabolism	hsa00980	Metabolism of xenobiotics by cytochrome P450	5/112	79/8535	0.0632911392405063	4.82312386980109	3.93641935206905	0.00370855139864109	0.00669599558087974	0.00216874350797724	CYP1A2/CYP2C9/CYP3A4/CYP1B1/CYP1A1	5
Human Diseases	Substance dependence	hsa05030	Cocaine addiction	4/112	49/8535	0.0816326530612245	6.22084548104956	4.22609539741786	0.00378018938648547	0.00677827062404291	0.00219539129523657	RELA/MAOB/PRKACA/JUN	4
Organismal Systems	Endocrine system	hsa04928	Parathyroid hormone synthesis, secretion and action	6/112	115/8535	0.0521739130434783	3.97593167701863	3.70482553156575	0.0039440002775343	0.00702356213807478	0.00227483793945742	EGFR/PRKACA/BCL2/FOS/MAPK1/PRKCA	6
Environmental Information Processing	Signal transduction	hsa04390	Hippo signaling pathway	7/112	157/8535	0.0445859872611465	3.39769108280255	3.49642974755347	0.00450011850655235	0.00795939327689531	0.00257794114231427	CCND1/CTNNB1/MYC/BIRC5/TGFB1/BIRC3/TGFB2	7
Organismal Systems	Immune system	hsa04623	Cytosolic DNA-sensing pathway	5/112	83/8535	0.0602409638554217	4.59068416523236	3.79042963379828	0.00458434977377595	0.00805358744041721	0.00260844937341448	RELA/IL6/CASP3/NFKBIA/IL1B	5
Cellular Processes	Cell growth and death	hsa04110	Cell cycle	7/112	158/8535	0.0443037974683544	3.37618670886076	3.47629623727535	0.00465878387448463	0.00812942152594634	0.00263301102054942	HDAC2/CCND1/TP53/MYC/TGFB1/CCNB1/TGFB2	7
Human Diseases	Neurodegenerative disease	hsa05010	Alzheimer disease	12/112	391/8535	0.030690537084399	2.33878333942273	3.12486835164726	0.00506463290551147	0.00877869703621988	0.00284330268379591	PTGS2/RELA/MAPK1/TNF/IL6/CASP3/MAPK8/CTNNB1/IL1B/DDIT3/IL1A/MTOR	12
Organismal Systems	Digestive system	hsa04976	Bile secretion	5/112	90/8535	0.0555555555555556	4.23363095238095	3.55601685899913	0.00645625241210096	0.0111167260075911	0.00360055903079873	CYP3A4/ABCB1/SLC2A1/PRKACA/ABCG2	5
Cellular Processes	Cellular community - eukaryotes	hsa04520	Adherens junction	5/112	93/8535	0.0537634408602151	4.09706221198157	3.46274618857554	0.00740254797654795	0.0126622531177794	0.00410113461304595	EGFR/IGF1R/SRC/MAPK1/CTNNB1	5
Organismal Systems	Environmental adaptation	hsa04713	Circadian entrainment	5/112	97/8535	0.0515463917525773	3.92811119293078	3.34430287028673	0.00880947905915758	0.0149703565711175	0.00484869848457246	MTNR1A/PRKACA/FOS/MAPK1/PRKCA	5
Human Diseases	Neurodegenerative disease	hsa05012	Parkinson disease	9/112	271/8535	0.033210332103321	2.53080521876647	2.95298577951331	0.00911837709473384	0.0153946626274727	0.00498612554735958	MAOB/PRKACA/BAX/CASP3/TP53/MAPK8/SOD1/DDIT3/NFE2L2	9
Environmental Information Processing	Signal transduction	hsa04371	Apelin signaling pathway	6/112	140/8535	0.0428571428571429	3.26594387755102	3.11712879472612	0.0101133627915807	0.0169643504891031	0.00549452647420342	PRKACA/CCND1/MAPK1/NOS3/PLAT/MTOR	6
Metabolism	Metabolism of cofactors and vitamins	hsa00830	Retinol metabolism	4/112	68/8535	0.0588235294117647	4.48266806722689	3.32470939453486	0.0120200520776953	0.0200334201294921	0.006488557126961	CYP1A2/CYP2C9/CYP3A4/CYP1A1	4
Organismal Systems	Endocrine system	hsa04914	Progesterone-mediated oocyte maturation	5/112	111/8535	0.045045045045045	3.43267374517374	2.9746653082127	0.0151761955100938	0.0251325530740406	0.00814009816163259	IGF1R/PRKACA/MAPK1/MAPK8/CCNB1	5
Environmental Information Processing	Signal transduction	hsa04150	mTOR signaling pathway	6/112	158/8535	0.0379746835443038	2.89387432188065	2.77068639197237	0.0175294286062776	0.0286644744505168	0.00928404030785971	IGF1R/MAPK1/TNF/PRKCA/PTEN/MTOR	6
Environmental Information Processing	Signaling molecules and interaction	hsa04514	Cell adhesion molecules	6/112	158/8535	0.0379746835443038	2.89387432188065	2.77068639197237	0.0175294286062776	0.0286644744505168	0.00928404030785971	ICAM1/SELE/VCAM1/PECAM1/CD80/CD28	6
Organismal Systems	Nervous system	hsa04725	Cholinergic synapse	5/112	116/8535	0.0431034482758621	3.28471366995074	2.85681718910023	0.0180452210319129	0.0293234841768585	0.00949748475363837	PRKACA/BCL2/FOS/MAPK1/PRKCA	5
Environmental Information Processing	Signal transduction	hsa04020	Calcium signaling pathway	8/112	254/8535	0.031496062992126	2.40016872890889	2.61220809052715	0.0183335687581425	0.0296070054479319	0.00958931350540305	EGFR/PRKACA/VEGFA/PRKCA/FGF2/NOS3/NTRK1/TGFA	8
Human Diseases	Neurodegenerative disease	hsa05016	Huntington disease	9/112	311/8535	0.0289389067524116	2.20529972439136	2.49681078265321	0.0208014833389395	0.0333850967168165	0.0108129867908717	HDAC2/PPARG/BAX/CASP3/TP53/MAPK8/SOD1/SOD2/MTOR	9
Environmental Information Processing	Membrane transport	hsa02010	ABC transporters	3/112	45/8535	0.0666666666666667	5.08035714285714	3.16448119647721	0.0209372517548405	0.0333968432899296	0.0108167913489651	ABCB1/ABCC1/ABCG2	3
Environmental Information Processing	Signal transduction	hsa04152	AMPK signaling pathway	5/112	122/8535	0.040983606557377	3.12317037470726	2.72358696404679	0.0219359151616686	0.03477645086606	0.0112636278108696	IGF1R/SIRT1/PPARG/CCND1/MTOR	5
Cellular Processes	Transport and catabolism	hsa04146	Peroxisome	4/112	83/8535	0.0481927710843374	3.67254733218589	2.82121794607641	0.0233760197710526	0.036834940245295	0.011930345018719	XDH/SOD1/CAT/SOD2	4
NA	NA	hsa04081	Hormone signaling	7/112	219/8535	0.0319634703196347	2.43578767123288	2.48202966115878	0.0248937921363381	0.0389902768400476	0.0126284297457644	ESR1/IGF1R/SRC/ESR2/ITGB3/PRKACA/STAT3	7
Human Diseases	Cardiovascular disease	hsa05412	Arrhythmogenic right ventricular cardiomyopathy	4/112	86/8535	0.0465116279069767	3.54443521594684	2.73457537454091	0.0262250369217337	0.0408293988003039	0.0132240967774264	ITGA5/ITGB3/CTNNB1/GJA1	4
Metabolism	Amino acid metabolism	hsa00330	Arginine and proline metabolism	3/112	50/8535	0.06	4.57232142857143	2.92120165353996	0.027594975442295	0.0427065096130757	0.0138320678908747	MAOB/ODC1/NOS3	3
Organismal Systems	Immune system	hsa04610	Complement and coagulation cascades	4/112	88/8535	0.0454545454545455	3.46387987012987	2.67893112822568	0.0282354864885738	0.0434392099824213	0.0140693797513915	PLAU/F3/PLAT/C3AR1	4
Organismal Systems	Nervous system	hsa04728	Dopaminergic synapse	5/112	132/8535	0.0378787878787879	2.88656655844156	2.51880093523808	0.0295637262392384	0.0452151107188351	0.0146445702733069	MAOB/PRKACA/FOS/MAPK8/PRKCA	5
Organismal Systems	Circulatory system	hsa04270	Vascular smooth muscle contraction	5/112	134/8535	0.0373134328358209	2.84348347547974	2.48015078973668	0.031267066283749	0.0475405686185657	0.0153977550181589	PRKACA/MAPK1/PRKCA/EDN1/PRKCD	5
Organismal Systems	Excretory system	hsa04961	Endocrine and other factor-regulated calcium reabsorption	3/112	53/8535	0.0566037735849057	4.31351078167116	2.79016006882236	0.0320690229047516	0.0484764299722989	0.0157008680072223	ESR1/PRKACA/PRKCA	3
Human Diseases	Immune disease	hsa05320	Autoimmune thyroid disease	3/112	54/8535	0.0555555555555556	4.23363095238095	2.74862651603644	0.0336397308502889	0.0505568209310701	0.0163746788440713	IL10/CD80/CD28	3
Cellular Processes	Cell growth and death	hsa04114	Oocyte meiosis	5/112	139/8535	0.0359712230215827	2.74119989722508	2.38655665299829	0.0357917245672195	0.053481887284351	0.0173220687560651	IGF1R/AR/PRKACA/MAPK1/CCNB1	5
Environmental Information Processing	Signal transduction	hsa04340	Hedgehog signaling pathway	3/112	56/8535	0.0535714285714286	4.08242984693878	2.66849766663742	0.0368993263101596	0.0548218562322372	0.0177560667958663	PRKACA/CCND1/BCL2	3
Organismal Systems	Immune system	hsa04666	Fc gamma R-mediated phagocytosis	4/112	99/8535	0.0404040404040404	3.07900432900433	2.39914576743114	0.0409079848538245	0.0604322503522407	0.0195731984946528	SYK/MAPK1/PRKCA/PRKCD	4
Organismal Systems	Endocrine system	hsa04923	Regulation of lipolysis in adipocytes	3/112	59/8535	0.0508474576271186	3.87484866828087	2.55503851106727	0.0420814416984478	0.0618145471276634	0.0200209059522796	PTGS1/PTGS2/PRKACA	3
Organismal Systems	Nervous system	hsa04730	Long-term depression	3/112	60/8535	0.05	3.81026785714286	2.51886805221411	0.0438860342746501	0.0641031961315113	0.020762168787534	IGF1R/MAPK1/PRKCA	3
Organismal Systems	Nervous system	hsa04723	Retrograde endocannabinoid signaling	5/112	149/8535	0.0335570469798658	2.55722674976031	2.21115654504318	0.0460043720979697	0.0668219929914644	0.0216427507664662	PTGS2/PRKACA/MAPK1/MAPK8/PRKCA	5
Human Diseases	Cancer: specific types	hsa05217	Basal cell carcinoma	3/112	63/8535	0.0476190476190476	3.62882653061224	2.41485556644034	0.0495280769363578	0.071540555574739	0.0231710301456645	BAX/TP53/CTNNB1	3
