# Supplementary material for: Uncovering the mechanism of resveratrol in the treatment of asthma: a network pharmacology approach with molecular docking and experimental validation
Source: Front Pharmacol. 2025 May 16;16:1596737. doi: 10.3389/fphar.2025.1596737 (PMC12122464; doi:10.3389/fphar.2025.1596737)
Supplement: Supplementary file 1 [file DataSheet1.zip › Supplementary data/network pharmacology data/Molecular docking/IL1B-5r7w.pdb]

HEADER    SIGNALING PROTEIN                       02-MAR-20   5R7W              
TITLE     PANDDA ANALYSIS GROUP DEPOSITION OF GROUND-STATE MODEL OF INTERLEUKIN-
TITLE    2 1 BETA                                                               
COMPND    MOL_ID: 1;                                                            
COMPND   2 MOLECULE: INTERLEUKIN-1 BETA;                                        
COMPND   3 CHAIN: A;                                                            
COMPND   4 SYNONYM: IL-1 BETA,CATABOLIN;                                        
COMPND   5 ENGINEERED: YES                                                      
SOURCE    MOL_ID: 1;                                                            
SOURCE   2 ORGANISM_SCIENTIFIC: HOMO SAPIENS;                                   
SOURCE   3 ORGANISM_COMMON: HUMAN;                                              
SOURCE   4 ORGANISM_TAXID: 9606;                                                
SOURCE   5 GENE: IL1B, IL1F2;                                                   
SOURCE   6 EXPRESSION_SYSTEM: ESCHERICHIA COLI;                                 
SOURCE   7 EXPRESSION_SYSTEM_TAXID: 562                                         
KEYWDS    IL-1 BETA, SIGNALING PROTEIN, SGC - DIAMOND I04-1 FRAGMENT SCREENING, 
KEYWDS   2 PANDDA, XCHEMEXPLORER                                                
EXPDTA    X-RAY DIFFRACTION                                                     
AUTHOR    G.F.DE NICOLA,C.E.NICHOLS                                             
REVDAT   2   06-MAR-24 5R7W    1       REMARK                                   
REVDAT   1   22-APR-20 5R7W    0                                                
JRNL        AUTH   G.F.DE NICOLA,C.E.NICHOLS                                    
JRNL        TITL   PANDDA ANALYSIS GROUP DEPOSITION OF GROUND-STATE MODEL       
JRNL        REF    TO BE PUBLISHED                                              
JRNL        REFN                                                                
REMARK   2                                                                      
REMARK   2 RESOLUTION.    1.27 ANGSTROMS.                                       
REMARK   3                                                                      
REMARK   3 REFINEMENT.                                                          
REMARK   3   PROGRAM     : REFMAC 5.8.0238                                      
REMARK   3   AUTHORS     : MURSHUDOV,SKUBAK,LEBEDEV,PANNU,STEINER,              
REMARK   3               : NICHOLLS,WINN,LONG,VAGIN                             
REMARK   3                                                                      
REMARK   3    REFINEMENT TARGET : MAXIMUM LIKELIHOOD                            
REMARK   3                                                                      
REMARK   3  DATA USED IN REFINEMENT.                                            
REMARK   3   RESOLUTION RANGE HIGH (ANGSTROMS) : 1.27                           
REMARK   3   RESOLUTION RANGE LOW  (ANGSTROMS) : 54.63                          
REMARK   3   DATA CUTOFF            (SIGMA(F)) : 0.000                          
REMARK   3   COMPLETENESS FOR RANGE        (%) : 99.7                           
REMARK   3   NUMBER OF REFLECTIONS             : 55824                          
REMARK   3                                                                      
REMARK   3  FIT TO DATA USED IN REFINEMENT.                                     
REMARK   3   CROSS-VALIDATION METHOD          : THROUGHOUT                      
REMARK   3   FREE R VALUE TEST SET SELECTION  : RANDOM                          
REMARK   3   R VALUE     (WORKING + TEST SET) : 0.188                           
REMARK   3   R VALUE            (WORKING SET) : 0.187                           
REMARK   3   FREE R VALUE                     : 0.203                           
REMARK   3   FREE R VALUE TEST SET SIZE   (%) : 4.900                           
REMARK   3   FREE R VALUE TEST SET COUNT      : 2883                            
REMARK   3                                                                      
REMARK   3  FIT IN THE HIGHEST RESOLUTION BIN.                                  
REMARK   3   TOTAL NUMBER OF BINS USED           : 20                           
REMARK   3   BIN RESOLUTION RANGE HIGH       (A) : 1.27                         
REMARK   3   BIN RESOLUTION RANGE LOW        (A) : 1.30                         
REMARK   3   REFLECTION IN BIN     (WORKING SET) : 4079                         
REMARK   3   BIN COMPLETENESS (WORKING+TEST) (%) : 96.94                        
REMARK   3   BIN R VALUE           (WORKING SET) : 0.3450                       
REMARK   3   BIN FREE R VALUE SET COUNT          : 170                          
REMARK   3   BIN FREE R VALUE                    : 0.3290                       
REMARK   3                                                                      
REMARK   3  NUMBER OF NON-HYDROGEN ATOMS USED IN REFINEMENT.                    
REMARK   3   PROTEIN ATOMS            : 1190                                    
REMARK   3   NUCLEIC ACID ATOMS       : 0                                       
REMARK   3   HETEROGEN ATOMS          : 10                                      
REMARK   3   SOLVENT ATOMS            : 172                                     
REMARK   3                                                                      
REMARK   3  B VALUES.                                                           
REMARK   3   FROM WILSON PLOT           (A**2) : NULL                           
REMARK   3   MEAN B VALUE      (OVERALL, A**2) : 22.44                          
REMARK   3   OVERALL ANISOTROPIC B VALUE.                                       
REMARK   3    B11 (A**2) : 0.04000                                              
REMARK   3    B22 (A**2) : 0.04000                                              
REMARK   3    B33 (A**2) : -0.07000                                             
REMARK   3    B12 (A**2) : 0.00000                                              
REMARK   3    B13 (A**2) : 0.00000                                              
REMARK   3    B23 (A**2) : 0.00000                                              
REMARK   3                                                                      
REMARK   3  ESTIMATED OVERALL COORDINATE ERROR.                                 
REMARK   3   ESU BASED ON R VALUE                            (A): 0.041         
REMARK   3   ESU BASED ON FREE R VALUE                       (A): 0.042         
REMARK   3   ESU BASED ON MAXIMUM LIKELIHOOD                 (A): 0.033         
REMARK   3   ESU FOR B VALUES BASED ON MAXIMUM LIKELIHOOD (A**2): 0.783         
REMARK   3                                                                      
REMARK   3 CORRELATION COEFFICIENTS.                                            
REMARK   3   CORRELATION COEFFICIENT FO-FC      : 0.971                         
REMARK   3   CORRELATION COEFFICIENT FO-FC FREE : 0.965                         
REMARK   3                                                                      
REMARK   3  RMS DEVIATIONS FROM IDEAL VALUES        COUNT    RMS    WEIGHT      
REMARK   3   BOND LENGTHS REFINED ATOMS        (A):  1265 ; 0.017 ; 0.013       
REMARK   3   BOND LENGTHS OTHERS               (A):  1154 ; 0.001 ; 0.017       
REMARK   3   BOND ANGLES REFINED ATOMS   (DEGREES):  1713 ; 2.008 ; 1.642       
REMARK   3   BOND ANGLES OTHERS          (DEGREES):  2706 ; 1.870 ; 1.578       
REMARK   3   TORSION ANGLES, PERIOD 1    (DEGREES):   161 ; 8.432 ; 5.000       
REMARK   3   TORSION ANGLES, PERIOD 2    (DEGREES):    59 ;36.654 ;24.746       
REMARK   3   TORSION ANGLES, PERIOD 3    (DEGREES):   234 ;12.552 ;15.000       
REMARK   3   TORSION ANGLES, PERIOD 4    (DEGREES):     4 ; 7.617 ;15.000       
REMARK   3   CHIRAL-CENTER RESTRAINTS       (A**3):   160 ; 0.104 ; 0.200       
REMARK   3   GENERAL PLANES REFINED ATOMS      (A):  1414 ; 0.011 ; 0.020       
REMARK   3   GENERAL PLANES OTHERS             (A):   242 ; 0.002 ; 0.020       
REMARK   3   NON-BONDED CONTACTS REFINED ATOMS (A):  NULL ;  NULL ;  NULL       
REMARK   3   NON-BONDED CONTACTS OTHERS        (A):  NULL ;  NULL ;  NULL       
REMARK   3   NON-BONDED TORSION REFINED ATOMS  (A):  NULL ;  NULL ;  NULL       
REMARK   3   NON-BONDED TORSION OTHERS         (A):  NULL ;  NULL ;  NULL       
REMARK   3   H-BOND (X...Y) REFINED ATOMS      (A):  NULL ;  NULL ;  NULL       
REMARK   3   H-BOND (X...Y) OTHERS             (A):  NULL ;  NULL ;  NULL       
REMARK   3   POTENTIAL METAL-ION REFINED ATOMS (A):  NULL ;  NULL ;  NULL       
REMARK   3   POTENTIAL METAL-ION OTHERS        (A):  NULL ;  NULL ;  NULL       
REMARK   3   SYMMETRY VDW REFINED ATOMS        (A):  NULL ;  NULL ;  NULL       
REMARK   3   SYMMETRY VDW OTHERS               (A):  NULL ;  NULL ;  NULL       
REMARK   3   SYMMETRY H-BOND REFINED ATOMS     (A):  NULL ;  NULL ;  NULL       
REMARK   3   SYMMETRY H-BOND OTHERS            (A):  NULL ;  NULL ;  NULL       
REMARK   3   SYMMETRY METAL-ION REFINED ATOMS  (A):  NULL ;  NULL ;  NULL       
REMARK   3   SYMMETRY METAL-ION OTHERS         (A):  NULL ;  NULL ;  NULL       
REMARK   3                                                                      
REMARK   3  ISOTROPIC THERMAL FACTOR RESTRAINTS.     COUNT   RMS    WEIGHT      
REMARK   3   MAIN-CHAIN BOND REFINED ATOMS  (A**2):   632 ; 2.003 ; 2.147       
REMARK   3   MAIN-CHAIN BOND OTHER ATOMS    (A**2):   631 ; 1.985 ; 2.143       
REMARK   3   MAIN-CHAIN ANGLE REFINED ATOMS (A**2):   797 ; 3.018 ; 3.211       
REMARK   3   MAIN-CHAIN ANGLE OTHER ATOMS   (A**2):  NULL ;  NULL ;  NULL       
REMARK   3   SIDE-CHAIN BOND REFINED ATOMS  (A**2):  NULL ;  NULL ;  NULL       
REMARK   3   SIDE-CHAIN BOND OTHER ATOMS    (A**2):  NULL ;  NULL ;  NULL       
REMARK   3   SIDE-CHAIN ANGLE REFINED ATOMS (A**2):  NULL ;  NULL ;  NULL       
REMARK   3   SIDE-CHAIN ANGLE OTHER ATOMS   (A**2):  NULL ;  NULL ;  NULL       
REMARK   3   LONG RANGE B REFINED ATOMS     (A**2):  NULL ;  NULL ;  NULL       
REMARK   3   LONG RANGE B OTHER ATOMS       (A**2):  NULL ;  NULL ;  NULL       
REMARK   3                                                                      
REMARK   3 ANISOTROPIC THERMAL FACTOR RESTRAINTS.    COUNT   RMS   WEIGHT       
REMARK   3   RIGID-BOND RESTRAINTS          (A**2):  NULL ;  NULL ;  NULL       
REMARK   3   SPHERICITY; FREE ATOMS         (A**2):  NULL ;  NULL ;  NULL       
REMARK   3   SPHERICITY; BONDED ATOMS       (A**2):  NULL ;  NULL ;  NULL       
REMARK   3                                                                      
REMARK   3  NCS RESTRAINTS STATISTICS                                           
REMARK   3   NUMBER OF DIFFERENT NCS GROUPS : NULL                              
REMARK   3                                                                      
REMARK   3  TLS DETAILS                                                         
REMARK   3   NUMBER OF TLS GROUPS  : NULL                                       
REMARK   3                                                                      
REMARK   3  BULK SOLVENT MODELLING.                                             
REMARK   3   METHOD USED : MASK                                                 
REMARK   3   PARAMETERS FOR MASK CALCULATION                                    
REMARK   3   VDW PROBE RADIUS   : 1.20                                          
REMARK   3   ION PROBE RADIUS   : 0.80                                          
REMARK   3   SHRINKAGE RADIUS   : 0.80                                          
REMARK   3                                                                      
REMARK   3  OTHER REFINEMENT REMARKS: HYDROGENS HAVE BEEN ADDED IN THE RIDING   
REMARK   3  POSITIONS U VALUES : REFINED INDIVIDUALLY                           
REMARK   4                                                                      
REMARK   4 5R7W COMPLIES WITH FORMAT V. 3.30, 13-JUL-11                         
REMARK 100                                                                      
REMARK 100 THIS ENTRY HAS BEEN PROCESSED BY RCSB ON 06-MAR-20.                  
REMARK 100 THE DEPOSITION ID IS D_1001402881.                                   
REMARK 200                                                                      
REMARK 200 EXPERIMENTAL DETAILS                                                 
REMARK 200  EXPERIMENT TYPE                : X-RAY DIFFRACTION                  
REMARK 200  DATE OF DATA COLLECTION        : 23-JUL-19                          
REMARK 200  TEMPERATURE           (KELVIN) : 100                                
REMARK 200  PH                             : 7.9                                
REMARK 200  NUMBER OF CRYSTALS USED        : 1                                  
REMARK 200                                                                      
REMARK 200  SYNCHROTRON              (Y/N) : Y                                  
REMARK 200  RADIATION SOURCE               : DIAMOND                            
REMARK 200  BEAMLINE                       : I24                                
REMARK 200  X-RAY GENERATOR MODEL          : NULL                               
REMARK 200  MONOCHROMATIC OR LAUE    (M/L) : NULL                               
REMARK 200  WAVELENGTH OR RANGE        (A) : 0.96871                            
REMARK 200  MONOCHROMATOR                  : NULL                               
REMARK 200  OPTICS                         : NULL                               
REMARK 200                                                                      
REMARK 200  DETECTOR TYPE                  : PIXEL                              
REMARK 200  DETECTOR MANUFACTURER          : DECTRIS PILATUS3 6M                
REMARK 200  INTENSITY-INTEGRATION SOFTWARE : XDS                                
REMARK 200  DATA SCALING SOFTWARE          : AIMLESS 0.7.4                      
REMARK 200                                                                      
REMARK 200  NUMBER OF UNIQUE REFLECTIONS   : 58910                              
REMARK 200  RESOLUTION RANGE HIGH      (A) : 1.270                              
REMARK 200  RESOLUTION RANGE LOW       (A) : 54.570                             
REMARK 200  REJECTION CRITERIA  (SIGMA(I)) : NULL                               
REMARK 200                                                                      
REMARK 200 OVERALL.                                                             
REMARK 200  COMPLETENESS FOR RANGE     (%) : 100.0                              
REMARK 200  DATA REDUNDANCY                : 6.500                              
REMARK 200  R MERGE                    (I) : 0.04100                            
REMARK 200  R SYM                      (I) : NULL                               
REMARK 200  <I/SIGMA(I)> FOR THE DATA SET  : 17.6000                            
REMARK 200                                                                      
REMARK 200 IN THE HIGHEST RESOLUTION SHELL.                                     
REMARK 200  HIGHEST RESOLUTION SHELL, RANGE HIGH (A) : 1.27                     
REMARK 200  HIGHEST RESOLUTION SHELL, RANGE LOW  (A) : 1.34                     
REMARK 200  COMPLETENESS FOR SHELL     (%) : 100.0                              
REMARK 200  DATA REDUNDANCY IN SHELL       : 5.90                               
REMARK 200  R MERGE FOR SHELL          (I) : 1.62200                            
REMARK 200  R SYM FOR SHELL            (I) : NULL                               
REMARK 200  <I/SIGMA(I)> FOR SHELL         : NULL                               
REMARK 200                                                                      
REMARK 200 DIFFRACTION PROTOCOL: SINGLE WAVELENGTH                              
REMARK 200 METHOD USED TO DETERMINE THE STRUCTURE: FOURIER SYNTHESIS            
REMARK 200 SOFTWARE USED: REFMAC                                                
REMARK 200 STARTING MODEL: 2NVH                                                 
REMARK 200                                                                      
REMARK 200 REMARK: NULL                                                         
REMARK 280                                                                      
REMARK 280 CRYSTAL                                                              
REMARK 280 SOLVENT CONTENT, VS   (%): 62.10                                     
REMARK 280 MATTHEWS COEFFICIENT, VM (ANGSTROMS**3/DA): 3.25                     
REMARK 280                                                                      
REMARK 280 CRYSTALLIZATION CONDITIONS: 2.8M AMMONIUM SULPHATE, 0.1M TRIS        
REMARK 280  PH7.9, VAPOR DIFFUSION, SITTING DROP, TEMPERATURE 291K              
REMARK 290                                                                      
REMARK 290 CRYSTALLOGRAPHIC SYMMETRY                                            
REMARK 290 SYMMETRY OPERATORS FOR SPACE GROUP: P 43                             
REMARK 290                                                                      
REMARK 290      SYMOP   SYMMETRY                                                
REMARK 290     NNNMMM   OPERATOR                                                
REMARK 290       1555   X,Y,Z                                                   
REMARK 290       2555   -X,-Y,Z+1/2                                             
REMARK 290       3555   -Y,X,Z+3/4                                              
REMARK 290       4555   Y,-X,Z+1/4                                              
REMARK 290                                                                      
REMARK 290     WHERE NNN -> OPERATOR NUMBER                                     
REMARK 290           MMM -> TRANSLATION VECTOR                                  
REMARK 290                                                                      
REMARK 290 CRYSTALLOGRAPHIC SYMMETRY TRANSFORMATIONS                            
REMARK 290 THE FOLLOWING TRANSFORMATIONS OPERATE ON THE ATOM/HETATM             
REMARK 290 RECORDS IN THIS ENTRY TO PRODUCE CRYSTALLOGRAPHICALLY                
REMARK 290 RELATED MOLECULES.                                                   
REMARK 290   SMTRY1   1  1.000000  0.000000  0.000000        0.00000            
REMARK 290   SMTRY2   1  0.000000  1.000000  0.000000        0.00000            
REMARK 290   SMTRY3   1  0.000000  0.000000  1.000000        0.00000            
REMARK 290   SMTRY1   2 -1.000000  0.000000  0.000000        0.00000            
REMARK 290   SMTRY2   2  0.000000 -1.000000  0.000000        0.00000            
REMARK 290   SMTRY3   2  0.000000  0.000000  1.000000       37.91800            
REMARK 290   SMTRY1   3  0.000000 -1.000000  0.000000        0.00000            
REMARK 290   SMTRY2   3  1.000000  0.000000  0.000000        0.00000            
REMARK 290   SMTRY3   3  0.000000  0.000000  1.000000       56.87700            
REMARK 290   SMTRY1   4  0.000000  1.000000  0.000000        0.00000            
REMARK 290   SMTRY2   4 -1.000000  0.000000  0.000000        0.00000            
REMARK 290   SMTRY3   4  0.000000  0.000000  1.000000       18.95900            
REMARK 290                                                                      
REMARK 290 REMARK: NULL                                                         
REMARK 300                                                                      
REMARK 300 BIOMOLECULE: 1                                                       
REMARK 300 SEE REMARK 350 FOR THE AUTHOR PROVIDED AND/OR PROGRAM                
REMARK 300 GENERATED ASSEMBLY INFORMATION FOR THE STRUCTURE IN                  
REMARK 300 THIS ENTRY. THE REMARK MAY ALSO PROVIDE INFORMATION ON               
REMARK 300 BURIED SURFACE AREA.                                                 
REMARK 350                                                                      
REMARK 350 COORDINATES FOR A COMPLETE MULTIMER REPRESENTING THE KNOWN           
REMARK 350 BIOLOGICALLY SIGNIFICANT OLIGOMERIZATION STATE OF THE                
REMARK 350 MOLECULE CAN BE GENERATED BY APPLYING BIOMT TRANSFORMATIONS          
REMARK 350 GIVEN BELOW.  BOTH NON-CRYSTALLOGRAPHIC AND                          
REMARK 350 CRYSTALLOGRAPHIC OPERATIONS ARE GIVEN.                               
REMARK 350                                                                      
REMARK 350 BIOMOLECULE: 1                                                       
REMARK 350 AUTHOR DETERMINED BIOLOGICAL UNIT: MONOMERIC                         
REMARK 350 SOFTWARE DETERMINED QUATERNARY STRUCTURE: MONOMERIC                  
REMARK 350 SOFTWARE USED: PISA                                                  
REMARK 350 APPLY THE FOLLOWING TO CHAINS: A                                     
REMARK 350   BIOMT1   1  1.000000  0.000000  0.000000        0.00000            
REMARK 350   BIOMT2   1  0.000000  1.000000  0.000000        0.00000            
REMARK 350   BIOMT3   1  0.000000  0.000000  1.000000        0.00000            
REMARK 465                                                                      
REMARK 465 MISSING RESIDUES                                                     
REMARK 465 THE FOLLOWING RESIDUES WERE NOT LOCATED IN THE                       
REMARK 465 EXPERIMENT. (M=MODEL NUMBER; RES=RESIDUE NAME; C=CHAIN               
REMARK 465 IDENTIFIER; SSSEQ=SEQUENCE NUMBER; I=INSERTION CODE.)                
REMARK 465                                                                      
REMARK 465   M RES C SSSEQI                                                     
REMARK 465     SER A   153                                                      
REMARK 470                                                                      
REMARK 470 MISSING ATOM                                                         
REMARK 470 THE FOLLOWING RESIDUES HAVE MISSING ATOMS (M=MODEL NUMBER;           
REMARK 470 RES=RESIDUE NAME; C=CHAIN IDENTIFIER; SSEQ=SEQUENCE NUMBER;          
REMARK 470 I=INSERTION CODE):                                                   
REMARK 470   M RES CSSEQI  ATOMS                                                
REMARK 470     ALA A   1    CB                                                  
REMARK 470     GLN A  34    CG   CD   OE1  NE2                                  
REMARK 470     GLU A  37    CG   CD   OE1  OE2                                  
REMARK 470     LYS A  55    CD   CE   NZ                                        
REMARK 470     LYS A  93    CE   NZ                                             
REMARK 470     GLU A 105    CG   CD   OE1  OE2                                  
REMARK 470     GLN A 141    CG   CD   OE1  NE2                                  
REMARK 500                                                                      
REMARK 500 GEOMETRY AND STEREOCHEMISTRY                                         
REMARK 500 SUBTOPIC: CLOSE CONTACTS IN SAME ASYMMETRIC UNIT                     
REMARK 500                                                                      
REMARK 500 THE FOLLOWING ATOMS ARE IN CLOSE CONTACT.                            
REMARK 500                                                                      
REMARK 500  ATM1  RES C  SSEQI   ATM2  RES C  SSEQI           DISTANCE          
REMARK 500   O    HOH A   406     O    HOH A   445              1.77            
REMARK 500                                                                      
REMARK 500 REMARK: NULL                                                         
REMARK 500                                                                      
REMARK 500 GEOMETRY AND STEREOCHEMISTRY                                         
REMARK 500 SUBTOPIC: COVALENT BOND LENGTHS                                      
REMARK 500                                                                      
REMARK 500 THE STEREOCHEMICAL PARAMETERS OF THE FOLLOWING RESIDUES              
REMARK 500 HAVE VALUES WHICH DEVIATE FROM EXPECTED VALUES BY MORE               
REMARK 500 THAN 6*RMSD (M=MODEL NUMBER; RES=RESIDUE NAME; C=CHAIN               
REMARK 500 IDENTIFIER; SSEQ=SEQUENCE NUMBER; I=INSERTION CODE).                 
REMARK 500                                                                      
REMARK 500 STANDARD TABLE:                                                      
REMARK 500 FORMAT: (10X,I3,1X,2(A3,1X,A1,I4,A1,1X,A4,3X),1X,F6.3)               
REMARK 500                                                                      
REMARK 500 EXPECTED VALUES PROTEIN: ENGH AND HUBER, 1999                        
REMARK 500 EXPECTED VALUES NUCLEIC ACID: CLOWNEY ET AL 1996                     
REMARK 500                                                                      
REMARK 500  M RES CSSEQI ATM1   RES CSSEQI ATM2   DEVIATION                     
REMARK 500    GLU A 111   CD    GLU A 111   OE2    -0.083                       
REMARK 500    GLU A 128   CD    GLU A 128   OE1    -0.077                       
REMARK 500                                                                      
REMARK 500 REMARK: NULL                                                         
REMARK 500                                                                      
REMARK 500 GEOMETRY AND STEREOCHEMISTRY                                         
REMARK 500 SUBTOPIC: COVALENT BOND ANGLES                                       
REMARK 500                                                                      
REMARK 500 THE STEREOCHEMICAL PARAMETERS OF THE FOLLOWING RESIDUES              
REMARK 500 HAVE VALUES WHICH DEVIATE FROM EXPECTED VALUES BY MORE               
REMARK 500 THAN 6*RMSD (M=MODEL NUMBER; RES=RESIDUE NAME; C=CHAIN               
REMARK 500 IDENTIFIER; SSEQ=SEQUENCE NUMBER; I=INSERTION CODE).                 
REMARK 500                                                                      
REMARK 500 STANDARD TABLE:                                                      
REMARK 500 FORMAT: (10X,I3,1X,A3,1X,A1,I4,A1,3(1X,A4,2X),12X,F5.1)              
REMARK 500                                                                      
REMARK 500 EXPECTED VALUES PROTEIN: ENGH AND HUBER, 1999                        
REMARK 500 EXPECTED VALUES NUCLEIC ACID: CLOWNEY ET AL 1996                     
REMARK 500                                                                      
REMARK 500  M RES CSSEQI ATM1   ATM2   ATM3                                     
REMARK 500    ARG A   4   NE  -  CZ  -  NH1 ANGL. DEV. =   3.2 DEGREES          
REMARK 500    ARG A   4   NE  -  CZ  -  NH2 ANGL. DEV. =  -3.6 DEGREES          
REMARK 500    MET A  36   CG  -  SD  -  CE  ANGL. DEV. = -14.1 DEGREES          
REMARK 500                                                                      
REMARK 500 REMARK: NULL                                                         
REMARK 525                                                                      
REMARK 525 SOLVENT                                                              
REMARK 525                                                                      
REMARK 525 THE SOLVENT MOLECULES HAVE CHAIN IDENTIFIERS THAT                    
REMARK 525 INDICATE THE POLYMER CHAIN WITH WHICH THEY ARE MOST                  
REMARK 525 CLOSELY ASSOCIATED. THE REMARK LISTS ALL THE SOLVENT                 
REMARK 525 MOLECULES WHICH ARE MORE THAN 5A AWAY FROM THE                       
REMARK 525 NEAREST POLYMER CHAIN (M = MODEL NUMBER;                             
REMARK 525 RES=RESIDUE NAME; C=CHAIN IDENTIFIER; SSEQ=SEQUENCE                  
REMARK 525 NUMBER; I=INSERTION CODE):                                           
REMARK 525                                                                      
REMARK 525  M RES CSSEQI                                                        
REMARK 525    HOH A 472        DISTANCE =  6.17 ANGSTROMS                       
REMARK 800                                                                      
REMARK 800 SITE                                                                 
REMARK 800 SITE_IDENTIFIER: AC1                                                 
REMARK 800 EVIDENCE_CODE: SOFTWARE                                              
REMARK 800 SITE_DESCRIPTION: binding site for residue SO4 A 201                 
REMARK 800                                                                      
REMARK 800 SITE_IDENTIFIER: AC2                                                 
REMARK 800 EVIDENCE_CODE: SOFTWARE                                              
REMARK 800 SITE_DESCRIPTION: binding site for residue SO4 A 202                 
DBREF  5R7W A    1   153  UNP    P01584   IL1B_HUMAN     117    269             
SEQRES   1 A  153  ALA PRO VAL ARG SER LEU ASN CYS THR LEU ARG ASP SER          
SEQRES   2 A  153  GLN GLN LYS SER LEU VAL MET SER GLY PRO TYR GLU LEU          
SEQRES   3 A  153  LYS ALA LEU HIS LEU GLN GLY GLN ASP MET GLU GLN GLN          
SEQRES   4 A  153  VAL VAL PHE SER MET SER PHE VAL GLN GLY GLU GLU SER          
SEQRES   5 A  153  ASN ASP LYS ILE PRO VAL ALA LEU GLY LEU LYS GLU LYS          
SEQRES   6 A  153  ASN LEU TYR LEU SER CYS VAL LEU LYS ASP ASP LYS PRO          
SEQRES   7 A  153  THR LEU GLN LEU GLU SER VAL ASP PRO LYS ASN TYR PRO          
SEQRES   8 A  153  LYS LYS LYS MET GLU LYS ARG PHE VAL PHE ASN LYS ILE          
SEQRES   9 A  153  GLU ILE ASN ASN LYS LEU GLU PHE GLU SER ALA GLN PHE          
SEQRES  10 A  153  PRO ASN TRP TYR ILE SER THR SER GLN ALA GLU ASN MET          
SEQRES  11 A  153  PRO VAL PHE LEU GLY GLY THR LYS GLY GLY GLN ASP ILE          
SEQRES  12 A  153  THR ASP PHE THR MET GLN PHE VAL SER SER                      
HET    SO4  A 201       5                                                       
HET    SO4  A 202       5                                                       
HETNAM     SO4 SULFATE ION                                                      
FORMUL   2  SO4    2(O4 S 2-)                                                   
FORMUL   4  HOH   *172(H2 O)                                                    
HELIX    1 AA1 GLN A   32  GLN A   39  5                                   8    
HELIX    2 AA2 GLU A   96  PHE A   99  5                                   4    
SHEET    1 AA1 7 ARG A   4  ASP A  12  0                                        
SHEET    2 AA1 7 PHE A  42  PHE A  46 -1  O  PHE A  42   N  CYS A   8           
SHEET    3 AA1 7 LYS A  55  LEU A  62 -1  O  GLY A  61   N  SER A  43           
SHEET    4 AA1 7 PHE A 101  ILE A 106 -1  O  PHE A 101   N  VAL A  58           
SHEET    5 AA1 7 LYS A 109  SER A 114 -1  O  GLU A 113   N  ASN A 102           
SHEET    6 AA1 7 PHE A 146  PHE A 150 -1  O  PHE A 146   N  LEU A 110           
SHEET    7 AA1 7 ARG A   4  ASP A  12 -1  N  ARG A  11   O  THR A 147           
SHEET    1 AA2 3 SER A  17  MET A  20  0                                        
SHEET    2 AA2 3 LEU A  26  LEU A  29 -1  O  LEU A  29   N  SER A  17           
SHEET    3 AA2 3 MET A 130  PRO A 131 -1  O  MET A 130   N  ALA A  28           
SHEET    1 AA3 2 LEU A  67  LYS A  74  0                                        
SHEET    2 AA3 2 LYS A  77  SER A  84 -1  O  GLN A  81   N  SER A  70           
SHEET    1 AA4 2 TYR A 121  SER A 123  0                                        
SHEET    2 AA4 2 PHE A 133  GLY A 135 -1  O  GLY A 135   N  TYR A 121           
CISPEP   1 TYR A   90    PRO A   91          0        -6.35                     
SITE     1 AC1  5 ALA A   1  VAL A   3  LYS A  92  LYS A  93                    
SITE     2 AC1  5 HOH A 311                                                     
SITE     1 AC2  4 ARG A  98  HOH A 307  HOH A 357  HOH A 362                    
CRYST1   54.572   54.572   75.836  90.00  90.00  90.00 P 43          4          
ORIGX1      1.000000  0.000000  0.000000        0.00000                         
ORIGX2      0.000000  1.000000  0.000000        0.00000                         
ORIGX3      0.000000  0.000000  1.000000        0.00000                         
SCALE1      0.018324  0.000000  0.000000        0.00000                         
SCALE2      0.000000  0.018324  0.000000        0.00000                         
SCALE3      0.000000  0.000000  0.013186        0.00000                         
ATOM      1  N   ALA A   1      29.175  19.624  48.267  1.00 64.03           N  
ATOM      2  CA  ALA A   1      30.360  19.012  47.618  1.00 59.62           C  
ATOM      3  C   ALA A   1      30.940  17.962  48.556  1.00 57.47           C  
ATOM      4  O   ALA A   1      30.222  17.397  49.380  1.00 51.92           O  
ATOM      5  N   PRO A   2      32.253  17.663  48.461  1.00 56.30           N  
ATOM      6  CA  PRO A   2      32.875  16.712  49.370  1.00 55.38           C  
ATOM      7  C   PRO A   2      33.018  17.415  50.724  1.00 47.73           C  
ATOM      8  O   PRO A   2      33.215  18.611  50.761  1.00 51.03           O  
ATOM      9  CB  PRO A   2      34.233  16.376  48.740  1.00 57.64           C  
ATOM     10  CG  PRO A   2      34.553  17.599  47.889  1.00 60.71           C  
ATOM     11  CD  PRO A   2      33.220  18.226  47.503  1.00 58.74           C  
ATOM     12  N   VAL A   3      32.844  16.669  51.800  1.00 37.17           N  
ATOM     13  CA  VAL A   3      33.156  17.157  53.173  1.00 28.53           C  
ATOM     14  C   VAL A   3      34.595  17.662  53.147  1.00 25.80           C  
ATOM     15  O   VAL A   3      35.458  17.124  52.445  1.00 27.75           O  
ATOM     16  CB  VAL A   3      32.908  16.034  54.199  1.00 29.61           C  
ATOM     17  CG1 VAL A   3      33.764  14.832  53.841  1.00 32.63           C  
ATOM     18  CG2 VAL A   3      33.127  16.514  55.619  1.00 28.30           C  
ATOM     19  N   ARG A   4      34.855  18.676  53.963  1.00 20.19           N  
ATOM     20  CA  ARG A   4      36.164  19.261  54.144  1.00 20.34           C  
ATOM     21  C   ARG A   4      36.805  18.709  55.423  1.00 19.01           C  
ATOM     22  O   ARG A   4      36.103  18.589  56.466  1.00 19.79           O  
ATOM     23  CB  ARG A   4      35.967  20.759  54.287  1.00 21.39           C  
ATOM     24  CG  ARG A   4      35.594  21.387  52.941  1.00 25.22           C  
ATOM     25  CD  ARG A   4      36.127  22.827  52.787  1.00 28.02           C  
ATOM     26  NE  ARG A   4      35.278  23.598  53.612  1.00 27.41           N  
ATOM     27  CZ  ARG A   4      35.434  24.868  53.991  1.00 25.45           C  
ATOM     28  NH1 ARG A   4      36.543  25.553  53.801  1.00 22.63           N  
ATOM     29  NH2 ARG A   4      34.470  25.390  54.704  1.00 27.54           N  
ATOM     30  N   SER A   5      38.091  18.438  55.353  1.00 22.10           N  
ATOM     31  CA  SER A   5      38.846  17.767  56.452  1.00 21.50           C  
ATOM     32  C   SER A   5      40.245  18.346  56.552  1.00 24.88           C  
ATOM     33  O   SER A   5      40.858  18.752  55.500  1.00 25.93           O  
ATOM     34  CB  SER A   5      38.925  16.292  56.198  1.00 24.60           C  
ATOM     35  OG  SER A   5      37.640  15.708  55.938  1.00 24.61           O  
ATOM     36  N   LEU A   6      40.790  18.341  57.747  1.00 25.08           N  
ATOM     37  CA  LEU A   6      42.186  18.750  58.008  1.00 24.19           C  
ATOM     38  C   LEU A   6      42.921  17.654  58.739  1.00 24.67           C  
ATOM     39  O   LEU A   6      42.368  17.098  59.682  1.00 22.46           O  
ATOM     40  CB  LEU A   6      42.204  20.042  58.823  1.00 23.14           C  
ATOM     41  CG  LEU A   6      41.833  21.330  58.115  1.00 28.84           C  
ATOM     42  CD1 LEU A   6      41.740  22.419  59.159  1.00 28.24           C  
ATOM     43  CD2 LEU A   6      42.782  21.720  57.005  1.00 30.50           C  
ATOM     44  N   ASN A   7      44.150  17.384  58.385  1.00 21.30           N  
ATOM     45  CA  ASN A   7      45.035  16.507  59.131  1.00 22.96           C  
ATOM     46  C   ASN A   7      45.576  17.255  60.329  1.00 20.79           C  
ATOM     47  O   ASN A   7      46.020  18.422  60.272  1.00 19.30           O  
ATOM     48  CB  ASN A   7      46.180  15.981  58.293  1.00 27.01           C  
ATOM     49  CG  ASN A   7      45.679  15.260  57.057  1.00 36.21           C  
ATOM     50  OD1 ASN A   7      44.710  14.513  57.155  1.00 32.84           O  
ATOM     51  ND2 ASN A   7      46.299  15.541  55.918  1.00 45.98           N  
ATOM     52  N   CYS A   8      45.571  16.599  61.475  1.00 18.27           N  
ATOM     53  CA  CYS A   8      46.064  17.214  62.708  1.00 18.83           C  
ATOM     54  C   CYS A   8      46.417  16.193  63.764  1.00 18.03           C  
ATOM     55  O   CYS A   8      46.040  15.032  63.681  1.00 19.08           O  
ATOM     56  CB  CYS A   8      45.025  18.149  63.267  1.00 17.45           C  
ATOM     57  SG  CYS A   8      43.442  17.348  63.729  1.00 21.42           S  
ATOM     58  N   THR A   9      47.133  16.630  64.754  1.00 17.43           N  
ATOM     59  CA  THR A   9      47.329  15.925  66.026  1.00 17.31           C  
ATOM     60  C   THR A   9      46.632  16.736  67.113  1.00 15.96           C  
ATOM     61  O   THR A   9      46.408  17.939  66.988  1.00 15.94           O  
ATOM     62  CB  THR A   9      48.786  15.610  66.341  1.00 17.31           C  
ATOM     63  OG1 THR A   9      49.537  16.847  66.360  1.00 18.76           O  
ATOM     64  CG2 THR A   9      49.406  14.705  65.324  1.00 19.55           C  
ATOM     65  N   LEU A  10      46.422  16.039  68.235  1.00 15.41           N  
ATOM     66  CA  LEU A  10      45.887  16.655  69.461  1.00 15.55           C  
ATOM     67  C   LEU A  10      46.850  16.401  70.608  1.00 15.99           C  
ATOM     68  O   LEU A  10      47.328  15.283  70.721  1.00 17.27           O  
ATOM     69  CB  LEU A  10      44.493  16.130  69.798  1.00 17.17           C  
ATOM     70  CG  LEU A  10      43.401  16.344  68.747  1.00 17.36           C  
ATOM     71  CD1 LEU A  10      42.106  15.627  69.185  1.00 19.42           C  
ATOM     72  CD2 LEU A  10      43.143  17.806  68.526  1.00 18.54           C  
ATOM     73  N   ARG A  11      46.971  17.344  71.514  1.00 16.70           N  
ATOM     74  CA  ARG A  11      47.598  17.056  72.824  1.00 18.31           C  
ATOM     75  C   ARG A  11      46.728  17.641  73.916  1.00 16.24           C  
ATOM     76  O   ARG A  11      46.067  18.676  73.699  1.00 17.75           O  
ATOM     77  CB  ARG A  11      49.010  17.653  72.918  1.00 18.75           C  
ATOM     78  CG  ARG A  11      49.983  16.990  71.960  1.00 19.58           C  
ATOM     79  CD  ARG A  11      51.392  17.379  72.388  1.00 23.25           C  
ATOM     80  NE AARG A  11      51.830  18.484  71.619  0.39 25.88           N  
ATOM     81  NE BARG A  11      51.735  18.768  72.046  0.61 22.92           N  
ATOM     82  CZ AARG A  11      52.307  18.331  70.392  0.39 23.88           C  
ATOM     83  CZ BARG A  11      52.250  19.242  70.892  0.61 20.39           C  
ATOM     84  NH1AARG A  11      52.362  17.138  69.813  0.39 29.79           N  
ATOM     85  NH1BARG A  11      52.492  18.416  69.895  0.61 24.54           N  
ATOM     86  NH2AARG A  11      52.713  19.388  69.725  0.39 24.53           N  
ATOM     87  NH2BARG A  11      52.501  20.551  70.776  0.61 30.36           N  
ATOM     88  N   ASP A  12      46.704  17.022  75.059  1.00 16.64           N  
ATOM     89  CA  ASP A  12      45.947  17.541  76.219  1.00 16.70           C  
ATOM     90  C   ASP A  12      46.713  18.736  76.819  1.00 17.38           C  
ATOM     91  O   ASP A  12      47.779  19.099  76.353  1.00 17.77           O  
ATOM     92  CB  ASP A  12      45.578  16.419  77.159  1.00 16.62           C  
ATOM     93  CG  ASP A  12      46.672  15.919  78.079  1.00 15.97           C  
ATOM     94  OD1 ASP A  12      47.735  16.600  78.151  1.00 17.72           O  
ATOM     95  OD2 ASP A  12      46.437  14.855  78.649  1.00 16.45           O  
ATOM     96  N   SER A  13      46.102  19.372  77.801  1.00 18.94           N  
ATOM     97  CA  SER A  13      46.653  20.634  78.341  1.00 19.43           C  
ATOM     98  C   SER A  13      47.867  20.357  79.223  1.00 20.26           C  
ATOM     99  O   SER A  13      48.510  21.323  79.628  1.00 21.95           O  
ATOM    100  CB  SER A  13      45.608  21.436  79.017  1.00 22.89           C  
ATOM    101  OG  SER A  13      45.031  20.727  80.051  1.00 24.98           O  
ATOM    102  N   GLN A  14      48.201  19.105  79.495  1.00 18.63           N  
ATOM    103  CA  GLN A  14      49.510  18.700  80.032  1.00 18.35           C  
ATOM    104  C   GLN A  14      50.460  18.286  78.960  1.00 20.07           C  
ATOM    105  O   GLN A  14      51.530  17.661  79.243  1.00 21.87           O  
ATOM    106  CB  GLN A  14      49.379  17.643  81.118  1.00 21.29           C  
ATOM    107  CG  GLN A  14      48.923  18.202  82.427  1.00 23.06           C  
ATOM    108  CD  GLN A  14      49.925  19.194  83.027  1.00 25.67           C  
ATOM    109  OE1 GLN A  14      51.180  19.168  82.890  1.00 22.12           O  
ATOM    110  NE2 GLN A  14      49.388  20.174  83.734  1.00 33.20           N  
ATOM    111  N   GLN A  15      50.171  18.600  77.723  1.00 18.89           N  
ATOM    112  CA  GLN A  15      50.989  18.320  76.555  1.00 19.65           C  
ATOM    113  C   GLN A  15      51.226  16.812  76.423  1.00 18.85           C  
ATOM    114  O   GLN A  15      52.230  16.436  75.841  1.00 18.93           O  
ATOM    115  CB  GLN A  15      52.301  19.107  76.620  1.00 22.29           C  
ATOM    116  CG  GLN A  15      52.101  20.605  76.608  1.00 28.27           C  
ATOM    117  CD  GLN A  15      51.973  21.181  75.224  1.00 31.30           C  
ATOM    118  OE1 GLN A  15      51.451  20.577  74.282  1.00 28.49           O  
ATOM    119  NE2 GLN A  15      52.495  22.383  75.068  1.00 36.09           N  
ATOM    120  N   LYS A  16      50.258  16.015  76.834  1.00 17.99           N  
ATOM    121  CA  LYS A  16      50.298  14.564  76.536  1.00 16.48           C  
ATOM    122  C   LYS A  16      49.790  14.297  75.138  1.00 16.53           C  
ATOM    123  O   LYS A  16      48.740  14.887  74.734  1.00 17.49           O  
ATOM    124  CB  LYS A  16      49.527  13.735  77.552  1.00 16.16           C  
ATOM    125  CG  LYS A  16      50.081  13.894  78.969  1.00 17.14           C  
ATOM    126  CD  LYS A  16      49.813  12.773  79.881  1.00 19.73           C  
ATOM    127  CE  LYS A  16      48.372  12.482  80.152  1.00 19.20           C  
ATOM    128  NZ  LYS A  16      47.641  13.621  80.752  1.00 18.41           N  
ATOM    129  N   SER A  17      50.525  13.551  74.347  1.00 16.55           N  
ATOM    130  CA  SER A  17      50.187  13.079  73.008  1.00 16.74           C  
ATOM    131  C   SER A  17      49.299  11.828  73.110  1.00 16.15           C  
ATOM    132  O   SER A  17      49.211  11.162  74.145  1.00 17.36           O  
ATOM    133  CB  SER A  17      51.458  12.771  72.245  1.00 18.97           C  
ATOM    134  OG  SER A  17      52.205  13.941  71.973  1.00 19.27           O  
ATOM    135  N   LEU A  18      48.574  11.592  72.008  1.00 17.26           N  
ATOM    136  CA  LEU A  18      47.626  10.442  71.893  1.00 17.22           C  
ATOM    137  C   LEU A  18      48.232   9.384  70.987  1.00 17.13           C  
ATOM    138  O   LEU A  18      48.701   9.716  69.879  1.00 18.21           O  
ATOM    139  CB  LEU A  18      46.285  10.934  71.353  1.00 16.60           C  
ATOM    140  CG  LEU A  18      45.644  12.110  72.082  1.00 16.62           C  
ATOM    141  CD1 LEU A  18      44.239  12.343  71.563  1.00 16.72           C  
ATOM    142  CD2 LEU A  18      45.696  11.937  73.588  1.00 16.87           C  
ATOM    143  N   VAL A  19      48.213   8.171  71.468  1.00 17.42           N  
ATOM    144  CA  VAL A  19      48.739   6.976  70.744  1.00 18.38           C  
ATOM    145  C   VAL A  19      47.676   5.876  70.768  1.00 18.89           C  
ATOM    146  O   VAL A  19      46.812   5.826  71.625  1.00 17.95           O  
ATOM    147  CB  VAL A  19      50.066   6.514  71.393  1.00 20.03           C  
ATOM    148  CG1 VAL A  19      51.110   7.607  71.311  1.00 22.72           C  
ATOM    149  CG2 VAL A  19      49.889   5.984  72.827  1.00 21.37           C  
ATOM    150  N   MET A  20      47.820   4.914  69.850  1.00 20.23           N  
ATOM    151  CA  MET A  20      47.016   3.682  69.931  1.00 20.39           C  
ATOM    152  C   MET A  20      47.340   2.823  71.142  1.00 22.69           C  
ATOM    153  O   MET A  20      48.483   2.787  71.621  1.00 25.25           O  
ATOM    154  CB  MET A  20      47.197   2.823  68.680  1.00 21.20           C  
ATOM    155  CG  MET A  20      46.809   3.534  67.400  1.00 21.16           C  
ATOM    156  SD  MET A  20      45.154   4.089  67.337  1.00 24.31           S  
ATOM    157  CE AMET A  20      44.409   2.740  66.411  0.29 23.75           C  
ATOM    158  CE BMET A  20      44.243   2.576  67.588  0.71 21.99           C  
ATOM    159  N   SER A  21      46.304   2.196  71.633  1.00 21.71           N  
ATOM    160  CA  SER A  21      46.318   1.254  72.779  1.00 26.88           C  
ATOM    161  C   SER A  21      45.557  -0.003  72.346  1.00 25.82           C  
ATOM    162  O   SER A  21      44.386  -0.106  72.622  1.00 29.07           O  
ATOM    163  CB  SER A  21      45.720   1.887  73.991  1.00 28.84           C  
ATOM    164  OG  SER A  21      45.909   1.010  75.108  1.00 33.87           O  
ATOM    165  N   GLY A  22      46.216  -0.834  71.566  1.00 27.39           N  
ATOM    166  CA  GLY A  22      45.487  -1.877  70.816  1.00 28.49           C  
ATOM    167  C   GLY A  22      44.665  -1.253  69.697  1.00 25.28           C  
ATOM    168  O   GLY A  22      44.863  -0.093  69.331  1.00 27.16           O  
ATOM    169  N   PRO A  23      43.753  -2.028  69.076  1.00 25.30           N  
ATOM    170  CA  PRO A  23      43.087  -1.583  67.861  1.00 22.18           C  
ATOM    171  C   PRO A  23      41.955  -0.577  68.025  1.00 23.44           C  
ATOM    172  O   PRO A  23      41.711   0.163  67.105  1.00 22.67           O  
ATOM    173  CB  PRO A  23      42.543  -2.919  67.293  1.00 22.58           C  
ATOM    174  CG  PRO A  23      42.393  -3.798  68.490  1.00 23.13           C  
ATOM    175  CD  PRO A  23      43.571  -3.468  69.369  1.00 25.59           C  
ATOM    176  N   TYR A  24      41.355  -0.489  69.207  1.00 21.05           N  
ATOM    177  CA  TYR A  24      40.107   0.295  69.362  1.00 21.64           C  
ATOM    178  C   TYR A  24      40.097   1.256  70.586  1.00 20.67           C  
ATOM    179  O   TYR A  24      39.042   1.690  71.013  1.00 22.93           O  
ATOM    180  CB  TYR A  24      38.875  -0.617  69.346  1.00 21.43           C  
ATOM    181  CG  TYR A  24      38.740  -1.339  68.017  1.00 23.83           C  
ATOM    182  CD1 TYR A  24      38.300  -0.670  66.896  1.00 22.93           C  
ATOM    183  CD2 TYR A  24      38.985  -2.690  67.913  1.00 27.12           C  
ATOM    184  CE1 TYR A  24      38.238  -1.264  65.644  1.00 28.61           C  
ATOM    185  CE2 TYR A  24      38.893  -3.309  66.670  1.00 24.76           C  
ATOM    186  CZ  TYR A  24      38.518  -2.595  65.552  1.00 26.79           C  
ATOM    187  OH  TYR A  24      38.477  -3.145  64.270  1.00 27.31           O  
ATOM    188  N   GLU A  25      41.269   1.618  71.002  1.00 21.08           N  
ATOM    189  CA  GLU A  25      41.427   2.563  72.135  1.00 19.15           C  
ATOM    190  C   GLU A  25      42.629   3.427  71.837  1.00 18.25           C  
ATOM    191  O   GLU A  25      43.614   3.013  71.208  1.00 19.53           O  
ATOM    192  CB  GLU A  25      41.644   1.737  73.412  1.00 26.17           C  
ATOM    193  CG  GLU A  25      41.603   2.510  74.725  1.00 30.10           C  
ATOM    194  CD  GLU A  25      41.478   1.595  75.938  1.00 33.60           C  
ATOM    195  OE1 GLU A  25      40.370   1.463  76.445  1.00 41.57           O  
ATOM    196  OE2 GLU A  25      42.502   1.059  76.339  1.00 39.41           O  
ATOM    197  N   LEU A  26      42.597   4.625  72.434  1.00 19.17           N  
ATOM    198  CA  LEU A  26      43.726   5.567  72.500  1.00 17.54           C  
ATOM    199  C   LEU A  26      44.162   5.695  73.960  1.00 16.27           C  
ATOM    200  O   LEU A  26      43.357   5.540  74.835  1.00 17.69           O  
ATOM    201  CB  LEU A  26      43.324   6.952  71.981  1.00 17.89           C  
ATOM    202  CG  LEU A  26      42.788   7.039  70.557  1.00 18.22           C  
ATOM    203  CD1 LEU A  26      42.395   8.464  70.184  1.00 21.13           C  
ATOM    204  CD2 LEU A  26      43.807   6.546  69.577  1.00 22.83           C  
ATOM    205  N   LYS A  27      45.446   6.036  74.109  1.00 17.34           N  
ATOM    206  CA  LYS A  27      45.980   6.391  75.435  1.00 17.64           C  
ATOM    207  C   LYS A  27      46.797   7.673  75.296  1.00 17.22           C  
ATOM    208  O   LYS A  27      47.195   8.043  74.206  1.00 17.47           O  
ATOM    209  CB  LYS A  27      46.767   5.260  76.078  1.00 21.64           C  
ATOM    210  CG  LYS A  27      47.969   4.843  75.330  1.00 23.67           C  
ATOM    211  CD  LYS A  27      48.611   3.601  75.975  1.00 28.94           C  
ATOM    212  CE  LYS A  27      49.868   3.156  75.259  1.00 34.53           C  
ATOM    213  NZ  LYS A  27      50.478   1.998  75.966  1.00 35.19           N  
ATOM    214  N   ALA A  28      47.063   8.320  76.427  1.00 17.24           N  
ATOM    215  CA  ALA A  28      47.738   9.622  76.429  1.00 16.61           C  
ATOM    216  C   ALA A  28      49.021   9.506  77.248  1.00 16.82           C  
ATOM    217  O   ALA A  28      48.998   8.960  78.363  1.00 19.28           O  
ATOM    218  CB  ALA A  28      46.797  10.688  76.977  1.00 17.09           C  
ATOM    219  N   LEU A  29      50.075   9.980  76.657  1.00 17.20           N  
ATOM    220  CA  LEU A  29      51.350   9.993  77.378  1.00 18.60           C  
ATOM    221  C   LEU A  29      52.217  11.125  76.892  1.00 17.54           C  
ATOM    222  O   LEU A  29      52.091  11.688  75.795  1.00 17.52           O  
ATOM    223  CB  LEU A  29      51.997   8.635  77.205  1.00 24.31           C  
ATOM    224  CG  LEU A  29      52.781   8.443  75.939  1.00 25.27           C  
ATOM    225  CD1 LEU A  29      53.667   7.172  76.031  1.00 33.63           C  
ATOM    226  CD2 LEU A  29      51.918   8.396  74.715  1.00 29.54           C  
ATOM    227  N   HIS A  30      53.197  11.445  77.734  1.00 20.61           N  
ATOM    228  CA  HIS A  30      54.214  12.437  77.399  1.00 20.62           C  
ATOM    229  C   HIS A  30      55.190  11.863  76.392  1.00 23.61           C  
ATOM    230  O   HIS A  30      55.821  10.874  76.710  1.00 29.99           O  
ATOM    231  CB  HIS A  30      54.936  12.853  78.670  1.00 22.25           C  
ATOM    232  CG  HIS A  30      54.144  13.741  79.529  1.00 19.52           C  
ATOM    233  ND1 HIS A  30      53.343  13.302  80.548  1.00 19.48           N  
ATOM    234  CD2 HIS A  30      54.017  15.082  79.545  1.00 22.45           C  
ATOM    235  CE1 HIS A  30      52.814  14.255  81.177  1.00 20.23           C  
ATOM    236  NE2 HIS A  30      53.172  15.387  80.533  1.00 22.57           N  
ATOM    237  N   LEU A  31      55.324  12.457  75.245  1.00 20.75           N  
ATOM    238  CA  LEU A  31      56.205  12.031  74.144  1.00 23.39           C  
ATOM    239  C   LEU A  31      56.976  13.249  73.722  1.00 22.64           C  
ATOM    240  O   LEU A  31      56.437  14.370  73.694  1.00 23.22           O  
ATOM    241  CB  LEU A  31      55.431  11.581  72.910  1.00 24.24           C  
ATOM    242  CG  LEU A  31      54.642  10.298  72.943  1.00 28.38           C  
ATOM    243  CD1 LEU A  31      53.965  10.161  71.585  1.00 28.78           C  
ATOM    244  CD2 LEU A  31      55.550   9.102  73.218  1.00 31.73           C  
ATOM    245  N   GLN A  32      58.239  13.027  73.379  1.00 19.97           N  
ATOM    246  CA  GLN A  32      59.086  14.071  72.797  1.00 20.36           C  
ATOM    247  C   GLN A  32      60.162  13.383  71.970  1.00 23.42           C  
ATOM    248  O   GLN A  32      60.437  12.230  72.284  1.00 24.80           O  
ATOM    249  CB  GLN A  32      59.677  14.957  73.911  1.00 20.54           C  
ATOM    250  CG  GLN A  32      60.361  16.194  73.440  1.00 20.27           C  
ATOM    251  CD  GLN A  32      60.863  17.066  74.566  1.00 22.40           C  
ATOM    252  OE1 GLN A  32      62.001  16.893  75.070  1.00 24.60           O  
ATOM    253  NE2 GLN A  32      60.067  17.987  75.007  1.00 19.87           N  
ATOM    254  N   GLY A  33      60.654  14.069  70.969  1.00 24.49           N  
ATOM    255  CA  GLY A  33      61.750  13.504  70.139  1.00 26.41           C  
ATOM    256  C   GLY A  33      61.245  12.368  69.270  1.00 32.02           C  
ATOM    257  O   GLY A  33      60.069  12.437  68.775  1.00 32.42           O  
ATOM    258  N   GLN A  34      62.087  11.365  69.024  1.00 32.57           N  
ATOM    259  CA  GLN A  34      61.752  10.334  67.995  1.00 35.37           C  
ATOM    260  C   GLN A  34      60.430   9.654  68.372  1.00 36.81           C  
ATOM    261  O   GLN A  34      59.630   9.404  67.448  1.00 36.60           O  
ATOM    262  CB  GLN A  34      62.895   9.319  67.855  1.00 38.43           C  
ATOM    263  N   ASP A  35      60.176   9.422  69.659  1.00 34.33           N  
ATOM    264  CA  ASP A  35      59.004   8.645  70.141  1.00 30.92           C  
ATOM    265  C   ASP A  35      57.718   9.397  69.746  1.00 32.73           C  
ATOM    266  O   ASP A  35      56.670   8.735  69.706  1.00 32.22           O  
ATOM    267  CB  ASP A  35      59.076   8.297  71.632  1.00 34.29           C  
ATOM    268  CG  ASP A  35      59.823   7.012  71.957  1.00 41.09           C  
ATOM    269  OD1 ASP A  35      60.250   6.325  70.993  1.00 41.05           O  
ATOM    270  OD2 ASP A  35      59.922   6.660  73.169  1.00 40.43           O  
ATOM    271  N   MET A  36      57.792  10.656  69.297  1.00 32.74           N  
ATOM    272  CA  MET A  36      56.538  11.381  68.921  1.00 35.96           C  
ATOM    273  C   MET A  36      55.937  10.805  67.647  1.00 36.59           C  
ATOM    274  O   MET A  36      54.744  11.022  67.369  1.00 28.77           O  
ATOM    275  CB  MET A  36      56.776  12.882  68.773  1.00 41.35           C  
ATOM    276  CG  MET A  36      56.574  13.535  70.131  1.00 35.14           C  
ATOM    277  SD  MET A  36      55.763  15.089  70.045  1.00 42.89           S  
ATOM    278  CE  MET A  36      57.236  15.679  69.260  1.00 25.49           C  
ATOM    279  N   GLU A  37      56.705  10.063  66.885  1.00 31.40           N  
ATOM    280  CA  GLU A  37      56.172   9.472  65.643  1.00 29.32           C  
ATOM    281  C   GLU A  37      55.053   8.482  65.990  1.00 28.55           C  
ATOM    282  O   GLU A  37      54.314   8.087  65.092  1.00 27.06           O  
ATOM    283  CB  GLU A  37      57.315   8.786  64.878  1.00 32.03           C  
ATOM    284  N   GLN A  38      54.948   8.021  67.223  1.00 25.22           N  
ATOM    285  CA  GLN A  38      53.906   7.053  67.623  1.00 25.23           C  
ATOM    286  C   GLN A  38      52.545   7.757  67.667  1.00 23.96           C  
ATOM    287  O   GLN A  38      51.541   7.089  67.753  1.00 24.86           O  
ATOM    288  CB  GLN A  38      54.162   6.445  69.004  1.00 28.34           C  
ATOM    289  CG  GLN A  38      55.492   5.713  69.145  1.00 34.41           C  
ATOM    290  CD  GLN A  38      55.953   5.630  70.585  1.00 42.78           C  
ATOM    291  OE1 GLN A  38      55.167   5.597  71.531  1.00 42.06           O  
ATOM    292  NE2 GLN A  38      57.263   5.603  70.764  1.00 50.05           N  
ATOM    293  N   GLN A  39      52.526   9.070  67.786  1.00 20.92           N  
ATOM    294  CA  GLN A  39      51.226   9.735  67.972  1.00 20.70           C  
ATOM    295  C   GLN A  39      50.281   9.516  66.796  1.00 21.56           C  
ATOM    296  O   GLN A  39      50.675   9.385  65.630  1.00 22.32           O  
ATOM    297  CB  GLN A  39      51.374  11.208  68.235  1.00 22.57           C  
ATOM    298  CG  GLN A  39      51.649  12.078  67.072  1.00 22.41           C  
ATOM    299  CD  GLN A  39      52.023  13.468  67.537  1.00 26.37           C  
ATOM    300  OE1 GLN A  39      51.362  14.074  68.365  1.00 26.38           O  
ATOM    301  NE2 GLN A  39      53.024  14.026  66.921  1.00 25.01           N  
ATOM    302  N   VAL A  40      48.998   9.553  67.080  1.00 20.13           N  
ATOM    303  CA  VAL A  40      48.000   9.310  66.030  1.00 20.60           C  
ATOM    304  C   VAL A  40      47.786  10.641  65.303  1.00 19.58           C  
ATOM    305  O   VAL A  40      47.727  11.718  65.892  1.00 20.69           O  
ATOM    306  CB  VAL A  40      46.715   8.695  66.576  1.00 23.93           C  
ATOM    307  CG1 VAL A  40      46.945   7.364  67.219  1.00 23.88           C  
ATOM    308  CG2 VAL A  40      45.990   9.569  67.483  1.00 25.70           C  
ATOM    309  N   VAL A  41      47.608  10.552  64.015  1.00 19.34           N  
ATOM    310  CA  VAL A  41      47.177  11.664  63.167  1.00 18.50           C  
ATOM    311  C   VAL A  41      45.695  11.499  62.841  1.00 17.49           C  
ATOM    312  O   VAL A  41      45.294  10.414  62.371  1.00 18.18           O  
ATOM    313  CB  VAL A  41      48.060  11.745  61.911  1.00 19.10           C  
ATOM    314  CG1 VAL A  41      47.692  12.919  61.073  1.00 19.08           C  
ATOM    315  CG2 VAL A  41      49.530  11.831  62.302  1.00 21.79           C  
ATOM    316  N   PHE A  42      44.956  12.530  63.086  1.00 16.56           N  
ATOM    317  CA  PHE A  42      43.532  12.615  62.806  1.00 16.09           C  
ATOM    318  C   PHE A  42      43.284  13.273  61.481  1.00 18.99           C  
ATOM    319  O   PHE A  42      44.048  14.186  61.101  1.00 18.81           O  
ATOM    320  CB  PHE A  42      42.745  13.355  63.879  1.00 17.24           C  
ATOM    321  CG  PHE A  42      42.770  12.696  65.233  1.00 16.75           C  
ATOM    322  CD1 PHE A  42      41.892  11.673  65.549  1.00 18.37           C  
ATOM    323  CD2 PHE A  42      43.693  13.085  66.184  1.00 17.66           C  
ATOM    324  CE1 PHE A  42      41.902  11.064  66.795  1.00 17.68           C  
ATOM    325  CE2 PHE A  42      43.739  12.436  67.409  1.00 18.91           C  
ATOM    326  CZ  PHE A  42      42.806  11.488  67.728  1.00 18.42           C  
ATOM    327  N   SER A  43      42.179  12.915  60.848  1.00 17.49           N  
ATOM    328  CA  SER A  43      41.503  13.734  59.854  1.00 17.77           C  
ATOM    329  C   SER A  43      40.292  14.292  60.565  1.00 18.11           C  
ATOM    330  O   SER A  43      39.396  13.497  60.965  1.00 18.69           O  
ATOM    331  CB  SER A  43      41.116  12.923  58.663  1.00 18.21           C  
ATOM    332  OG  SER A  43      40.424  13.767  57.748  1.00 22.17           O  
ATOM    333  N   MET A  44      40.284  15.585  60.833  1.00 16.69           N  
ATOM    334  CA  MET A  44      39.157  16.292  61.454  1.00 17.00           C  
ATOM    335  C   MET A  44      38.255  16.742  60.344  1.00 17.30           C  
ATOM    336  O   MET A  44      38.690  17.604  59.540  1.00 18.79           O  
ATOM    337  CB  MET A  44      39.652  17.458  62.293  1.00 18.32           C  
ATOM    338  CG  MET A  44      38.575  18.220  62.975  1.00 18.19           C  
ATOM    339  SD  MET A  44      39.162  19.662  63.891  1.00 21.00           S  
ATOM    340  CE  MET A  44      40.060  18.874  65.228  1.00 20.53           C  
ATOM    341  N  ASER A  45      37.061  16.208  60.243  0.61 16.73           N  
ATOM    342  N  BSER A  45      37.061  16.189  60.224  0.39 17.76           N  
ATOM    343  CA ASER A  45      36.062  16.570  59.213  0.61 16.57           C  
ATOM    344  CA BSER A  45      36.085  16.600  59.188  0.39 18.65           C  
ATOM    345  C  ASER A  45      35.092  17.577  59.802  0.61 16.71           C  
ATOM    346  C  BSER A  45      35.074  17.562  59.789  0.39 17.82           C  
ATOM    347  O  ASER A  45      34.687  17.472  60.981  0.61 17.31           O  
ATOM    348  O  BSER A  45      34.662  17.412  60.954  0.39 17.68           O  
ATOM    349  CB ASER A  45      35.346  15.381  58.650  0.61 17.76           C  
ATOM    350  CB BSER A  45      35.413  15.457  58.493  0.39 20.94           C  
ATOM    351  OG ASER A  45      36.233  14.536  57.902  0.61 16.21           O  
ATOM    352  OG BSER A  45      34.913  14.499  59.406  0.39 25.05           O  
ATOM    353  N   PHE A  46      34.660  18.535  58.985  1.00 18.55           N  
ATOM    354  CA  PHE A  46      33.734  19.573  59.417  1.00 18.46           C  
ATOM    355  C   PHE A  46      32.341  19.176  58.958  1.00 20.13           C  
ATOM    356  O   PHE A  46      32.079  19.189  57.728  1.00 23.43           O  
ATOM    357  CB  PHE A  46      34.239  20.930  58.894  1.00 19.76           C  
ATOM    358  CG  PHE A  46      35.519  21.297  59.560  1.00 19.09           C  
ATOM    359  CD1 PHE A  46      36.752  20.900  59.058  1.00 19.85           C  
ATOM    360  CD2 PHE A  46      35.499  22.006  60.756  1.00 20.45           C  
ATOM    361  CE1 PHE A  46      37.922  21.119  59.739  1.00 20.91           C  
ATOM    362  CE2 PHE A  46      36.691  22.268  61.411  1.00 20.55           C  
ATOM    363  CZ  PHE A  46      37.886  21.869  60.890  1.00 21.31           C  
ATOM    364  N   VAL A  47      31.475  18.772  59.847  1.00 19.03           N  
ATOM    365  CA  VAL A  47      30.270  17.975  59.537  1.00 20.93           C  
ATOM    366  C   VAL A  47      29.011  18.783  59.797  1.00 23.31           C  
ATOM    367  O   VAL A  47      29.099  19.910  60.331  1.00 22.83           O  
ATOM    368  CB  VAL A  47      30.296  16.647  60.314  1.00 21.32           C  
ATOM    369  CG1 VAL A  47      31.516  15.823  59.964  1.00 22.45           C  
ATOM    370  CG2 VAL A  47      30.148  16.880  61.814  1.00 21.43           C  
ATOM    371  N   GLN A  48      27.886  18.226  59.409  1.00 25.19           N  
ATOM    372  CA  GLN A  48      26.569  18.822  59.663  1.00 25.76           C  
ATOM    373  C   GLN A  48      26.285  18.786  61.156  1.00 24.09           C  
ATOM    374  O   GLN A  48      26.571  17.799  61.840  1.00 25.94           O  
ATOM    375  CB  GLN A  48      25.507  18.071  58.854  1.00 29.23           C  
ATOM    376  CG  GLN A  48      24.122  18.692  58.974  1.00 38.48           C  
ATOM    377  CD  GLN A  48      23.039  17.843  58.350  1.00 45.43           C  
ATOM    378  OE1 GLN A  48      23.010  17.659  57.140  1.00 53.09           O  
ATOM    379  NE2 GLN A  48      22.151  17.320  59.180  1.00 54.22           N  
ATOM    380  N   GLY A  49      25.715  19.890  61.642  1.00 27.84           N  
ATOM    381  CA  GLY A  49      25.200  19.984  63.007  1.00 28.25           C  
ATOM    382  C   GLY A  49      25.020  21.435  63.429  1.00 23.77           C  
ATOM    383  O   GLY A  49      25.532  22.316  62.780  1.00 26.72           O  
ATOM    384  N   GLU A  50      24.377  21.646  64.558  1.00 27.51           N  
ATOM    385  CA  GLU A  50      24.287  22.994  65.168  1.00 27.97           C  
ATOM    386  C   GLU A  50      25.691  23.582  65.389  1.00 26.33           C  
ATOM    387  O   GLU A  50      26.590  22.851  65.932  1.00 27.31           O  
ATOM    388  CB  GLU A  50      23.539  22.890  66.494  1.00 32.98           C  
ATOM    389  CG  GLU A  50      23.280  24.239  67.116  1.00 42.67           C  
ATOM    390  CD  GLU A  50      22.486  25.217  66.253  1.00 53.48           C  
ATOM    391  OE1 GLU A  50      22.489  26.416  66.609  1.00 62.72           O  
ATOM    392  OE2 GLU A  50      21.828  24.786  65.252  1.00 52.40           O  
ATOM    393  N   GLU A  51      25.888  24.861  65.028  1.00 26.75           N  
ATOM    394  CA  GLU A  51      27.203  25.517  64.946  1.00 30.17           C  
ATOM    395  C   GLU A  51      27.050  26.954  65.410  1.00 29.40           C  
ATOM    396  O   GLU A  51      25.993  27.592  65.115  1.00 32.32           O  
ATOM    397  CB  GLU A  51      27.718  25.367  63.514  1.00 33.63           C  
ATOM    398  CG  GLU A  51      29.068  26.015  63.247  1.00 34.78           C  
ATOM    399  CD  GLU A  51      29.643  25.687  61.875  1.00 40.35           C  
ATOM    400  OE1 GLU A  51      29.067  24.819  61.171  1.00 42.17           O  
ATOM    401  OE2 GLU A  51      30.692  26.279  61.510  1.00 38.19           O  
ATOM    402  N   SER A  52      28.040  27.452  66.146  1.00 27.45           N  
ATOM    403  CA  SER A  52      28.187  28.896  66.486  1.00 28.98           C  
ATOM    404  C   SER A  52      29.646  29.322  66.316  1.00 29.84           C  
ATOM    405  O   SER A  52      30.469  28.548  65.787  1.00 26.64           O  
ATOM    406  CB  SER A  52      27.665  29.170  67.848  1.00 28.44           C  
ATOM    407  OG  SER A  52      28.415  28.470  68.808  1.00 30.12           O  
ATOM    408  N   ASN A  53      29.967  30.562  66.643  1.00 28.01           N  
ATOM    409  CA  ASN A  53      31.307  31.105  66.298  1.00 29.32           C  
ATOM    410  C   ASN A  53      32.388  30.213  66.891  1.00 28.40           C  
ATOM    411  O   ASN A  53      33.394  30.015  66.222  1.00 31.11           O  
ATOM    412  CB  ASN A  53      31.530  32.537  66.775  1.00 29.86           C  
ATOM    413  CG  ASN A  53      30.708  33.506  65.965  1.00 29.22           C  
ATOM    414  OD1 ASN A  53      30.159  33.123  64.930  1.00 33.92           O  
ATOM    415  ND2 ASN A  53      30.567  34.699  66.497  1.00 33.09           N  
ATOM    416  N   ASP A  54      32.207  29.758  68.119  1.00 27.61           N  
ATOM    417  CA  ASP A  54      33.308  29.083  68.865  1.00 29.20           C  
ATOM    418  C   ASP A  54      32.949  27.607  69.109  1.00 25.45           C  
ATOM    419  O   ASP A  54      33.674  26.967  69.855  1.00 25.37           O  
ATOM    420  CB  ASP A  54      33.575  29.816  70.192  1.00 36.86           C  
ATOM    421  CG  ASP A  54      33.709  31.332  70.073  1.00 41.41           C  
ATOM    422  OD1 ASP A  54      34.605  31.817  69.290  1.00 38.15           O  
ATOM    423  OD2 ASP A  54      32.902  32.031  70.746  1.00 55.66           O  
ATOM    424  N  ALYS A  55      31.823  27.122  68.572  0.41 23.45           N  
ATOM    425  N  BLYS A  55      31.844  27.125  68.551  0.59 22.88           N  
ATOM    426  CA ALYS A  55      31.349  25.712  68.731  0.41 22.60           C  
ATOM    427  CA BLYS A  55      31.417  25.709  68.726  0.59 22.22           C  
ATOM    428  C  ALYS A  55      31.090  25.094  67.358  0.41 21.72           C  
ATOM    429  C  BLYS A  55      31.096  25.089  67.369  0.59 21.49           C  
ATOM    430  O  ALYS A  55      30.090  25.456  66.696  0.41 23.78           O  
ATOM    431  O  BLYS A  55      30.093  25.459  66.706  0.59 24.47           O  
ATOM    432  CB ALYS A  55      30.064  25.636  69.556  0.41 24.63           C  
ATOM    433  CB BLYS A  55      30.246  25.606  69.697  0.59 25.04           C  
ATOM    434  CG ALYS A  55      29.563  24.236  69.902  0.41 24.02           C  
ATOM    435  CG BLYS A  55      30.447  26.351  71.011  0.59 25.52           C  
ATOM    436  N   ILE A  56      31.968  24.196  66.923  1.00 19.75           N  
ATOM    437  CA  ILE A  56      32.031  23.720  65.506  1.00 19.56           C  
ATOM    438  C   ILE A  56      31.858  22.199  65.506  1.00 17.19           C  
ATOM    439  O   ILE A  56      32.694  21.514  66.102  1.00 18.23           O  
ATOM    440  CB  ILE A  56      33.410  24.064  64.937  1.00 20.77           C  
ATOM    441  CG1 ILE A  56      33.798  25.534  65.088  1.00 27.73           C  
ATOM    442  CG2 ILE A  56      33.563  23.570  63.530  1.00 22.19           C  
ATOM    443  CD1 ILE A  56      32.938  26.393  64.299  1.00 27.32           C  
ATOM    444  N   PRO A  57      30.865  21.641  64.800  1.00 18.08           N  
ATOM    445  CA  PRO A  57      30.690  20.174  64.826  1.00 16.78           C  
ATOM    446  C   PRO A  57      31.713  19.533  63.915  1.00 18.15           C  
ATOM    447  O   PRO A  57      31.940  19.920  62.753  1.00 18.16           O  
ATOM    448  CB  PRO A  57      29.258  19.954  64.345  1.00 19.40           C  
ATOM    449  CG  PRO A  57      28.926  21.192  63.552  1.00 23.54           C  
ATOM    450  CD  PRO A  57      29.719  22.318  64.172  1.00 22.05           C  
ATOM    451  N   VAL A  58      32.409  18.538  64.468  1.00 16.34           N  
ATOM    452  CA  VAL A  58      33.455  17.808  63.736  1.00 15.48           C  
ATOM    453  C   VAL A  58      33.277  16.301  63.946  1.00 14.56           C  
ATOM    454  O   VAL A  58      32.661  15.856  64.943  1.00 15.99           O  
ATOM    455  CB  VAL A  58      34.875  18.242  64.161  1.00 15.47           C  
ATOM    456  CG1 VAL A  58      35.105  19.712  63.937  1.00 16.47           C  
ATOM    457  CG2 VAL A  58      35.205  17.907  65.613  1.00 16.65           C  
ATOM    458  N   ALA A  59      33.898  15.543  63.068  1.00 14.88           N  
ATOM    459  CA  ALA A  59      34.196  14.117  63.287  1.00 15.01           C  
ATOM    460  C   ALA A  59      35.694  13.951  63.356  1.00 15.57           C  
ATOM    461  O   ALA A  59      36.446  14.710  62.700  1.00 16.44           O  
ATOM    462  CB  ALA A  59      33.637  13.250  62.218  1.00 15.58           C  
ATOM    463  N   LEU A  60      36.125  12.961  64.127  1.00 15.41           N  
ATOM    464  CA  LEU A  60      37.556  12.668  64.320  1.00 15.07           C  
ATOM    465  C   LEU A  60      37.814  11.263  63.832  1.00 15.15           C  
ATOM    466  O   LEU A  60      37.542  10.287  64.545  1.00 15.47           O  
ATOM    467  CB  LEU A  60      37.937  12.859  65.801  1.00 15.61           C  
ATOM    468  CG  LEU A  60      37.873  14.279  66.284  1.00 17.39           C  
ATOM    469  CD1 LEU A  60      37.968  14.351  67.812  1.00 18.37           C  
ATOM    470  CD2 LEU A  60      38.944  15.151  65.634  1.00 21.46           C  
ATOM    471  N   GLY A  61      38.312  11.133  62.607  1.00 16.59           N  
ATOM    472  CA  GLY A  61      38.778   9.883  62.037  1.00 17.28           C  
ATOM    473  C   GLY A  61      40.264   9.749  62.142  1.00 16.14           C  
ATOM    474  O   GLY A  61      40.933  10.792  62.211  1.00 17.92           O  
ATOM    475  N   LEU A  62      40.791   8.563  62.167  1.00 16.60           N  
ATOM    476  CA  LEU A  62      42.244   8.357  62.046  1.00 16.47           C  
ATOM    477  C   LEU A  62      42.621   8.586  60.593  1.00 20.54           C  
ATOM    478  O   LEU A  62      41.934   8.090  59.695  1.00 20.31           O  
ATOM    479  CB  LEU A  62      42.657   7.014  62.548  1.00 20.61           C  
ATOM    480  CG  LEU A  62      42.623   6.862  64.055  1.00 24.37           C  
ATOM    481  CD1 LEU A  62      41.266   7.105  64.629  1.00 31.68           C  
ATOM    482  CD2 LEU A  62      43.134   5.516  64.472  1.00 29.36           C  
ATOM    483  N   LYS A  63      43.723   9.281  60.339  1.00 20.90           N  
ATOM    484  CA  LYS A  63      44.084   9.651  58.948  1.00 23.53           C  
ATOM    485  C   LYS A  63      44.247   8.388  58.071  1.00 21.13           C  
ATOM    486  O   LYS A  63      44.966   7.526  58.441  1.00 22.32           O  
ATOM    487  CB  LYS A  63      45.385  10.451  58.994  1.00 24.14           C  
ATOM    488  CG  LYS A  63      45.961  10.731  57.608  1.00 29.76           C  
ATOM    489  CD  LYS A  63      47.411  11.219  57.662  1.00 36.70           C  
ATOM    490  CE  LYS A  63      48.163  11.137  56.341  1.00 43.73           C  
ATOM    491  NZ  LYS A  63      47.600  12.083  55.347  1.00 48.80           N  
ATOM    492  N   GLU A  64      43.480   8.373  56.970  1.00 23.39           N  
ATOM    493  CA  GLU A  64      43.468   7.292  55.931  1.00 22.96           C  
ATOM    494  C   GLU A  64      43.229   5.929  56.584  1.00 22.33           C  
ATOM    495  O   GLU A  64      43.750   4.874  56.141  1.00 23.95           O  
ATOM    496  CB  GLU A  64      44.735   7.406  55.092  1.00 28.52           C  
ATOM    497  CG  GLU A  64      44.711   8.641  54.218  1.00 31.89           C  
ATOM    498  CD  GLU A  64      45.925   8.726  53.321  1.00 45.63           C  
ATOM    499  OE1 GLU A  64      46.746   9.648  53.535  1.00 46.98           O  
ATOM    500  OE2 GLU A  64      46.064   7.840  52.433  1.00 45.28           O  
ATOM    501  N   LYS A  65      42.386   5.923  57.615  1.00 19.65           N  
ATOM    502  CA  LYS A  65      41.898   4.666  58.235  1.00 21.11           C  
ATOM    503  C   LYS A  65      40.411   4.801  58.348  1.00 20.23           C  
ATOM    504  O   LYS A  65      39.882   5.908  58.663  1.00 19.28           O  
ATOM    505  CB  LYS A  65      42.502   4.336  59.594  1.00 21.44           C  
ATOM    506  CG  LYS A  65      44.002   4.157  59.566  1.00 27.43           C  
ATOM    507  CD  LYS A  65      44.518   3.614  60.863  1.00 30.99           C  
ATOM    508  CE  LYS A  65      45.774   2.782  60.789  1.00 40.80           C  
ATOM    509  NZ  LYS A  65      45.791   1.817  59.652  1.00 40.34           N  
ATOM    510  N   ASN A  66      39.684   3.716  58.209  1.00 19.76           N  
ATOM    511  CA  ASN A  66      38.217   3.731  58.340  1.00 18.48           C  
ATOM    512  C   ASN A  66      37.898   3.446  59.794  1.00 16.49           C  
ATOM    513  O   ASN A  66      37.165   2.503  60.112  1.00 17.37           O  
ATOM    514  CB  ASN A  66      37.571   2.699  57.412  1.00 19.34           C  
ATOM    515  CG  ASN A  66      38.167   1.308  57.538  1.00 19.14           C  
ATOM    516  OD1 ASN A  66      39.369   1.108  57.780  1.00 21.56           O  
ATOM    517  ND2 ASN A  66      37.290   0.340  57.536  1.00 19.47           N  
ATOM    518  N   LEU A  67      38.323   4.374  60.634  1.00 17.21           N  
ATOM    519  CA  LEU A  67      38.170   4.293  62.098  1.00 17.38           C  
ATOM    520  C   LEU A  67      37.857   5.695  62.587  1.00 16.28           C  
ATOM    521  O   LEU A  67      38.640   6.606  62.356  1.00 17.33           O  
ATOM    522  CB  LEU A  67      39.467   3.884  62.793  1.00 20.89           C  
ATOM    523  CG  LEU A  67      39.806   2.425  62.835  1.00 25.79           C  
ATOM    524  CD1 LEU A  67      41.235   2.286  63.393  1.00 26.96           C  
ATOM    525  CD2 LEU A  67      38.759   1.646  63.615  1.00 23.16           C  
ATOM    526  N   TYR A  68      36.799   5.798  63.370  1.00 14.65           N  
ATOM    527  CA  TYR A  68      36.339   7.094  63.894  1.00 14.45           C  
ATOM    528  C   TYR A  68      36.104   6.997  65.385  1.00 14.38           C  
ATOM    529  O   TYR A  68      35.563   5.970  65.868  1.00 15.31           O  
ATOM    530  CB  TYR A  68      35.027   7.515  63.241  1.00 15.72           C  
ATOM    531  CG  TYR A  68      35.193   7.982  61.820  1.00 16.83           C  
ATOM    532  CD1 TYR A  68      35.250   7.043  60.791  1.00 16.96           C  
ATOM    533  CD2 TYR A  68      35.406   9.308  61.506  1.00 16.39           C  
ATOM    534  CE1 TYR A  68      35.528   7.415  59.479  1.00 17.38           C  
ATOM    535  CE2 TYR A  68      35.637   9.696  60.182  1.00 18.05           C  
ATOM    536  CZ  TYR A  68      35.710   8.744  59.195  1.00 17.80           C  
ATOM    537  OH  TYR A  68      36.014   9.120  57.905  1.00 19.35           O  
ATOM    538  N   LEU A  69      36.388   8.073  66.095  1.00 14.38           N  
ATOM    539  CA  LEU A  69      35.921   8.165  67.496  1.00 13.89           C  
ATOM    540  C   LEU A  69      34.404   8.257  67.481  1.00 14.33           C  
ATOM    541  O   LEU A  69      33.811   8.942  66.688  1.00 14.67           O  
ATOM    542  CB  LEU A  69      36.564   9.354  68.196  1.00 14.30           C  
ATOM    543  CG  LEU A  69      38.039   9.194  68.539  1.00 15.21           C  
ATOM    544  CD1 LEU A  69      38.605  10.491  69.122  1.00 16.77           C  
ATOM    545  CD2 LEU A  69      38.330   8.077  69.479  1.00 18.56           C  
ATOM    546  N  ASER A  70      33.805   7.638  68.492  0.40 14.42           N  
ATOM    547  N  BSER A  70      33.791   7.571  68.434  0.60 14.78           N  
ATOM    548  CA ASER A  70      32.362   7.364  68.512  0.40 14.92           C  
ATOM    549  CA BSER A  70      32.338   7.661  68.562  0.60 15.33           C  
ATOM    550  C  ASER A  70      31.882   7.301  69.962  0.40 15.59           C  
ATOM    551  C  BSER A  70      31.956   7.511  70.027  0.60 15.40           C  
ATOM    552  O  ASER A  70      32.528   6.586  70.742  0.40 16.48           O  
ATOM    553  O  BSER A  70      32.742   7.072  70.868  0.60 16.88           O  
ATOM    554  CB ASER A  70      32.092   6.070  67.765  0.40 15.43           C  
ATOM    555  CB BSER A  70      31.646   6.656  67.710  0.60 19.08           C  
ATOM    556  OG ASER A  70      30.717   5.766  67.809  0.40 16.71           O  
ATOM    557  OG BSER A  70      31.894   5.375  68.273  0.60 22.50           O  
ATOM    558  N   CYS A  71      30.745   7.953  70.249  1.00 15.85           N  
ATOM    559  CA  CYS A  71      30.146   7.974  71.609  1.00 17.11           C  
ATOM    560  C   CYS A  71      28.901   7.111  71.594  1.00 16.86           C  
ATOM    561  O   CYS A  71      27.991   7.438  70.876  1.00 17.65           O  
ATOM    562  CB  CYS A  71      29.815   9.381  72.004  1.00 16.96           C  
ATOM    563  SG  CYS A  71      31.212  10.551  71.919  1.00 19.05           S  
ATOM    564  N   VAL A  72      28.938   6.085  72.423  1.00 17.87           N  
ATOM    565  CA  VAL A  72      27.785   5.148  72.506  1.00 19.23           C  
ATOM    566  C   VAL A  72      27.614   4.771  73.962  1.00 20.16           C  
ATOM    567  O   VAL A  72      28.541   4.805  74.761  1.00 20.89           O  
ATOM    568  CB  VAL A  72      28.025   3.893  71.642  1.00 22.56           C  
ATOM    569  CG1 VAL A  72      28.134   4.273  70.152  1.00 22.89           C  
ATOM    570  CG2 VAL A  72      29.225   3.106  72.118  1.00 22.53           C  
ATOM    571  N   LEU A  73      26.388   4.333  74.262  1.00 20.88           N  
ATOM    572  CA  LEU A  73      26.185   3.694  75.571  1.00 22.67           C  
ATOM    573  C   LEU A  73      26.817   2.313  75.592  1.00 22.13           C  
ATOM    574  O   LEU A  73      26.574   1.532  74.634  1.00 25.60           O  
ATOM    575  CB  LEU A  73      24.676   3.612  75.841  1.00 22.38           C  
ATOM    576  CG  LEU A  73      23.969   4.918  76.045  1.00 20.85           C  
ATOM    577  CD1 LEU A  73      22.470   4.633  76.297  1.00 24.30           C  
ATOM    578  CD2 LEU A  73      24.542   5.687  77.213  1.00 23.46           C  
ATOM    579  N   LYS A  74      27.591   2.017  76.612  1.00 23.04           N  
ATOM    580  CA  LYS A  74      28.153   0.679  76.875  1.00 26.49           C  
ATOM    581  C   LYS A  74      27.887   0.387  78.344  1.00 28.00           C  
ATOM    582  O   LYS A  74      28.306   1.190  79.181  1.00 25.53           O  
ATOM    583  CB  LYS A  74      29.652   0.641  76.583  1.00 31.75           C  
ATOM    584  CG  LYS A  74      30.287  -0.746  76.734  1.00 35.20           C  
ATOM    585  CD  LYS A  74      31.610  -0.924  76.001  1.00 42.52           C  
ATOM    586  CE  LYS A  74      31.652  -2.170  75.130  1.00 52.69           C  
ATOM    587  NZ  LYS A  74      32.848  -2.213  74.246  1.00 56.15           N  
ATOM    588  N   ASP A  75      27.271  -0.761  78.632  1.00 28.08           N  
ATOM    589  CA  ASP A  75      26.845  -1.104  80.016  1.00 30.18           C  
ATOM    590  C   ASP A  75      26.149   0.141  80.590  1.00 24.43           C  
ATOM    591  O   ASP A  75      26.389   0.468  81.749  1.00 24.67           O  
ATOM    592  CB  ASP A  75      28.042  -1.521  80.864  1.00 28.84           C  
ATOM    593  CG  ASP A  75      27.708  -2.078  82.235  1.00 35.24           C  
ATOM    594  OD1 ASP A  75      26.637  -2.745  82.342  1.00 34.68           O  
ATOM    595  OD2 ASP A  75      28.524  -1.827  83.154  1.00 36.08           O  
ATOM    596  N   ASP A  76      25.290   0.727  79.783  1.00 24.71           N  
ATOM    597  CA  ASP A  76      24.388   1.849  80.149  1.00 22.59           C  
ATOM    598  C   ASP A  76      25.145   3.126  80.470  1.00 27.48           C  
ATOM    599  O   ASP A  76      24.534   4.051  81.076  1.00 23.17           O  
ATOM    600  CB  ASP A  76      23.464   1.479  81.318  1.00 25.94           C  
ATOM    601  CG  ASP A  76      22.857   0.113  81.106  1.00 27.68           C  
ATOM    602  OD1 ASP A  76      22.167  -0.050  80.118  1.00 27.40           O  
ATOM    603  OD2 ASP A  76      23.069  -0.751  82.013  1.00 37.25           O  
ATOM    604  N   LYS A  77      26.393   3.260  80.040  1.00 23.78           N  
ATOM    605  CA  LYS A  77      27.136   4.515  80.320  1.00 24.47           C  
ATOM    606  C   LYS A  77      27.600   5.106  78.991  1.00 20.61           C  
ATOM    607  O   LYS A  77      28.124   4.332  78.168  1.00 23.09           O  
ATOM    608  CB  LYS A  77      28.336   4.243  81.224  1.00 26.33           C  
ATOM    609  CG  LYS A  77      29.025   5.479  81.774  1.00 36.65           C  
ATOM    610  CD  LYS A  77      30.313   5.190  82.550  1.00 43.75           C  
ATOM    611  CE  LYS A  77      30.918   6.422  83.205  1.00 49.12           C  
ATOM    612  NZ  LYS A  77      29.939   7.072  84.116  1.00 51.60           N  
ATOM    613  N   PRO A  78      27.616   6.433  78.824  1.00 22.68           N  
ATOM    614  CA  PRO A  78      28.245   7.046  77.644  1.00 21.26           C  
ATOM    615  C   PRO A  78      29.742   6.703  77.655  1.00 21.37           C  
ATOM    616  O   PRO A  78      30.450   6.842  78.647  1.00 21.91           O  
ATOM    617  CB  PRO A  78      28.066   8.538  77.805  1.00 21.44           C  
ATOM    618  CG  PRO A  78      26.895   8.623  78.788  1.00 24.65           C  
ATOM    619  CD  PRO A  78      27.121   7.479  79.730  1.00 24.05           C  
ATOM    620  N  ATHR A  79      30.230   6.176  76.545  0.51 19.97           N  
ATOM    621  N  BTHR A  79      30.242   6.250  76.499  0.49 19.40           N  
ATOM    622  CA ATHR A  79      31.640   5.803  76.429  0.51 19.72           C  
ATOM    623  CA BTHR A  79      31.533   5.548  76.314  0.49 18.49           C  
ATOM    624  C  ATHR A  79      32.149   6.284  75.065  0.51 17.67           C  
ATOM    625  C  BTHR A  79      32.182   5.967  74.980  0.49 17.81           C  
ATOM    626  O  ATHR A  79      31.397   6.499  74.129  0.51 17.83           O  
ATOM    627  O  BTHR A  79      31.526   5.789  73.935  0.49 17.87           O  
ATOM    628  CB ATHR A  79      31.904   4.300  76.630  0.51 20.54           C  
ATOM    629  CB BTHR A  79      31.340   4.027  76.314  0.49 17.71           C  
ATOM    630  OG1ATHR A  79      31.269   3.698  75.516  0.51 23.54           O  
ATOM    631  OG1BTHR A  79      30.648   3.702  77.534  0.49 20.26           O  
ATOM    632  CG2ATHR A  79      31.346   3.710  77.914  0.51 20.15           C  
ATOM    633  CG2BTHR A  79      32.632   3.257  76.238  0.49 19.24           C  
ATOM    634  N   LEU A  80      33.448   6.403  75.061  1.00 16.93           N  
ATOM    635  CA  LEU A  80      34.230   6.688  73.839  1.00 17.56           C  
ATOM    636  C   LEU A  80      34.748   5.372  73.304  1.00 20.11           C  
ATOM    637  O   LEU A  80      35.373   4.604  74.046  1.00 21.40           O  
ATOM    638  CB  LEU A  80      35.388   7.589  74.215  1.00 16.90           C  
ATOM    639  CG  LEU A  80      36.208   8.142  73.062  1.00 16.95           C  
ATOM    640  CD1 LEU A  80      35.337   9.076  72.214  1.00 18.28           C  
ATOM    641  CD2 LEU A  80      37.459   8.811  73.562  1.00 18.67           C  
ATOM    642  N   GLN A  81      34.589   5.163  72.015  1.00 19.32           N  
ATOM    643  CA  GLN A  81      35.129   3.989  71.308  1.00 21.55           C  
ATOM    644  C   GLN A  81      35.727   4.446  69.987  1.00 20.40           C  
ATOM    645  O   GLN A  81      35.415   5.533  69.518  1.00 18.78           O  
ATOM    646  CB  GLN A  81      34.034   2.955  71.079  1.00 23.88           C  
ATOM    647  CG  GLN A  81      32.908   3.398  70.188  1.00 30.51           C  
ATOM    648  CD  GLN A  81      31.899   2.288  69.951  1.00 30.66           C  
ATOM    649  OE1 GLN A  81      31.830   1.327  70.735  1.00 35.90           O  
ATOM    650  NE2 GLN A  81      31.046   2.462  68.946  1.00 32.78           N  
ATOM    651  N   LEU A  82      36.611   3.639  69.431  1.00 21.40           N  
ATOM    652  CA  LEU A  82      37.025   3.758  68.017  1.00 19.64           C  
ATOM    653  C   LEU A  82      36.134   2.784  67.307  1.00 19.80           C  
ATOM    654  O   LEU A  82      36.085   1.629  67.772  1.00 23.26           O  
ATOM    655  CB  LEU A  82      38.513   3.472  67.798  1.00 21.48           C  
ATOM    656  CG  LEU A  82      39.491   4.596  68.095  1.00 24.70           C  
ATOM    657  CD1 LEU A  82      40.923   4.090  68.060  1.00 26.28           C  
ATOM    658  CD2 LEU A  82      39.358   5.736  67.071  1.00 26.12           C  
ATOM    659  N   GLU A  83      35.508   3.144  66.224  1.00 17.34           N  
ATOM    660  CA  GLU A  83      34.534   2.359  65.482  1.00 17.61           C  
ATOM    661  C   GLU A  83      34.973   2.248  64.035  1.00 17.79           C  
ATOM    662  O   GLU A  83      35.270   3.258  63.398  1.00 17.58           O  
ATOM    663  CB  GLU A  83      33.141   2.985  65.628  1.00 19.67           C  
ATOM    664  CG  GLU A  83      32.025   2.256  64.916  1.00 22.47           C  
ATOM    665  CD  GLU A  83      30.603   2.798  65.099  1.00 21.69           C  
ATOM    666  OE1 GLU A  83      30.421   3.485  66.067  1.00 26.04           O  
ATOM    667  OE2 GLU A  83      29.754   2.559  64.234  1.00 28.85           O  
ATOM    668  N   SER A  84      34.951   1.045  63.503  1.00 18.17           N  
ATOM    669  CA  SER A  84      35.215   0.756  62.081  1.00 18.64           C  
ATOM    670  C   SER A  84      33.995   1.157  61.269  1.00 18.67           C  
ATOM    671  O   SER A  84      32.858   0.984  61.709  1.00 20.94           O  
ATOM    672  CB  SER A  84      35.506  -0.784  61.932  1.00 18.39           C  
ATOM    673  OG ASER A  84      36.700  -1.159  62.676  0.67 17.46           O  
ATOM    674  OG BSER A  84      34.260  -1.115  61.437  0.33 20.52           O  
ATOM    675  N   VAL A  85      34.200   1.677  60.062  1.00 17.52           N  
ATOM    676  CA  VAL A  85      33.142   2.039  59.101  1.00 18.21           C  
ATOM    677  C   VAL A  85      33.478   1.502  57.708  1.00 17.56           C  
ATOM    678  O   VAL A  85      34.599   1.147  57.433  1.00 17.64           O  
ATOM    679  CB  VAL A  85      32.934   3.568  59.073  1.00 18.52           C  
ATOM    680  CG1 VAL A  85      32.532   4.099  60.462  1.00 18.95           C  
ATOM    681  CG2 VAL A  85      34.167   4.281  58.583  1.00 18.50           C  
ATOM    682  N   ASP A  86      32.498   1.591  56.844  1.00 18.42           N  
ATOM    683  CA  ASP A  86      32.706   1.182  55.436  1.00 19.07           C  
ATOM    684  C   ASP A  86      33.529   2.245  54.756  1.00 19.01           C  
ATOM    685  O   ASP A  86      33.033   3.384  54.616  1.00 19.04           O  
ATOM    686  CB  ASP A  86      31.344   0.993  54.787  1.00 21.62           C  
ATOM    687  CG  ASP A  86      31.442   0.424  53.391  1.00 23.72           C  
ATOM    688  OD1 ASP A  86      32.454   0.669  52.709  1.00 23.99           O  
ATOM    689  OD2 ASP A  86      30.433  -0.259  53.012  1.00 28.15           O  
ATOM    690  N   PRO A  87      34.737   1.950  54.275  1.00 17.75           N  
ATOM    691  CA  PRO A  87      35.601   2.982  53.711  1.00 18.64           C  
ATOM    692  C   PRO A  87      35.073   3.559  52.400  1.00 20.80           C  
ATOM    693  O   PRO A  87      35.526   4.612  52.028  1.00 23.03           O  
ATOM    694  CB  PRO A  87      36.955   2.288  53.526  1.00 18.22           C  
ATOM    695  CG  PRO A  87      36.536   0.836  53.285  1.00 19.50           C  
ATOM    696  CD  PRO A  87      35.364   0.611  54.210  1.00 18.93           C  
ATOM    697  N   LYS A  88      34.101   2.923  51.767  1.00 21.68           N  
ATOM    698  CA  LYS A  88      33.496   3.528  50.543  1.00 23.56           C  
ATOM    699  C   LYS A  88      32.681   4.769  50.906  1.00 25.37           C  
ATOM    700  O   LYS A  88      32.447   5.594  50.029  1.00 28.32           O  
ATOM    701  CB  LYS A  88      32.616   2.455  49.910  1.00 25.18           C  
ATOM    702  CG  LYS A  88      31.820   2.878  48.674  1.00 29.62           C  
ATOM    703  CD  LYS A  88      31.166   1.677  48.001  1.00 29.39           C  
ATOM    704  CE  LYS A  88      30.360   2.104  46.792  1.00 34.36           C  
ATOM    705  NZ  LYS A  88      29.722   0.904  46.180  1.00 36.49           N  
ATOM    706  N   ASN A  89      32.164   4.860  52.119  1.00 22.11           N  
ATOM    707  CA  ASN A  89      31.079   5.798  52.454  1.00 22.03           C  
ATOM    708  C   ASN A  89      31.575   6.935  53.358  1.00 21.43           C  
ATOM    709  O   ASN A  89      30.756   7.797  53.644  1.00 22.45           O  
ATOM    710  CB  ASN A  89      29.922   5.054  53.087  1.00 22.67           C  
ATOM    711  CG  ASN A  89      29.268   4.050  52.143  1.00 24.60           C  
ATOM    712  OD1 ASN A  89      29.354   4.251  50.938  1.00 30.27           O  
ATOM    713  ND2 ASN A  89      28.706   3.015  52.711  1.00 29.18           N  
ATOM    714  N   TYR A  90      32.827   6.908  53.790  1.00 20.27           N  
ATOM    715  CA  TYR A  90      33.319   7.876  54.811  1.00 19.28           C  
ATOM    716  C   TYR A  90      34.572   8.537  54.296  1.00 19.96           C  
ATOM    717  O   TYR A  90      35.339   7.901  53.565  1.00 22.59           O  
ATOM    718  CB  TYR A  90      33.552   7.153  56.139  1.00 17.23           C  
ATOM    719  CG  TYR A  90      32.268   6.847  56.843  1.00 16.90           C  
ATOM    720  CD1 TYR A  90      31.563   5.690  56.589  1.00 18.91           C  
ATOM    721  CD2 TYR A  90      31.725   7.674  57.819  1.00 18.26           C  
ATOM    722  CE1 TYR A  90      30.363   5.415  57.196  1.00 19.38           C  
ATOM    723  CE2 TYR A  90      30.520   7.430  58.421  1.00 17.69           C  
ATOM    724  CZ  TYR A  90      29.823   6.262  58.151  1.00 19.22           C  
ATOM    725  OH  TYR A  90      28.619   5.993  58.748  1.00 20.89           O  
ATOM    726  N   PRO A  91      34.884   9.792  54.725  1.00 21.14           N  
ATOM    727  CA  PRO A  91      34.009  10.579  55.548  1.00 23.08           C  
ATOM    728  C   PRO A  91      32.857  11.108  54.695  1.00 21.94           C  
ATOM    729  O   PRO A  91      32.845  10.995  53.488  1.00 23.48           O  
ATOM    730  CB  PRO A  91      34.902  11.754  56.023  1.00 23.40           C  
ATOM    731  CG  PRO A  91      35.820  11.922  54.898  1.00 23.83           C  
ATOM    732  CD  PRO A  91      36.137  10.508  54.462  1.00 23.80           C  
ATOM    733  N   LYS A  92      31.895  11.610  55.387  1.00 20.16           N  
ATOM    734  CA  LYS A  92      30.761  12.239  54.681  1.00 22.41           C  
ATOM    735  C   LYS A  92      30.372  13.457  55.482  1.00 22.23           C  
ATOM    736  O   LYS A  92      30.699  13.610  56.686  1.00 22.04           O  
ATOM    737  CB  LYS A  92      29.641  11.243  54.476  1.00 24.49           C  
ATOM    738  CG  LYS A  92      29.165  10.634  55.771  1.00 21.83           C  
ATOM    739  CD  LYS A  92      28.137   9.518  55.533  1.00 23.87           C  
ATOM    740  CE  LYS A  92      27.529   8.945  56.776  1.00 27.07           C  
ATOM    741  NZ  LYS A  92      26.549   7.857  56.548  1.00 27.06           N  
ATOM    742  N   LYS A  93      29.615  14.350  54.861  1.00 22.49           N  
ATOM    743  CA  LYS A  93      29.223  15.600  55.545  1.00 24.24           C  
ATOM    744  C   LYS A  93      28.179  15.293  56.615  1.00 22.18           C  
ATOM    745  O   LYS A  93      28.262  15.854  57.767  1.00 23.84           O  
ATOM    746  CB  LYS A  93      28.645  16.528  54.466  1.00 26.05           C  
ATOM    747  CG  LYS A  93      28.239  17.910  54.958  1.00 33.39           C  
ATOM    748  CD  LYS A  93      29.417  18.750  55.406  1.00 36.03           C  
ATOM    749  N   LYS A  94      27.234  14.403  56.370  1.00 23.18           N  
ATOM    750  CA  LYS A  94      26.181  14.047  57.337  1.00 22.71           C  
ATOM    751  C   LYS A  94      26.624  12.814  58.129  1.00 23.97           C  
ATOM    752  O   LYS A  94      26.080  11.721  57.987  1.00 25.06           O  
ATOM    753  CB  LYS A  94      24.858  13.821  56.596  1.00 28.61           C  
ATOM    754  CG  LYS A  94      24.337  15.041  55.841  1.00 34.59           C  
ATOM    755  CD  LYS A  94      23.140  14.746  54.917  1.00 43.77           C  
ATOM    756  CE  LYS A  94      22.521  15.990  54.300  1.00 50.68           C  
ATOM    757  NZ  LYS A  94      21.034  15.943  54.340  1.00 56.21           N  
ATOM    758  N   MET A  95      27.575  13.028  59.027  1.00 20.51           N  
ATOM    759  CA  MET A  95      28.016  11.916  59.908  1.00 19.15           C  
ATOM    760  C   MET A  95      26.916  11.623  60.925  1.00 18.90           C  
ATOM    761  O   MET A  95      26.294  12.568  61.471  1.00 21.80           O  
ATOM    762  CB  MET A  95      29.300  12.316  60.652  1.00 18.52           C  
ATOM    763  CG  MET A  95      30.486  12.455  59.789  1.00 18.54           C  
ATOM    764  SD  MET A  95      31.080  10.903  59.074  1.00 19.12           S  
ATOM    765  CE  MET A  95      31.892  10.166  60.499  1.00 18.31           C  
ATOM    766  N   GLU A  96      26.759  10.354  61.255  1.00 19.04           N  
ATOM    767  CA  GLU A  96      25.832   9.913  62.291  1.00 19.30           C  
ATOM    768  C   GLU A  96      26.176  10.558  63.628  1.00 19.42           C  
ATOM    769  O   GLU A  96      27.366  10.810  63.902  1.00 18.66           O  
ATOM    770  CB  GLU A  96      25.736   8.404  62.423  1.00 20.54           C  
ATOM    771  CG  GLU A  96      25.189   7.723  61.159  1.00 22.33           C  
ATOM    772  CD  GLU A  96      26.132   7.508  60.001  1.00 25.09           C  
ATOM    773  OE1 GLU A  96      27.311   7.819  60.090  1.00 21.37           O  
ATOM    774  OE2 GLU A  96      25.648   7.001  58.965  1.00 24.29           O  
ATOM    775  N   LYS A  97      25.213  10.760  64.517  1.00 20.24           N  
ATOM    776  CA  LYS A  97      25.404  11.652  65.670  1.00 21.00           C  
ATOM    777  C   LYS A  97      26.443  11.066  66.612  1.00 17.94           C  
ATOM    778  O   LYS A  97      27.156  11.838  67.290  1.00 18.29           O  
ATOM    779  CB  LYS A  97      24.077  11.862  66.403  1.00 24.05           C  
ATOM    780  CG  LYS A  97      24.161  12.821  67.584  1.00 34.22           C  
ATOM    781  CD  LYS A  97      22.846  13.475  67.929  1.00 45.00           C  
ATOM    782  CE  LYS A  97      22.566  14.659  67.029  1.00 51.49           C  
ATOM    783  NZ  LYS A  97      21.153  15.077  67.138  1.00 55.96           N  
ATOM    784  N   ARG A  98      26.575   9.748  66.715  1.00 17.09           N  
ATOM    785  CA  ARG A  98      27.589   9.150  67.606  1.00 17.41           C  
ATOM    786  C   ARG A  98      29.016   9.591  67.243  1.00 15.22           C  
ATOM    787  O   ARG A  98      29.860   9.584  68.111  1.00 16.16           O  
ATOM    788  CB  ARG A  98      27.571   7.627  67.613  1.00 16.52           C  
ATOM    789  CG  ARG A  98      27.898   6.965  66.279  1.00 16.74           C  
ATOM    790  CD  ARG A  98      27.538   5.494  66.374  1.00 18.68           C  
ATOM    791  NE  ARG A  98      27.835   4.731  65.180  1.00 19.44           N  
ATOM    792  CZ  ARG A  98      26.999   4.614  64.152  1.00 20.96           C  
ATOM    793  NH1 ARG A  98      25.867   5.301  64.106  1.00 22.07           N  
ATOM    794  NH2 ARG A  98      27.307   3.807  63.150  1.00 22.88           N  
ATOM    795  N   PHE A  99      29.241  10.002  66.016  1.00 15.58           N  
ATOM    796  CA  PHE A  99      30.589  10.392  65.552  1.00 15.33           C  
ATOM    797  C   PHE A  99      30.813  11.899  65.710  1.00 15.51           C  
ATOM    798  O   PHE A  99      31.915  12.355  65.445  1.00 16.38           O  
ATOM    799  CB  PHE A  99      30.726  10.073  64.054  1.00 15.49           C  
ATOM    800  CG  PHE A  99      30.613   8.614  63.701  1.00 15.15           C  
ATOM    801  CD1 PHE A  99      31.497   7.693  64.247  1.00 16.70           C  
ATOM    802  CD2 PHE A  99      29.626   8.179  62.832  1.00 17.12           C  
ATOM    803  CE1 PHE A  99      31.404   6.349  63.904  1.00 17.57           C  
ATOM    804  CE2 PHE A  99      29.522   6.829  62.547  1.00 18.01           C  
ATOM    805  CZ  PHE A  99      30.418   5.944  63.056  1.00 17.67           C  
ATOM    806  N   VAL A 100      29.808  12.664  66.082  1.00 15.87           N  
ATOM    807  CA  VAL A 100      29.940  14.124  66.085  1.00 15.09           C  
ATOM    808  C   VAL A 100      30.374  14.633  67.448  1.00 15.26           C  
ATOM    809  O   VAL A 100      29.782  14.294  68.468  1.00 16.05           O  
ATOM    810  CB  VAL A 100      28.638  14.766  65.592  1.00 16.93           C  
ATOM    811  CG1 VAL A 100      28.719  16.290  65.563  1.00 17.08           C  
ATOM    812  CG2 VAL A 100      28.261  14.230  64.235  1.00 17.70           C  
ATOM    813  N   PHE A 101      31.358  15.505  67.416  1.00 15.49           N  
ATOM    814  CA  PHE A 101      31.823  16.252  68.586  1.00 15.46           C  
ATOM    815  C   PHE A 101      31.669  17.739  68.302  1.00 16.58           C  
ATOM    816  O   PHE A 101      32.003  18.192  67.221  1.00 17.12           O  
ATOM    817  CB  PHE A 101      33.284  15.934  68.913  1.00 15.84           C  
ATOM    818  CG  PHE A 101      33.497  14.489  69.244  1.00 14.84           C  
ATOM    819  CD1 PHE A 101      33.740  13.541  68.258  1.00 15.42           C  
ATOM    820  CD2 PHE A 101      33.439  14.063  70.580  1.00 15.35           C  
ATOM    821  CE1 PHE A 101      33.884  12.216  68.581  1.00 15.65           C  
ATOM    822  CE2 PHE A 101      33.600  12.713  70.881  1.00 15.68           C  
ATOM    823  CZ  PHE A 101      33.833  11.803  69.886  1.00 15.10           C  
ATOM    824  N   ASN A 102      31.258  18.473  69.309  1.00 15.87           N  
ATOM    825  CA  ASN A 102      31.304  19.940  69.238  1.00 15.85           C  
ATOM    826  C   ASN A 102      32.681  20.393  69.700  1.00 15.80           C  
ATOM    827  O   ASN A 102      33.031  20.201  70.884  1.00 16.82           O  
ATOM    828  CB  ASN A 102      30.172  20.496  70.082  1.00 16.98           C  
ATOM    829  CG  ASN A 102      28.834  20.081  69.603  1.00 18.94           C  
ATOM    830  OD1 ASN A 102      28.608  20.149  68.403  1.00 19.97           O  
ATOM    831  ND2 ASN A 102      27.980  19.680  70.548  1.00 18.64           N  
ATOM    832  N   LYS A 103      33.462  20.922  68.779  1.00 16.12           N  
ATOM    833  CA  LYS A 103      34.793  21.483  69.080  1.00 16.25           C  
ATOM    834  C   LYS A 103      34.583  22.888  69.586  1.00 16.59           C  
ATOM    835  O   LYS A 103      34.078  23.738  68.825  1.00 18.63           O  
ATOM    836  CB  LYS A 103      35.640  21.493  67.822  1.00 16.52           C  
ATOM    837  CG  LYS A 103      37.069  21.996  68.023  1.00 16.59           C  
ATOM    838  CD  LYS A 103      37.965  21.893  66.835  1.00 18.49           C  
ATOM    839  CE  LYS A 103      37.522  22.721  65.657  1.00 18.94           C  
ATOM    840  NZ  LYS A 103      37.700  24.163  65.959  1.00 22.61           N  
ATOM    841  N   ILE A 104      34.869  23.106  70.830  1.00 16.38           N  
ATOM    842  CA  ILE A 104      34.585  24.359  71.551  1.00 17.38           C  
ATOM    843  C   ILE A 104      35.897  25.042  71.859  1.00 18.58           C  
ATOM    844  O   ILE A 104      36.727  24.454  72.538  1.00 17.70           O  
ATOM    845  CB  ILE A 104      33.779  24.057  72.823  1.00 18.45           C  
ATOM    846  CG1 ILE A 104      32.464  23.343  72.530  1.00 20.49           C  
ATOM    847  CG2 ILE A 104      33.585  25.359  73.595  1.00 19.76           C  
ATOM    848  CD1 ILE A 104      31.873  22.650  73.781  1.00 23.15           C  
ATOM    849  N   GLU A 105      36.052  26.290  71.438  1.00 19.72           N  
ATOM    850  CA  GLU A 105      37.272  27.075  71.707  1.00 21.03           C  
ATOM    851  C   GLU A 105      36.983  27.948  72.928  1.00 26.40           C  
ATOM    852  O   GLU A 105      36.000  28.765  72.820  1.00 29.05           O  
ATOM    853  CB  GLU A 105      37.616  27.882  70.444  1.00 26.79           C  
ATOM    854  N   ILE A 106      37.676  27.743  74.053  1.00 26.49           N  
ATOM    855  CA  ILE A 106      37.559  28.585  75.288  1.00 31.95           C  
ATOM    856  C   ILE A 106      38.983  28.886  75.756  1.00 33.96           C  
ATOM    857  O   ILE A 106      39.727  27.902  76.013  1.00 31.65           O  
ATOM    858  CB  ILE A 106      36.756  27.885  76.403  1.00 40.92           C  
ATOM    859  CG1 ILE A 106      35.311  27.609  75.997  1.00 45.35           C  
ATOM    860  CG2 ILE A 106      36.792  28.709  77.685  1.00 43.88           C  
ATOM    861  CD1 ILE A 106      34.610  26.592  76.882  1.00 51.03           C  
ATOM    862  N   ASN A 107      39.302  30.177  75.850  1.00 41.26           N  
ATOM    863  CA  ASN A 107      40.606  30.710  76.322  1.00 42.02           C  
ATOM    864  C   ASN A 107      41.748  29.906  75.702  1.00 33.66           C  
ATOM    865  O   ASN A 107      42.575  29.355  76.452  1.00 37.49           O  
ATOM    866  CB  ASN A 107      40.636  30.767  77.849  1.00 50.19           C  
ATOM    867  CG  ASN A 107      39.759  31.884  78.374  1.00 57.30           C  
ATOM    868  OD1 ASN A 107      38.848  31.642  79.167  1.00 66.22           O  
ATOM    869  ND2 ASN A 107      39.994  33.099  77.895  1.00 58.97           N  
ATOM    870  N   ASN A 108      41.793  29.878  74.379  1.00 34.92           N  
ATOM    871  CA  ASN A 108      42.935  29.380  73.577  1.00 35.32           C  
ATOM    872  C   ASN A 108      43.109  27.877  73.757  1.00 31.20           C  
ATOM    873  O   ASN A 108      44.119  27.369  73.294  1.00 31.91           O  
ATOM    874  CB  ASN A 108      44.247  30.093  73.897  1.00 40.87           C  
ATOM    875  CG  ASN A 108      44.118  31.589  73.730  1.00 52.70           C  
ATOM    876  OD1 ASN A 108      43.795  32.302  74.681  1.00 60.98           O  
ATOM    877  ND2 ASN A 108      44.329  32.061  72.509  1.00 62.86           N  
ATOM    878  N   LYS A 109      42.099  27.189  74.274  1.00 25.75           N  
ATOM    879  CA  LYS A 109      42.103  25.714  74.361  1.00 25.52           C  
ATOM    880  C   LYS A 109      40.855  25.192  73.667  1.00 24.03           C  
ATOM    881  O   LYS A 109      39.885  25.931  73.470  1.00 25.76           O  
ATOM    882  CB  LYS A 109      42.125  25.331  75.830  1.00 29.65           C  
ATOM    883  CG  LYS A 109      43.424  25.703  76.551  1.00 33.03           C  
ATOM    884  CD  LYS A 109      44.611  24.885  76.061  1.00 37.80           C  
ATOM    885  CE  LYS A 109      44.340  23.391  76.233  1.00 45.02           C  
ATOM    886  NZ  LYS A 109      45.499  22.518  75.910  1.00 49.91           N  
ATOM    887  N   LEU A 110      40.889  23.929  73.323  1.00 19.19           N  
ATOM    888  CA  LEU A 110      39.752  23.215  72.703  1.00 18.58           C  
ATOM    889  C   LEU A 110      39.201  22.185  73.667  1.00 17.35           C  
ATOM    890  O   LEU A 110      39.940  21.433  74.292  1.00 18.37           O  
ATOM    891  CB  LEU A 110      40.273  22.478  71.481  1.00 17.49           C  
ATOM    892  CG  LEU A 110      40.855  23.361  70.398  1.00 20.36           C  
ATOM    893  CD1 LEU A 110      41.398  22.484  69.293  1.00 21.33           C  
ATOM    894  CD2 LEU A 110      39.847  24.342  69.861  1.00 21.99           C  
ATOM    895  N   GLU A 111      37.901  22.057  73.677  1.00 16.36           N  
ATOM    896  CA  GLU A 111      37.192  20.931  74.259  1.00 16.39           C  
ATOM    897  C   GLU A 111      36.434  20.243  73.150  1.00 16.01           C  
ATOM    898  O   GLU A 111      36.057  20.893  72.168  1.00 17.02           O  
ATOM    899  CB  GLU A 111      36.163  21.379  75.280  1.00 17.54           C  
ATOM    900  CG  GLU A 111      36.679  22.102  76.500  1.00 20.59           C  
ATOM    901  CD  GLU A 111      35.537  22.843  77.217  1.00 21.94           C  
ATOM    902  OE1 GLU A 111      34.541  23.176  76.554  1.00 27.98           O  
ATOM    903  OE2 GLU A 111      35.599  22.989  78.375  1.00 28.43           O  
ATOM    904  N   PHE A 112      36.205  18.947  73.301  1.00 15.49           N  
ATOM    905  CA  PHE A 112      35.429  18.168  72.329  1.00 15.35           C  
ATOM    906  C   PHE A 112      34.281  17.553  73.111  1.00 14.53           C  
ATOM    907  O   PHE A 112      34.426  16.510  73.761  1.00 15.66           O  
ATOM    908  CB  PHE A 112      36.306  17.109  71.690  1.00 15.83           C  
ATOM    909  CG  PHE A 112      37.383  17.656  70.807  1.00 15.79           C  
ATOM    910  CD1 PHE A 112      37.103  17.987  69.501  1.00 16.25           C  
ATOM    911  CD2 PHE A 112      38.645  17.922  71.293  1.00 17.00           C  
ATOM    912  CE1 PHE A 112      38.068  18.521  68.666  1.00 16.58           C  
ATOM    913  CE2 PHE A 112      39.606  18.466  70.453  1.00 17.98           C  
ATOM    914  CZ  PHE A 112      39.324  18.758  69.157  1.00 16.09           C  
ATOM    915  N   GLU A 113      33.113  18.166  72.996  1.00 15.38           N  
ATOM    916  CA  GLU A 113      31.879  17.684  73.668  1.00 15.55           C  
ATOM    917  C   GLU A 113      31.192  16.680  72.749  1.00 16.41           C  
ATOM    918  O   GLU A 113      31.044  16.954  71.541  1.00 16.69           O  
ATOM    919  CB  GLU A 113      30.953  18.878  73.894  1.00 16.20           C  
ATOM    920  CG  GLU A 113      29.735  18.500  74.705  1.00 16.74           C  
ATOM    921  CD  GLU A 113      28.561  19.426  74.491  1.00 19.91           C  
ATOM    922  OE1 GLU A 113      28.439  20.034  73.446  1.00 18.81           O  
ATOM    923  OE2 GLU A 113      27.734  19.455  75.429  1.00 21.21           O  
ATOM    924  N   SER A 114      30.736  15.573  73.281  1.00 16.03           N  
ATOM    925  CA  SER A 114      29.856  14.696  72.492  1.00 15.67           C  
ATOM    926  C   SER A 114      28.594  15.433  72.035  1.00 16.91           C  
ATOM    927  O   SER A 114      27.927  16.011  72.912  1.00 18.80           O  
ATOM    928  CB  SER A 114      29.489  13.534  73.366  1.00 18.27           C  
ATOM    929  OG  SER A 114      28.538  12.688  72.709  1.00 17.79           O  
ATOM    930  N   ALA A 115      28.260  15.422  70.756  1.00 17.15           N  
ATOM    931  CA  ALA A 115      26.960  15.968  70.288  1.00 17.71           C  
ATOM    932  C   ALA A 115      25.863  15.047  70.821  1.00 19.74           C  
ATOM    933  O   ALA A 115      24.821  15.656  71.218  1.00 22.60           O  
ATOM    934  CB  ALA A 115      26.938  16.106  68.806  1.00 19.05           C  
ATOM    935  N   GLN A 116      26.067  13.763  70.893  1.00 20.47           N  
ATOM    936  CA  GLN A 116      25.040  12.788  71.371  1.00 21.55           C  
ATOM    937  C   GLN A 116      24.767  12.971  72.848  1.00 22.63           C  
ATOM    938  O   GLN A 116      23.565  12.852  73.263  1.00 24.04           O  
ATOM    939  CB  GLN A 116      25.525  11.363  71.118  1.00 23.89           C  
ATOM    940  CG  GLN A 116      24.543  10.236  71.502  1.00 27.11           C  
ATOM    941  CD  GLN A 116      23.536  10.137  70.389  1.00 30.60           C  
ATOM    942  OE1 GLN A 116      22.647  10.980  70.282  1.00 36.11           O  
ATOM    943  NE2 GLN A 116      23.743   9.173  69.506  1.00 33.96           N  
ATOM    944  N   PHE A 117      25.778  13.216  73.658  1.00 18.66           N  
ATOM    945  CA  PHE A 117      25.681  13.209  75.123  1.00 18.61           C  
ATOM    946  C   PHE A 117      26.123  14.577  75.613  1.00 19.17           C  
ATOM    947  O   PHE A 117      27.308  14.797  75.908  1.00 17.69           O  
ATOM    948  CB  PHE A 117      26.524  12.078  75.686  1.00 20.27           C  
ATOM    949  CG  PHE A 117      26.103  10.706  75.237  1.00 22.02           C  
ATOM    950  CD1 PHE A 117      24.955  10.121  75.739  1.00 23.24           C  
ATOM    951  CD2 PHE A 117      26.886   9.974  74.365  1.00 23.20           C  
ATOM    952  CE1 PHE A 117      24.580   8.861  75.330  1.00 25.37           C  
ATOM    953  CE2 PHE A 117      26.500   8.714  73.928  1.00 24.83           C  
ATOM    954  CZ  PHE A 117      25.335   8.149  74.431  1.00 25.47           C  
ATOM    955  N   PRO A 118      25.190  15.524  75.798  1.00 17.59           N  
ATOM    956  CA  PRO A 118      25.561  16.853  76.242  1.00 17.22           C  
ATOM    957  C   PRO A 118      26.346  16.839  77.543  1.00 18.46           C  
ATOM    958  O   PRO A 118      26.053  16.052  78.469  1.00 17.99           O  
ATOM    959  CB  PRO A 118      24.187  17.537  76.463  1.00 19.62           C  
ATOM    960  CG  PRO A 118      23.317  16.816  75.503  1.00 20.45           C  
ATOM    961  CD  PRO A 118      23.728  15.377  75.586  1.00 20.15           C  
ATOM    962  N   ASN A 119      27.402  17.657  77.595  1.00 17.24           N  
ATOM    963  CA  ASN A 119      28.262  17.854  78.754  1.00 17.69           C  
ATOM    964  C   ASN A 119      29.134  16.634  79.064  1.00 17.36           C  
ATOM    965  O   ASN A 119      29.673  16.530  80.159  1.00 19.85           O  
ATOM    966  CB  ASN A 119      27.457  18.264  79.993  1.00 18.65           C  
ATOM    967  CG  ASN A 119      26.724  19.531  79.707  1.00 19.47           C  
ATOM    968  OD1 ASN A 119      27.267  20.554  79.286  1.00 21.77           O  
ATOM    969  ND2 ASN A 119      25.397  19.463  79.751  1.00 21.86           N  
ATOM    970  N   TRP A 120      29.270  15.723  78.109  1.00 16.33           N  
ATOM    971  CA  TRP A 120      30.294  14.655  78.116  1.00 17.37           C  
ATOM    972  C   TRP A 120      31.394  15.044  77.132  1.00 15.13           C  
ATOM    973  O   TRP A 120      31.100  15.492  76.030  1.00 17.21           O  
ATOM    974  CB  TRP A 120      29.694  13.296  77.778  1.00 17.84           C  
ATOM    975  CG  TRP A 120      28.852  12.768  78.911  1.00 19.15           C  
ATOM    976  CD1 TRP A 120      27.608  13.204  79.313  1.00 21.05           C  
ATOM    977  CD2 TRP A 120      29.233  11.700  79.772  1.00 19.44           C  
ATOM    978  NE1 TRP A 120      27.247  12.472  80.427  1.00 20.50           N  
ATOM    979  CE2 TRP A 120      28.206  11.552  80.733  1.00 20.32           C  
ATOM    980  CE3 TRP A 120      30.357  10.862  79.854  1.00 20.60           C  
ATOM    981  CZ2 TRP A 120      28.275  10.581  81.736  1.00 22.93           C  
ATOM    982  CZ3 TRP A 120      30.419   9.906  80.863  1.00 21.68           C  
ATOM    983  CH2 TRP A 120      29.381   9.772  81.784  1.00 21.35           C  
ATOM    984  N   TYR A 121      32.627  14.896  77.570  1.00 15.29           N  
ATOM    985  CA  TYR A 121      33.793  15.435  76.851  1.00 16.01           C  
ATOM    986  C   TYR A 121      34.859  14.409  76.671  1.00 15.49           C  
ATOM    987  O   TYR A 121      35.107  13.552  77.554  1.00 16.19           O  
ATOM    988  CB  TYR A 121      34.409  16.593  77.638  1.00 17.75           C  
ATOM    989  CG  TYR A 121      33.486  17.775  77.767  1.00 18.10           C  
ATOM    990  CD1 TYR A 121      32.604  17.873  78.832  1.00 18.02           C  
ATOM    991  CD2 TYR A 121      33.569  18.822  76.870  1.00 17.89           C  
ATOM    992  CE1 TYR A 121      31.762  18.963  78.929  1.00 20.07           C  
ATOM    993  CE2 TYR A 121      32.771  19.954  76.986  1.00 19.32           C  
ATOM    994  CZ  TYR A 121      31.882  19.991  78.043  1.00 19.27           C  
ATOM    995  OH  TYR A 121      31.078  21.110  78.155  1.00 22.74           O  
ATOM    996  N   ILE A 122      35.554  14.460  75.542  1.00 14.81           N  
ATOM    997  CA  ILE A 122      36.822  13.706  75.396  1.00 14.14           C  
ATOM    998  C   ILE A 122      37.764  14.141  76.543  1.00 14.70           C  
ATOM    999  O   ILE A 122      37.948  15.338  76.764  1.00 15.70           O  
ATOM   1000  CB  ILE A 122      37.440  13.905  74.033  1.00 14.53           C  
ATOM   1001  CG1 ILE A 122      36.495  13.474  72.905  1.00 15.24           C  
ATOM   1002  CG2 ILE A 122      38.783  13.172  74.005  1.00 16.81           C  
ATOM   1003  CD1 ILE A 122      37.122  13.554  71.521  1.00 16.50           C  
ATOM   1004  N   SER A 123      38.284  13.181  77.252  1.00 14.92           N  
ATOM   1005  CA  SER A 123      39.019  13.396  78.503  1.00 15.14           C  
ATOM   1006  C   SER A 123      40.266  12.534  78.553  1.00 15.27           C  
ATOM   1007  O   SER A 123      40.290  11.410  78.003  1.00 16.09           O  
ATOM   1008  CB  SER A 123      38.163  13.024  79.696  1.00 16.95           C  
ATOM   1009  OG  SER A 123      36.959  13.775  79.698  1.00 17.83           O  
ATOM   1010  N   THR A 124      41.279  13.016  79.265  1.00 15.69           N  
ATOM   1011  CA  THR A 124      42.437  12.199  79.626  1.00 15.88           C  
ATOM   1012  C   THR A 124      42.607  12.236  81.141  1.00 17.15           C  
ATOM   1013  O   THR A 124      42.105  13.134  81.840  1.00 18.45           O  
ATOM   1014  CB  THR A 124      43.695  12.703  78.936  1.00 16.51           C  
ATOM   1015  OG1 THR A 124      43.991  14.039  79.339  1.00 17.47           O  
ATOM   1016  CG2 THR A 124      43.584  12.610  77.431  1.00 17.04           C  
ATOM   1017  N   SER A 125      43.308  11.231  81.649  1.00 17.37           N  
ATOM   1018  CA  SER A 125      43.745  11.204  83.060  1.00 18.95           C  
ATOM   1019  C   SER A 125      45.029  11.991  83.225  1.00 19.24           C  
ATOM   1020  O   SER A 125      45.796  12.191  82.294  1.00 18.07           O  
ATOM   1021  CB  SER A 125      43.964   9.766  83.438  1.00 20.19           C  
ATOM   1022  OG  SER A 125      42.755   9.035  83.378  1.00 24.28           O  
ATOM   1023  N   GLN A 126      45.296  12.414  84.475  1.00 20.76           N  
ATOM   1024  CA  GLN A 126      46.612  13.026  84.764  1.00 20.04           C  
ATOM   1025  C   GLN A 126      47.723  11.971  84.748  1.00 19.19           C  
ATOM   1026  O   GLN A 126      48.811  12.262  84.296  1.00 19.71           O  
ATOM   1027  CB  GLN A 126      46.600  13.651  86.171  1.00 22.86           C  
ATOM   1028  CG  GLN A 126      45.803  14.941  86.287  1.00 23.41           C  
ATOM   1029  CD  GLN A 126      46.402  16.134  85.570  1.00 27.43           C  
ATOM   1030  OE1 GLN A 126      47.573  16.165  85.131  1.00 28.89           O  
ATOM   1031  NE2 GLN A 126      45.607  17.194  85.450  1.00 30.42           N  
ATOM   1032  N   ALA A 127      47.389  10.737  85.115  1.00 19.50           N  
ATOM   1033  CA  ALA A 127      48.363   9.634  85.122  1.00 19.89           C  
ATOM   1034  C   ALA A 127      48.833   9.331  83.699  1.00 19.88           C  
ATOM   1035  O   ALA A 127      48.049   9.550  82.726  1.00 20.42           O  
ATOM   1036  CB  ALA A 127      47.839   8.408  85.774  1.00 21.91           C  
ATOM   1037  N   GLU A 128      50.038   8.831  83.533  1.00 19.69           N  
ATOM   1038  CA  GLU A 128      50.656   8.484  82.253  1.00 20.53           C  
ATOM   1039  C   GLU A 128      50.054   7.185  81.711  1.00 21.30           C  
ATOM   1040  O   GLU A 128      49.729   6.263  82.475  1.00 22.52           O  
ATOM   1041  CB  GLU A 128      52.182   8.285  82.420  1.00 21.74           C  
ATOM   1042  CG  GLU A 128      53.003   8.297  81.151  1.00 23.95           C  
ATOM   1043  CD  GLU A 128      53.215   9.674  80.516  1.00 24.29           C  
ATOM   1044  OE1 GLU A 128      52.481  10.549  80.794  1.00 23.29           O  
ATOM   1045  OE2 GLU A 128      54.098   9.810  79.682  1.00 27.62           O  
ATOM   1046  N   ASN A 129      49.904   7.094  80.386  1.00 21.68           N  
ATOM   1047  CA  ASN A 129      49.620   5.849  79.656  1.00 24.39           C  
ATOM   1048  C   ASN A 129      48.282   5.263  80.055  1.00 24.23           C  
ATOM   1049  O   ASN A 129      48.141   4.018  80.056  1.00 26.88           O  
ATOM   1050  CB  ASN A 129      50.789   4.885  79.824  1.00 31.19           C  
ATOM   1051  CG  ASN A 129      51.016   4.214  78.492  1.00 37.79           C  
ATOM   1052  OD1 ASN A 129      50.890   3.016  78.405  1.00 38.51           O  
ATOM   1053  ND2 ASN A 129      51.222   4.993  77.441  1.00 44.61           N  
ATOM   1054  N   MET A 130      47.276   6.114  80.284  1.00 20.41           N  
ATOM   1055  CA  MET A 130      45.914   5.685  80.574  1.00 20.49           C  
ATOM   1056  C   MET A 130      45.017   5.985  79.365  1.00 19.47           C  
ATOM   1057  O   MET A 130      45.362   6.825  78.533  1.00 18.25           O  
ATOM   1058  CB  MET A 130      45.364   6.418  81.788  1.00 22.42           C  
ATOM   1059  CG  MET A 130      46.136   6.123  83.058  1.00 24.47           C  
ATOM   1060  SD  MET A 130      46.123   4.371  83.525  1.00 33.38           S  
ATOM   1061  CE  MET A 130      44.423   4.197  83.974  1.00 34.30           C  
ATOM   1062  N   PRO A 131      43.868   5.322  79.265  1.00 19.04           N  
ATOM   1063  CA  PRO A 131      42.989   5.491  78.110  1.00 17.92           C  
ATOM   1064  C   PRO A 131      42.470   6.921  77.989  1.00 18.76           C  
ATOM   1065  O   PRO A 131      42.256   7.614  78.950  1.00 18.69           O  
ATOM   1066  CB  PRO A 131      41.807   4.555  78.324  1.00 20.51           C  
ATOM   1067  CG  PRO A 131      42.318   3.540  79.313  1.00 23.56           C  
ATOM   1068  CD  PRO A 131      43.379   4.237  80.139  1.00 21.88           C  
ATOM   1069  N   VAL A 132      42.240   7.312  76.746  1.00 17.64           N  
ATOM   1070  CA  VAL A 132      41.365   8.462  76.445  1.00 17.00           C  
ATOM   1071  C   VAL A 132      39.925   8.023  76.605  1.00 16.86           C  
ATOM   1072  O   VAL A 132      39.610   6.893  76.191  1.00 18.03           O  
ATOM   1073  CB  VAL A 132      41.637   8.971  75.037  1.00 15.37           C  
ATOM   1074  CG1 VAL A 132      40.787  10.185  74.748  1.00 16.19           C  
ATOM   1075  CG2 VAL A 132      43.091   9.290  74.809  1.00 16.77           C  
ATOM   1076  N   PHE A 133      39.083   8.811  77.227  1.00 16.00           N  
ATOM   1077  CA  PHE A 133      37.749   8.340  77.592  1.00 16.52           C  
ATOM   1078  C   PHE A 133      36.750   9.448  77.461  1.00 16.56           C  
ATOM   1079  O   PHE A 133      37.119  10.598  77.237  1.00 17.04           O  
ATOM   1080  CB  PHE A 133      37.759   7.710  79.001  1.00 18.11           C  
ATOM   1081  CG  PHE A 133      38.087   8.667  80.118  1.00 17.81           C  
ATOM   1082  CD1 PHE A 133      39.405   9.010  80.390  1.00 18.90           C  
ATOM   1083  CD2 PHE A 133      37.071   9.246  80.854  1.00 18.89           C  
ATOM   1084  CE1 PHE A 133      39.676   9.886  81.431  1.00 19.57           C  
ATOM   1085  CE2 PHE A 133      37.350  10.164  81.855  1.00 20.83           C  
ATOM   1086  CZ  PHE A 133      38.660  10.461  82.146  1.00 19.92           C  
ATOM   1087  N   LEU A 134      35.484   9.129  77.602  1.00 17.45           N  
ATOM   1088  CA  LEU A 134      34.431  10.138  77.668  1.00 16.86           C  
ATOM   1089  C   LEU A 134      34.046  10.400  79.110  1.00 19.87           C  
ATOM   1090  O   LEU A 134      33.752   9.424  79.820  1.00 20.80           O  
ATOM   1091  CB  LEU A 134      33.210   9.674  76.870  1.00 18.34           C  
ATOM   1092  CG  LEU A 134      32.380  10.809  76.340  1.00 18.93           C  
ATOM   1093  CD1 LEU A 134      33.103  11.566  75.227  1.00 18.05           C  
ATOM   1094  CD2 LEU A 134      31.064  10.261  75.840  1.00 19.06           C  
ATOM   1095  N   GLY A 135      34.189  11.628  79.535  1.00 19.13           N  
ATOM   1096  CA  GLY A 135      33.980  12.029  80.928  1.00 19.56           C  
ATOM   1097  C   GLY A 135      32.796  12.920  81.015  1.00 20.70           C  
ATOM   1098  O   GLY A 135      32.600  13.731  80.110  1.00 21.93           O  
ATOM   1099  N   GLY A 136      31.998  12.795  82.097  1.00 22.87           N  
ATOM   1100  CA  GLY A 136      30.670  13.460  82.180  1.00 24.08           C  
ATOM   1101  C   GLY A 136      30.739  14.874  82.697  1.00 27.87           C  
ATOM   1102  O   GLY A 136      29.715  15.406  83.181  1.00 30.11           O  
ATOM   1103  N   THR A 137      31.896  15.515  82.644  1.00 27.71           N  
ATOM   1104  CA  THR A 137      32.027  16.918  83.117  1.00 29.25           C  
ATOM   1105  C   THR A 137      33.246  17.545  82.458  1.00 30.22           C  
ATOM   1106  O   THR A 137      34.135  16.789  82.036  1.00 29.09           O  
ATOM   1107  CB  THR A 137      32.110  16.937  84.649  1.00 30.06           C  
ATOM   1108  OG1 THR A 137      31.967  18.313  85.092  1.00 31.21           O  
ATOM   1109  CG2 THR A 137      33.373  16.241  85.142  1.00 29.71           C  
ATOM   1110  N   LYS A 138      33.265  18.874  82.392  1.00 28.79           N  
ATOM   1111  CA  LYS A 138      34.462  19.671  82.043  1.00 27.84           C  
ATOM   1112  C   LYS A 138      35.041  20.242  83.342  1.00 31.19           C  
ATOM   1113  O   LYS A 138      36.067  20.959  83.239  1.00 35.61           O  
ATOM   1114  CB  LYS A 138      34.140  20.737  81.001  1.00 27.33           C  
ATOM   1115  CG  LYS A 138      33.137  21.786  81.467  1.00 28.95           C  
ATOM   1116  CD  LYS A 138      33.052  22.948  80.484  1.00 33.29           C  
ATOM   1117  CE  LYS A 138      31.981  23.972  80.781  1.00 40.05           C  
ATOM   1118  NZ  LYS A 138      32.231  25.246  80.048  1.00 43.39           N  
ATOM   1119  N   GLY A 139      34.474  19.901  84.503  1.00 30.50           N  
ATOM   1120  CA  GLY A 139      35.057  20.170  85.833  1.00 32.85           C  
ATOM   1121  C   GLY A 139      35.966  19.035  86.272  1.00 43.02           C  
ATOM   1122  O   GLY A 139      36.345  18.194  85.405  1.00 42.43           O  
ATOM   1123  N   GLY A 140      36.380  19.036  87.545  1.00 45.43           N  
ATOM   1124  CA  GLY A 140      37.079  17.902  88.188  1.00 44.09           C  
ATOM   1125  C   GLY A 140      38.577  17.876  87.920  1.00 42.01           C  
ATOM   1126  O   GLY A 140      39.109  18.891  87.481  1.00 47.29           O  
ATOM   1127  N   GLN A 141      39.233  16.729  88.168  1.00 37.96           N  
ATOM   1128  CA  GLN A 141      40.707  16.536  88.122  1.00 38.76           C  
ATOM   1129  C   GLN A 141      41.148  15.909  86.784  1.00 33.40           C  
ATOM   1130  O   GLN A 141      42.339  16.002  86.429  1.00 33.53           O  
ATOM   1131  CB  GLN A 141      41.151  15.616  89.264  1.00 44.14           C  
ATOM   1132  N   ASP A 142      40.229  15.312  86.019  1.00 25.72           N  
ATOM   1133  CA  ASP A 142      40.594  14.845  84.658  1.00 24.15           C  
ATOM   1134  C   ASP A 142      40.728  16.036  83.718  1.00 22.98           C  
ATOM   1135  O   ASP A 142      40.278  17.165  84.002  1.00 24.09           O  
ATOM   1136  CB  ASP A 142      39.572  13.847  84.174  1.00 23.28           C  
ATOM   1137  CG  ASP A 142      39.434  12.593  85.041  1.00 22.80           C  
ATOM   1138  OD1 ASP A 142      40.489  12.112  85.543  1.00 27.08           O  
ATOM   1139  OD2 ASP A 142      38.303  12.105  85.132  1.00 23.94           O  
ATOM   1140  N   ILE A 143      41.382  15.811  82.584  1.00 19.19           N  
ATOM   1141  CA  ILE A 143      41.744  16.846  81.631  1.00 17.55           C  
ATOM   1142  C   ILE A 143      40.734  16.813  80.493  1.00 18.25           C  
ATOM   1143  O   ILE A 143      40.556  15.756  79.873  1.00 17.97           O  
ATOM   1144  CB  ILE A 143      43.186  16.664  81.137  1.00 18.86           C  
ATOM   1145  CG1 ILE A 143      44.168  16.758  82.315  1.00 19.59           C  
ATOM   1146  CG2 ILE A 143      43.524  17.653  80.086  1.00 19.13           C  
ATOM   1147  CD1 ILE A 143      45.524  16.244  81.974  1.00 22.78           C  
ATOM   1148  N   THR A 144      40.168  17.961  80.161  1.00 17.64           N  
ATOM   1149  CA  THR A 144      39.164  18.094  79.080  1.00 17.87           C  
ATOM   1150  C   THR A 144      39.599  19.149  78.094  1.00 17.02           C  
ATOM   1151  O   THR A 144      38.832  19.446  77.152  1.00 18.79           O  
ATOM   1152  CB  THR A 144      37.754  18.291  79.626  1.00 19.23           C  
ATOM   1153  OG1 THR A 144      37.746  19.433  80.506  1.00 20.74           O  
ATOM   1154  CG2 THR A 144      37.248  17.122  80.388  1.00 20.46           C  
ATOM   1155  N   ASP A 145      40.782  19.705  78.209  1.00 17.66           N  
ATOM   1156  CA  ASP A 145      41.289  20.781  77.353  1.00 18.88           C  
ATOM   1157  C   ASP A 145      42.416  20.241  76.470  1.00 17.96           C  
ATOM   1158  O   ASP A 145      43.269  19.484  76.993  1.00 19.52           O  
ATOM   1159  CB  ASP A 145      41.818  21.980  78.169  1.00 20.87           C  
ATOM   1160  CG  ASP A 145      40.740  22.662  78.924  1.00 24.33           C  
ATOM   1161  OD1 ASP A 145      39.713  22.973  78.333  1.00 25.57           O  
ATOM   1162  OD2 ASP A 145      40.932  22.779  80.164  1.00 30.25           O  
ATOM   1163  N   PHE A 146      42.443  20.641  75.220  1.00 16.69           N  
ATOM   1164  CA  PHE A 146      43.419  20.193  74.224  1.00 16.61           C  
ATOM   1165  C   PHE A 146      43.899  21.345  73.394  1.00 17.11           C  
ATOM   1166  O   PHE A 146      43.284  22.430  73.352  1.00 17.76           O  
ATOM   1167  CB  PHE A 146      42.757  19.161  73.296  1.00 15.78           C  
ATOM   1168  CG  PHE A 146      42.301  17.919  73.986  1.00 16.03           C  
ATOM   1169  CD1 PHE A 146      41.082  17.847  74.626  1.00 16.96           C  
ATOM   1170  CD2 PHE A 146      43.097  16.787  74.071  1.00 16.36           C  
ATOM   1171  CE1 PHE A 146      40.689  16.732  75.349  1.00 18.72           C  
ATOM   1172  CE2 PHE A 146      42.688  15.667  74.757  1.00 16.65           C  
ATOM   1173  CZ  PHE A 146      41.480  15.606  75.393  1.00 17.46           C  
ATOM   1174  N   THR A 147      45.023  21.143  72.717  1.00 17.47           N  
ATOM   1175  CA  THR A 147      45.430  21.948  71.587  1.00 17.73           C  
ATOM   1176  C   THR A 147      45.566  21.060  70.360  1.00 17.48           C  
ATOM   1177  O   THR A 147      45.743  19.844  70.468  1.00 17.27           O  
ATOM   1178  CB  THR A 147      46.726  22.704  71.858  1.00 21.16           C  
ATOM   1179  OG1 THR A 147      47.770  21.760  72.103  1.00 21.38           O  
ATOM   1180  CG2 THR A 147      46.588  23.616  73.052  1.00 22.06           C  
ATOM   1181  N  AMET A 148      45.424  21.674  69.189  0.50 18.71           N  
ATOM   1182  N  BMET A 148      45.522  21.704  69.207  0.50 18.92           N  
ATOM   1183  CA AMET A 148      45.544  20.974  67.890  0.50 18.54           C  
ATOM   1184  CA BMET A 148      45.535  21.025  67.901  0.50 18.85           C  
ATOM   1185  C  AMET A 148      46.832  21.457  67.240  0.50 18.81           C  
ATOM   1186  C  BMET A 148      46.758  21.493  67.123  0.50 19.75           C  
ATOM   1187  O  AMET A 148      47.186  22.656  67.414  0.50 19.83           O  
ATOM   1188  O  BMET A 148      46.969  22.742  67.046  0.50 21.32           O  
ATOM   1189  CB AMET A 148      44.335  21.284  66.991  0.50 21.33           C  
ATOM   1190  CB BMET A 148      44.236  21.404  67.185  0.50 22.45           C  
ATOM   1191  CG AMET A 148      44.181  20.495  65.707  0.50 22.99           C  
ATOM   1192  CG BMET A 148      44.151  21.108  65.753  0.50 21.52           C  
ATOM   1193  SD AMET A 148      42.639  21.009  64.875  0.50 23.86           S  
ATOM   1194  SD BMET A 148      42.521  21.672  65.190  0.50 23.02           S  
ATOM   1195  CE AMET A 148      42.618  22.676  65.495  0.50 18.36           C  
ATOM   1196  CE BMET A 148      42.784  21.122  63.505  0.50 19.70           C  
ATOM   1197  N   GLN A 149      47.504  20.553  66.566  1.00 17.23           N  
ATOM   1198  CA  GLN A 149      48.676  20.872  65.709  1.00 18.66           C  
ATOM   1199  C   GLN A 149      48.271  20.500  64.311  1.00 18.25           C  
ATOM   1200  O   GLN A 149      47.871  19.354  64.060  1.00 20.62           O  
ATOM   1201  CB  GLN A 149      49.950  20.161  66.182  1.00 18.97           C  
ATOM   1202  CG  GLN A 149      50.308  20.347  67.638  1.00 20.82           C  
ATOM   1203  CD  GLN A 149      49.444  19.606  68.632  1.00 18.26           C  
ATOM   1204  OE1 GLN A 149      49.178  18.428  68.445  1.00 19.62           O  
ATOM   1205  NE2 GLN A 149      49.039  20.323  69.651  1.00 20.17           N  
ATOM   1206  N   PHE A 150      48.501  21.353  63.357  1.00 19.93           N  
ATOM   1207  CA  PHE A 150      48.217  21.066  61.946  1.00 20.53           C  
ATOM   1208  C   PHE A 150      49.362  20.248  61.366  1.00 22.26           C  
ATOM   1209  O   PHE A 150      50.581  20.513  61.653  1.00 23.00           O  
ATOM   1210  CB  PHE A 150      48.058  22.371  61.165  1.00 22.52           C  
ATOM   1211  CG  PHE A 150      46.859  23.149  61.586  1.00 23.84           C  
ATOM   1212  CD1 PHE A 150      46.930  23.947  62.704  1.00 22.58           C  
ATOM   1213  CD2 PHE A 150      45.642  23.046  60.942  1.00 27.61           C  
ATOM   1214  CE1 PHE A 150      45.819  24.602  63.208  1.00 29.41           C  
ATOM   1215  CE2 PHE A 150      44.541  23.752  61.407  1.00 31.81           C  
ATOM   1216  CZ  PHE A 150      44.616  24.489  62.562  1.00 31.76           C  
ATOM   1217  N   VAL A 151      48.987  19.273  60.569  1.00 22.60           N  
ATOM   1218  CA  VAL A 151      49.900  18.328  59.881  1.00 24.96           C  
ATOM   1219  C   VAL A 151      49.780  18.546  58.363  1.00 26.12           C  
ATOM   1220  O   VAL A 151      48.712  18.785  57.864  1.00 27.13           O  
ATOM   1221  CB  VAL A 151      49.512  16.893  60.299  1.00 24.48           C  
ATOM   1222  CG1 VAL A 151      50.199  15.852  59.433  1.00 29.82           C  
ATOM   1223  CG2 VAL A 151      49.828  16.664  61.766  1.00 27.73           C  
ATOM   1224  N   SER A 152      50.889  18.410  57.646  1.00 32.69           N  
ATOM   1225  CA  SER A 152      50.882  18.507  56.160  1.00 39.96           C  
ATOM   1226  C   SER A 152      49.865  17.507  55.594  1.00 43.92           C  
ATOM   1227  O   SER A 152      49.320  17.771  54.514  1.00 49.71           O  
ATOM   1228  CB  SER A 152      52.252  18.250  55.584  1.00 42.52           C  
ATOM   1229  OG  SER A 152      53.248  18.865  56.386  1.00 51.89           O  
TER    1230      SER A 152                                                      
HETATM 1231  S   SO4 A 201      29.668  13.974  51.120  0.48 43.27           S  
HETATM 1232  O1  SO4 A 201      29.838  12.807  50.283  0.48 44.07           O  
HETATM 1233  O2  SO4 A 201      29.064  15.034  50.334  0.48 39.18           O  
HETATM 1234  O3  SO4 A 201      28.816  13.650  52.188  0.48 25.66           O  
HETATM 1235  O4  SO4 A 201      30.948  14.397  51.619  0.48 42.96           O  
HETATM 1236  S   SO4 A 202      23.984   3.499  61.378  0.62 31.96           S  
HETATM 1237  O1  SO4 A 202      25.352   3.750  61.017  0.62 30.50           O  
HETATM 1238  O2  SO4 A 202      23.171   3.739  60.224  0.62 37.59           O  
HETATM 1239  O3  SO4 A 202      23.849   2.142  61.827  0.62 38.28           O  
HETATM 1240  O4  SO4 A 202      23.591   4.402  62.425  0.62 30.32           O  
HETATM 1241  O   HOH A 301      36.156  30.453  68.280  1.00 32.82           O  
HETATM 1242  O   HOH A 302      30.077  29.761  69.897  1.00 43.34           O  
HETATM 1243  O   HOH A 303      47.793   0.549  60.260  1.00 81.13           O  
HETATM 1244  O   HOH A 304      37.309  22.837  82.191  1.00 40.31           O  
HETATM 1245  O   HOH A 305      32.474  24.354  77.367  1.00 40.86           O  
HETATM 1246  O   HOH A 306      30.119   1.910  61.826  1.00 36.91           O  
HETATM 1247  O   HOH A 307      21.862   6.103  61.669  1.00 48.45           O  
HETATM 1248  O   HOH A 308      36.585   1.068  71.225  1.00 28.44           O  
HETATM 1249  O   HOH A 309      28.189  -0.511  54.195  1.00 44.95           O  
HETATM 1250  O   HOH A 310      46.124   2.194  57.136  1.00 37.51           O  
HETATM 1251  O   HOH A 311      26.710  13.365  53.646  1.00 29.86           O  
HETATM 1252  O   HOH A 312      54.147  19.779  67.611  1.00 30.72           O  
HETATM 1253  O   HOH A 313      41.032   9.573  85.327  1.00 32.73           O  
HETATM 1254  O   HOH A 314      37.158  12.751  59.560  1.00 21.63           O  
HETATM 1255  O   HOH A 315      44.651   2.271  77.192  1.00 37.40           O  
HETATM 1256  O   HOH A 316      50.088   4.929  67.969  1.00 26.37           O  
HETATM 1257  O   HOH A 317      38.071  10.734  57.877  1.00 21.23           O  
HETATM 1258  O   HOH A 318      37.679  22.034  79.689  1.00 26.04           O  
HETATM 1259  O   HOH A 319      37.587   9.655  85.725  1.00 48.59           O  
HETATM 1260  O   HOH A 320      33.130   6.878  79.789  1.00 34.53           O  
HETATM 1261  O   HOH A 321      34.543  -0.486  68.142  1.00 35.97           O  
HETATM 1262  O   HOH A 322      24.493   1.081  73.058  1.00 40.86           O  
HETATM 1263  O   HOH A 323      53.675  14.723  74.048  1.00 19.98           O  
HETATM 1264  O   HOH A 324      32.732  20.122  55.313  1.00 32.98           O  
HETATM 1265  O   HOH A 325      37.597  15.459  53.278  1.00 40.02           O  
HETATM 1266  O   HOH A 326      26.421  20.094  66.866  1.00 23.22           O  
HETATM 1267  O   HOH A 327      50.357   5.331  84.901  1.00 35.47           O  
HETATM 1268  O   HOH A 328      49.088  14.578  82.989  1.00 22.26           O  
HETATM 1269  O   HOH A 329      52.625   9.987  63.900  1.00 29.30           O  
HETATM 1270  O   HOH A 330      49.131  13.482  69.906  1.00 19.58           O  
HETATM 1271  O   HOH A 331      47.081   9.002  80.230  1.00 18.57           O  
HETATM 1272  O   HOH A 332      35.940   4.194  76.630  1.00 29.34           O  
HETATM 1273  O   HOH A 333      23.604   4.458  83.554  1.00 23.62           O  
HETATM 1274  O   HOH A 334      59.016   8.036  75.282  1.00 42.33           O  
HETATM 1275  O   HOH A 335      35.968  13.154  84.340  1.00 29.69           O  
HETATM 1276  O   HOH A 336      21.136   1.999  78.732  1.00 28.54           O  
HETATM 1277  O   HOH A 337      39.818  30.833  72.839  1.00 47.38           O  
HETATM 1278  O   HOH A 338      34.218  11.066  64.926  1.00 15.61           O  
HETATM 1279  O   HOH A 339      29.108   0.589  68.867  1.00 41.61           O  
HETATM 1280  O   HOH A 340      45.004  12.572  54.804  1.00 53.57           O  
HETATM 1281  O   HOH A 341      27.583  13.944  83.956  1.00 34.17           O  
HETATM 1282  O   HOH A 342      37.111  25.574  63.734  1.00 26.72           O  
HETATM 1283  O   HOH A 343      42.855  -0.440  64.733  1.00 33.81           O  
HETATM 1284  O   HOH A 344      27.615  22.581  60.744  1.00 34.54           O  
HETATM 1285  O   HOH A 345      29.566  21.345  80.466  1.00 25.42           O  
HETATM 1286  O   HOH A 346      26.713  21.677  76.584  1.00 37.70           O  
HETATM 1287  O   HOH A 347      30.617   1.388  80.579  1.00 37.42           O  
HETATM 1288  O   HOH A 348      30.160  23.248  76.756  1.00 42.52           O  
HETATM 1289  O   HOH A 349      39.393   8.658  58.913  1.00 21.83           O  
HETATM 1290  O   HOH A 350      42.007   7.058  81.668  1.00 23.23           O  
HETATM 1291  O   HOH A 351      38.449  19.091  83.401  1.00 29.66           O  
HETATM 1292  O   HOH A 352      37.105  15.597  85.738  1.00 44.26           O  
HETATM 1293  O   HOH A 353      50.667   7.121  64.111  1.00 39.77           O  
HETATM 1294  O   HOH A 354      48.501  21.157  74.702  1.00 24.37           O  
HETATM 1295  O   HOH A 355      27.930  22.689  73.009  1.00 36.01           O  
HETATM 1296  O   HOH A 356      51.831  17.072  64.877  1.00 24.21           O  
HETATM 1297  O   HOH A 357      22.992   6.316  59.037  1.00 38.64           O  
HETATM 1298  O   HOH A 358      36.009  25.389  67.783  1.00 23.79           O  
HETATM 1299  O   HOH A 359      42.123  15.335  56.265  1.00 26.90           O  
HETATM 1300  O   HOH A 360      28.547  12.253  69.834  1.00 20.31           O  
HETATM 1301  O   HOH A 361      38.402   4.620  77.159  1.00 26.75           O  
HETATM 1302  O   HOH A 362      26.205   4.062  58.418  1.00 39.62           O  
HETATM 1303  O   HOH A 363      31.348  21.895  60.926  1.00 21.43           O  
HETATM 1304  O   HOH A 364      45.214  18.072  55.810  1.00 31.84           O  
HETATM 1305  O   HOH A 365      37.184  17.774  75.697  1.00 15.77           O  
HETATM 1306  O   HOH A 366      39.398  11.999  55.890  1.00 27.04           O  
HETATM 1307  O   HOH A 367      26.992  15.289  60.766  1.00 29.10           O  
HETATM 1308  O   HOH A 368      25.331   6.904  70.314  1.00 24.72           O  
HETATM 1309  O   HOH A 369      53.311  20.460  84.107  1.00 24.34           O  
HETATM 1310  O   HOH A 370      32.688  21.281  50.225  1.00 47.71           O  
HETATM 1311  O   HOH A 371      46.973  13.192  68.122  1.00 17.66           O  
HETATM 1312  O   HOH A 372      48.865  -0.727  70.729  1.00 44.13           O  
HETATM 1313  O   HOH A 373      43.128  12.305  86.406  1.00 26.40           O  
HETATM 1314  O   HOH A 374      28.445  17.878  83.376  1.00 28.41           O  
HETATM 1315  O   HOH A 375      25.120  16.479  63.823  1.00 27.82           O  
HETATM 1316  O   HOH A 376      52.405  19.419  63.470  1.00 24.86           O  
HETATM 1317  O   HOH A 377      37.885   5.717  51.005  1.00 30.19           O  
HETATM 1318  O   HOH A 378      29.429   6.517  49.289  1.00 50.09           O  
HETATM 1319  O   HOH A 379      28.655   8.432  51.898  1.00 30.92           O  
HETATM 1320  O   HOH A 380      35.831  14.535  82.151  1.00 24.73           O  
HETATM 1321  O   HOH A 381      24.943  15.510  80.989  1.00 25.51           O  
HETATM 1322  O   HOH A 382      41.757  -1.769  71.683  1.00 32.28           O  
HETATM 1323  O   HOH A 383      27.118   5.511  55.085  1.00 35.67           O  
HETATM 1324  O   HOH A 384      34.734  30.260  63.742  1.00 28.41           O  
HETATM 1325  O   HOH A 385      41.925  10.512  55.963  1.00 28.98           O  
HETATM 1326  O   HOH A 386      53.729  16.759  66.718  1.00 28.59           O  
HETATM 1327  O   HOH A 387      51.477  12.102  82.940  1.00 27.34           O  
HETATM 1328  O   HOH A 388      44.388   9.432  79.742  1.00 18.85           O  
HETATM 1329  O   HOH A 389      64.647  11.160  70.227  1.00 37.65           O  
HETATM 1330  O   HOH A 390      46.246   1.996  79.400  1.00 42.36           O  
HETATM 1331  O   HOH A 391      37.600   8.266  51.861  1.00 32.57           O  
HETATM 1332  O   HOH A 392      31.949  -1.206  63.299  1.00 43.88           O  
HETATM 1333  O   HOH A 393      28.226   2.832  55.521  1.00 30.11           O  
HETATM 1334  O   HOH A 394      24.465  -0.008  77.146  1.00 28.97           O  
HETATM 1335  O   HOH A 395      48.468  24.987  66.102  1.00 33.91           O  
HETATM 1336  O   HOH A 396      30.972  28.775  62.880  1.00 34.57           O  
HETATM 1337  O   HOH A 397      33.705   8.804  82.613  1.00 35.55           O  
HETATM 1338  O   HOH A 398      24.566  13.839  63.366  1.00 26.88           O  
HETATM 1339  O   HOH A 399      43.579  23.369  81.094  1.00 36.24           O  
HETATM 1340  O   HOH A 400      28.099  32.558  67.511  1.00 35.92           O  
HETATM 1341  O   HOH A 401      24.228  22.013  79.117  1.00 25.95           O  
HETATM 1342  O   HOH A 402      46.148  20.616  58.413  1.00 32.36           O  
HETATM 1343  O   HOH A 403      40.998  20.336  81.686  1.00 22.60           O  
HETATM 1344  O   HOH A 404      28.875   3.387  59.961  1.00 26.25           O  
HETATM 1345  O   HOH A 405      24.596  10.212  56.024  1.00 44.87           O  
HETATM 1346  O   HOH A 406      22.571  10.264  63.458  1.00 29.50           O  
HETATM 1347  O   HOH A 407      53.328  18.149  59.188  1.00 37.53           O  
HETATM 1348  O   HOH A 408      29.731   1.900  57.696  1.00 24.90           O  
HETATM 1349  O   HOH A 409      39.473  11.251  88.136  1.00 44.24           O  
HETATM 1350  O   HOH A 410      40.096   5.585  73.586  1.00 22.50           O  
HETATM 1351  O   HOH A 411      32.361  10.616  84.009  1.00 36.04           O  
HETATM 1352  O   HOH A 412      34.782   6.288  77.659  1.00 21.48           O  
HETATM 1353  O   HOH A 413      38.042   3.743  73.196  1.00 33.04           O  
HETATM 1354  O   HOH A 414      25.365  13.292  82.521  1.00 28.42           O  
HETATM 1355  O   HOH A 415      44.774  24.542  69.325  1.00 26.79           O  
HETATM 1356  O   HOH A 416      22.547  19.667  65.728  1.00 41.80           O  
HETATM 1357  O   HOH A 417      51.422   8.175  86.041  1.00 24.48           O  
HETATM 1358  O   HOH A 418      36.943  31.930  75.968  1.00 44.83           O  
HETATM 1359  O   HOH A 419      33.388  29.149  74.149  1.00 41.24           O  
HETATM 1360  O   HOH A 420      46.697  -0.395  67.022  1.00 35.93           O  
HETATM 1361  O   HOH A 421      28.043   2.078  67.185  1.00 41.70           O  
HETATM 1362  O   HOH A 422      45.106   9.966  86.918  1.00 30.31           O  
HETATM 1363  O   HOH A 423      25.207  19.735  69.368  1.00 25.24           O  
HETATM 1364  O   HOH A 424      23.978  25.867  62.921  1.00 38.03           O  
HETATM 1365  O   HOH A 425      53.898  12.761  64.317  1.00 35.29           O  
HETATM 1366  O   HOH A 426      24.681   7.520  65.803  1.00 21.56           O  
HETATM 1367  O   HOH A 427      24.678  21.824  59.538  1.00 45.18           O  
HETATM 1368  O   HOH A 428      47.498   7.770  62.773  1.00 39.31           O  
HETATM 1369  O   HOH A 429      63.278  14.442  73.760  1.00 31.95           O  
HETATM 1370  O   HOH A 430      24.186   5.142  72.240  1.00 29.33           O  
HETATM 1371  O   HOH A 431      49.431  23.392  69.460  1.00 37.52           O  
HETATM 1372  O   HOH A 432      53.493  21.877  57.385  1.00 32.37           O  
HETATM 1373  O   HOH A 433      28.637  37.011  65.451  1.00 52.14           O  
HETATM 1374  O   HOH A 434      26.880  23.544  69.091  1.00 43.24           O  
HETATM 1375  O   HOH A 435      45.011  15.676  52.851  1.00 54.10           O  
HETATM 1376  O   HOH A 436      48.709  23.433  76.113  1.00 32.48           O  
HETATM 1377  O   HOH A 437      21.005   0.872  84.162  1.00 28.75           O  
HETATM 1378  O   HOH A 438      32.811  23.795  57.212  1.00 34.33           O  
HETATM 1379  O   HOH A 439      31.336  -2.059  46.935  1.00 28.72           O  
HETATM 1380  O   HOH A 440      52.827  21.966  54.833  1.00 36.33           O  
HETATM 1381  O   HOH A 441      65.048  13.343  69.227  1.00 47.43           O  
HETATM 1382  O   HOH A 442      23.224  17.673  68.516  1.00 41.51           O  
HETATM 1383  O   HOH A 443      18.567   0.442  80.315  1.00 44.71           O  
HETATM 1384  O   HOH A 444      26.675   6.430  52.299  1.00 45.13           O  
HETATM 1385  O   HOH A 445      22.071   8.764  64.257  1.00 39.47           O  
HETATM 1386  O   HOH A 446      24.274   5.693  68.111  1.00 30.81           O  
HETATM 1387  O   HOH A 447      36.540  28.133  67.192  1.00 27.51           O  
HETATM 1388  O   HOH A 448      25.348  22.414  70.422  1.00 41.54           O  
HETATM 1389  O   HOH A 449      39.245  -1.307  73.354  1.00 42.88           O  
HETATM 1390  O   HOH A 450      44.490   7.223  86.320  1.00 43.45           O  
HETATM 1391  O   HOH A 451      25.377   3.007  67.669  1.00 39.33           O  
HETATM 1392  O   HOH A 452      52.798  14.945  63.077  1.00 35.99           O  
HETATM 1393  O   HOH A 453      49.345   5.028  65.155  1.00 37.72           O  
HETATM 1394  O   HOH A 454      64.527  15.039  71.468  1.00 37.26           O  
HETATM 1395  O   HOH A 455      47.937  25.579  70.099  1.00 47.52           O  
HETATM 1396  O   HOH A 456      52.035  23.767  68.341  1.00 38.72           O  
HETATM 1397  O   HOH A 457      45.260  -1.959  77.825  1.00 50.68           O  
HETATM 1398  O   HOH A 458      47.993  21.804  54.059  1.00 37.50           O  
HETATM 1399  O   HOH A 459      25.051  17.737  66.179  1.00 29.59           O  
HETATM 1400  O   HOH A 460      28.704  24.008  75.086  1.00 44.41           O  
HETATM 1401  O   HOH A 461      39.799   5.567  81.917  1.00 35.94           O  
HETATM 1402  O   HOH A 462      43.657  12.827  89.205  1.00 50.08           O  
HETATM 1403  O   HOH A 463      50.570  12.614  58.642  1.00 46.77           O  
HETATM 1404  O   HOH A 464      25.097  11.096  53.540  1.00 43.96           O  
HETATM 1405  O   HOH A 465      38.535   4.196  79.913  1.00 30.97           O  
HETATM 1406  O   HOH A 466      35.129   1.794  77.855  1.00 39.49           O  
HETATM 1407  O   HOH A 467      44.623   1.160  81.486  1.00 41.82           O  
HETATM 1408  O   HOH A 468      42.788  25.418  67.411  1.00 37.67           O  
HETATM 1409  O   HOH A 469      42.413   1.843  82.590  1.00 38.73           O  
HETATM 1410  O   HOH A 470      41.005   3.737  83.503  1.00 46.24           O  
HETATM 1411  O   HOH A 471      46.741   5.233  63.988  1.00 38.06           O  
HETATM 1412  O   HOH A 472      52.570  13.323  60.712  1.00 40.76           O  
CONECT 1231 1232 1233 1234 1235                                                 
CONECT 1232 1231                                                                
CONECT 1233 1231                                                                
CONECT 1234 1231                                                                
CONECT 1235 1231                                                                
CONECT 1236 1237 1238 1239 1240                                                 
CONECT 1237 1236                                                                
CONECT 1238 1236                                                                
CONECT 1239 1236                                                                
CONECT 1240 1236                                                                
MASTER      330    0    2    2   14    0    3    6 1372    1   10   12          
END                                                                             
