# Supplementary material for: Uncovering the mechanism of resveratrol in the treatment of asthma: a network pharmacology approach with molecular docking and experimental validation
Source: Front Pharmacol. 2025 May 16;16:1596737. doi: 10.3389/fphar.2025.1596737 (PMC12122464; doi:10.3389/fphar.2025.1596737)
Supplement: Supplementary file 1 [file DataSheet1.zip › Supplementary data/network pharmacology data/Molecular docking/IL6-5fuc.pdb]

HEADER    IMMUNE SYSTEM                           25-JAN-16   5FUC              
TITLE     BIOPHYSICAL AND CELLULAR CHARACTERISATION OF A JUNCTIONAL EPITOPE     
TITLE    2 ANTIBODY THAT LOCKS IL-6 AND GP80 TOGETHER IN A STABLE COMPLEX:      
TITLE    3 IMPLICATIONS FOR NEW THERAPEUTIC STRATEGIES                          
COMPND    MOL_ID: 1;                                                            
COMPND   2 MOLECULE: INTERLEUKIN-6;                                             
COMPND   3 CHAIN: A, B;                                                         
COMPND   4 FRAGMENT: RESIDUES 49-212;                                           
COMPND   5 SYNONYM: IL-6, B-CELL STIMULATORY FACTOR 2, BSF-2, IFN-BETA-2, CTL   
COMPND   6 DIFFERENTIATION FACTOR, CDF, HYBRIDOMA GROWTH FACTOR, INTERFERON     
COMPND   7 BETA-2;                                                              
COMPND   8 ENGINEERED: YES;                                                     
COMPND   9 MOL_ID: 2;                                                           
COMPND  10 MOLECULE: INTERLEUKIN-6 RECEPTOR SUBUNIT ALPHA, INTERLEUKIN-6        
COMPND  11 RECEPTOR;                                                            
COMPND  12 CHAIN: C, D;                                                         
COMPND  13 FRAGMENT: RESIDUES 20-33 AND RESIDUES 111-322;                       
COMPND  14 SYNONYM: IL-6RA, IL-6R 1, MEMBRANE GLYCOPROTEIN 80, GP80;            
COMPND  15 ENGINEERED: YES;                                                     
COMPND  16 MUTATION: YES;                                                       
COMPND  17 MOL_ID: 3;                                                           
COMPND  18 MOLECULE: VHH6;                                                      
COMPND  19 CHAIN: E, V;                                                         
COMPND  20 ENGINEERED: YES                                                      
SOURCE    MOL_ID: 1;                                                            
SOURCE   2 ORGANISM_SCIENTIFIC: HOMO SAPIENS;                                   
SOURCE   3 ORGANISM_COMMON: HUMAN;                                              
SOURCE   4 ORGANISM_TAXID: 9606;                                                
SOURCE   5 EXPRESSION_SYSTEM: ESCHERICHIA COLI;                                 
SOURCE   6 EXPRESSION_SYSTEM_TAXID: 562;                                        
SOURCE   7 MOL_ID: 2;                                                           
SOURCE   8 ORGANISM_SCIENTIFIC: HOMO SAPIENS;                                   
SOURCE   9 ORGANISM_COMMON: HUMAN;                                              
SOURCE  10 ORGANISM_TAXID: 9606;                                                
SOURCE  11 EXPRESSION_SYSTEM: HOMO SAPIENS;                                     
SOURCE  12 EXPRESSION_SYSTEM_COMMON: HUMAN;                                     
SOURCE  13 EXPRESSION_SYSTEM_TAXID: 9606;                                       
SOURCE  14 EXPRESSION_SYSTEM_CELL_LINE: HEK293;                                 
SOURCE  15 MOL_ID: 3;                                                           
SOURCE  16 ORGANISM_SCIENTIFIC: CAMELUS DROMEDARIUS;                            
SOURCE  17 ORGANISM_COMMON: CAMEL;                                              
SOURCE  18 ORGANISM_TAXID: 9838;                                                
SOURCE  19 EXPRESSION_SYSTEM: HOMO SAPIENS;                                     
SOURCE  20 EXPRESSION_SYSTEM_COMMON: HUMAN;                                     
SOURCE  21 EXPRESSION_SYSTEM_TAXID: 9606;                                       
SOURCE  22 EXPRESSION_SYSTEM_CELL_LINE: HEK293                                  
KEYWDS    VHH, IL-6, IL-6 RECEPTOR ALPHA, IL-6 RECEPTOR BETA, GP80, ANTIBODY,   
KEYWDS   2 JUNCTIONAL EPITOPE, IMMUNE SYSTEM                                    
EXPDTA    X-RAY DIFFRACTION                                                     
AUTHOR    R.ADAMS,R.GRIFFIN,C.DOYLE,A.ETTORRE                                   
REVDAT   5   10-JAN-24 5FUC    1       REMARK HETSYN                            
REVDAT   4   29-JUL-20 5FUC    1       COMPND REMARK HETNAM LINK                
REVDAT   4 2                   1       SITE                                     
REVDAT   3   03-APR-19 5FUC    1       SOURCE REMARK LINK                       
REVDAT   2   01-MAR-17 5FUC    1       JRNL                                     
REVDAT   1   25-JAN-17 5FUC    0                                                
JRNL        AUTH   R.ADAMS,R.J.BURNLEY,C.R.VALENZANO,O.QURESHI,C.DOYLE,S.LUMB,  
JRNL        AUTH 2 M.DEL CARMEN LOPEZ,R.GRIFFIN,D.MCMILLAN,R.D.TAYLOR,C.MEIER,  
JRNL        AUTH 3 P.MORI,L.M.GRIFFIN,U.WERNERY,J.KINNE,S.RAPECKI,T.S.BAKER,    
JRNL        AUTH 4 A.D.LAWSON,M.WRIGHT,A.ETTORRE                                
JRNL        TITL   DISCOVERY OF A JUNCTIONAL EPITOPE ANTIBODY THAT STABILIZES   
JRNL        TITL 2 IL-6 AND GP80 PROTEIN:PROTEIN INTERACTION AND MODULATES ITS  
JRNL        TITL 3 DOWNSTREAM SIGNALING.                                        
JRNL        REF    SCI REP                       V.   7 37716 2017              
JRNL        REFN                   ESSN 2045-2322                               
JRNL        PMID   28134246                                                     
JRNL        DOI    10.1038/SREP37716                                            
REMARK   2                                                                      
REMARK   2 RESOLUTION.    2.70 ANGSTROMS.                                       
REMARK   3                                                                      
REMARK   3 REFINEMENT.                                                          
REMARK   3   PROGRAM     : CNS 1.3                                              
REMARK   3   AUTHORS     : BRUNGER,ADAMS,CLORE,DELANO,GROS,GROSSE-              
REMARK   3               : KUNSTLEVE,JIANG,KUSZEWSKI,NILGES,PANNU,              
REMARK   3               : READ,RICE,SIMONSON,WARREN                            
REMARK   3                                                                      
REMARK   3  REFINEMENT TARGET : NULL                                            
REMARK   3                                                                      
REMARK   3  DATA USED IN REFINEMENT.                                            
REMARK   3   RESOLUTION RANGE HIGH (ANGSTROMS) : 2.70                           
REMARK   3   RESOLUTION RANGE LOW  (ANGSTROMS) : 20.00                          
REMARK   3   DATA CUTOFF            (SIGMA(F)) : 0.000                          
REMARK   3   DATA CUTOFF HIGH         (ABS(F)) : 10000.000                      
REMARK   3   DATA CUTOFF LOW          (ABS(F)) : 0.0000                         
REMARK   3   COMPLETENESS (WORKING+TEST)   (%) : 100.0                          
REMARK   3   NUMBER OF REFLECTIONS             : 34870                          
REMARK   3                                                                      
REMARK   3  FIT TO DATA USED IN REFINEMENT.                                     
REMARK   3   CROSS-VALIDATION METHOD          : THROUGHOUT                      
REMARK   3   FREE R VALUE TEST SET SELECTION  : RANDOM                          
REMARK   3   R VALUE            (WORKING SET) : 0.231                           
REMARK   3   FREE R VALUE                     : 0.287                           
REMARK   3   FREE R VALUE TEST SET SIZE   (%) : 9.900                           
REMARK   3   FREE R VALUE TEST SET COUNT      : 3461                            
REMARK   3   ESTIMATED ERROR OF FREE R VALUE  : 0.005                           
REMARK   3                                                                      
REMARK   3  FIT IN THE HIGHEST RESOLUTION BIN.                                  
REMARK   3   TOTAL NUMBER OF BINS USED           : 10                           
REMARK   3   BIN RESOLUTION RANGE HIGH       (A) : 2.70                         
REMARK   3   BIN RESOLUTION RANGE LOW        (A) : 2.80                         
REMARK   3   BIN COMPLETENESS (WORKING+TEST) (%) : 100.0                        
REMARK   3   REFLECTIONS IN BIN    (WORKING SET) : 3117                         
REMARK   3   BIN R VALUE           (WORKING SET) : 0.4176                       
REMARK   3   BIN FREE R VALUE                    : 0.4847                       
REMARK   3   BIN FREE R VALUE TEST SET SIZE  (%) : 9.90                         
REMARK   3   BIN FREE R VALUE TEST SET COUNT     : 342                          
REMARK   3   ESTIMATED ERROR OF BIN FREE R VALUE : 0.026                        
REMARK   3                                                                      
REMARK   3  NUMBER OF NON-HYDROGEN ATOMS USED IN REFINEMENT.                    
REMARK   3   PROTEIN ATOMS            : 7505                                    
REMARK   3   NUCLEIC ACID ATOMS       : 0                                       
REMARK   3   HETEROGEN ATOMS          : 56                                      
REMARK   3   SOLVENT ATOMS            : 111                                     
REMARK   3                                                                      
REMARK   3  B VALUES.                                                           
REMARK   3   FROM WILSON PLOT           (A**2) : NULL                           
REMARK   3   MEAN B VALUE      (OVERALL, A**2) : NULL                           
REMARK   3   OVERALL ANISOTROPIC B VALUE.                                       
REMARK   3    B11 (A**2) : 0.76400                                              
REMARK   3    B22 (A**2) : -3.66600                                             
REMARK   3    B33 (A**2) : 2.90200                                              
REMARK   3    B12 (A**2) : 0.00000                                              
REMARK   3    B13 (A**2) : -2.07900                                             
REMARK   3    B23 (A**2) : 0.00000                                              
REMARK   3                                                                      
REMARK   3  ESTIMATED COORDINATE ERROR.                                         
REMARK   3   ESD FROM LUZZATI PLOT        (A) : NULL                            
REMARK   3   ESD FROM SIGMAA              (A) : NULL                            
REMARK   3   LOW RESOLUTION CUTOFF        (A) : NULL                            
REMARK   3                                                                      
REMARK   3  CROSS-VALIDATED ESTIMATED COORDINATE ERROR.                         
REMARK   3   ESD FROM C-V LUZZATI PLOT    (A) : NULL                            
REMARK   3   ESD FROM C-V SIGMAA          (A) : NULL                            
REMARK   3                                                                      
REMARK   3  RMS DEVIATIONS FROM IDEAL VALUES.                                   
REMARK   3   BOND LENGTHS                 (A) : NULL                            
REMARK   3   BOND ANGLES            (DEGREES) : NULL                            
REMARK   3   DIHEDRAL ANGLES        (DEGREES) : NULL                            
REMARK   3   IMPROPER ANGLES        (DEGREES) : NULL                            
REMARK   3                                                                      
REMARK   3  ISOTROPIC THERMAL MODEL : NULL                                      
REMARK   3                                                                      
REMARK   3  ISOTROPIC THERMAL FACTOR RESTRAINTS.    RMS    SIGMA                
REMARK   3   MAIN-CHAIN BOND              (A**2) : NULL  ; NULL                 
REMARK   3   MAIN-CHAIN ANGLE             (A**2) : NULL  ; NULL                 
REMARK   3   SIDE-CHAIN BOND              (A**2) : NULL  ; NULL                 
REMARK   3   SIDE-CHAIN ANGLE             (A**2) : NULL  ; NULL                 
REMARK   3                                                                      
REMARK   3  BULK SOLVENT MODELING.                                              
REMARK   3   METHOD USED : NULL                                                 
REMARK   3   KSOL        : NULL                                                 
REMARK   3   BSOL        : NULL                                                 
REMARK   3                                                                      
REMARK   3  NCS MODEL : NULL                                                    
REMARK   3                                                                      
REMARK   3  NCS RESTRAINTS.                         RMS   SIGMA/WEIGHT          
REMARK   3   GROUP  1  POSITIONAL            (A) : NULL  ; NULL                 
REMARK   3   GROUP  1  B-FACTOR           (A**2) : NULL  ; NULL                 
REMARK   3                                                                      
REMARK   3  PARAMETER FILE  1  : NULL                                           
REMARK   3  TOPOLOGY FILE  1   : NULL                                           
REMARK   3                                                                      
REMARK   3  OTHER REFINEMENT REMARKS: THE FOLLOWING REGIONS WERE TOO            
REMARK   3  DISORDERED TO MODEL, CHAIN A RESIDUES 52 TO 62, 131 TO 133,         
REMARK   3  CHAIN B RESIDUES 19 AND 20, 132 TO 135, CHAIN C RESIDUES 73 TO      
REMARK   3  97, 138, 298 TO 303, CHAIN D RESIDUES 73 TO 91, 134 TO 140, 299     
REMARK   3  TO 303, CHAIN E RESIDUES 1 AND 2, 8 TO 16, 121 TO 132, CHAIN V      
REMARK   3  RESIDUES 125 TO 132                                                 
REMARK   4                                                                      
REMARK   4 5FUC COMPLIES WITH FORMAT V. 3.30, 13-JUL-11                         
REMARK 100                                                                      
REMARK 100 THIS ENTRY HAS BEEN PROCESSED BY PDBE ON 25-JAN-16.                  
REMARK 100 THE DEPOSITION ID IS D_1290065947.                                   
REMARK 200                                                                      
REMARK 200 EXPERIMENTAL DETAILS                                                 
REMARK 200  EXPERIMENT TYPE                : X-RAY DIFFRACTION                  
REMARK 200  DATE OF DATA COLLECTION        : 12-SEP-14                          
REMARK 200  TEMPERATURE           (KELVIN) : 100                                
REMARK 200  PH                             : NULL                               
REMARK 200  NUMBER OF CRYSTALS USED        : 1                                  
REMARK 200                                                                      
REMARK 200  SYNCHROTRON              (Y/N) : Y                                  
REMARK 200  RADIATION SOURCE               : SOLEIL                             
REMARK 200  BEAMLINE                       : PROXIMA 1                          
REMARK 200  X-RAY GENERATOR MODEL          : NULL                               
REMARK 200  MONOCHROMATIC OR LAUE    (M/L) : M                                  
REMARK 200  WAVELENGTH OR RANGE        (A) : 0.97857                            
REMARK 200  MONOCHROMATOR                  : NULL                               
REMARK 200  OPTICS                         : NULL                               
REMARK 200                                                                      
REMARK 200  DETECTOR TYPE                  : PIXEL                              
REMARK 200  DETECTOR MANUFACTURER          : DECTRIS PILATUS 6M                 
REMARK 200  INTENSITY-INTEGRATION SOFTWARE : XDS                                
REMARK 200  DATA SCALING SOFTWARE          : XDS                                
REMARK 200                                                                      
REMARK 200  NUMBER OF UNIQUE REFLECTIONS   : 18151                              
REMARK 200  RESOLUTION RANGE HIGH      (A) : 2.690                              
REMARK 200  RESOLUTION RANGE LOW       (A) : 50.000                             
REMARK 200  REJECTION CRITERIA  (SIGMA(I)) : 3.000                              
REMARK 200                                                                      
REMARK 200 OVERALL.                                                             
REMARK 200  COMPLETENESS FOR RANGE     (%) : 99.4                               
REMARK 200  DATA REDUNDANCY                : 7.500                              
REMARK 200  R MERGE                    (I) : 0.07000                            
REMARK 200  R SYM                      (I) : NULL                               
REMARK 200  <I/SIGMA(I)> FOR THE DATA SET  : 20.8800                            
REMARK 200                                                                      
REMARK 200 IN THE HIGHEST RESOLUTION SHELL.                                     
REMARK 200  HIGHEST RESOLUTION SHELL, RANGE HIGH (A) : 2.69                     
REMARK 200  HIGHEST RESOLUTION SHELL, RANGE LOW  (A) : 2.86                     
REMARK 200  COMPLETENESS FOR SHELL     (%) : 96.9                               
REMARK 200  DATA REDUNDANCY IN SHELL       : 7.50                               
REMARK 200  R MERGE FOR SHELL          (I) : 0.50000                            
REMARK 200  R SYM FOR SHELL            (I) : NULL                               
REMARK 200  <I/SIGMA(I)> FOR SHELL         : 3.970                              
REMARK 200                                                                      
REMARK 200 DIFFRACTION PROTOCOL: SINGLE WAVELENGTH                              
REMARK 200 METHOD USED TO DETERMINE THE STRUCTURE: MOLECULAR REPLACEMENT        
REMARK 200 SOFTWARE USED: PHASER                                                
REMARK 200 STARTING MODEL: PDB ENTRY 1P9M, VHH IN-HOUSE STRUCTURE               
REMARK 200                                                                      
REMARK 200 REMARK: NONE                                                         
REMARK 280                                                                      
REMARK 280 CRYSTAL                                                              
REMARK 280 SOLVENT CONTENT, VS   (%): 49.00                                     
REMARK 280 MATTHEWS COEFFICIENT, VM (ANGSTROMS**3/DA): 2.40                     
REMARK 280                                                                      
REMARK 280 CRYSTALLIZATION CONDITIONS: 0.1 M MES, PH 6.5, 14% PEG20K            
REMARK 290                                                                      
REMARK 290 CRYSTALLOGRAPHIC SYMMETRY                                            
REMARK 290 SYMMETRY OPERATORS FOR SPACE GROUP: C 1 2 1                          
REMARK 290                                                                      
REMARK 290      SYMOP   SYMMETRY                                                
REMARK 290     NNNMMM   OPERATOR                                                
REMARK 290       1555   X,Y,Z                                                   
REMARK 290       2555   -X,Y,-Z                                                 
REMARK 290       3555   X+1/2,Y+1/2,Z                                           
REMARK 290       4555   -X+1/2,Y+1/2,-Z                                         
REMARK 290                                                                      
REMARK 290     WHERE NNN -> OPERATOR NUMBER                                     
REMARK 290           MMM -> TRANSLATION VECTOR                                  
REMARK 290                                                                      
REMARK 290 CRYSTALLOGRAPHIC SYMMETRY TRANSFORMATIONS                            
REMARK 290 THE FOLLOWING TRANSFORMATIONS OPERATE ON THE ATOM/HETATM             
REMARK 290 RECORDS IN THIS ENTRY TO PRODUCE CRYSTALLOGRAPHICALLY                
REMARK 290 RELATED MOLECULES.                                                   
REMARK 290   SMTRY1   1  1.000000  0.000000  0.000000        0.00000            
REMARK 290   SMTRY2   1  0.000000  1.000000  0.000000        0.00000            
REMARK 290   SMTRY3   1  0.000000  0.000000  1.000000        0.00000            
REMARK 290   SMTRY1   2 -1.000000  0.000000  0.000000        0.00000            
REMARK 290   SMTRY2   2  0.000000  1.000000  0.000000        0.00000            
REMARK 290   SMTRY3   2  0.000000  0.000000 -1.000000        0.00000            
REMARK 290   SMTRY1   3  1.000000  0.000000  0.000000      124.51500            
REMARK 290   SMTRY2   3  0.000000  1.000000  0.000000       33.90000            
REMARK 290   SMTRY3   3  0.000000  0.000000  1.000000        0.00000            
REMARK 290   SMTRY1   4 -1.000000  0.000000  0.000000      124.51500            
REMARK 290   SMTRY2   4  0.000000  1.000000  0.000000       33.90000            
REMARK 290   SMTRY3   4  0.000000  0.000000 -1.000000        0.00000            
REMARK 290                                                                      
REMARK 290 REMARK: NULL                                                         
REMARK 300                                                                      
REMARK 300 BIOMOLECULE: 1, 2                                                    
REMARK 300 SEE REMARK 350 FOR THE AUTHOR PROVIDED AND/OR PROGRAM                
REMARK 300 GENERATED ASSEMBLY INFORMATION FOR THE STRUCTURE IN                  
REMARK 300 THIS ENTRY. THE REMARK MAY ALSO PROVIDE INFORMATION ON               
REMARK 300 BURIED SURFACE AREA.                                                 
REMARK 350                                                                      
REMARK 350 COORDINATES FOR A COMPLETE MULTIMER REPRESENTING THE KNOWN           
REMARK 350 BIOLOGICALLY SIGNIFICANT OLIGOMERIZATION STATE OF THE                
REMARK 350 MOLECULE CAN BE GENERATED BY APPLYING BIOMT TRANSFORMATIONS          
REMARK 350 GIVEN BELOW.  BOTH NON-CRYSTALLOGRAPHIC AND                          
REMARK 350 CRYSTALLOGRAPHIC OPERATIONS ARE GIVEN.                               
REMARK 350                                                                      
REMARK 350 BIOMOLECULE: 1                                                       
REMARK 350 AUTHOR DETERMINED BIOLOGICAL UNIT: TRIMERIC                          
REMARK 350 SOFTWARE DETERMINED QUATERNARY STRUCTURE: TRIMERIC                   
REMARK 350 SOFTWARE USED: PQS                                                   
REMARK 350 TOTAL BURIED SURFACE AREA: 4360 ANGSTROM**2                          
REMARK 350 SURFACE AREA OF THE COMPLEX: 31000 ANGSTROM**2                       
REMARK 350 CHANGE IN SOLVENT FREE ENERGY: -11.2 KCAL/MOL                        
REMARK 350 APPLY THE FOLLOWING TO CHAINS: A, D, V                               
REMARK 350   BIOMT1   1  1.000000  0.000000  0.000000        0.00000            
REMARK 350   BIOMT2   1  0.000000  1.000000  0.000000        0.00000            
REMARK 350   BIOMT3   1  0.000000  0.000000  1.000000        0.00000            
REMARK 350                                                                      
REMARK 350 BIOMOLECULE: 2                                                       
REMARK 350 AUTHOR DETERMINED BIOLOGICAL UNIT: TRIMERIC                          
REMARK 350 SOFTWARE DETERMINED QUATERNARY STRUCTURE: TRIMERIC                   
REMARK 350 SOFTWARE USED: PQS                                                   
REMARK 350 TOTAL BURIED SURFACE AREA: 3680 ANGSTROM**2                          
REMARK 350 SURFACE AREA OF THE COMPLEX: 35330 ANGSTROM**2                       
REMARK 350 CHANGE IN SOLVENT FREE ENERGY: -10.8 KCAL/MOL                        
REMARK 350 APPLY THE FOLLOWING TO CHAINS: B, C, E                               
REMARK 350   BIOMT1   1  1.000000  0.000000  0.000000        0.00000            
REMARK 350   BIOMT2   1  0.000000  1.000000  0.000000        0.00000            
REMARK 350   BIOMT3   1  0.000000  0.000000  1.000000        0.00000            
REMARK 465                                                                      
REMARK 465 MISSING RESIDUES                                                     
REMARK 465 THE FOLLOWING RESIDUES WERE NOT LOCATED IN THE                       
REMARK 465 EXPERIMENT. (M=MODEL NUMBER; RES=RESIDUE NAME; C=CHAIN               
REMARK 465 IDENTIFIER; SSSEQ=SEQUENCE NUMBER; I=INSERTION CODE.)                
REMARK 465                                                                      
REMARK 465   M RES C SSSEQI                                                     
REMARK 465     SER A    52                                                      
REMARK 465     SER A    53                                                      
REMARK 465     LYS A    54                                                      
REMARK 465     GLU A    55                                                      
REMARK 465     ALA A    56                                                      
REMARK 465     LEU A    57                                                      
REMARK 465     ALA A    58                                                      
REMARK 465     GLU A    59                                                      
REMARK 465     ASN A    60                                                      
REMARK 465     ASN A    61                                                      
REMARK 465     LEU A    62                                                      
REMARK 465     LYS A   131                                                      
REMARK 465     ASN A   132                                                      
REMARK 465     LEU A   133                                                      
REMARK 465     GLY B    19                                                      
REMARK 465     SER B    20                                                      
REMARK 465     ASN B   132                                                      
REMARK 465     LEU B   133                                                      
REMARK 465     ASP B   134                                                      
REMARK 465     ALA B   135                                                      
REMARK 465     GLY C    73                                                      
REMARK 465     LEU C    74                                                      
REMARK 465     ALA C    75                                                      
REMARK 465     PRO C    76                                                      
REMARK 465     ARG C    77                                                      
REMARK 465     ARG C    78                                                      
REMARK 465     CYS C    79                                                      
REMARK 465     PRO C    80                                                      
REMARK 465     ALA C    81                                                      
REMARK 465     GLN C    82                                                      
REMARK 465     GLU C    83                                                      
REMARK 465     VAL C    84                                                      
REMARK 465     ALA C    85                                                      
REMARK 465     ARG C    86                                                      
REMARK 465     GLY C    87                                                      
REMARK 465     ALA C    88                                                      
REMARK 465     GLY C    89                                                      
REMARK 465     ALA C    90                                                      
REMARK 465     GLY C    91                                                      
REMARK 465     ASP C    92                                                      
REMARK 465     VAL C    93                                                      
REMARK 465     PRO C    94                                                      
REMARK 465     PRO C    95                                                      
REMARK 465     GLU C    96                                                      
REMARK 465     GLU C    97                                                      
REMARK 465     PRO C   138                                                      
REMARK 465     GLU C   298                                                      
REMARK 465     SER C   299                                                      
REMARK 465     ARG C   300                                                      
REMARK 465     SER C   301                                                      
REMARK 465     PRO C   302                                                      
REMARK 465     PRO C   303                                                      
REMARK 465     GLY D    73                                                      
REMARK 465     LEU D    74                                                      
REMARK 465     ALA D    75                                                      
REMARK 465     PRO D    76                                                      
REMARK 465     ARG D    77                                                      
REMARK 465     ARG D    78                                                      
REMARK 465     CYS D    79                                                      
REMARK 465     PRO D    80                                                      
REMARK 465     ALA D    81                                                      
REMARK 465     GLN D    82                                                      
REMARK 465     GLU D    83                                                      
REMARK 465     VAL D    84                                                      
REMARK 465     ALA D    85                                                      
REMARK 465     ARG D    86                                                      
REMARK 465     GLY D    87                                                      
REMARK 465     ALA D    88                                                      
REMARK 465     GLY D    89                                                      
REMARK 465     ALA D    90                                                      
REMARK 465     GLY D    91                                                      
REMARK 465     ASP D    92                                                      
REMARK 465     VAL D    93                                                      
REMARK 465     PHE D   134                                                      
REMARK 465     GLN D   135                                                      
REMARK 465     ASN D   136                                                      
REMARK 465     SER D   137                                                      
REMARK 465     PRO D   138                                                      
REMARK 465     ALA D   139                                                      
REMARK 465     GLU D   140                                                      
REMARK 465     SER D   299                                                      
REMARK 465     ARG D   300                                                      
REMARK 465     SER D   301                                                      
REMARK 465     PRO D   302                                                      
REMARK 465     PRO D   303                                                      
REMARK 465     ASP E     1                                                      
REMARK 465     VAL E     2                                                      
REMARK 465     GLY E     9                                                      
REMARK 465     GLY E    10                                                      
REMARK 465     SER E    11                                                      
REMARK 465     VAL E    12                                                      
REMARK 465     HIS E    13                                                      
REMARK 465     ALA E    14                                                      
REMARK 465     GLY E    15                                                      
REMARK 465     GLY E    16                                                      
REMARK 465     VAL E   121                                                      
REMARK 465     THR E   122                                                      
REMARK 465     VAL E   123                                                      
REMARK 465     SER E   124                                                      
REMARK 465     SER E   125                                                      
REMARK 465     ARG E   126                                                      
REMARK 465     GLU E   127                                                      
REMARK 465     ASN E   128                                                      
REMARK 465     LEU E   129                                                      
REMARK 465     TYR E   130                                                      
REMARK 465     PHE E   131                                                      
REMARK 465     GLN E   132                                                      
REMARK 465     SER V   125                                                      
REMARK 465     ARG V   126                                                      
REMARK 465     GLU V   127                                                      
REMARK 465     ASN V   128                                                      
REMARK 465     LEU V   129                                                      
REMARK 465     TYR V   130                                                      
REMARK 465     PHE V   131                                                      
REMARK 465     GLN V   132                                                      
REMARK 470                                                                      
REMARK 470 MISSING ATOM                                                         
REMARK 470 THE FOLLOWING RESIDUES HAVE MISSING ATOMS (M=MODEL NUMBER;           
REMARK 470 RES=RESIDUE NAME; C=CHAIN IDENTIFIER; SSEQ=SEQUENCE NUMBER;          
REMARK 470 I=INSERTION CODE):                                                   
REMARK 470   M RES CSSEQI  ATOMS                                                
REMARK 470     LYS A  66    CG   CD   CE   NZ                                   
REMARK 470     GLU A  69    CB   CG   CD   OE1  OE2                             
REMARK 470     GLU A 109    CB   CG   CD   OE1  OE2                             
REMARK 470     GLU A 110    CB   CG   CD   OE1  OE2                             
REMARK 470     LYS A 128    CG   CD   CE   NZ                                   
REMARK 470     LYS C 244    CG   CD   CE   NZ                                   
REMARK 480                                                                      
REMARK 480 ZERO OCCUPANCY ATOM                                                  
REMARK 480 THE FOLLOWING RESIDUES HAVE ATOMS MODELED WITH ZERO                  
REMARK 480 OCCUPANCY. THE LOCATION AND PROPERTIES OF THESE ATOMS                
REMARK 480 MAY NOT BE RELIABLE. (M=MODEL NUMBER; RES=RESIDUE NAME;              
REMARK 480 C=CHAIN IDENTIFIER; SSEQ=SEQUENCE NUMBER; I=INSERTION CODE):         
REMARK 480   M RES C SSEQI ATOMS                                                
REMARK 480     LEU E   86   CB   CG   CD1  CD2                                  
REMARK 500                                                                      
REMARK 500 GEOMETRY AND STEREOCHEMISTRY                                         
REMARK 500 SUBTOPIC: TORSION ANGLES                                             
REMARK 500                                                                      
REMARK 500 TORSION ANGLES OUTSIDE THE EXPECTED RAMACHANDRAN REGIONS:            
REMARK 500 (M=MODEL NUMBER; RES=RESIDUE NAME; C=CHAIN IDENTIFIER;               
REMARK 500 SSEQ=SEQUENCE NUMBER; I=INSERTION CODE).                             
REMARK 500                                                                      
REMARK 500 STANDARD TABLE:                                                      
REMARK 500 FORMAT:(10X,I3,1X,A3,1X,A1,I4,A1,4X,F7.2,3X,F7.2)                    
REMARK 500                                                                      
REMARK 500 EXPECTED VALUES: GJ KLEYWEGT AND TA JONES (1996). PHI/PSI-           
REMARK 500 CHOLOGY: RAMACHANDRAN REVISITED. STRUCTURE 4, 1395 - 1400            
REMARK 500                                                                      
REMARK 500  M RES CSSEQI        PSI       PHI                                   
REMARK 500    ASN A  48       43.50    -97.19                                   
REMARK 500    CYS A  50      -63.40   -104.44                                   
REMARK 500    SER A 108       64.04   -108.14                                   
REMARK 500    GLN A 154      156.91    -47.19                                   
REMARK 500    CYS B  50     -102.37   -131.08                                   
REMARK 500    GLU B  51      -28.09    -32.93                                   
REMARK 500    SER B  52      101.42     78.69                                   
REMARK 500    LEU B  62      -44.26     63.43                                   
REMARK 500    LEU C 123      -34.83     69.33                                   
REMARK 500    THR C 125       56.17    -67.98                                   
REMARK 500    GLN C 135      -85.82   -111.33                                   
REMARK 500    PHE C 142     -148.93    -91.59                                   
REMARK 500    GLN C 150      -20.06     72.18                                   
REMARK 500    ALA C 209      134.62    -38.84                                   
REMARK 500    ARG C 210       31.87     71.86                                   
REMARK 500    ASN C 211       80.01   -159.62                                   
REMARK 500    PRO C 212        4.06    -63.79                                   
REMARK 500    LYS C 252      -73.11    -22.88                                   
REMARK 500    ASP C 253     -135.81   -133.76                                   
REMARK 500    HIS C 256       37.44    -93.64                                   
REMARK 500    SER C 265      132.16    -37.38                                   
REMARK 500    GLU C 278      -35.44    -39.79                                   
REMARK 500    GLU D  97      107.30    -48.78                                   
REMARK 500    THR D 120      135.11    -29.56                                   
REMARK 500    LEU D 123       24.66    -79.56                                   
REMARK 500    PRO D 162      153.85    -44.13                                   
REMARK 500    GLN D 196       88.96   -162.28                                   
REMARK 500    ALA D 209      121.59    -14.42                                   
REMARK 500    TRP D 225       65.22   -113.23                                   
REMARK 500    LYS D 252      -72.57    -30.60                                   
REMARK 500    ASP D 253     -135.83   -136.03                                   
REMARK 500    HIS D 256       48.86    -85.54                                   
REMARK 500    ALA D 258      147.71   -171.35                                   
REMARK 500    SER D 265      137.04    -39.61                                   
REMARK 500    SER E   7      144.92   -178.22                                   
REMARK 500    LEU E  18      108.43   -176.48                                   
REMARK 500    CYS E  22       95.14   -170.77                                   
REMARK 500    VAL E  48      -64.34   -125.50                                   
REMARK 500    SER E  63        3.66    -59.46                                   
REMARK 500    VAL E  64      -11.45   -141.59                                   
REMARK 500    LYS E  65      162.07    -40.19                                   
REMARK 500    ARG E  67      -75.42    -74.16                                   
REMARK 500    LEU E  81       83.16   -178.97                                   
REMARK 500    THR E  91      107.65    -11.85                                   
REMARK 500    ALA E  92     -162.71    178.76                                   
REMARK 500    ILE E 102       40.56    -83.61                                   
REMARK 500    ARG E 103       11.00   -150.62                                   
REMARK 500    ASP E 114      142.17   -172.80                                   
REMARK 500    SER V   7      171.17    170.70                                   
REMARK 500    VAL V  48      -72.90   -112.85                                   
REMARK 500                                                                      
REMARK 500 THIS ENTRY HAS      52 RAMACHANDRAN OUTLIERS.                        
REMARK 500                                                                      
REMARK 500 REMARK: NULL                                                         
REMARK 900                                                                      
REMARK 900 RELATED ENTRIES                                                      
REMARK 900 RELATED ID: 5FUO   RELATED DB: PDB                                   
REMARK 900 EXTENDING THE HALF-LIFE OF A FAB FRAGMENT THROUGH GENERATION OF A    
REMARK 900 HUMANISED ANTI-HUMAN SERUM ALBUMIN ( HSA) FV DOMAIN: AN              
REMARK 900 INVESTIGATION INTO THE CORRELATION BETWEEN AFFINITY AND SERUM HALF-  
REMARK 900 LIFE                                                                 
REMARK 900 RELATED ID: 5FUZ   RELATED DB: PDB                                   
REMARK 900 EXTENDING THE HALF-LIFE OF A FAB FRAGMENT THROUGH GENERATION OF A    
REMARK 900 HUMANISED ANTI-HUMAN SERUM ALBUMIN ( HSA) FV DOMAIN: AN              
REMARK 900 INVESTIGATION INTO THE CORRELATION BETWEEN AFFINITY AND SERUM HALF-  
REMARK 900 LIFE                                                                 
REMARK 999                                                                      
REMARK 999 SEQUENCE                                                             
REMARK 999 CYS 192 MUTATED TO SER, CYS 258 MUTATED TO ALA. THE FIRST            
REMARK 999 19 RESIDUES ARE FROM DOMAIN 1 OF IL-6. THE REST OF THE               
REMARK 999 SEQUENCE IS DOMAIN 3.                                                
REMARK 999 RENLYFQ IS REMAINDER OF TEV CLEAVAGE SITE VHH6 IS INTERNAL           
REMARK 999 DISCOVERY                                                            
DBREF  5FUC A   21   184  UNP    P05231   IL6_HUMAN       49    212             
DBREF  5FUC B   21   184  UNP    P05231   IL6_HUMAN       49    212             
DBREF  5FUC C   74    87  UNP    D6R9R8   D6R9R8_HUMAN    20     33             
DBREF  5FUC C   92   303  UNP    P08887   IL6RA_HUMAN    111    322             
DBREF  5FUC D   74    87  UNP    D6R9R8   D6R9R8_HUMAN    20     33             
DBREF  5FUC D   92   303  UNP    P08887   IL6RA_HUMAN    111    322             
DBREF  5FUC E    1   132  PDB    5FUC     5FUC             1    132             
DBREF  5FUC V    1   132  PDB    5FUC     5FUC             1    132             
SEQADV 5FUC GLY A   19  UNP  P05231              EXPRESSION TAG                 
SEQADV 5FUC SER A   20  UNP  P05231              EXPRESSION TAG                 
SEQADV 5FUC GLY B   19  UNP  P05231              EXPRESSION TAG                 
SEQADV 5FUC SER B   20  UNP  P05231              EXPRESSION TAG                 
SEQADV 5FUC GLY C   73  UNP  D6R9R8              EXPRESSION TAG                 
SEQADV 5FUC ALA C   88  UNP  D6R9R8              LINKER                         
SEQADV 5FUC GLY C   89  UNP  D6R9R8              LINKER                         
SEQADV 5FUC ALA C   90  UNP  D6R9R8              LINKER                         
SEQADV 5FUC GLY C   91  UNP  D6R9R8              LINKER                         
SEQADV 5FUC ALA C  192  UNP  P08887    CYS   211 ENGINEERED MUTATION            
SEQADV 5FUC ALA C  258  UNP  P08887    CYS   277 ENGINEERED MUTATION            
SEQADV 5FUC GLY D   73  UNP  D6R9R8              EXPRESSION TAG                 
SEQADV 5FUC ALA D   88  UNP  D6R9R8              LINKER                         
SEQADV 5FUC GLY D   89  UNP  D6R9R8              LINKER                         
SEQADV 5FUC ALA D   90  UNP  D6R9R8              LINKER                         
SEQADV 5FUC GLY D   91  UNP  D6R9R8              LINKER                         
SEQADV 5FUC ALA D  192  UNP  P08887    CYS   211 ENGINEERED MUTATION            
SEQADV 5FUC ALA D  258  UNP  P08887    CYS   277 ENGINEERED MUTATION            
SEQRES   1 A  166  GLY SER SER SER GLU ARG ILE ASP LYS GLN ILE ARG TYR          
SEQRES   2 A  166  ILE LEU ASP GLY ILE SER ALA LEU ARG LYS GLU THR CYS          
SEQRES   3 A  166  ASN LYS SER ASN MET CYS GLU SER SER LYS GLU ALA LEU          
SEQRES   4 A  166  ALA GLU ASN ASN LEU ASN LEU PRO LYS MET ALA GLU LYS          
SEQRES   5 A  166  ASP GLY CYS PHE GLN SER GLY PHE ASN GLU GLU THR CYS          
SEQRES   6 A  166  LEU VAL LYS ILE ILE THR GLY LEU LEU GLU PHE GLU VAL          
SEQRES   7 A  166  TYR LEU GLU TYR LEU GLN ASN ARG PHE GLU SER SER GLU          
SEQRES   8 A  166  GLU GLN ALA ARG ALA VAL GLN MET SER THR LYS VAL LEU          
SEQRES   9 A  166  ILE GLN PHE LEU GLN LYS LYS ALA LYS ASN LEU ASP ALA          
SEQRES  10 A  166  ILE THR THR PRO ASP PRO THR THR ASN ALA SER LEU LEU          
SEQRES  11 A  166  THR LYS LEU GLN ALA GLN ASN GLN TRP LEU GLN ASP MET          
SEQRES  12 A  166  THR THR HIS LEU ILE LEU ARG SER PHE LYS GLU PHE LEU          
SEQRES  13 A  166  GLN SER SER LEU ARG ALA LEU ARG GLN MET                      
SEQRES   1 B  166  GLY SER SER SER GLU ARG ILE ASP LYS GLN ILE ARG TYR          
SEQRES   2 B  166  ILE LEU ASP GLY ILE SER ALA LEU ARG LYS GLU THR CYS          
SEQRES   3 B  166  ASN LYS SER ASN MET CYS GLU SER SER LYS GLU ALA LEU          
SEQRES   4 B  166  ALA GLU ASN ASN LEU ASN LEU PRO LYS MET ALA GLU LYS          
SEQRES   5 B  166  ASP GLY CYS PHE GLN SER GLY PHE ASN GLU GLU THR CYS          
SEQRES   6 B  166  LEU VAL LYS ILE ILE THR GLY LEU LEU GLU PHE GLU VAL          
SEQRES   7 B  166  TYR LEU GLU TYR LEU GLN ASN ARG PHE GLU SER SER GLU          
SEQRES   8 B  166  GLU GLN ALA ARG ALA VAL GLN MET SER THR LYS VAL LEU          
SEQRES   9 B  166  ILE GLN PHE LEU GLN LYS LYS ALA LYS ASN LEU ASP ALA          
SEQRES  10 B  166  ILE THR THR PRO ASP PRO THR THR ASN ALA SER LEU LEU          
SEQRES  11 B  166  THR LYS LEU GLN ALA GLN ASN GLN TRP LEU GLN ASP MET          
SEQRES  12 B  166  THR THR HIS LEU ILE LEU ARG SER PHE LYS GLU PHE LEU          
SEQRES  13 B  166  GLN SER SER LEU ARG ALA LEU ARG GLN MET                      
SEQRES   1 C  231  GLY LEU ALA PRO ARG ARG CYS PRO ALA GLN GLU VAL ALA          
SEQRES   2 C  231  ARG GLY ALA GLY ALA GLY ASP VAL PRO PRO GLU GLU PRO          
SEQRES   3 C  231  GLN LEU SER CYS PHE ARG LYS SER PRO LEU SER ASN VAL          
SEQRES   4 C  231  VAL CYS GLU TRP GLY PRO ARG SER THR PRO SER LEU THR          
SEQRES   5 C  231  THR LYS ALA VAL LEU LEU VAL ARG LYS PHE GLN ASN SER          
SEQRES   6 C  231  PRO ALA GLU ASP PHE GLN GLU PRO CYS GLN TYR SER GLN          
SEQRES   7 C  231  GLU SER GLN LYS PHE SER CYS GLN LEU ALA VAL PRO GLU          
SEQRES   8 C  231  GLY ASP SER SER PHE TYR ILE VAL SER MET CYS VAL ALA          
SEQRES   9 C  231  SER SER VAL GLY SER LYS PHE SER LYS THR GLN THR PHE          
SEQRES  10 C  231  GLN GLY ALA GLY ILE LEU GLN PRO ASP PRO PRO ALA ASN          
SEQRES  11 C  231  ILE THR VAL THR ALA VAL ALA ARG ASN PRO ARG TRP LEU          
SEQRES  12 C  231  SER VAL THR TRP GLN ASP PRO HIS SER TRP ASN SER SER          
SEQRES  13 C  231  PHE TYR ARG LEU ARG PHE GLU LEU ARG TYR ARG ALA GLU          
SEQRES  14 C  231  ARG SER LYS THR PHE THR THR TRP MET VAL LYS ASP LEU          
SEQRES  15 C  231  GLN HIS HIS ALA VAL ILE HIS ASP ALA TRP SER GLY LEU          
SEQRES  16 C  231  ARG HIS VAL VAL GLN LEU ARG ALA GLN GLU GLU PHE GLY          
SEQRES  17 C  231  GLN GLY GLU TRP SER GLU TRP SER PRO GLU ALA MET GLY          
SEQRES  18 C  231  THR PRO TRP THR GLU SER ARG SER PRO PRO                      
SEQRES   1 D  231  GLY LEU ALA PRO ARG ARG CYS PRO ALA GLN GLU VAL ALA          
SEQRES   2 D  231  ARG GLY ALA GLY ALA GLY ASP VAL PRO PRO GLU GLU PRO          
SEQRES   3 D  231  GLN LEU SER CYS PHE ARG LYS SER PRO LEU SER ASN VAL          
SEQRES   4 D  231  VAL CYS GLU TRP GLY PRO ARG SER THR PRO SER LEU THR          
SEQRES   5 D  231  THR LYS ALA VAL LEU LEU VAL ARG LYS PHE GLN ASN SER          
SEQRES   6 D  231  PRO ALA GLU ASP PHE GLN GLU PRO CYS GLN TYR SER GLN          
SEQRES   7 D  231  GLU SER GLN LYS PHE SER CYS GLN LEU ALA VAL PRO GLU          
SEQRES   8 D  231  GLY ASP SER SER PHE TYR ILE VAL SER MET CYS VAL ALA          
SEQRES   9 D  231  SER SER VAL GLY SER LYS PHE SER LYS THR GLN THR PHE          
SEQRES  10 D  231  GLN GLY ALA GLY ILE LEU GLN PRO ASP PRO PRO ALA ASN          
SEQRES  11 D  231  ILE THR VAL THR ALA VAL ALA ARG ASN PRO ARG TRP LEU          
SEQRES  12 D  231  SER VAL THR TRP GLN ASP PRO HIS SER TRP ASN SER SER          
SEQRES  13 D  231  PHE TYR ARG LEU ARG PHE GLU LEU ARG TYR ARG ALA GLU          
SEQRES  14 D  231  ARG SER LYS THR PHE THR THR TRP MET VAL LYS ASP LEU          
SEQRES  15 D  231  GLN HIS HIS ALA VAL ILE HIS ASP ALA TRP SER GLY LEU          
SEQRES  16 D  231  ARG HIS VAL VAL GLN LEU ARG ALA GLN GLU GLU PHE GLY          
SEQRES  17 D  231  GLN GLY GLU TRP SER GLU TRP SER PRO GLU ALA MET GLY          
SEQRES  18 D  231  THR PRO TRP THR GLU SER ARG SER PRO PRO                      
SEQRES   1 E  132  ASP VAL GLN PHE VAL GLU SER GLY GLY GLY SER VAL HIS          
SEQRES   2 E  132  ALA GLY GLY SER LEU ARG LEU ASN CYS ALA THR SER GLY          
SEQRES   3 E  132  TYR ILE TYR SER THR TYR CYS MET GLY TRP PHE ARG GLN          
SEQRES   4 E  132  ALA PRO GLY LYS GLU ARG GLU GLY VAL ALA HIS ILE TYR          
SEQRES   5 E  132  THR ASN SER GLY ARG THR TYR TYR ALA ASP SER VAL LYS          
SEQRES   6 E  132  GLY ARG PHE THR ILE SER GLN ASP ASN ALA LYS ASN THR          
SEQRES   7 E  132  VAL TYR LEU GLN MET ASN SER LEU LYS PRO GLU ASP THR          
SEQRES   8 E  132  ALA ILE TYR TYR CYS ALA ALA ARG PRO SER ILE ARG CYS          
SEQRES   9 E  132  ALA SER PHE SER ALA THR GLU TYR LYS ASP TRP GLY GLN          
SEQRES  10 E  132  GLY THR GLN VAL THR VAL SER SER ARG GLU ASN LEU TYR          
SEQRES  11 E  132  PHE GLN                                                      
SEQRES   1 V  132  ASP VAL GLN PHE VAL GLU SER GLY GLY GLY SER VAL HIS          
SEQRES   2 V  132  ALA GLY GLY SER LEU ARG LEU ASN CYS ALA THR SER GLY          
SEQRES   3 V  132  TYR ILE TYR SER THR TYR CYS MET GLY TRP PHE ARG GLN          
SEQRES   4 V  132  ALA PRO GLY LYS GLU ARG GLU GLY VAL ALA HIS ILE TYR          
SEQRES   5 V  132  THR ASN SER GLY ARG THR TYR TYR ALA ASP SER VAL LYS          
SEQRES   6 V  132  GLY ARG PHE THR ILE SER GLN ASP ASN ALA LYS ASN THR          
SEQRES   7 V  132  VAL TYR LEU GLN MET ASN SER LEU LYS PRO GLU ASP THR          
SEQRES   8 V  132  ALA ILE TYR TYR CYS ALA ALA ARG PRO SER ILE ARG CYS          
SEQRES   9 V  132  ALA SER PHE SER ALA THR GLU TYR LYS ASP TRP GLY GLN          
SEQRES  10 V  132  GLY THR GLN VAL THR VAL SER SER ARG GLU ASN LEU TYR          
SEQRES  11 V  132  PHE GLN                                                      
MODRES 5FUC ASN C  202  ASN  GLYCOSYLATION SITE                                 
MODRES 5FUC ASN C  226  ASN  GLYCOSYLATION SITE                                 
MODRES 5FUC ASN D  202  ASN  GLYCOSYLATION SITE                                 
MODRES 5FUC ASN D  226  ASN  GLYCOSYLATION SITE                                 
HET    NAG  C1298      14                                                       
HET    NAG  C1299      14                                                       
HET    NAG  D1299      14                                                       
HET    NAG  D1300      14                                                       
HETNAM     NAG 2-ACETAMIDO-2-DEOXY-BETA-D-GLUCOPYRANOSE                         
HETSYN     NAG N-ACETYL-BETA-D-GLUCOSAMINE; 2-ACETAMIDO-2-DEOXY-BETA-           
HETSYN   2 NAG  D-GLUCOSE; 2-ACETAMIDO-2-DEOXY-D-GLUCOSE; 2-ACETAMIDO-          
HETSYN   3 NAG  2-DEOXY-GLUCOSE; N-ACETYL-D-GLUCOSAMINE                         
FORMUL   7  NAG    4(C8 H15 N O6)                                               
FORMUL  11  HOH   *111(H2 O)                                                    
HELIX    1   1 SER A   20  LYS A   46  1                                  27    
HELIX    2   2 ALA A   68  GLY A   72  5                                   5    
HELIX    3   3 ASN A   79  GLN A  102  1                                  24    
HELIX    4   4 SER A  108  LYS A  128  1                                  21    
HELIX    5   5 ASP A  140  GLN A  154  1                                  15    
HELIX    6   6 ASN A  155  GLN A  183  1                                  29    
HELIX    7   7 SER B   21  SER B   47  1                                  27    
HELIX    8   8 ALA B   68  GLY B   72  5                                   5    
HELIX    9   9 ASN B   79  GLN B  102  1                                  24    
HELIX   10  10 SER B  108  ALA B  130  1                                  23    
HELIX   11  11 ASP B  140  GLN B  152  1                                  13    
HELIX   12  12 ASN B  155  ARG B  182  1                                  28    
HELIX   13  13 ALA C  192  ILE C  194  5                                   3    
HELIX   14  14 SER E   25  TYR E   32  1                                   8    
HELIX   15  15 ASP E   62  LYS E   65  5                                   4    
HELIX   16  16 PRO E  100  CYS E  104  5                                   5    
HELIX   17  17 SER V   25  TYR V   32  1                                   8    
HELIX   18  18 ASN V   74  LYS V   76  5                                   3    
HELIX   19  19 LYS V   87  THR V   91  5                                   5    
HELIX   20  20 PRO V  100  CYS V  104  5                                   5    
HELIX   21  21 SER V  108  TYR V  112  5                                   5    
SHEET    1  CA 7 SER C 101  PHE C 103  0                                        
SHEET    2  CA 7 VAL C 111  TRP C 115 -1  O  VAL C 112   N  PHE C 103           
SHEET    3  CA 7 PHE C 155  LEU C 159 -1  O  PHE C 155   N  TRP C 115           
SHEET    4  CA 7 GLN C 143  TYR C 148 -1  O  PRO C 145   N  GLN C 158           
SHEET    5  CA 7 ALA C 127  PHE C 134 -1  O  ALA C 127   N  CYS C 146           
SHEET    6  CA 7 PHE C 168  VAL C 175 -1  O  PHE C 168   N  PHE C 134           
SHEET    7  CA 7 GLN C 187  GLN C 190 -1  O  GLN C 187   N  VAL C 171           
SHEET    1  CB 3 ALA C 201  THR C 206  0                                        
SHEET    2  CB 3 LEU C 215  GLN C 220 -1  O  SER C 216   N  THR C 206           
SHEET    3  CB 3 HIS C 257  ILE C 260 -1  O  ALA C 258   N  VAL C 217           
SHEET    1  CC 4 THR C 247  MET C 250  0                                        
SHEET    2  CC 4 LEU C 232  ALA C 240 -1  O  LEU C 236   N  TRP C 249           
SHEET    3  CC 4 HIS C 269  GLU C 277 -1  O  VAL C 270   N  ARG C 239           
SHEET    4  CC 4 ALA C 291  GLY C 293 -1  O  ALA C 291   N  VAL C 271           
SHEET    1  DA 7 SER D 101  PHE D 103  0                                        
SHEET    2  DA 7 VAL D 111  TRP D 115 -1  O  VAL D 112   N  PHE D 103           
SHEET    3  DA 7 PHE D 155  LEU D 159 -1  O  PHE D 155   N  TRP D 115           
SHEET    4  DA 7 GLN D 143  TYR D 148 -1  O  PRO D 145   N  GLN D 158           
SHEET    5  DA 7 LYS D 126  ARG D 132 -1  O  ALA D 127   N  CYS D 146           
SHEET    6  DA 7 TYR D 169  ALA D 176 -1  O  ILE D 170   N  ARG D 132           
SHEET    7  DA 7 SER D 181  LYS D 182  1  O  LYS D 182   N  VAL D 175           
SHEET    1  DB 7 SER D 101  PHE D 103  0                                        
SHEET    2  DB 7 VAL D 111  TRP D 115 -1  O  VAL D 112   N  PHE D 103           
SHEET    3  DB 7 PHE D 155  LEU D 159 -1  O  PHE D 155   N  TRP D 115           
SHEET    4  DB 7 GLN D 143  TYR D 148 -1  O  PRO D 145   N  GLN D 158           
SHEET    5  DB 7 LYS D 126  ARG D 132 -1  O  ALA D 127   N  CYS D 146           
SHEET    6  DB 7 TYR D 169  ALA D 176 -1  O  ILE D 170   N  ARG D 132           
SHEET    7  DB 7 GLN D 187  PHE D 189 -1  O  GLN D 187   N  VAL D 171           
SHEET    1  DC 2 SER D 181  LYS D 182  0                                        
SHEET    2  DC 2 TYR D 169  ALA D 176  1  O  VAL D 175   N  LYS D 182           
SHEET    1  DD 3 ALA D 201  THR D 206  0                                        
SHEET    2  DD 3 LEU D 215  GLN D 220 -1  O  SER D 216   N  THR D 206           
SHEET    3  DD 3 HIS D 257  ILE D 260 -1  O  ALA D 258   N  VAL D 217           
SHEET    1  DE 4 THR D 247  MET D 250  0                                        
SHEET    2  DE 4 LEU D 232  ALA D 240 -1  O  LEU D 236   N  TRP D 249           
SHEET    3  DE 4 HIS D 269  GLU D 277 -1  O  VAL D 270   N  ARG D 239           
SHEET    4  DE 4 ALA D 291  GLY D 293 -1  O  ALA D 291   N  VAL D 271           
SHEET    1  EA 2 VAL E   5  SER E   7  0                                        
SHEET    2  EA 2 ASN E  21  ALA E  23 -1  O  ASN E  21   N  SER E   7           
SHEET    1  EB 5 THR E  58  TYR E  60  0                                        
SHEET    2  EB 5 ALA E  49  ILE E  51 -1  O  HIS E  50   N  TYR E  59           
SHEET    3  EB 5 CYS E  33  TRP E  36 -1  O  MET E  34   N  ILE E  51           
SHEET    4  EB 5 CYS E  96  ARG E  99 -1  O  ALA E  97   N  GLY E  35           
SHEET    5  EB 5 ASP E 114  TRP E 115 -1  O  ASP E 114   N  ALA E  98           
SHEET    1  EC 2 PHE E  68  THR E  69  0                                        
SHEET    2  EC 2 GLN E  82  MET E  83 -1  O  GLN E  82   N  THR E  69           
SHEET    1  ED 2 GLN E  72  ASP E  73  0                                        
SHEET    2  ED 2 THR E  78  VAL E  79 -1  O  THR E  78   N  ASP E  73           
SHEET    1  VA 4 PHE V   4  SER V   7  0                                        
SHEET    2  VA 4 LEU V  18  THR V  24 -1  O  ASN V  21   N  SER V   7           
SHEET    3  VA 4 THR V  78  MET V  83 -1  O  VAL V  79   N  CYS V  22           
SHEET    4  VA 4 PHE V  68  ASP V  73 -1  O  THR V  69   N  GLN V  82           
SHEET    1  VB 4 GLY V  10  HIS V  13  0                                        
SHEET    2  VB 4 THR V 119  SER V 124  1  O  GLN V 120   N  GLY V  10           
SHEET    3  VB 4 ALA V  92  ARG V  99 -1  O  ALA V  92   N  VAL V 121           
SHEET    4  VB 4 ASP V 114  TRP V 115 -1  O  ASP V 114   N  ALA V  98           
SHEET    1  VC 6 GLY V  10  HIS V  13  0                                        
SHEET    2  VC 6 THR V 119  SER V 124  1  O  GLN V 120   N  GLY V  10           
SHEET    3  VC 6 ALA V  92  ARG V  99 -1  O  ALA V  92   N  VAL V 121           
SHEET    4  VC 6 CYS V  33  GLN V  39 -1  O  CYS V  33   N  ARG V  99           
SHEET    5  VC 6 GLU V  46  ILE V  51 -1  O  GLU V  46   N  ARG V  38           
SHEET    6  VC 6 THR V  58  TYR V  60 -1  O  TYR V  59   N  HIS V  50           
SHEET    1  VD 2 ASP V 114  TRP V 115  0                                        
SHEET    2  VD 2 ALA V  92  ARG V  99 -1  N  ALA V  98   O  ASP V 114           
SSBOND   1 CYS A   44    CYS A   50                          1555   1555  2.04  
SSBOND   2 CYS A   73    CYS A   83                          1555   1555  2.03  
SSBOND   3 CYS B   44    CYS B   50                          1555   1555  2.05  
SSBOND   4 CYS B   73    CYS B   83                          1555   1555  2.04  
SSBOND   5 CYS C  102    CYS C  113                          1555   1555  2.05  
SSBOND   6 CYS C  146    CYS C  157                          1555   1555  2.05  
SSBOND   7 CYS D  102    CYS D  113                          1555   1555  2.04  
SSBOND   8 CYS D  146    CYS D  157                          1555   1555  2.04  
SSBOND   9 CYS E   22    CYS E   96                          1555   1555  2.03  
SSBOND  10 CYS E   33    CYS E  104                          1555   1555  2.05  
SSBOND  11 CYS V   22    CYS V   96                          1555   1555  2.04  
SSBOND  12 CYS V   33    CYS V  104                          1555   1555  2.05  
LINK         ND2 ASN C 202                 C1  NAG C1298     1555   1555  1.45  
LINK         ND2 ASN C 226                 C1  NAG C1299     1555   1555  1.45  
LINK         ND2 ASN D 202                 C1  NAG D1299     1555   1555  1.45  
LINK         ND2 ASN D 226                 C1  NAG D1300     1555   1555  1.46  
CRYST1  249.030   67.800   78.160  90.00 104.53  90.00 C 1 2 1       8          
ORIGX1      1.000000  0.000000  0.000000        0.00000                         
ORIGX2      0.000000  1.000000  0.000000        0.00000                         
ORIGX3      0.000000  0.000000  1.000000        0.00000                         
SCALE1      0.004016  0.000000  0.001041        0.00000                         
SCALE2      0.000000  0.014749  0.000000        0.00000                         
SCALE3      0.000000  0.000000  0.013217        0.00000                         
ATOM      1  N   GLY A  19     -70.643  -8.741  24.749  1.00 51.92           N  
ATOM      2  CA  GLY A  19     -69.849 -10.009  24.703  1.00 51.64           C  
ATOM      3  C   GLY A  19     -70.310 -10.958  23.614  1.00 52.39           C  
ATOM      4  O   GLY A  19     -71.519 -11.154  23.419  1.00 52.94           O  
ATOM      5  N   SER A  20     -69.350 -11.538  22.897  1.00 52.51           N  
ATOM      6  CA  SER A  20     -69.640 -12.491  21.816  1.00 52.55           C  
ATOM      7  C   SER A  20     -68.562 -13.574  21.757  1.00 51.96           C  
ATOM      8  O   SER A  20     -67.537 -13.490  22.436  1.00 52.36           O  
ATOM      9  CB  SER A  20     -69.729 -11.771  20.454  1.00 54.03           C  
ATOM     10  OG  SER A  20     -68.492 -11.184  20.056  1.00 54.33           O  
ATOM     11  N   SER A  21     -68.790 -14.594  20.944  1.00 51.87           N  
ATOM     12  CA  SER A  21     -67.828 -15.685  20.811  1.00 51.17           C  
ATOM     13  C   SER A  21     -66.612 -15.299  19.938  1.00 50.88           C  
ATOM     14  O   SER A  21     -65.475 -15.692  20.219  1.00 48.08           O  
ATOM     15  CB  SER A  21     -68.536 -16.904  20.234  1.00 49.85           C  
ATOM     16  OG  SER A  21     -67.597 -17.891  19.894  1.00 52.75           O  
ATOM     17  N   SER A  22     -66.856 -14.524  18.883  1.00 50.87           N  
ATOM     18  CA  SER A  22     -65.775 -14.082  18.009  1.00 51.55           C  
ATOM     19  C   SER A  22     -64.826 -13.139  18.736  1.00 50.41           C  
ATOM     20  O   SER A  22     -63.626 -13.134  18.469  1.00 51.04           O  
ATOM     21  CB  SER A  22     -66.333 -13.379  16.770  1.00 53.00           C  
ATOM     22  OG  SER A  22     -67.004 -14.300  15.923  1.00 58.55           O  
ATOM     23  N   GLU A  23     -65.362 -12.342  19.652  1.00 48.10           N  
ATOM     24  CA  GLU A  23     -64.547 -11.408  20.410  1.00 47.82           C  
ATOM     25  C   GLU A  23     -63.683 -12.120  21.462  1.00 47.86           C  
ATOM     26  O   GLU A  23     -62.567 -11.689  21.765  1.00 46.32           O  
ATOM     27  CB  GLU A  23     -65.450 -10.377  21.083  1.00 48.79           C  
ATOM     28  CG  GLU A  23     -64.712  -9.329  21.879  1.00 48.25           C  
ATOM     29  CD  GLU A  23     -65.638  -8.276  22.457  1.00 48.81           C  
ATOM     30  OE1 GLU A  23     -66.872  -8.431  22.350  1.00 48.16           O  
ATOM     31  OE2 GLU A  23     -65.124  -7.289  23.022  1.00 49.85           O  
ATOM     32  N   ARG A  24     -64.196 -13.211  22.021  1.00 47.91           N  
ATOM     33  CA  ARG A  24     -63.457 -13.957  23.031  1.00 49.53           C  
ATOM     34  C   ARG A  24     -62.231 -14.599  22.371  1.00 48.59           C  
ATOM     35  O   ARG A  24     -61.151 -14.671  22.975  1.00 47.27           O  
ATOM     36  CB  ARG A  24     -64.366 -15.026  23.639  1.00 53.61           C  
ATOM     37  CG  ARG A  24     -63.941 -15.549  24.987  1.00 59.01           C  
ATOM     38  CD  ARG A  24     -64.952 -16.577  25.485  1.00 66.06           C  
ATOM     39  NE  ARG A  24     -64.963 -17.775  24.641  1.00 72.32           N  
ATOM     40  CZ  ARG A  24     -65.721 -18.853  24.852  1.00 74.21           C  
ATOM     41  NH1 ARG A  24     -66.553 -18.901  25.888  1.00 74.99           N  
ATOM     42  NH2 ARG A  24     -65.640 -19.895  24.028  1.00 74.39           N  
ATOM     43  N   ILE A  25     -62.409 -15.047  21.123  1.00 45.76           N  
ATOM     44  CA  ILE A  25     -61.343 -15.673  20.340  1.00 43.60           C  
ATOM     45  C   ILE A  25     -60.270 -14.632  20.029  1.00 44.32           C  
ATOM     46  O   ILE A  25     -59.093 -14.815  20.344  1.00 44.19           O  
ATOM     47  CB  ILE A  25     -61.931 -16.286  19.033  1.00 43.51           C  
ATOM     48  CG1 ILE A  25     -62.705 -17.565  19.388  1.00 40.93           C  
ATOM     49  CG2 ILE A  25     -60.824 -16.578  17.997  1.00 40.99           C  
ATOM     50  CD1 ILE A  25     -63.568 -18.105  18.272  1.00 38.98           C  
ATOM     51  N   ASP A  26     -60.695 -13.533  19.419  1.00 44.34           N  
ATOM     52  CA  ASP A  26     -59.819 -12.422  19.084  1.00 43.01           C  
ATOM     53  C   ASP A  26     -58.914 -12.129  20.294  1.00 43.91           C  
ATOM     54  O   ASP A  26     -57.694 -12.041  20.158  1.00 43.03           O  
ATOM     55  CB  ASP A  26     -60.685 -11.197  18.750  1.00 43.96           C  
ATOM     56  CG  ASP A  26     -59.883 -10.034  18.213  1.00 46.47           C  
ATOM     57  OD1 ASP A  26     -59.474 -10.101  17.036  1.00 50.93           O  
ATOM     58  OD2 ASP A  26     -59.657  -9.056  18.961  1.00 45.26           O  
ATOM     59  N   LYS A  27     -59.519 -11.992  21.477  1.00 45.58           N  
ATOM     60  CA  LYS A  27     -58.780 -11.707  22.723  1.00 47.26           C  
ATOM     61  C   LYS A  27     -57.714 -12.759  23.016  1.00 46.52           C  
ATOM     62  O   LYS A  27     -56.556 -12.427  23.285  1.00 45.25           O  
ATOM     63  CB  LYS A  27     -59.731 -11.653  23.929  1.00 48.51           C  
ATOM     64  CG  LYS A  27     -60.671 -10.468  23.975  1.00 50.10           C  
ATOM     65  CD  LYS A  27     -59.904  -9.174  24.171  1.00 53.87           C  
ATOM     66  CE  LYS A  27     -60.851  -7.996  24.390  1.00 53.80           C  
ATOM     67  NZ  LYS A  27     -61.808  -8.235  25.509  1.00 52.72           N  
ATOM     68  N   GLN A  28     -58.130 -14.025  22.977  1.00 45.28           N  
ATOM     69  CA  GLN A  28     -57.244 -15.156  23.234  1.00 43.33           C  
ATOM     70  C   GLN A  28     -56.010 -15.075  22.352  1.00 42.02           C  
ATOM     71  O   GLN A  28     -54.899 -15.323  22.811  1.00 42.06           O  
ATOM     72  CB  GLN A  28     -57.979 -16.478  22.964  1.00 46.26           C  
ATOM     73  CG  GLN A  28     -57.175 -17.724  23.284  1.00 47.24           C  
ATOM     74  CD  GLN A  28     -57.011 -17.926  24.774  1.00 49.69           C  
ATOM     75  OE1 GLN A  28     -57.146 -16.987  25.557  1.00 51.36           O  
ATOM     76  NE2 GLN A  28     -56.710 -19.151  25.177  1.00 50.00           N  
ATOM     77  N   ILE A  29     -56.207 -14.731  21.083  1.00 40.74           N  
ATOM     78  CA  ILE A  29     -55.092 -14.624  20.149  1.00 40.85           C  
ATOM     79  C   ILE A  29     -54.210 -13.417  20.462  1.00 41.28           C  
ATOM     80  O   ILE A  29     -52.984 -13.508  20.402  1.00 41.18           O  
ATOM     81  CB  ILE A  29     -55.585 -14.520  18.688  1.00 40.02           C  
ATOM     82  CG1 ILE A  29     -56.462 -15.729  18.346  1.00 38.88           C  
ATOM     83  CG2 ILE A  29     -54.399 -14.480  17.745  1.00 39.67           C  
ATOM     84  CD1 ILE A  29     -57.055 -15.707  16.938  1.00 36.54           C  
ATOM     85  N   ARG A  30     -54.826 -12.284  20.794  1.00 42.13           N  
ATOM     86  CA  ARG A  30     -54.053 -11.085  21.127  1.00 41.95           C  
ATOM     87  C   ARG A  30     -53.167 -11.384  22.347  1.00 41.67           C  
ATOM     88  O   ARG A  30     -52.030 -10.897  22.443  1.00 41.24           O  
ATOM     89  CB  ARG A  30     -54.986  -9.915  21.451  1.00 41.38           C  
ATOM     90  CG  ARG A  30     -55.933  -9.516  20.331  1.00 43.40           C  
ATOM     91  CD  ARG A  30     -55.608  -8.147  19.754  1.00 43.47           C  
ATOM     92  NE  ARG A  30     -56.571  -7.771  18.725  1.00 45.75           N  
ATOM     93  CZ  ARG A  30     -56.254  -7.145  17.594  1.00 46.99           C  
ATOM     94  NH1 ARG A  30     -54.990  -6.823  17.338  1.00 46.19           N  
ATOM     95  NH2 ARG A  30     -57.200  -6.846  16.712  1.00 46.95           N  
ATOM     96  N   TYR A  31     -53.700 -12.190  23.268  1.00 39.92           N  
ATOM     97  CA  TYR A  31     -53.007 -12.576  24.496  1.00 39.49           C  
ATOM     98  C   TYR A  31     -51.738 -13.381  24.177  1.00 38.05           C  
ATOM     99  O   TYR A  31     -50.660 -13.089  24.682  1.00 38.11           O  
ATOM    100  CB  TYR A  31     -53.949 -13.411  25.359  1.00 41.58           C  
ATOM    101  CG  TYR A  31     -53.444 -13.701  26.749  1.00 46.84           C  
ATOM    102  CD1 TYR A  31     -53.566 -12.756  27.767  1.00 48.92           C  
ATOM    103  CD2 TYR A  31     -52.844 -14.926  27.053  1.00 50.09           C  
ATOM    104  CE1 TYR A  31     -53.107 -13.024  29.059  1.00 51.08           C  
ATOM    105  CE2 TYR A  31     -52.376 -15.205  28.341  1.00 51.90           C  
ATOM    106  CZ  TYR A  31     -52.516 -14.249  29.338  1.00 53.08           C  
ATOM    107  OH  TYR A  31     -52.079 -14.523  30.615  1.00 55.30           O  
ATOM    108  N   ILE A  32     -51.879 -14.397  23.338  1.00 35.44           N  
ATOM    109  CA  ILE A  32     -50.748 -15.220  22.944  1.00 36.81           C  
ATOM    110  C   ILE A  32     -49.683 -14.376  22.206  1.00 38.73           C  
ATOM    111  O   ILE A  32     -48.474 -14.486  22.479  1.00 38.69           O  
ATOM    112  CB  ILE A  32     -51.228 -16.373  22.055  1.00 35.41           C  
ATOM    113  CG1 ILE A  32     -52.281 -17.176  22.825  1.00 34.11           C  
ATOM    114  CG2 ILE A  32     -50.047 -17.240  21.627  1.00 32.57           C  
ATOM    115  CD1 ILE A  32     -53.146 -18.061  21.946  1.00 34.62           C  
ATOM    116  N   LEU A  33     -50.122 -13.540  21.270  1.00 38.10           N  
ATOM    117  CA  LEU A  33     -49.180 -12.682  20.568  1.00 39.05           C  
ATOM    118  C   LEU A  33     -48.392 -11.861  21.606  1.00 39.85           C  
ATOM    119  O   LEU A  33     -47.167 -11.737  21.519  1.00 39.65           O  
ATOM    120  CB  LEU A  33     -49.924 -11.756  19.601  1.00 37.03           C  
ATOM    121  CG  LEU A  33     -50.495 -12.461  18.375  1.00 37.54           C  
ATOM    122  CD1 LEU A  33     -51.370 -11.502  17.614  1.00 36.41           C  
ATOM    123  CD2 LEU A  33     -49.360 -13.000  17.498  1.00 35.80           C  
ATOM    124  N   ASP A  34     -49.095 -11.315  22.593  1.00 40.64           N  
ATOM    125  CA  ASP A  34     -48.437 -10.535  23.622  1.00 43.06           C  
ATOM    126  C   ASP A  34     -47.354 -11.370  24.304  1.00 44.12           C  
ATOM    127  O   ASP A  34     -46.248 -10.878  24.564  1.00 45.56           O  
ATOM    128  CB  ASP A  34     -49.453 -10.047  24.652  1.00 45.20           C  
ATOM    129  CG  ASP A  34     -50.333  -8.919  24.117  1.00 48.95           C  
ATOM    130  OD1 ASP A  34     -49.990  -8.350  23.057  1.00 49.27           O  
ATOM    131  OD2 ASP A  34     -51.361  -8.588  24.762  1.00 50.33           O  
ATOM    132  N   GLY A  35     -47.659 -12.635  24.580  1.00 41.66           N  
ATOM    133  CA  GLY A  35     -46.678 -13.493  25.216  1.00 39.07           C  
ATOM    134  C   GLY A  35     -45.534 -13.786  24.268  1.00 39.55           C  
ATOM    135  O   GLY A  35     -44.370 -13.887  24.671  1.00 38.43           O  
ATOM    136  N   ILE A  36     -45.858 -13.938  22.991  1.00 39.62           N  
ATOM    137  CA  ILE A  36     -44.823 -14.207  22.013  1.00 41.54           C  
ATOM    138  C   ILE A  36     -43.935 -12.985  21.917  1.00 45.02           C  
ATOM    139  O   ILE A  36     -42.721 -13.092  21.736  1.00 46.19           O  
ATOM    140  CB  ILE A  36     -45.421 -14.495  20.674  1.00 39.98           C  
ATOM    141  CG1 ILE A  36     -46.172 -15.811  20.761  1.00 40.55           C  
ATOM    142  CG2 ILE A  36     -44.343 -14.507  19.611  1.00 38.30           C  
ATOM    143  CD1 ILE A  36     -46.962 -16.093  19.538  1.00 44.37           C  
ATOM    144  N   SER A  37     -44.551 -11.814  22.053  1.00 47.33           N  
ATOM    145  CA  SER A  37     -43.820 -10.556  22.006  1.00 46.87           C  
ATOM    146  C   SER A  37     -42.792 -10.501  23.137  1.00 45.50           C  
ATOM    147  O   SER A  37     -41.669 -10.054  22.943  1.00 44.89           O  
ATOM    148  CB  SER A  37     -44.797  -9.395  22.130  1.00 47.25           C  
ATOM    149  OG  SER A  37     -44.125  -8.216  22.517  1.00 53.20           O  
ATOM    150  N   ALA A  38     -43.181 -10.959  24.320  1.00 44.95           N  
ATOM    151  CA  ALA A  38     -42.273 -10.957  25.455  1.00 46.22           C  
ATOM    152  C   ALA A  38     -41.114 -11.928  25.208  1.00 48.12           C  
ATOM    153  O   ALA A  38     -39.981 -11.673  25.623  1.00 48.11           O  
ATOM    154  CB  ALA A  38     -43.021 -11.337  26.726  1.00 42.52           C  
ATOM    155  N   LEU A  39     -41.391 -13.029  24.512  1.00 48.21           N  
ATOM    156  CA  LEU A  39     -40.352 -14.008  24.233  1.00 49.14           C  
ATOM    157  C   LEU A  39     -39.334 -13.479  23.236  1.00 50.70           C  
ATOM    158  O   LEU A  39     -38.130 -13.696  23.391  1.00 51.29           O  
ATOM    159  CB  LEU A  39     -40.971 -15.313  23.713  1.00 47.64           C  
ATOM    160  CG  LEU A  39     -41.836 -16.096  24.707  1.00 45.75           C  
ATOM    161  CD1 LEU A  39     -42.379 -17.360  24.061  1.00 43.68           C  
ATOM    162  CD2 LEU A  39     -40.999 -16.445  25.916  1.00 43.44           C  
ATOM    163  N   ARG A  40     -39.812 -12.786  22.211  1.00 52.73           N  
ATOM    164  CA  ARG A  40     -38.918 -12.243  21.204  1.00 55.34           C  
ATOM    165  C   ARG A  40     -38.066 -11.144  21.829  1.00 55.39           C  
ATOM    166  O   ARG A  40     -36.906 -10.957  21.453  1.00 56.01           O  
ATOM    167  CB  ARG A  40     -39.709 -11.674  20.022  1.00 58.03           C  
ATOM    168  CG  ARG A  40     -38.835 -11.278  18.832  1.00 62.20           C  
ATOM    169  CD  ARG A  40     -38.428 -12.477  17.979  1.00 65.56           C  
ATOM    170  NE  ARG A  40     -39.295 -12.615  16.811  1.00 70.10           N  
ATOM    171  CZ  ARG A  40     -40.598 -12.898  16.856  1.00 72.81           C  
ATOM    172  NH1 ARG A  40     -41.212 -13.086  18.018  1.00 73.31           N  
ATOM    173  NH2 ARG A  40     -41.299 -12.979  15.731  1.00 74.41           N  
ATOM    174  N   LYS A  41     -38.643 -10.419  22.781  1.00 54.31           N  
ATOM    175  CA  LYS A  41     -37.919  -9.348  23.455  1.00 54.35           C  
ATOM    176  C   LYS A  41     -36.736  -9.934  24.217  1.00 52.98           C  
ATOM    177  O   LYS A  41     -35.645  -9.356  24.207  1.00 52.59           O  
ATOM    178  CB  LYS A  41     -38.840  -8.597  24.420  1.00 56.41           C  
ATOM    179  CG  LYS A  41     -38.133  -7.598  25.324  1.00 57.39           C  
ATOM    180  CD  LYS A  41     -39.073  -7.142  26.435  1.00 60.18           C  
ATOM    181  CE  LYS A  41     -38.376  -6.234  27.437  1.00 61.05           C  
ATOM    182  NZ  LYS A  41     -39.307  -5.794  28.516  1.00 62.48           N  
ATOM    183  N   GLU A  42     -36.949 -11.074  24.877  1.00 51.24           N  
ATOM    184  CA  GLU A  42     -35.861 -11.718  25.612  1.00 49.61           C  
ATOM    185  C   GLU A  42     -34.804 -12.264  24.670  1.00 49.71           C  
ATOM    186  O   GLU A  42     -33.620 -12.216  24.986  1.00 48.59           O  
ATOM    187  CB  GLU A  42     -36.351 -12.862  26.502  1.00 47.07           C  
ATOM    188  CG  GLU A  42     -35.224 -13.832  26.884  1.00 47.02           C  
ATOM    189  CD  GLU A  42     -35.547 -14.712  28.081  1.00 47.48           C  
ATOM    190  OE1 GLU A  42     -36.539 -14.431  28.781  1.00 46.20           O  
ATOM    191  OE2 GLU A  42     -34.798 -15.682  28.332  1.00 48.04           O  
ATOM    192  N   THR A  43     -35.211 -12.782  23.517  1.00 50.48           N  
ATOM    193  CA  THR A  43     -34.219 -13.313  22.600  1.00 53.94           C  
ATOM    194  C   THR A  43     -33.452 -12.178  21.947  1.00 56.04           C  
ATOM    195  O   THR A  43     -32.412 -12.403  21.337  1.00 56.87           O  
ATOM    196  CB  THR A  43     -34.847 -14.199  21.505  1.00 54.09           C  
ATOM    197  OG1 THR A  43     -35.573 -13.386  20.576  1.00 58.31           O  
ATOM    198  CG2 THR A  43     -35.790 -15.208  22.126  1.00 53.98           C  
ATOM    199  N   CYS A  44     -33.954 -10.954  22.083  1.00 59.37           N  
ATOM    200  CA  CYS A  44     -33.282  -9.796  21.494  1.00 62.38           C  
ATOM    201  C   CYS A  44     -32.239  -9.221  22.447  1.00 61.62           C  
ATOM    202  O   CYS A  44     -31.198  -8.725  22.024  1.00 61.78           O  
ATOM    203  CB  CYS A  44     -34.302  -8.712  21.132  1.00 66.18           C  
ATOM    204  SG  CYS A  44     -33.608  -7.247  20.288  1.00 73.33           S  
ATOM    205  N   ASN A  45     -32.533  -9.302  23.736  1.00 60.52           N  
ATOM    206  CA  ASN A  45     -31.648  -8.802  24.773  1.00 61.39           C  
ATOM    207  C   ASN A  45     -30.566  -9.821  25.153  1.00 61.15           C  
ATOM    208  O   ASN A  45     -29.381  -9.492  25.209  1.00 61.23           O  
ATOM    209  CB  ASN A  45     -32.479  -8.451  26.004  1.00 63.12           C  
ATOM    210  CG  ASN A  45     -33.352  -7.221  25.804  1.00 65.53           C  
ATOM    211  OD1 ASN A  45     -33.710  -6.868  24.675  1.00 69.33           O  
ATOM    212  ND2 ASN A  45     -33.713  -6.571  26.905  1.00 63.19           N  
ATOM    213  N   LYS A  46     -30.993 -11.053  25.421  1.00 61.03           N  
ATOM    214  CA  LYS A  46     -30.100 -12.143  25.804  1.00 59.37           C  
ATOM    215  C   LYS A  46     -29.225 -12.576  24.627  1.00 60.77           C  
ATOM    216  O   LYS A  46     -28.046 -12.869  24.795  1.00 60.16           O  
ATOM    217  CB  LYS A  46     -30.936 -13.323  26.321  1.00 57.34           C  
ATOM    218  CG  LYS A  46     -30.162 -14.596  26.624  1.00 55.18           C  
ATOM    219  CD  LYS A  46     -30.926 -15.522  27.591  1.00 53.65           C  
ATOM    220  CE  LYS A  46     -32.137 -16.227  26.962  1.00 51.54           C  
ATOM    221  NZ  LYS A  46     -31.779 -17.441  26.164  1.00 46.13           N  
ATOM    222  N   SER A  47     -29.806 -12.605  23.434  1.00 62.78           N  
ATOM    223  CA  SER A  47     -29.084 -12.995  22.227  1.00 64.35           C  
ATOM    224  C   SER A  47     -29.273 -11.871  21.211  1.00 66.92           C  
ATOM    225  O   SER A  47     -30.116 -10.991  21.408  1.00 68.62           O  
ATOM    226  CB  SER A  47     -29.676 -14.291  21.680  1.00 64.03           C  
ATOM    227  OG  SER A  47     -30.027 -15.170  22.738  1.00 63.14           O  
ATOM    228  N   ASN A  48     -28.517 -11.875  20.123  1.00 67.96           N  
ATOM    229  CA  ASN A  48     -28.714 -10.797  19.162  1.00 70.40           C  
ATOM    230  C   ASN A  48     -29.627 -11.189  18.003  1.00 71.00           C  
ATOM    231  O   ASN A  48     -29.348 -10.882  16.845  1.00 70.74           O  
ATOM    232  CB  ASN A  48     -27.379 -10.292  18.621  1.00 71.10           C  
ATOM    233  CG  ASN A  48     -27.386  -8.796  18.404  1.00 72.12           C  
ATOM    234  OD1 ASN A  48     -27.410  -8.025  19.363  1.00 72.41           O  
ATOM    235  ND2 ASN A  48     -27.386  -8.374  17.144  1.00 72.97           N  
ATOM    236  N   MET A  49     -30.721 -11.869  18.330  1.00 72.06           N  
ATOM    237  CA  MET A  49     -31.695 -12.298  17.336  1.00 73.26           C  
ATOM    238  C   MET A  49     -33.011 -11.570  17.576  1.00 74.25           C  
ATOM    239  O   MET A  49     -33.887 -12.046  18.298  1.00 73.49           O  
ATOM    240  CB  MET A  49     -31.907 -13.810  17.414  1.00 72.65           C  
ATOM    241  CG  MET A  49     -30.817 -14.620  16.740  1.00 72.25           C  
ATOM    242  SD  MET A  49     -31.048 -16.397  16.953  1.00 72.86           S  
ATOM    243  CE  MET A  49     -29.782 -16.771  18.179  1.00 71.35           C  
ATOM    244  N   CYS A  50     -33.130 -10.400  16.963  1.00 76.29           N  
ATOM    245  CA  CYS A  50     -34.320  -9.571  17.090  1.00 77.92           C  
ATOM    246  C   CYS A  50     -35.130  -9.690  15.802  1.00 78.85           C  
ATOM    247  O   CYS A  50     -36.256 -10.186  15.807  1.00 79.14           O  
ATOM    248  CB  CYS A  50     -33.896  -8.117  17.342  1.00 76.96           C  
ATOM    249  SG  CYS A  50     -32.633  -7.999  18.657  1.00 77.05           S  
ATOM    250  N   GLU A  51     -34.537  -9.241  14.702  1.00 80.63           N  
ATOM    251  CA  GLU A  51     -35.169  -9.297  13.386  1.00 81.88           C  
ATOM    252  C   GLU A  51     -34.160  -8.882  12.318  1.00 81.92           C  
ATOM    253  O   GLU A  51     -32.994  -8.613  12.625  1.00 81.69           O  
ATOM    254  CB  GLU A  51     -36.399  -8.378  13.334  1.00 82.32           C  
ATOM    255  CG  GLU A  51     -36.173  -6.967  13.884  1.00 83.41           C  
ATOM    256  CD  GLU A  51     -35.011  -6.241  13.221  1.00 84.48           C  
ATOM    257  OE1 GLU A  51     -35.010  -6.135  11.974  1.00 84.82           O  
ATOM    258  OE2 GLU A  51     -34.100  -5.778  13.948  1.00 84.75           O  
ATOM    259  N   ASN A  63     -40.535 -26.109   7.780  1.00 62.23           N  
ATOM    260  CA  ASN A  63     -40.978 -27.119   8.733  1.00 61.30           C  
ATOM    261  C   ASN A  63     -42.199 -26.608   9.494  1.00 60.68           C  
ATOM    262  O   ASN A  63     -43.191 -27.330   9.682  1.00 60.09           O  
ATOM    263  CB  ASN A  63     -39.867 -27.415   9.743  1.00 62.45           C  
ATOM    264  CG  ASN A  63     -38.482 -27.193   9.173  1.00 62.75           C  
ATOM    265  OD1 ASN A  63     -38.129 -27.744   8.127  1.00 62.68           O  
ATOM    266  ND2 ASN A  63     -37.682 -26.387   9.866  1.00 62.14           N  
ATOM    267  N   LEU A  64     -42.096 -25.354   9.933  1.00 59.20           N  
ATOM    268  CA  LEU A  64     -43.135 -24.685  10.707  1.00 56.23           C  
ATOM    269  C   LEU A  64     -44.354 -24.362   9.859  1.00 55.78           C  
ATOM    270  O   LEU A  64     -44.217 -23.921   8.719  1.00 57.10           O  
ATOM    271  CB  LEU A  64     -42.552 -23.415  11.320  1.00 53.78           C  
ATOM    272  CG  LEU A  64     -41.406 -23.673  12.311  1.00 52.80           C  
ATOM    273  CD1 LEU A  64     -40.724 -22.368  12.715  1.00 50.15           C  
ATOM    274  CD2 LEU A  64     -41.969 -24.388  13.531  1.00 52.11           C  
ATOM    275  N   PRO A  65     -45.567 -24.579  10.407  1.00 54.90           N  
ATOM    276  CA  PRO A  65     -46.815 -24.309   9.688  1.00 53.85           C  
ATOM    277  C   PRO A  65     -46.846 -22.890   9.147  1.00 54.69           C  
ATOM    278  O   PRO A  65     -46.261 -21.977   9.730  1.00 54.69           O  
ATOM    279  CB  PRO A  65     -47.884 -24.559  10.745  1.00 53.43           C  
ATOM    280  CG  PRO A  65     -47.261 -25.592  11.622  1.00 53.03           C  
ATOM    281  CD  PRO A  65     -45.854 -25.060  11.769  1.00 54.34           C  
ATOM    282  N   LYS A  66     -47.535 -22.713   8.028  1.00 55.12           N  
ATOM    283  CA  LYS A  66     -47.622 -21.417   7.376  1.00 55.78           C  
ATOM    284  C   LYS A  66     -48.943 -21.353   6.622  1.00 56.22           C  
ATOM    285  O   LYS A  66     -49.607 -22.369   6.436  1.00 57.20           O  
ATOM    286  CB  LYS A  66     -46.449 -21.268   6.401  1.00 56.43           C  
ATOM    287  N   MET A  67     -49.334 -20.165   6.190  1.00 55.49           N  
ATOM    288  CA  MET A  67     -50.575 -20.037   5.452  1.00 54.67           C  
ATOM    289  C   MET A  67     -50.276 -20.005   3.965  1.00 54.70           C  
ATOM    290  O   MET A  67     -49.193 -19.614   3.544  1.00 54.93           O  
ATOM    291  CB  MET A  67     -51.310 -18.758   5.859  1.00 54.78           C  
ATOM    292  CG  MET A  67     -51.909 -18.791   7.246  1.00 53.75           C  
ATOM    293  SD  MET A  67     -53.331 -19.877   7.361  1.00 54.95           S  
ATOM    294  CE  MET A  67     -53.661 -19.795   9.098  1.00 53.91           C  
ATOM    295  N   ALA A  68     -51.243 -20.427   3.169  1.00 55.11           N  
ATOM    296  CA  ALA A  68     -51.080 -20.427   1.727  1.00 56.31           C  
ATOM    297  C   ALA A  68     -52.461 -20.261   1.096  1.00 57.58           C  
ATOM    298  O   ALA A  68     -53.467 -20.719   1.644  1.00 57.67           O  
ATOM    299  CB  ALA A  68     -50.428 -21.727   1.273  1.00 53.38           C  
ATOM    300  N   GLU A  69     -52.496 -19.593  -0.049  1.00 58.31           N  
ATOM    301  CA  GLU A  69     -53.735 -19.334  -0.765  1.00 60.39           C  
ATOM    302  C   GLU A  69     -54.695 -20.511  -0.830  1.00 60.20           C  
ATOM    303  O   GLU A  69     -55.897 -20.325  -0.684  1.00 60.05           O  
ATOM    304  N   LYS A  70     -54.182 -21.720  -1.040  1.00 61.00           N  
ATOM    305  CA  LYS A  70     -55.057 -22.890  -1.120  1.00 61.42           C  
ATOM    306  C   LYS A  70     -55.817 -23.181   0.173  1.00 61.38           C  
ATOM    307  O   LYS A  70     -56.850 -23.851   0.156  1.00 60.99           O  
ATOM    308  CB  LYS A  70     -54.264 -24.142  -1.516  1.00 62.74           C  
ATOM    309  CG  LYS A  70     -53.943 -24.236  -2.993  1.00 65.59           C  
ATOM    310  CD  LYS A  70     -53.605 -25.663  -3.395  1.00 66.64           C  
ATOM    311  CE  LYS A  70     -53.421 -25.772  -4.905  1.00 67.95           C  
ATOM    312  NZ  LYS A  70     -53.112 -27.161  -5.375  1.00 67.10           N  
ATOM    313  N   ASP A  71     -55.312 -22.679   1.295  1.00 60.79           N  
ATOM    314  CA  ASP A  71     -55.957 -22.928   2.575  1.00 60.53           C  
ATOM    315  C   ASP A  71     -57.219 -22.096   2.751  1.00 61.71           C  
ATOM    316  O   ASP A  71     -58.015 -22.347   3.661  1.00 62.64           O  
ATOM    317  CB  ASP A  71     -54.968 -22.674   3.718  1.00 59.97           C  
ATOM    318  CG  ASP A  71     -53.777 -23.632   3.678  1.00 60.93           C  
ATOM    319  OD1 ASP A  71     -54.008 -24.847   3.473  1.00 59.56           O  
ATOM    320  OD2 ASP A  71     -52.619 -23.180   3.853  1.00 59.39           O  
ATOM    321  N   GLY A  72     -57.396 -21.113   1.870  1.00 62.02           N  
ATOM    322  CA  GLY A  72     -58.566 -20.257   1.916  1.00 60.97           C  
ATOM    323  C   GLY A  72     -58.588 -19.299   3.088  1.00 61.27           C  
ATOM    324  O   GLY A  72     -59.657 -18.833   3.483  1.00 60.91           O  
ATOM    325  N   CYS A  73     -57.420 -18.998   3.646  1.00 60.49           N  
ATOM    326  CA  CYS A  73     -57.351 -18.092   4.789  1.00 61.58           C  
ATOM    327  C   CYS A  73     -56.922 -16.682   4.427  1.00 62.39           C  
ATOM    328  O   CYS A  73     -56.663 -15.867   5.312  1.00 62.75           O  
ATOM    329  CB  CYS A  73     -56.382 -18.608   5.848  1.00 59.73           C  
ATOM    330  SG  CYS A  73     -56.930 -19.965   6.932  1.00 58.81           S  
ATOM    331  N   PHE A  74     -56.819 -16.396   3.136  1.00 63.76           N  
ATOM    332  CA  PHE A  74     -56.435 -15.063   2.696  1.00 63.75           C  
ATOM    333  C   PHE A  74     -57.631 -14.336   2.062  1.00 64.92           C  
ATOM    334  O   PHE A  74     -58.665 -14.950   1.764  1.00 63.27           O  
ATOM    335  CB  PHE A  74     -55.285 -15.135   1.689  1.00 64.00           C  
ATOM    336  CG  PHE A  74     -53.987 -15.633   2.268  1.00 64.58           C  
ATOM    337  CD1 PHE A  74     -53.574 -15.240   3.535  1.00 65.34           C  
ATOM    338  CD2 PHE A  74     -53.148 -16.459   1.516  1.00 65.65           C  
ATOM    339  CE1 PHE A  74     -52.338 -15.663   4.052  1.00 65.15           C  
ATOM    340  CE2 PHE A  74     -51.915 -16.887   2.019  1.00 64.79           C  
ATOM    341  CZ  PHE A  74     -51.508 -16.486   3.291  1.00 65.36           C  
ATOM    342  N   GLN A  75     -57.482 -13.025   1.873  1.00 66.46           N  
ATOM    343  CA  GLN A  75     -58.526 -12.192   1.278  1.00 67.86           C  
ATOM    344  C   GLN A  75     -59.040 -12.853  -0.011  1.00 68.39           C  
ATOM    345  O   GLN A  75     -60.241 -13.115  -0.160  1.00 67.88           O  
ATOM    346  CB  GLN A  75     -57.957 -10.800   0.967  1.00 68.78           C  
ATOM    347  CG  GLN A  75     -58.966  -9.646   1.006  1.00 70.26           C  
ATOM    348  CD  GLN A  75     -60.047  -9.756  -0.055  1.00 71.55           C  
ATOM    349  OE1 GLN A  75     -59.767  -9.714  -1.258  1.00 71.02           O  
ATOM    350  NE2 GLN A  75     -61.295  -9.898   0.387  1.00 71.80           N  
ATOM    351  N   SER A  76     -58.119 -13.133  -0.931  1.00 67.36           N  
ATOM    352  CA  SER A  76     -58.471 -13.757  -2.203  1.00 67.06           C  
ATOM    353  C   SER A  76     -58.675 -15.265  -2.083  1.00 66.16           C  
ATOM    354  O   SER A  76     -57.744 -16.007  -1.756  1.00 65.84           O  
ATOM    355  CB  SER A  76     -57.375 -13.484  -3.230  1.00 68.58           C  
ATOM    356  OG  SER A  76     -56.130 -13.999  -2.780  1.00 71.04           O  
ATOM    357  N   GLY A  77     -59.892 -15.715  -2.367  1.00 65.42           N  
ATOM    358  CA  GLY A  77     -60.196 -17.133  -2.292  1.00 64.22           C  
ATOM    359  C   GLY A  77     -60.582 -17.575  -0.891  1.00 63.79           C  
ATOM    360  O   GLY A  77     -60.589 -18.773  -0.586  1.00 63.79           O  
ATOM    361  N   PHE A  78     -60.913 -16.608  -0.039  1.00 61.54           N  
ATOM    362  CA  PHE A  78     -61.291 -16.901   1.333  1.00 59.31           C  
ATOM    363  C   PHE A  78     -62.331 -18.012   1.415  1.00 58.85           C  
ATOM    364  O   PHE A  78     -63.198 -18.125   0.556  1.00 59.26           O  
ATOM    365  CB  PHE A  78     -61.847 -15.649   2.021  1.00 57.04           C  
ATOM    366  CG  PHE A  78     -62.121 -15.850   3.484  1.00 52.62           C  
ATOM    367  CD1 PHE A  78     -61.085 -15.781   4.411  1.00 51.16           C  
ATOM    368  CD2 PHE A  78     -63.387 -16.216   3.918  1.00 49.78           C  
ATOM    369  CE1 PHE A  78     -61.308 -16.076   5.747  1.00 50.90           C  
ATOM    370  CE2 PHE A  78     -63.624 -16.513   5.244  1.00 49.51           C  
ATOM    371  CZ  PHE A  78     -62.582 -16.448   6.165  1.00 51.37           C  
ATOM    372  N   ASN A  79     -62.235 -18.835   2.451  1.00 58.46           N  
ATOM    373  CA  ASN A  79     -63.187 -19.918   2.639  1.00 59.89           C  
ATOM    374  C   ASN A  79     -63.241 -20.331   4.107  1.00 61.61           C  
ATOM    375  O   ASN A  79     -62.290 -20.906   4.649  1.00 61.20           O  
ATOM    376  CB  ASN A  79     -62.812 -21.128   1.791  1.00 58.32           C  
ATOM    377  CG  ASN A  79     -63.924 -22.147   1.727  1.00 57.78           C  
ATOM    378  OD1 ASN A  79     -64.583 -22.439   2.727  1.00 57.60           O  
ATOM    379  ND2 ASN A  79     -64.142 -22.699   0.547  1.00 59.67           N  
ATOM    380  N   GLU A  80     -64.375 -20.050   4.733  1.00 62.41           N  
ATOM    381  CA  GLU A  80     -64.584 -20.348   6.139  1.00 64.26           C  
ATOM    382  C   GLU A  80     -64.262 -21.790   6.548  1.00 62.87           C  
ATOM    383  O   GLU A  80     -63.411 -22.016   7.399  1.00 62.90           O  
ATOM    384  CB  GLU A  80     -66.027 -19.986   6.509  1.00 66.71           C  
ATOM    385  CG  GLU A  80     -66.376 -20.101   7.981  1.00 70.59           C  
ATOM    386  CD  GLU A  80     -67.593 -19.257   8.361  1.00 73.31           C  
ATOM    387  OE1 GLU A  80     -67.992 -18.374   7.559  1.00 72.57           O  
ATOM    388  OE2 GLU A  80     -68.140 -19.470   9.470  1.00 74.46           O  
ATOM    389  N   GLU A  81     -64.934 -22.756   5.935  1.00 62.09           N  
ATOM    390  CA  GLU A  81     -64.730 -24.165   6.255  1.00 61.54           C  
ATOM    391  C   GLU A  81     -63.302 -24.674   6.041  1.00 60.28           C  
ATOM    392  O   GLU A  81     -62.751 -25.364   6.898  1.00 59.84           O  
ATOM    393  CB  GLU A  81     -65.690 -25.040   5.437  1.00 63.66           C  
ATOM    394  CG  GLU A  81     -67.171 -24.643   5.524  1.00 68.36           C  
ATOM    395  CD  GLU A  81     -67.624 -23.711   4.389  1.00 70.59           C  
ATOM    396  OE1 GLU A  81     -67.177 -22.536   4.327  1.00 69.08           O  
ATOM    397  OE2 GLU A  81     -68.437 -24.171   3.551  1.00 72.73           O  
ATOM    398  N   THR A  82     -62.708 -24.343   4.899  1.00 58.52           N  
ATOM    399  CA  THR A  82     -61.357 -24.798   4.585  1.00 56.74           C  
ATOM    400  C   THR A  82     -60.316 -24.115   5.440  1.00 56.69           C  
ATOM    401  O   THR A  82     -59.301 -24.715   5.783  1.00 58.31           O  
ATOM    402  CB  THR A  82     -60.989 -24.524   3.117  1.00 56.41           C  
ATOM    403  OG1 THR A  82     -62.042 -24.987   2.270  1.00 57.91           O  
ATOM    404  CG2 THR A  82     -59.695 -25.239   2.743  1.00 53.12           C  
ATOM    405  N   CYS A  83     -60.558 -22.852   5.766  1.00 55.53           N  
ATOM    406  CA  CYS A  83     -59.620 -22.095   6.580  1.00 53.79           C  
ATOM    407  C   CYS A  83     -59.696 -22.458   8.073  1.00 51.23           C  
ATOM    408  O   CYS A  83     -58.669 -22.530   8.750  1.00 49.51           O  
ATOM    409  CB  CYS A  83     -59.846 -20.589   6.368  1.00 55.27           C  
ATOM    410  SG  CYS A  83     -58.844 -19.558   7.474  1.00 56.35           S  
ATOM    411  N   LEU A  84     -60.895 -22.698   8.594  1.00 48.67           N  
ATOM    412  CA  LEU A  84     -61.008 -23.053  10.004  1.00 46.97           C  
ATOM    413  C   LEU A  84     -60.328 -24.388  10.310  1.00 47.05           C  
ATOM    414  O   LEU A  84     -59.813 -24.582  11.416  1.00 47.65           O  
ATOM    415  CB  LEU A  84     -62.472 -23.102  10.460  1.00 45.01           C  
ATOM    416  CG  LEU A  84     -62.654 -23.409  11.960  1.00 44.94           C  
ATOM    417  CD1 LEU A  84     -61.619 -22.654  12.783  1.00 42.45           C  
ATOM    418  CD2 LEU A  84     -64.061 -23.031  12.410  1.00 42.88           C  
ATOM    419  N   VAL A  85     -60.318 -25.314   9.352  1.00 45.11           N  
ATOM    420  CA  VAL A  85     -59.658 -26.587   9.614  1.00 42.91           C  
ATOM    421  C   VAL A  85     -58.161 -26.353   9.542  1.00 41.22           C  
ATOM    422  O   VAL A  85     -57.395 -26.910  10.327  1.00 43.15           O  
ATOM    423  CB  VAL A  85     -60.056 -27.706   8.611  1.00 42.53           C  
ATOM    424  CG1 VAL A  85     -61.572 -27.812   8.533  1.00 40.20           C  
ATOM    425  CG2 VAL A  85     -59.418 -27.464   7.257  1.00 43.58           C  
ATOM    426  N   LYS A  86     -57.747 -25.512   8.607  1.00 38.60           N  
ATOM    427  CA  LYS A  86     -56.334 -25.198   8.456  1.00 38.18           C  
ATOM    428  C   LYS A  86     -55.765 -24.540   9.722  1.00 38.46           C  
ATOM    429  O   LYS A  86     -54.657 -24.864  10.146  1.00 37.53           O  
ATOM    430  CB  LYS A  86     -56.123 -24.267   7.263  1.00 35.15           C  
ATOM    431  CG  LYS A  86     -54.745 -23.639   7.220  1.00 36.29           C  
ATOM    432  CD  LYS A  86     -53.657 -24.670   6.993  1.00 37.53           C  
ATOM    433  CE  LYS A  86     -52.293 -24.001   6.927  1.00 38.82           C  
ATOM    434  NZ  LYS A  86     -51.182 -24.959   6.634  1.00 41.62           N  
ATOM    435  N   ILE A  87     -56.525 -23.623  10.319  1.00 37.77           N  
ATOM    436  CA  ILE A  87     -56.071 -22.939  11.514  1.00 37.36           C  
ATOM    437  C   ILE A  87     -55.908 -23.933  12.651  1.00 36.72           C  
ATOM    438  O   ILE A  87     -54.896 -23.921  13.353  1.00 35.83           O  
ATOM    439  CB  ILE A  87     -57.057 -21.809  11.949  1.00 38.03           C  
ATOM    440  CG1 ILE A  87     -57.137 -20.742  10.855  1.00 40.18           C  
ATOM    441  CG2 ILE A  87     -56.574 -21.149  13.244  1.00 36.01           C  
ATOM    442  CD1 ILE A  87     -58.060 -19.560  11.172  1.00 40.89           C  
ATOM    443  N   ILE A  88     -56.907 -24.788  12.836  1.00 36.88           N  
ATOM    444  CA  ILE A  88     -56.854 -25.779  13.900  1.00 37.74           C  
ATOM    445  C   ILE A  88     -55.722 -26.776  13.650  1.00 37.93           C  
ATOM    446  O   ILE A  88     -54.937 -27.103  14.538  1.00 37.27           O  
ATOM    447  CB  ILE A  88     -58.176 -26.546  14.007  1.00 38.33           C  
ATOM    448  CG1 ILE A  88     -59.309 -25.582  14.365  1.00 38.61           C  
ATOM    449  CG2 ILE A  88     -58.060 -27.634  15.066  1.00 38.19           C  
ATOM    450  CD1 ILE A  88     -60.653 -26.271  14.632  1.00 39.67           C  
ATOM    451  N   THR A  89     -55.633 -27.249  12.423  1.00 37.71           N  
ATOM    452  CA  THR A  89     -54.605 -28.204  12.080  1.00 38.68           C  
ATOM    453  C   THR A  89     -53.214 -27.646  12.302  1.00 39.49           C  
ATOM    454  O   THR A  89     -52.307 -28.366  12.732  1.00 41.57           O  
ATOM    455  CB  THR A  89     -54.763 -28.651  10.619  1.00 37.68           C  
ATOM    456  OG1 THR A  89     -56.006 -29.355  10.485  1.00 39.12           O  
ATOM    457  CG2 THR A  89     -53.615 -29.547  10.197  1.00 36.14           C  
ATOM    458  N   GLY A  90     -53.049 -26.361  12.005  1.00 40.08           N  
ATOM    459  CA  GLY A  90     -51.755 -25.723  12.159  1.00 39.49           C  
ATOM    460  C   GLY A  90     -51.404 -25.561  13.618  1.00 41.51           C  
ATOM    461  O   GLY A  90     -50.308 -25.941  14.049  1.00 42.64           O  
ATOM    462  N   LEU A  91     -52.340 -24.999  14.382  1.00 40.18           N  
ATOM    463  CA  LEU A  91     -52.129 -24.790  15.795  1.00 40.02           C  
ATOM    464  C   LEU A  91     -51.702 -26.098  16.433  1.00 41.31           C  
ATOM    465  O   LEU A  91     -50.726 -26.138  17.178  1.00 42.14           O  
ATOM    466  CB  LEU A  91     -53.405 -24.270  16.450  1.00 40.93           C  
ATOM    467  CG  LEU A  91     -53.763 -22.805  16.164  1.00 42.57           C  
ATOM    468  CD1 LEU A  91     -55.086 -22.455  16.847  1.00 41.55           C  
ATOM    469  CD2 LEU A  91     -52.651 -21.891  16.667  1.00 40.64           C  
ATOM    470  N   LEU A  92     -52.428 -27.171  16.133  1.00 41.69           N  
ATOM    471  CA  LEU A  92     -52.104 -28.480  16.679  1.00 41.60           C  
ATOM    472  C   LEU A  92     -50.684 -28.897  16.288  1.00 43.87           C  
ATOM    473  O   LEU A  92     -49.951 -29.457  17.104  1.00 43.43           O  
ATOM    474  CB  LEU A  92     -53.097 -29.516  16.179  1.00 40.61           C  
ATOM    475  CG  LEU A  92     -54.541 -29.396  16.646  1.00 40.12           C  
ATOM    476  CD1 LEU A  92     -55.381 -30.346  15.833  1.00 40.36           C  
ATOM    477  CD2 LEU A  92     -54.660 -29.701  18.132  1.00 38.88           C  
ATOM    478  N   GLU A  93     -50.291 -28.629  15.044  1.00 44.97           N  
ATOM    479  CA  GLU A  93     -48.943 -28.978  14.606  1.00 46.63           C  
ATOM    480  C   GLU A  93     -47.912 -28.145  15.342  1.00 46.20           C  
ATOM    481  O   GLU A  93     -46.762 -28.546  15.449  1.00 48.34           O  
ATOM    482  CB  GLU A  93     -48.766 -28.738  13.107  1.00 49.95           C  
ATOM    483  CG  GLU A  93     -49.713 -29.530  12.225  1.00 58.40           C  
ATOM    484  CD  GLU A  93     -49.391 -29.404  10.738  1.00 63.13           C  
ATOM    485  OE1 GLU A  93     -48.291 -28.899  10.383  1.00 64.83           O  
ATOM    486  OE2 GLU A  93     -50.247 -29.824   9.927  1.00 64.37           O  
ATOM    487  N   PHE A  94     -48.320 -26.984  15.846  1.00 44.60           N  
ATOM    488  CA  PHE A  94     -47.405 -26.082  16.549  1.00 43.97           C  
ATOM    489  C   PHE A  94     -47.042 -26.479  17.972  1.00 43.70           C  
ATOM    490  O   PHE A  94     -45.971 -26.129  18.467  1.00 42.89           O  
ATOM    491  CB  PHE A  94     -47.994 -24.672  16.592  1.00 43.54           C  
ATOM    492  CG  PHE A  94     -47.447 -23.750  15.550  1.00 41.56           C  
ATOM    493  CD1 PHE A  94     -46.115 -23.357  15.585  1.00 38.62           C  
ATOM    494  CD2 PHE A  94     -48.275 -23.241  14.555  1.00 40.84           C  
ATOM    495  CE1 PHE A  94     -45.613 -22.468  14.649  1.00 40.10           C  
ATOM    496  CE2 PHE A  94     -47.783 -22.348  13.610  1.00 41.05           C  
ATOM    497  CZ  PHE A  94     -46.450 -21.958  13.656  1.00 39.98           C  
ATOM    498  N   GLU A  95     -47.937 -27.199  18.635  1.00 44.22           N  
ATOM    499  CA  GLU A  95     -47.703 -27.599  20.014  1.00 44.51           C  
ATOM    500  C   GLU A  95     -46.366 -28.292  20.268  1.00 43.58           C  
ATOM    501  O   GLU A  95     -45.716 -28.038  21.287  1.00 42.14           O  
ATOM    502  CB  GLU A  95     -48.849 -28.471  20.504  1.00 45.04           C  
ATOM    503  CG  GLU A  95     -50.198 -27.810  20.391  1.00 46.20           C  
ATOM    504  CD  GLU A  95     -51.155 -28.314  21.442  1.00 50.35           C  
ATOM    505  OE1 GLU A  95     -51.028 -27.869  22.605  1.00 53.36           O  
ATOM    506  OE2 GLU A  95     -52.024 -29.159  21.121  1.00 51.51           O  
ATOM    507  N   VAL A  96     -45.945 -29.166  19.361  1.00 42.51           N  
ATOM    508  CA  VAL A  96     -44.663 -29.821  19.567  1.00 42.03           C  
ATOM    509  C   VAL A  96     -43.549 -28.763  19.644  1.00 42.16           C  
ATOM    510  O   VAL A  96     -42.667 -28.862  20.491  1.00 44.61           O  
ATOM    511  CB  VAL A  96     -44.358 -30.846  18.455  1.00 41.17           C  
ATOM    512  CG1 VAL A  96     -44.335 -30.173  17.088  1.00 41.00           C  
ATOM    513  CG2 VAL A  96     -43.038 -31.530  18.749  1.00 41.72           C  
ATOM    514  N   TYR A  97     -43.610 -27.745  18.783  1.00 40.37           N  
ATOM    515  CA  TYR A  97     -42.628 -26.663  18.770  1.00 40.19           C  
ATOM    516  C   TYR A  97     -42.775 -25.732  19.976  1.00 41.51           C  
ATOM    517  O   TYR A  97     -41.792 -25.162  20.462  1.00 39.78           O  
ATOM    518  CB  TYR A  97     -42.763 -25.842  17.491  1.00 39.98           C  
ATOM    519  CG  TYR A  97     -42.477 -26.633  16.242  1.00 40.30           C  
ATOM    520  CD1 TYR A  97     -41.165 -26.876  15.831  1.00 41.03           C  
ATOM    521  CD2 TYR A  97     -43.510 -27.203  15.514  1.00 39.35           C  
ATOM    522  CE1 TYR A  97     -40.895 -27.676  14.730  1.00 40.87           C  
ATOM    523  CE2 TYR A  97     -43.254 -28.000  14.416  1.00 42.24           C  
ATOM    524  CZ  TYR A  97     -41.946 -28.237  14.026  1.00 43.05           C  
ATOM    525  OH  TYR A  97     -41.705 -29.040  12.929  1.00 45.56           O  
ATOM    526  N   LEU A  98     -43.998 -25.547  20.455  1.00 41.82           N  
ATOM    527  CA  LEU A  98     -44.160 -24.683  21.609  1.00 43.60           C  
ATOM    528  C   LEU A  98     -43.551 -25.428  22.779  1.00 45.82           C  
ATOM    529  O   LEU A  98     -43.054 -24.823  23.730  1.00 48.72           O  
ATOM    530  CB  LEU A  98     -45.635 -24.389  21.891  1.00 42.22           C  
ATOM    531  CG  LEU A  98     -46.380 -23.491  20.899  1.00 41.75           C  
ATOM    532  CD1 LEU A  98     -47.778 -23.216  21.427  1.00 39.39           C  
ATOM    533  CD2 LEU A  98     -45.615 -22.187  20.697  1.00 39.92           C  
ATOM    534  N   GLU A  99     -43.574 -26.753  22.684  1.00 46.31           N  
ATOM    535  CA  GLU A  99     -43.046 -27.617  23.723  1.00 46.82           C  
ATOM    536  C   GLU A  99     -41.535 -27.469  23.794  1.00 45.83           C  
ATOM    537  O   GLU A  99     -40.956 -27.428  24.867  1.00 44.53           O  
ATOM    538  CB  GLU A  99     -43.449 -29.060  23.420  1.00 50.26           C  
ATOM    539  CG  GLU A  99     -43.299 -30.022  24.580  1.00 54.26           C  
ATOM    540  CD  GLU A  99     -44.294 -31.171  24.505  1.00 57.71           C  
ATOM    541  OE1 GLU A  99     -44.296 -31.893  23.476  1.00 57.02           O  
ATOM    542  OE2 GLU A  99     -45.077 -31.343  25.478  1.00 59.33           O  
ATOM    543  N   TYR A 100     -40.905 -27.377  22.633  1.00 47.10           N  
ATOM    544  CA  TYR A 100     -39.459 -27.201  22.535  1.00 47.68           C  
ATOM    545  C   TYR A 100     -39.042 -25.903  23.228  1.00 48.78           C  
ATOM    546  O   TYR A 100     -37.938 -25.780  23.761  1.00 50.90           O  
ATOM    547  CB  TYR A 100     -39.066 -27.119  21.067  1.00 46.45           C  
ATOM    548  CG  TYR A 100     -37.661 -26.646  20.839  1.00 45.79           C  
ATOM    549  CD1 TYR A 100     -36.594 -27.537  20.876  1.00 46.20           C  
ATOM    550  CD2 TYR A 100     -37.394 -25.306  20.584  1.00 45.80           C  
ATOM    551  CE1 TYR A 100     -35.295 -27.113  20.658  1.00 45.00           C  
ATOM    552  CE2 TYR A 100     -36.094 -24.866  20.368  1.00 46.73           C  
ATOM    553  CZ  TYR A 100     -35.049 -25.779  20.404  1.00 45.87           C  
ATOM    554  OH  TYR A 100     -33.761 -25.367  20.169  1.00 45.54           O  
ATOM    555  N   LEU A 101     -39.932 -24.923  23.194  1.00 48.85           N  
ATOM    556  CA  LEU A 101     -39.668 -23.633  23.811  1.00 48.08           C  
ATOM    557  C   LEU A 101     -39.585 -23.703  25.327  1.00 47.99           C  
ATOM    558  O   LEU A 101     -38.889 -22.897  25.939  1.00 48.74           O  
ATOM    559  CB  LEU A 101     -40.761 -22.631  23.435  1.00 44.68           C  
ATOM    560  CG  LEU A 101     -40.777 -22.221  21.977  1.00 42.77           C  
ATOM    561  CD1 LEU A 101     -41.993 -21.381  21.708  1.00 41.32           C  
ATOM    562  CD2 LEU A 101     -39.502 -21.481  21.654  1.00 39.87           C  
ATOM    563  N   GLN A 102     -40.293 -24.655  25.930  1.00 46.61           N  
ATOM    564  CA  GLN A 102     -40.320 -24.765  27.387  1.00 46.13           C  
ATOM    565  C   GLN A 102     -38.972 -24.806  28.090  1.00 46.44           C  
ATOM    566  O   GLN A 102     -38.053 -25.501  27.667  1.00 46.77           O  
ATOM    567  CB  GLN A 102     -41.170 -25.965  27.813  1.00 43.62           C  
ATOM    568  CG  GLN A 102     -42.617 -25.822  27.390  1.00 41.92           C  
ATOM    569  CD  GLN A 102     -43.168 -24.442  27.702  1.00 42.26           C  
ATOM    570  OE1 GLN A 102     -43.284 -24.047  28.866  1.00 42.06           O  
ATOM    571  NE2 GLN A 102     -43.497 -23.695  26.658  1.00 40.56           N  
ATOM    572  N   ASN A 103     -38.876 -24.033  29.169  1.00 47.11           N  
ATOM    573  CA  ASN A 103     -37.670 -23.945  29.979  1.00 47.18           C  
ATOM    574  C   ASN A 103     -36.441 -23.473  29.241  1.00 46.25           C  
ATOM    575  O   ASN A 103     -35.344 -23.901  29.547  1.00 47.67           O  
ATOM    576  CB  ASN A 103     -37.373 -25.288  30.644  1.00 48.53           C  
ATOM    577  CG  ASN A 103     -38.444 -25.692  31.631  1.00 50.47           C  
ATOM    578  OD1 ASN A 103     -38.761 -24.951  32.566  1.00 56.16           O  
ATOM    579  ND2 ASN A 103     -39.011 -26.869  31.433  1.00 51.24           N  
ATOM    580  N   ARG A 104     -36.622 -22.588  28.270  1.00 47.39           N  
ATOM    581  CA  ARG A 104     -35.496 -22.042  27.522  1.00 48.31           C  
ATOM    582  C   ARG A 104     -35.366 -20.537  27.768  1.00 48.56           C  
ATOM    583  O   ARG A 104     -34.472 -19.899  27.238  1.00 50.12           O  
ATOM    584  CB  ARG A 104     -35.657 -22.282  26.016  1.00 48.59           C  
ATOM    585  CG  ARG A 104     -35.751 -23.728  25.595  1.00 50.36           C  
ATOM    586  CD  ARG A 104     -35.764 -23.817  24.087  1.00 52.16           C  
ATOM    587  NE  ARG A 104     -34.410 -23.802  23.546  1.00 54.00           N  
ATOM    588  CZ  ARG A 104     -33.687 -24.897  23.315  1.00 54.91           C  
ATOM    589  NH1 ARG A 104     -34.186 -26.106  23.573  1.00 53.55           N  
ATOM    590  NH2 ARG A 104     -32.463 -24.785  22.815  1.00 53.79           N  
ATOM    591  N   PHE A 105     -36.260 -19.959  28.557  1.00 49.09           N  
ATOM    592  CA  PHE A 105     -36.177 -18.533  28.814  1.00 50.32           C  
ATOM    593  C   PHE A 105     -36.027 -18.307  30.302  1.00 52.68           C  
ATOM    594  O   PHE A 105     -36.768 -18.886  31.090  1.00 52.22           O  
ATOM    595  CB  PHE A 105     -37.426 -17.827  28.275  1.00 49.35           C  
ATOM    596  CG  PHE A 105     -37.668 -18.067  26.807  1.00 47.16           C  
ATOM    597  CD1 PHE A 105     -38.237 -19.261  26.365  1.00 46.52           C  
ATOM    598  CD2 PHE A 105     -37.298 -17.121  25.864  1.00 44.60           C  
ATOM    599  CE1 PHE A 105     -38.431 -19.504  25.004  1.00 44.42           C  
ATOM    600  CE2 PHE A 105     -37.489 -17.358  24.505  1.00 45.16           C  
ATOM    601  CZ  PHE A 105     -38.059 -18.555  24.075  1.00 42.97           C  
ATOM    602  N   GLU A 106     -35.061 -17.472  30.682  1.00 55.92           N  
ATOM    603  CA  GLU A 106     -34.799 -17.192  32.093  1.00 60.15           C  
ATOM    604  C   GLU A 106     -35.498 -15.956  32.652  1.00 63.12           C  
ATOM    605  O   GLU A 106     -35.857 -15.919  33.828  1.00 63.65           O  
ATOM    606  CB  GLU A 106     -33.291 -17.072  32.337  1.00 59.03           C  
ATOM    607  CG  GLU A 106     -32.582 -16.103  31.424  1.00 60.37           C  
ATOM    608  CD  GLU A 106     -31.102 -15.970  31.749  1.00 62.66           C  
ATOM    609  OE1 GLU A 106     -30.765 -15.422  32.822  1.00 62.73           O  
ATOM    610  OE2 GLU A 106     -30.269 -16.417  30.930  1.00 64.03           O  
ATOM    611  N   SER A 107     -35.683 -14.947  31.810  1.00 66.96           N  
ATOM    612  CA  SER A 107     -36.334 -13.707  32.224  1.00 70.80           C  
ATOM    613  C   SER A 107     -37.828 -13.933  32.389  1.00 72.49           C  
ATOM    614  O   SER A 107     -38.408 -13.657  33.439  1.00 72.27           O  
ATOM    615  CB  SER A 107     -36.086 -12.616  31.170  1.00 72.12           C  
ATOM    616  OG  SER A 107     -36.938 -11.497  31.358  1.00 74.41           O  
ATOM    617  N   SER A 108     -38.435 -14.450  31.330  1.00 74.88           N  
ATOM    618  CA  SER A 108     -39.858 -14.719  31.304  1.00 77.38           C  
ATOM    619  C   SER A 108     -40.149 -16.214  31.357  1.00 79.12           C  
ATOM    620  O   SER A 108     -40.695 -16.779  30.402  1.00 79.50           O  
ATOM    621  CB  SER A 108     -40.477 -14.120  30.038  1.00 77.40           C  
ATOM    622  OG  SER A 108     -39.860 -14.641  28.872  1.00 75.94           O  
ATOM    623  N   GLU A 109     -39.773 -16.844  32.473  1.00 80.35           N  
ATOM    624  CA  GLU A 109     -40.011 -18.274  32.686  1.00 80.41           C  
ATOM    625  C   GLU A 109     -41.515 -18.530  32.552  1.00 79.53           C  
ATOM    626  O   GLU A 109     -41.946 -19.586  32.071  1.00 79.98           O  
ATOM    627  N   GLU A 110     -42.299 -17.538  32.969  1.00 76.98           N  
ATOM    628  CA  GLU A 110     -43.753 -17.594  32.914  1.00 74.23           C  
ATOM    629  C   GLU A 110     -44.269 -17.510  31.472  1.00 71.25           C  
ATOM    630  O   GLU A 110     -45.204 -18.210  31.095  1.00 70.69           O  
ATOM    631  N   GLN A 111     -43.651 -16.649  30.669  1.00 67.77           N  
ATOM    632  CA  GLN A 111     -44.071 -16.446  29.287  1.00 63.98           C  
ATOM    633  C   GLN A 111     -44.229 -17.693  28.445  1.00 60.79           C  
ATOM    634  O   GLN A 111     -45.265 -17.887  27.814  1.00 60.39           O  
ATOM    635  CB  GLN A 111     -43.114 -15.489  28.585  1.00 65.11           C  
ATOM    636  CG  GLN A 111     -43.834 -14.334  27.934  1.00 64.29           C  
ATOM    637  CD  GLN A 111     -44.936 -13.802  28.822  1.00 65.39           C  
ATOM    638  OE1 GLN A 111     -46.017 -14.390  28.900  1.00 66.48           O  
ATOM    639  NE2 GLN A 111     -44.663 -12.701  29.520  1.00 65.47           N  
ATOM    640  N   ALA A 112     -43.195 -18.525  28.421  1.00 57.67           N  
ATOM    641  CA  ALA A 112     -43.233 -19.755  27.653  1.00 54.55           C  
ATOM    642  C   ALA A 112     -44.447 -20.598  28.018  1.00 52.61           C  
ATOM    643  O   ALA A 112     -45.268 -20.903  27.166  1.00 51.66           O  
ATOM    644  CB  ALA A 112     -41.975 -20.542  27.888  1.00 56.20           C  
ATOM    645  N   ARG A 113     -44.564 -20.961  29.292  1.00 51.07           N  
ATOM    646  CA  ARG A 113     -45.684 -21.784  29.758  1.00 50.02           C  
ATOM    647  C   ARG A 113     -47.064 -21.169  29.455  1.00 48.10           C  
ATOM    648  O   ARG A 113     -48.024 -21.895  29.187  1.00 47.75           O  
ATOM    649  CB  ARG A 113     -45.541 -22.055  31.268  1.00 50.09           C  
ATOM    650  CG  ARG A 113     -46.396 -23.208  31.818  1.00 51.23           C  
ATOM    651  CD  ARG A 113     -46.067 -24.575  31.177  1.00 52.25           C  
ATOM    652  NE  ARG A 113     -44.720 -25.078  31.478  1.00 52.16           N  
ATOM    653  CZ  ARG A 113     -44.203 -26.197  30.965  1.00 49.98           C  
ATOM    654  NH1 ARG A 113     -44.916 -26.931  30.123  1.00 50.39           N  
ATOM    655  NH2 ARG A 113     -42.978 -26.590  31.295  1.00 46.04           N  
ATOM    656  N   ALA A 114     -47.161 -19.841  29.490  1.00 45.47           N  
ATOM    657  CA  ALA A 114     -48.423 -19.150  29.215  1.00 44.23           C  
ATOM    658  C   ALA A 114     -48.832 -19.297  27.744  1.00 43.56           C  
ATOM    659  O   ALA A 114     -49.992 -19.582  27.424  1.00 42.64           O  
ATOM    660  CB  ALA A 114     -48.291 -17.683  29.570  1.00 43.99           C  
ATOM    661  N   VAL A 115     -47.876 -19.086  26.851  1.00 41.03           N  
ATOM    662  CA  VAL A 115     -48.150 -19.224  25.437  1.00 41.39           C  
ATOM    663  C   VAL A 115     -48.618 -20.645  25.144  1.00 41.75           C  
ATOM    664  O   VAL A 115     -49.575 -20.851  24.385  1.00 40.86           O  
ATOM    665  CB  VAL A 115     -46.889 -18.917  24.590  1.00 41.16           C  
ATOM    666  CG1 VAL A 115     -46.971 -19.617  23.242  1.00 39.87           C  
ATOM    667  CG2 VAL A 115     -46.774 -17.418  24.378  1.00 40.89           C  
ATOM    668  N   GLN A 116     -47.941 -21.620  25.747  1.00 41.12           N  
ATOM    669  CA  GLN A 116     -48.283 -23.020  25.539  1.00 42.69           C  
ATOM    670  C   GLN A 116     -49.708 -23.299  25.985  1.00 44.47           C  
ATOM    671  O   GLN A 116     -50.494 -23.878  25.230  1.00 44.97           O  
ATOM    672  CB  GLN A 116     -47.319 -23.938  26.293  1.00 41.22           C  
ATOM    673  CG  GLN A 116     -47.670 -25.417  26.170  1.00 41.47           C  
ATOM    674  CD  GLN A 116     -46.683 -26.310  26.892  1.00 41.26           C  
ATOM    675  OE1 GLN A 116     -46.465 -26.161  28.094  1.00 42.32           O  
ATOM    676  NE2 GLN A 116     -46.076 -27.241  26.163  1.00 40.22           N  
ATOM    677  N   MET A 117     -50.045 -22.867  27.200  1.00 46.44           N  
ATOM    678  CA  MET A 117     -51.386 -23.085  27.734  1.00 48.61           C  
ATOM    679  C   MET A 117     -52.472 -22.331  26.980  1.00 47.19           C  
ATOM    680  O   MET A 117     -53.466 -22.931  26.580  1.00 47.86           O  
ATOM    681  CB  MET A 117     -51.444 -22.726  29.217  1.00 51.12           C  
ATOM    682  CG  MET A 117     -51.879 -23.905  30.084  1.00 57.06           C  
ATOM    683  SD  MET A 117     -50.712 -25.309  29.979  1.00 62.93           S  
ATOM    684  CE  MET A 117     -49.613 -24.921  31.399  1.00 62.29           C  
ATOM    685  N   SER A 118     -52.282 -21.028  26.792  1.00 45.08           N  
ATOM    686  CA  SER A 118     -53.245 -20.209  26.066  1.00 45.22           C  
ATOM    687  C   SER A 118     -53.589 -20.823  24.710  1.00 44.30           C  
ATOM    688  O   SER A 118     -54.750 -20.793  24.285  1.00 41.16           O  
ATOM    689  CB  SER A 118     -52.692 -18.797  25.848  1.00 48.06           C  
ATOM    690  OG  SER A 118     -52.766 -18.037  27.036  1.00 52.02           O  
ATOM    691  N   THR A 119     -52.575 -21.360  24.028  1.00 43.14           N  
ATOM    692  CA  THR A 119     -52.794 -21.998  22.733  1.00 42.94           C  
ATOM    693  C   THR A 119     -53.773 -23.156  22.910  1.00 42.49           C  
ATOM    694  O   THR A 119     -54.699 -23.329  22.126  1.00 42.19           O  
ATOM    695  CB  THR A 119     -51.488 -22.547  22.136  1.00 42.31           C  
ATOM    696  OG1 THR A 119     -50.566 -21.469  21.913  1.00 44.66           O  
ATOM    697  CG2 THR A 119     -51.766 -23.233  20.820  1.00 39.02           C  
ATOM    698  N   LYS A 120     -53.574 -23.945  23.956  1.00 42.87           N  
ATOM    699  CA  LYS A 120     -54.463 -25.066  24.209  1.00 44.69           C  
ATOM    700  C   LYS A 120     -55.910 -24.620  24.370  1.00 44.36           C  
ATOM    701  O   LYS A 120     -56.827 -25.267  23.850  1.00 45.04           O  
ATOM    702  CB  LYS A 120     -54.001 -25.837  25.443  1.00 44.59           C  
ATOM    703  CG  LYS A 120     -52.830 -26.750  25.149  1.00 45.02           C  
ATOM    704  CD  LYS A 120     -52.580 -27.719  26.290  1.00 47.28           C  
ATOM    705  CE  LYS A 120     -51.534 -28.735  25.907  1.00 45.50           C  
ATOM    706  NZ  LYS A 120     -50.273 -28.026  25.623  1.00 48.76           N  
ATOM    707  N   VAL A 121     -56.114 -23.522  25.092  1.00 43.10           N  
ATOM    708  CA  VAL A 121     -57.454 -22.977  25.287  1.00 42.31           C  
ATOM    709  C   VAL A 121     -57.982 -22.501  23.934  1.00 41.07           C  
ATOM    710  O   VAL A 121     -59.162 -22.667  23.631  1.00 40.82           O  
ATOM    711  CB  VAL A 121     -57.446 -21.772  26.279  1.00 44.40           C  
ATOM    712  CG1 VAL A 121     -58.846 -21.162  26.387  1.00 42.67           C  
ATOM    713  CG2 VAL A 121     -56.943 -22.217  27.648  1.00 41.50           C  
ATOM    714  N   LEU A 122     -57.104 -21.904  23.127  1.00 40.11           N  
ATOM    715  CA  LEU A 122     -57.494 -21.417  21.806  1.00 40.31           C  
ATOM    716  C   LEU A 122     -57.950 -22.584  20.921  1.00 41.81           C  
ATOM    717  O   LEU A 122     -58.966 -22.487  20.212  1.00 40.44           O  
ATOM    718  CB  LEU A 122     -56.330 -20.673  21.135  1.00 38.04           C  
ATOM    719  CG  LEU A 122     -56.548 -20.307  19.656  1.00 37.56           C  
ATOM    720  CD1 LEU A 122     -57.695 -19.315  19.524  1.00 38.30           C  
ATOM    721  CD2 LEU A 122     -55.285 -19.732  19.063  1.00 34.69           C  
ATOM    722  N   ILE A 123     -57.193 -23.679  20.962  1.00 42.53           N  
ATOM    723  CA  ILE A 123     -57.525 -24.871  20.191  1.00 43.83           C  
ATOM    724  C   ILE A 123     -58.846 -25.458  20.673  1.00 45.99           C  
ATOM    725  O   ILE A 123     -59.468 -26.230  19.960  1.00 46.65           O  
ATOM    726  CB  ILE A 123     -56.430 -25.950  20.301  1.00 42.18           C  
ATOM    727  CG1 ILE A 123     -55.189 -25.513  19.519  1.00 42.09           C  
ATOM    728  CG2 ILE A 123     -56.946 -27.266  19.766  1.00 39.82           C  
ATOM    729  CD1 ILE A 123     -53.949 -26.371  19.786  1.00 41.76           C  
ATOM    730  N   GLN A 124     -59.270 -25.101  21.883  1.00 48.14           N  
ATOM    731  CA  GLN A 124     -60.547 -25.581  22.411  1.00 51.21           C  
ATOM    732  C   GLN A 124     -61.688 -24.705  21.874  1.00 51.64           C  
ATOM    733  O   GLN A 124     -62.738 -25.205  21.469  1.00 52.02           O  
ATOM    734  CB  GLN A 124     -60.553 -25.541  23.941  1.00 54.05           C  
ATOM    735  CG  GLN A 124     -59.698 -26.598  24.616  1.00 57.93           C  
ATOM    736  CD  GLN A 124     -59.897 -26.615  26.125  1.00 61.85           C  
ATOM    737  OE1 GLN A 124     -59.480 -25.690  26.834  1.00 62.38           O  
ATOM    738  NE2 GLN A 124     -60.550 -27.668  26.626  1.00 63.41           N  
ATOM    739  N   PHE A 125     -61.471 -23.394  21.883  1.00 52.16           N  
ATOM    740  CA  PHE A 125     -62.452 -22.439  21.380  1.00 52.73           C  
ATOM    741  C   PHE A 125     -62.794 -22.720  19.910  1.00 53.33           C  
ATOM    742  O   PHE A 125     -63.965 -22.741  19.530  1.00 54.01           O  
ATOM    743  CB  PHE A 125     -61.901 -21.015  21.475  1.00 53.24           C  
ATOM    744  CG  PHE A 125     -61.794 -20.479  22.870  1.00 52.76           C  
ATOM    745  CD1 PHE A 125     -62.203 -21.227  23.968  1.00 54.66           C  
ATOM    746  CD2 PHE A 125     -61.334 -19.184  23.078  1.00 52.38           C  
ATOM    747  CE1 PHE A 125     -62.161 -20.681  25.255  1.00 54.16           C  
ATOM    748  CE2 PHE A 125     -61.289 -18.630  24.355  1.00 53.59           C  
ATOM    749  CZ  PHE A 125     -61.704 -19.376  25.446  1.00 52.51           C  
ATOM    750  N   LEU A 126     -61.768 -22.935  19.092  1.00 53.03           N  
ATOM    751  CA  LEU A 126     -61.959 -23.177  17.663  1.00 53.85           C  
ATOM    752  C   LEU A 126     -62.601 -24.515  17.321  1.00 55.27           C  
ATOM    753  O   LEU A 126     -63.350 -24.615  16.342  1.00 54.68           O  
ATOM    754  CB  LEU A 126     -60.624 -23.059  16.921  1.00 51.69           C  
ATOM    755  CG  LEU A 126     -59.828 -21.768  17.143  1.00 50.24           C  
ATOM    756  CD1 LEU A 126     -58.538 -21.849  16.344  1.00 48.82           C  
ATOM    757  CD2 LEU A 126     -60.653 -20.543  16.739  1.00 47.55           C  
ATOM    758  N   GLN A 127     -62.301 -25.547  18.109  1.00 56.36           N  
ATOM    759  CA  GLN A 127     -62.883 -26.862  17.856  1.00 57.07           C  
ATOM    760  C   GLN A 127     -64.379 -26.758  18.122  1.00 57.17           C  
ATOM    761  O   GLN A 127     -65.199 -27.255  17.361  1.00 57.00           O  
ATOM    762  CB  GLN A 127     -62.260 -27.921  18.773  1.00 57.66           C  
ATOM    763  CG  GLN A 127     -60.805 -28.228  18.466  1.00 59.68           C  
ATOM    764  CD  GLN A 127     -60.131 -29.080  19.539  1.00 62.21           C  
ATOM    765  OE1 GLN A 127     -60.333 -28.875  20.751  1.00 61.98           O  
ATOM    766  NE2 GLN A 127     -59.308 -30.031  19.100  1.00 61.15           N  
ATOM    767  N   LYS A 128     -64.728 -26.090  19.209  1.00 57.23           N  
ATOM    768  CA  LYS A 128     -66.121 -25.919  19.562  1.00 58.31           C  
ATOM    769  C   LYS A 128     -66.843 -25.167  18.443  1.00 58.40           C  
ATOM    770  O   LYS A 128     -68.067 -25.215  18.340  1.00 58.46           O  
ATOM    771  CB  LYS A 128     -66.221 -25.133  20.875  1.00 59.21           C  
ATOM    772  N   LYS A 129     -66.073 -24.489  17.596  1.00 58.44           N  
ATOM    773  CA  LYS A 129     -66.630 -23.691  16.504  1.00 57.97           C  
ATOM    774  C   LYS A 129     -66.809 -24.456  15.197  1.00 57.64           C  
ATOM    775  O   LYS A 129     -67.610 -24.064  14.351  1.00 56.85           O  
ATOM    776  CB  LYS A 129     -65.749 -22.454  16.272  1.00 57.93           C  
ATOM    777  CG  LYS A 129     -66.220 -21.507  15.177  1.00 55.91           C  
ATOM    778  CD  LYS A 129     -65.282 -20.320  15.071  1.00 55.99           C  
ATOM    779  CE  LYS A 129     -65.676 -19.398  13.941  1.00 55.23           C  
ATOM    780  NZ  LYS A 129     -67.052 -18.882  14.142  1.00 57.61           N  
ATOM    781  N   ALA A 130     -66.066 -25.541  15.027  1.00 57.65           N  
ATOM    782  CA  ALA A 130     -66.179 -26.340  13.810  1.00 58.81           C  
ATOM    783  C   ALA A 130     -67.090 -27.546  14.030  1.00 59.69           C  
ATOM    784  O   ALA A 130     -68.223 -27.584  13.538  1.00 61.77           O  
ATOM    785  CB  ALA A 130     -64.796 -26.804  13.350  1.00 58.33           C  
ATOM    786  N   ASP A 134     -63.751 -33.071  12.523  1.00 76.47           N  
ATOM    787  CA  ASP A 134     -63.817 -34.302  11.740  1.00 78.10           C  
ATOM    788  C   ASP A 134     -62.860 -34.282  10.541  1.00 77.79           C  
ATOM    789  O   ASP A 134     -62.108 -35.234  10.315  1.00 77.15           O  
ATOM    790  CB  ASP A 134     -65.254 -34.539  11.255  1.00 79.49           C  
ATOM    791  CG  ASP A 134     -65.388 -35.790  10.388  1.00 80.21           C  
ATOM    792  OD1 ASP A 134     -65.058 -36.898  10.873  1.00 79.69           O  
ATOM    793  OD2 ASP A 134     -65.829 -35.660   9.221  1.00 79.31           O  
ATOM    794  N   ALA A 135     -62.897 -33.202   9.767  1.00 77.69           N  
ATOM    795  CA  ALA A 135     -62.018 -33.069   8.605  1.00 77.26           C  
ATOM    796  C   ALA A 135     -60.610 -32.783   9.105  1.00 77.14           C  
ATOM    797  O   ALA A 135     -59.662 -32.690   8.324  1.00 76.67           O  
ATOM    798  CB  ALA A 135     -62.498 -31.930   7.708  1.00 75.27           C  
ATOM    799  N   ILE A 136     -60.498 -32.656  10.425  1.00 78.08           N  
ATOM    800  CA  ILE A 136     -59.242 -32.361  11.108  1.00 78.85           C  
ATOM    801  C   ILE A 136     -58.455 -33.629  11.451  1.00 78.80           C  
ATOM    802  O   ILE A 136     -59.039 -34.625  11.876  1.00 78.68           O  
ATOM    803  CB  ILE A 136     -59.524 -31.597  12.419  1.00 78.84           C  
ATOM    804  CG1 ILE A 136     -60.478 -30.432  12.141  1.00 78.91           C  
ATOM    805  CG2 ILE A 136     -58.220 -31.093  13.021  1.00 78.88           C  
ATOM    806  CD1 ILE A 136     -60.903 -29.673  13.381  1.00 79.10           C  
ATOM    807  N   THR A 137     -57.135 -33.590  11.272  1.00 78.34           N  
ATOM    808  CA  THR A 137     -56.294 -34.747  11.587  1.00 78.48           C  
ATOM    809  C   THR A 137     -55.248 -34.396  12.648  1.00 77.49           C  
ATOM    810  O   THR A 137     -54.524 -33.399  12.504  1.00 77.84           O  
ATOM    811  CB  THR A 137     -55.543 -35.266  10.352  1.00 79.51           C  
ATOM    812  OG1 THR A 137     -56.433 -35.314   9.228  1.00 80.35           O  
ATOM    813  CG2 THR A 137     -54.996 -36.674  10.631  1.00 79.65           C  
ATOM    814  N   THR A 138     -55.168 -35.212  13.702  1.00 74.65           N  
ATOM    815  CA  THR A 138     -54.205 -34.976  14.784  1.00 72.22           C  
ATOM    816  C   THR A 138     -52.828 -35.560  14.490  1.00 69.41           C  
ATOM    817  O   THR A 138     -52.708 -36.671  13.965  1.00 70.38           O  
ATOM    818  CB  THR A 138     -54.697 -35.544  16.139  1.00 71.95           C  
ATOM    819  OG1 THR A 138     -55.610 -36.625  15.913  1.00 72.28           O  
ATOM    820  CG2 THR A 138     -55.380 -34.461  16.951  1.00 72.84           C  
ATOM    821  N   PRO A 139     -51.767 -34.812  14.825  1.00 65.88           N  
ATOM    822  CA  PRO A 139     -50.418 -35.311  14.573  1.00 63.61           C  
ATOM    823  C   PRO A 139     -50.157 -36.618  15.322  1.00 61.46           C  
ATOM    824  O   PRO A 139     -50.673 -36.830  16.423  1.00 61.73           O  
ATOM    825  CB  PRO A 139     -49.531 -34.159  15.053  1.00 62.97           C  
ATOM    826  CG  PRO A 139     -50.332 -33.559  16.145  1.00 63.11           C  
ATOM    827  CD  PRO A 139     -51.720 -33.534  15.555  1.00 65.29           C  
ATOM    828  N   ASP A 140     -49.371 -37.492  14.695  1.00 56.96           N  
ATOM    829  CA  ASP A 140     -49.004 -38.776  15.258  1.00 52.47           C  
ATOM    830  C   ASP A 140     -48.036 -38.593  16.433  1.00 49.93           C  
ATOM    831  O   ASP A 140     -46.998 -37.948  16.309  1.00 49.09           O  
ATOM    832  CB  ASP A 140     -48.356 -39.631  14.170  1.00 54.92           C  
ATOM    833  CG  ASP A 140     -47.722 -40.889  14.719  1.00 57.91           C  
ATOM    834  OD1 ASP A 140     -48.456 -41.745  15.262  1.00 60.12           O  
ATOM    835  OD2 ASP A 140     -46.485 -41.019  14.617  1.00 59.20           O  
ATOM    836  N   PRO A 141     -48.370 -39.161  17.594  1.00 48.24           N  
ATOM    837  CA  PRO A 141     -47.509 -39.042  18.770  1.00 48.53           C  
ATOM    838  C   PRO A 141     -46.061 -39.481  18.555  1.00 48.87           C  
ATOM    839  O   PRO A 141     -45.125 -38.854  19.067  1.00 51.66           O  
ATOM    840  CB  PRO A 141     -48.224 -39.907  19.801  1.00 48.47           C  
ATOM    841  CG  PRO A 141     -49.662 -39.731  19.432  1.00 46.75           C  
ATOM    842  CD  PRO A 141     -49.634 -39.839  17.934  1.00 47.89           C  
ATOM    843  N   THR A 142     -45.868 -40.549  17.795  1.00 47.97           N  
ATOM    844  CA  THR A 142     -44.519 -41.054  17.571  1.00 48.49           C  
ATOM    845  C   THR A 142     -43.627 -40.091  16.794  1.00 46.67           C  
ATOM    846  O   THR A 142     -42.493 -39.817  17.206  1.00 45.74           O  
ATOM    847  CB  THR A 142     -44.532 -42.441  16.838  1.00 50.43           C  
ATOM    848  OG1 THR A 142     -45.362 -43.369  17.561  1.00 52.21           O  
ATOM    849  CG2 THR A 142     -43.106 -43.013  16.757  1.00 48.11           C  
ATOM    850  N   THR A 143     -44.138 -39.579  15.677  1.00 44.61           N  
ATOM    851  CA  THR A 143     -43.370 -38.664  14.851  1.00 43.69           C  
ATOM    852  C   THR A 143     -43.018 -37.387  15.591  1.00 44.34           C  
ATOM    853  O   THR A 143     -41.910 -36.859  15.427  1.00 43.59           O  
ATOM    854  CB  THR A 143     -44.123 -38.305  13.587  1.00 44.37           C  
ATOM    855  OG1 THR A 143     -44.597 -39.506  12.975  1.00 44.29           O  
ATOM    856  CG2 THR A 143     -43.195 -37.573  12.609  1.00 43.99           C  
ATOM    857  N   ASN A 144     -43.958 -36.882  16.389  1.00 43.95           N  
ATOM    858  CA  ASN A 144     -43.700 -35.679  17.174  1.00 45.55           C  
ATOM    859  C   ASN A 144     -42.463 -35.921  18.034  1.00 46.31           C  
ATOM    860  O   ASN A 144     -41.507 -35.127  18.019  1.00 45.43           O  
ATOM    861  CB  ASN A 144     -44.863 -35.358  18.116  1.00 45.19           C  
ATOM    862  CG  ASN A 144     -45.977 -34.599  17.442  1.00 45.06           C  
ATOM    863  OD1 ASN A 144     -45.748 -33.633  16.718  1.00 44.57           O  
ATOM    864  ND2 ASN A 144     -47.203 -35.024  17.695  1.00 46.78           N  
ATOM    865  N   ALA A 145     -42.499 -37.027  18.780  1.00 45.39           N  
ATOM    866  CA  ALA A 145     -41.411 -37.400  19.680  1.00 45.17           C  
ATOM    867  C   ALA A 145     -40.063 -37.385  18.995  1.00 45.59           C  
ATOM    868  O   ALA A 145     -39.074 -36.899  19.556  1.00 46.25           O  
ATOM    869  CB  ALA A 145     -41.665 -38.770  20.271  1.00 44.77           C  
ATOM    870  N   SER A 146     -40.013 -37.916  17.781  1.00 43.65           N  
ATOM    871  CA  SER A 146     -38.754 -37.944  17.071  1.00 44.44           C  
ATOM    872  C   SER A 146     -38.396 -36.549  16.617  1.00 45.27           C  
ATOM    873  O   SER A 146     -37.222 -36.220  16.473  1.00 45.56           O  
ATOM    874  CB  SER A 146     -38.848 -38.875  15.879  1.00 43.10           C  
ATOM    875  OG  SER A 146     -39.275 -40.142  16.323  1.00 47.19           O  
ATOM    876  N   LEU A 147     -39.409 -35.724  16.381  1.00 46.01           N  
ATOM    877  CA  LEU A 147     -39.144 -34.361  15.953  1.00 46.89           C  
ATOM    878  C   LEU A 147     -38.530 -33.583  17.112  1.00 46.84           C  
ATOM    879  O   LEU A 147     -37.551 -32.864  16.936  1.00 46.66           O  
ATOM    880  CB  LEU A 147     -40.433 -33.685  15.482  1.00 47.51           C  
ATOM    881  CG  LEU A 147     -40.310 -32.241  14.984  1.00 47.53           C  
ATOM    882  CD1 LEU A 147     -39.135 -32.108  14.026  1.00 49.25           C  
ATOM    883  CD2 LEU A 147     -41.599 -31.840  14.298  1.00 46.52           C  
ATOM    884  N   LEU A 148     -39.099 -33.750  18.300  1.00 47.39           N  
ATOM    885  CA  LEU A 148     -38.605 -33.063  19.487  1.00 49.03           C  
ATOM    886  C   LEU A 148     -37.184 -33.495  19.827  1.00 49.47           C  
ATOM    887  O   LEU A 148     -36.348 -32.665  20.158  1.00 51.18           O  
ATOM    888  CB  LEU A 148     -39.512 -33.339  20.687  1.00 49.22           C  
ATOM    889  CG  LEU A 148     -40.057 -32.134  21.447  1.00 49.38           C  
ATOM    890  CD1 LEU A 148     -40.481 -32.603  22.824  1.00 48.04           C  
ATOM    891  CD2 LEU A 148     -39.003 -31.043  21.568  1.00 49.04           C  
ATOM    892  N   THR A 149     -36.914 -34.796  19.768  1.00 50.80           N  
ATOM    893  CA  THR A 149     -35.570 -35.293  20.061  1.00 50.55           C  
ATOM    894  C   THR A 149     -34.617 -34.787  18.976  1.00 51.11           C  
ATOM    895  O   THR A 149     -33.507 -34.346  19.269  1.00 51.56           O  
ATOM    896  CB  THR A 149     -35.510 -36.849  20.089  1.00 49.00           C  
ATOM    897  OG1 THR A 149     -36.355 -37.351  21.128  1.00 49.85           O  
ATOM    898  CG2 THR A 149     -34.091 -37.326  20.339  1.00 45.27           C  
ATOM    899  N   LYS A 150     -35.052 -34.851  17.725  1.00 51.01           N  
ATOM    900  CA  LYS A 150     -34.214 -34.387  16.642  1.00 54.22           C  
ATOM    901  C   LYS A 150     -33.881 -32.920  16.901  1.00 55.93           C  
ATOM    902  O   LYS A 150     -32.742 -32.490  16.691  1.00 56.30           O  
ATOM    903  CB  LYS A 150     -34.930 -34.552  15.301  1.00 55.58           C  
ATOM    904  CG  LYS A 150     -34.077 -34.177  14.099  1.00 58.53           C  
ATOM    905  CD  LYS A 150     -34.865 -34.266  12.786  1.00 62.64           C  
ATOM    906  CE  LYS A 150     -36.063 -33.299  12.765  1.00 65.62           C  
ATOM    907  NZ  LYS A 150     -36.856 -33.341  11.487  1.00 65.82           N  
ATOM    908  N   LEU A 151     -34.871 -32.162  17.379  1.00 56.89           N  
ATOM    909  CA  LEU A 151     -34.686 -30.738  17.686  1.00 57.77           C  
ATOM    910  C   LEU A 151     -33.787 -30.504  18.901  1.00 59.34           C  
ATOM    911  O   LEU A 151     -33.007 -29.543  18.923  1.00 59.08           O  
ATOM    912  CB  LEU A 151     -36.038 -30.051  17.929  1.00 55.88           C  
ATOM    913  CG  LEU A 151     -36.929 -29.752  16.719  1.00 55.51           C  
ATOM    914  CD1 LEU A 151     -38.294 -29.308  17.196  1.00 55.59           C  
ATOM    915  CD2 LEU A 151     -36.292 -28.684  15.851  1.00 53.08           C  
ATOM    916  N   GLN A 152     -33.906 -31.371  19.910  1.00 60.30           N  
ATOM    917  CA  GLN A 152     -33.103 -31.263  21.131  1.00 62.14           C  
ATOM    918  C   GLN A 152     -31.650 -31.643  20.868  1.00 62.44           C  
ATOM    919  O   GLN A 152     -30.763 -31.287  21.633  1.00 62.86           O  
ATOM    920  CB  GLN A 152     -33.649 -32.186  22.225  1.00 63.80           C  
ATOM    921  CG  GLN A 152     -35.093 -31.945  22.638  1.00 66.92           C  
ATOM    922  CD  GLN A 152     -35.307 -30.575  23.247  1.00 70.30           C  
ATOM    923  OE1 GLN A 152     -34.461 -30.073  24.000  1.00 72.62           O  
ATOM    924  NE2 GLN A 152     -36.447 -29.963  22.938  1.00 70.53           N  
ATOM    925  N   ALA A 153     -31.416 -32.368  19.780  1.00 63.54           N  
ATOM    926  CA  ALA A 153     -30.074 -32.813  19.427  1.00 65.10           C  
ATOM    927  C   ALA A 153     -29.247 -31.743  18.729  1.00 65.74           C  
ATOM    928  O   ALA A 153     -28.018 -31.765  18.802  1.00 66.50           O  
ATOM    929  CB  ALA A 153     -30.154 -34.060  18.545  1.00 65.98           C  
ATOM    930  N   GLN A 154     -29.913 -30.820  18.044  1.00 65.35           N  
ATOM    931  CA  GLN A 154     -29.215 -29.754  17.343  1.00 65.61           C  
ATOM    932  C   GLN A 154     -28.166 -29.130  18.253  1.00 66.56           C  
ATOM    933  O   GLN A 154     -28.278 -29.205  19.476  1.00 66.87           O  
ATOM    934  CB  GLN A 154     -30.197 -28.669  16.897  1.00 66.35           C  
ATOM    935  CG  GLN A 154     -31.174 -29.076  15.798  1.00 65.71           C  
ATOM    936  CD  GLN A 154     -31.935 -27.883  15.242  1.00 64.50           C  
ATOM    937  OE1 GLN A 154     -32.620 -27.168  15.973  1.00 62.82           O  
ATOM    938  NE2 GLN A 154     -31.812 -27.663  13.943  1.00 64.82           N  
ATOM    939  N   ASN A 155     -27.156 -28.503  17.654  1.00 67.29           N  
ATOM    940  CA  ASN A 155     -26.086 -27.862  18.411  1.00 68.28           C  
ATOM    941  C   ASN A 155     -26.522 -26.550  19.050  1.00 69.28           C  
ATOM    942  O   ASN A 155     -27.615 -26.047  18.797  1.00 69.78           O  
ATOM    943  CB  ASN A 155     -24.890 -27.593  17.504  1.00 68.66           C  
ATOM    944  CG  ASN A 155     -25.175 -26.526  16.477  1.00 69.72           C  
ATOM    945  OD1 ASN A 155     -25.188 -25.334  16.784  1.00 69.10           O  
ATOM    946  ND2 ASN A 155     -25.425 -26.950  15.246  1.00 71.37           N  
ATOM    947  N   GLN A 156     -25.646 -26.000  19.880  1.00 70.25           N  
ATOM    948  CA  GLN A 156     -25.908 -24.748  20.567  1.00 71.01           C  
ATOM    949  C   GLN A 156     -26.511 -23.706  19.623  1.00 72.17           C  
ATOM    950  O   GLN A 156     -27.591 -23.174  19.887  1.00 72.77           O  
ATOM    951  CB  GLN A 156     -24.599 -24.221  21.157  1.00 73.05           C  
ATOM    952  CG  GLN A 156     -23.975 -25.123  22.221  1.00 72.72           C  
ATOM    953  CD  GLN A 156     -24.548 -24.873  23.602  1.00 73.03           C  
ATOM    954  OE1 GLN A 156     -25.766 -24.760  23.771  1.00 73.92           O  
ATOM    955  NE2 GLN A 156     -23.672 -24.789  24.602  1.00 70.76           N  
ATOM    956  N   TRP A 157     -25.814 -23.425  18.522  1.00 72.52           N  
ATOM    957  CA  TRP A 157     -26.265 -22.437  17.535  1.00 72.24           C  
ATOM    958  C   TRP A 157     -27.672 -22.668  16.996  1.00 69.86           C  
ATOM    959  O   TRP A 157     -28.567 -21.854  17.223  1.00 70.08           O  
ATOM    960  CB  TRP A 157     -25.291 -22.377  16.344  1.00 75.41           C  
ATOM    961  CG  TRP A 157     -25.753 -21.470  15.207  1.00 78.38           C  
ATOM    962  CD1 TRP A 157     -25.953 -21.827  13.899  1.00 79.48           C  
ATOM    963  CD2 TRP A 157     -26.068 -20.069  15.289  1.00 79.98           C  
ATOM    964  NE1 TRP A 157     -26.372 -20.737  13.165  1.00 79.86           N  
ATOM    965  CE2 TRP A 157     -26.450 -19.647  13.992  1.00 79.66           C  
ATOM    966  CE3 TRP A 157     -26.063 -19.129  16.333  1.00 80.26           C  
ATOM    967  CZ2 TRP A 157     -26.823 -18.330  13.712  1.00 80.03           C  
ATOM    968  CZ3 TRP A 157     -26.435 -17.815  16.050  1.00 81.05           C  
ATOM    969  CH2 TRP A 157     -26.809 -17.431  14.749  1.00 80.46           C  
ATOM    970  N   LEU A 158     -27.861 -23.769  16.275  1.00 66.69           N  
ATOM    971  CA  LEU A 158     -29.164 -24.071  15.691  1.00 65.02           C  
ATOM    972  C   LEU A 158     -30.315 -24.066  16.690  1.00 63.75           C  
ATOM    973  O   LEU A 158     -31.430 -23.662  16.354  1.00 62.90           O  
ATOM    974  CB  LEU A 158     -29.137 -25.414  14.955  1.00 64.00           C  
ATOM    975  CG  LEU A 158     -28.302 -25.502  13.674  1.00 64.81           C  
ATOM    976  CD1 LEU A 158     -28.601 -26.835  12.995  1.00 64.74           C  
ATOM    977  CD2 LEU A 158     -28.623 -24.341  12.731  1.00 63.73           C  
ATOM    978  N   GLN A 159     -30.060 -24.516  17.912  1.00 61.86           N  
ATOM    979  CA  GLN A 159     -31.126 -24.526  18.896  1.00 61.04           C  
ATOM    980  C   GLN A 159     -31.679 -23.124  19.059  1.00 59.74           C  
ATOM    981  O   GLN A 159     -32.891 -22.923  19.004  1.00 57.70           O  
ATOM    982  CB  GLN A 159     -30.631 -25.069  20.237  1.00 61.87           C  
ATOM    983  CG  GLN A 159     -30.808 -26.569  20.385  1.00 60.80           C  
ATOM    984  CD  GLN A 159     -30.247 -27.094  21.685  1.00 62.90           C  
ATOM    985  OE1 GLN A 159     -30.671 -26.696  22.776  1.00 61.29           O  
ATOM    986  NE2 GLN A 159     -29.281 -27.998  21.578  1.00 64.70           N  
ATOM    987  N   ASP A 160     -30.794 -22.151  19.242  1.00 60.14           N  
ATOM    988  CA  ASP A 160     -31.236 -20.769  19.386  1.00 60.60           C  
ATOM    989  C   ASP A 160     -31.912 -20.278  18.104  1.00 60.24           C  
ATOM    990  O   ASP A 160     -32.947 -19.604  18.151  1.00 61.03           O  
ATOM    991  CB  ASP A 160     -30.063 -19.860  19.741  1.00 60.81           C  
ATOM    992  CG  ASP A 160     -29.512 -20.141  21.122  1.00 62.70           C  
ATOM    993  OD1 ASP A 160     -30.320 -20.375  22.045  1.00 63.86           O  
ATOM    994  OD2 ASP A 160     -28.274 -20.119  21.292  1.00 63.89           O  
ATOM    995  N   MET A 161     -31.339 -20.622  16.959  1.00 58.06           N  
ATOM    996  CA  MET A 161     -31.928 -20.215  15.697  1.00 57.68           C  
ATOM    997  C   MET A 161     -33.353 -20.773  15.598  1.00 56.45           C  
ATOM    998  O   MET A 161     -34.263 -20.111  15.095  1.00 57.63           O  
ATOM    999  CB  MET A 161     -31.070 -20.727  14.537  1.00 60.15           C  
ATOM   1000  CG  MET A 161     -31.451 -20.167  13.173  1.00 63.31           C  
ATOM   1001  SD  MET A 161     -31.573 -18.353  13.158  1.00 67.85           S  
ATOM   1002  CE  MET A 161     -30.015 -17.892  14.003  1.00 66.31           C  
ATOM   1003  N   THR A 162     -33.544 -21.995  16.082  1.00 54.77           N  
ATOM   1004  CA  THR A 162     -34.858 -22.635  16.061  1.00 51.45           C  
ATOM   1005  C   THR A 162     -35.827 -21.859  16.957  1.00 49.95           C  
ATOM   1006  O   THR A 162     -36.984 -21.646  16.599  1.00 47.86           O  
ATOM   1007  CB  THR A 162     -34.775 -24.114  16.558  1.00 49.97           C  
ATOM   1008  OG1 THR A 162     -33.939 -24.867  15.675  1.00 49.99           O  
ATOM   1009  CG2 THR A 162     -36.149 -24.759  16.593  1.00 46.28           C  
ATOM   1010  N   THR A 163     -35.353 -21.441  18.125  1.00 48.95           N  
ATOM   1011  CA  THR A 163     -36.203 -20.705  19.048  1.00 49.74           C  
ATOM   1012  C   THR A 163     -36.730 -19.454  18.340  1.00 50.51           C  
ATOM   1013  O   THR A 163     -37.914 -19.104  18.438  1.00 49.77           O  
ATOM   1014  CB  THR A 163     -35.430 -20.272  20.318  1.00 49.10           C  
ATOM   1015  OG1 THR A 163     -34.683 -21.378  20.846  1.00 49.17           O  
ATOM   1016  CG2 THR A 163     -36.402 -19.786  21.376  1.00 47.28           C  
ATOM   1017  N   HIS A 164     -35.831 -18.805  17.611  1.00 50.42           N  
ATOM   1018  CA  HIS A 164     -36.140 -17.593  16.877  1.00 50.40           C  
ATOM   1019  C   HIS A 164     -37.107 -17.864  15.738  1.00 49.21           C  
ATOM   1020  O   HIS A 164     -38.071 -17.135  15.564  1.00 50.06           O  
ATOM   1021  CB  HIS A 164     -34.839 -16.981  16.351  1.00 53.94           C  
ATOM   1022  CG  HIS A 164     -35.009 -15.646  15.698  1.00 56.90           C  
ATOM   1023  ND1 HIS A 164     -35.293 -15.502  14.356  1.00 57.40           N  
ATOM   1024  CD2 HIS A 164     -34.928 -14.393  16.202  1.00 58.33           C  
ATOM   1025  CE1 HIS A 164     -35.376 -14.218  14.062  1.00 58.68           C  
ATOM   1026  NE2 HIS A 164     -35.158 -13.522  15.164  1.00 59.23           N  
ATOM   1027  N   LEU A 165     -36.866 -18.910  14.958  1.00 49.20           N  
ATOM   1028  CA  LEU A 165     -37.768 -19.210  13.849  1.00 48.36           C  
ATOM   1029  C   LEU A 165     -39.148 -19.642  14.300  1.00 46.93           C  
ATOM   1030  O   LEU A 165     -40.141 -19.317  13.656  1.00 49.24           O  
ATOM   1031  CB  LEU A 165     -37.179 -20.278  12.935  1.00 49.01           C  
ATOM   1032  CG  LEU A 165     -36.001 -19.797  12.092  1.00 52.70           C  
ATOM   1033  CD1 LEU A 165     -35.639 -20.896  11.103  1.00 52.47           C  
ATOM   1034  CD2 LEU A 165     -36.365 -18.504  11.345  1.00 50.17           C  
ATOM   1035  N   ILE A 166     -39.225 -20.377  15.400  1.00 44.03           N  
ATOM   1036  CA  ILE A 166     -40.522 -20.807  15.881  1.00 42.01           C  
ATOM   1037  C   ILE A 166     -41.294 -19.555  16.278  1.00 41.60           C  
ATOM   1038  O   ILE A 166     -42.421 -19.336  15.822  1.00 42.49           O  
ATOM   1039  CB  ILE A 166     -40.377 -21.777  17.074  1.00 40.73           C  
ATOM   1040  CG1 ILE A 166     -39.860 -23.123  16.565  1.00 39.45           C  
ATOM   1041  CG2 ILE A 166     -41.702 -21.963  17.785  1.00 38.40           C  
ATOM   1042  CD1 ILE A 166     -39.618 -24.119  17.648  1.00 37.50           C  
ATOM   1043  N   LEU A 167     -40.674 -18.716  17.098  1.00 39.97           N  
ATOM   1044  CA  LEU A 167     -41.319 -17.491  17.538  1.00 40.10           C  
ATOM   1045  C   LEU A 167     -41.807 -16.617  16.383  1.00 42.16           C  
ATOM   1046  O   LEU A 167     -42.939 -16.137  16.385  1.00 42.30           O  
ATOM   1047  CB  LEU A 167     -40.370 -16.698  18.430  1.00 36.85           C  
ATOM   1048  CG  LEU A 167     -40.095 -17.391  19.774  1.00 37.88           C  
ATOM   1049  CD1 LEU A 167     -39.147 -16.565  20.635  1.00 31.66           C  
ATOM   1050  CD2 LEU A 167     -41.430 -17.610  20.494  1.00 36.29           C  
ATOM   1051  N   ARG A 168     -40.971 -16.421  15.379  1.00 44.42           N  
ATOM   1052  CA  ARG A 168     -41.377 -15.580  14.270  1.00 47.29           C  
ATOM   1053  C   ARG A 168     -42.516 -16.187  13.467  1.00 47.53           C  
ATOM   1054  O   ARG A 168     -43.479 -15.506  13.128  1.00 47.44           O  
ATOM   1055  CB  ARG A 168     -40.188 -15.301  13.357  1.00 49.10           C  
ATOM   1056  CG  ARG A 168     -40.422 -14.182  12.364  1.00 52.79           C  
ATOM   1057  CD  ARG A 168     -39.091 -13.549  11.958  1.00 57.24           C  
ATOM   1058  NE  ARG A 168     -38.256 -14.463  11.186  1.00 59.05           N  
ATOM   1059  CZ  ARG A 168     -38.517 -14.834   9.934  1.00 61.09           C  
ATOM   1060  NH1 ARG A 168     -39.589 -14.362   9.310  1.00 62.76           N  
ATOM   1061  NH2 ARG A 168     -37.712 -15.683   9.305  1.00 60.63           N  
ATOM   1062  N   SER A 169     -42.417 -17.476  13.185  1.00 47.22           N  
ATOM   1063  CA  SER A 169     -43.430 -18.148  12.384  1.00 48.66           C  
ATOM   1064  C   SER A 169     -44.776 -18.335  13.088  1.00 47.97           C  
ATOM   1065  O   SER A 169     -45.837 -18.336  12.443  1.00 47.38           O  
ATOM   1066  CB  SER A 169     -42.901 -19.507  11.924  1.00 49.50           C  
ATOM   1067  OG  SER A 169     -43.680 -19.994  10.849  1.00 54.39           O  
ATOM   1068  N   PHE A 170     -44.728 -18.505  14.406  1.00 46.31           N  
ATOM   1069  CA  PHE A 170     -45.936 -18.701  15.200  1.00 45.05           C  
ATOM   1070  C   PHE A 170     -46.702 -17.367  15.300  1.00 46.33           C  
ATOM   1071  O   PHE A 170     -47.935 -17.332  15.337  1.00 44.75           O  
ATOM   1072  CB  PHE A 170     -45.542 -19.243  16.582  1.00 41.44           C  
ATOM   1073  CG  PHE A 170     -46.709 -19.632  17.441  1.00 38.16           C  
ATOM   1074  CD1 PHE A 170     -47.766 -20.357  16.912  1.00 36.27           C  
ATOM   1075  CD2 PHE A 170     -46.747 -19.282  18.785  1.00 36.24           C  
ATOM   1076  CE1 PHE A 170     -48.842 -20.729  17.706  1.00 35.52           C  
ATOM   1077  CE2 PHE A 170     -47.818 -19.653  19.580  1.00 36.24           C  
ATOM   1078  CZ  PHE A 170     -48.870 -20.380  19.035  1.00 35.67           C  
ATOM   1079  N   LYS A 171     -45.951 -16.271  15.321  1.00 47.42           N  
ATOM   1080  CA  LYS A 171     -46.530 -14.942  15.374  1.00 47.79           C  
ATOM   1081  C   LYS A 171     -47.242 -14.678  14.047  1.00 48.58           C  
ATOM   1082  O   LYS A 171     -48.354 -14.149  14.019  1.00 48.19           O  
ATOM   1083  CB  LYS A 171     -45.420 -13.918  15.597  1.00 48.53           C  
ATOM   1084  CG  LYS A 171     -45.800 -12.465  15.389  1.00 48.78           C  
ATOM   1085  CD  LYS A 171     -44.528 -11.621  15.461  1.00 52.33           C  
ATOM   1086  CE  LYS A 171     -44.750 -10.171  15.074  1.00 54.20           C  
ATOM   1087  NZ  LYS A 171     -45.188 -10.034  13.648  1.00 59.83           N  
ATOM   1088  N   GLU A 172     -46.601 -15.061  12.947  1.00 48.59           N  
ATOM   1089  CA  GLU A 172     -47.182 -14.844  11.630  1.00 49.18           C  
ATOM   1090  C   GLU A 172     -48.443 -15.673  11.466  1.00 47.62           C  
ATOM   1091  O   GLU A 172     -49.425 -15.222  10.881  1.00 47.59           O  
ATOM   1092  CB  GLU A 172     -46.177 -15.199  10.520  1.00 51.62           C  
ATOM   1093  CG  GLU A 172     -44.981 -14.230  10.383  1.00 57.92           C  
ATOM   1094  CD  GLU A 172     -43.959 -14.668   9.305  1.00 62.70           C  
ATOM   1095  OE1 GLU A 172     -44.312 -14.697   8.100  1.00 64.88           O  
ATOM   1096  OE2 GLU A 172     -42.796 -14.987   9.661  1.00 62.94           O  
ATOM   1097  N   PHE A 173     -48.426 -16.883  12.006  1.00 45.34           N  
ATOM   1098  CA  PHE A 173     -49.572 -17.757  11.870  1.00 42.05           C  
ATOM   1099  C   PHE A 173     -50.725 -17.319  12.739  1.00 41.98           C  
ATOM   1100  O   PHE A 173     -51.877 -17.400  12.327  1.00 43.54           O  
ATOM   1101  CB  PHE A 173     -49.162 -19.190  12.190  1.00 40.25           C  
ATOM   1102  CG  PHE A 173     -50.224 -20.208  11.900  1.00 37.42           C  
ATOM   1103  CD1 PHE A 173     -51.215 -20.489  12.836  1.00 35.45           C  
ATOM   1104  CD2 PHE A 173     -50.211 -20.916  10.707  1.00 38.49           C  
ATOM   1105  CE1 PHE A 173     -52.178 -21.466  12.593  1.00 33.92           C  
ATOM   1106  CE2 PHE A 173     -51.174 -21.899  10.454  1.00 38.32           C  
ATOM   1107  CZ  PHE A 173     -52.159 -22.171  11.409  1.00 34.77           C  
ATOM   1108  N   LEU A 174     -50.434 -16.862  13.950  1.00 40.88           N  
ATOM   1109  CA  LEU A 174     -51.510 -16.412  14.823  1.00 40.26           C  
ATOM   1110  C   LEU A 174     -52.174 -15.194  14.202  1.00 40.46           C  
ATOM   1111  O   LEU A 174     -53.400 -15.115  14.151  1.00 41.99           O  
ATOM   1112  CB  LEU A 174     -50.981 -16.062  16.216  1.00 39.65           C  
ATOM   1113  CG  LEU A 174     -50.545 -17.250  17.078  1.00 39.03           C  
ATOM   1114  CD1 LEU A 174     -49.771 -16.723  18.249  1.00 39.73           C  
ATOM   1115  CD2 LEU A 174     -51.752 -18.062  17.551  1.00 36.74           C  
ATOM   1116  N   GLN A 175     -51.359 -14.256  13.719  1.00 38.75           N  
ATOM   1117  CA  GLN A 175     -51.861 -13.033  13.084  1.00 36.81           C  
ATOM   1118  C   GLN A 175     -52.723 -13.273  11.855  1.00 36.60           C  
ATOM   1119  O   GLN A 175     -53.763 -12.648  11.696  1.00 39.47           O  
ATOM   1120  CB  GLN A 175     -50.704 -12.114  12.680  1.00 34.88           C  
ATOM   1121  CG  GLN A 175     -50.110 -11.290  13.799  1.00 27.68           C  
ATOM   1122  CD  GLN A 175     -48.815 -10.671  13.371  1.00 27.84           C  
ATOM   1123  OE1 GLN A 175     -48.066 -10.133  14.186  1.00 25.33           O  
ATOM   1124  NE2 GLN A 175     -48.532 -10.745  12.068  1.00 28.26           N  
ATOM   1125  N   SER A 176     -52.291 -14.158  10.973  1.00 36.74           N  
ATOM   1126  CA  SER A 176     -53.074 -14.427   9.777  1.00 40.89           C  
ATOM   1127  C   SER A 176     -54.388 -15.105  10.172  1.00 42.24           C  
ATOM   1128  O   SER A 176     -55.428 -14.910   9.532  1.00 42.62           O  
ATOM   1129  CB  SER A 176     -52.289 -15.323   8.801  1.00 41.87           C  
ATOM   1130  OG  SER A 176     -51.115 -14.678   8.314  1.00 41.38           O  
ATOM   1131  N   SER A 177     -54.336 -15.897  11.236  1.00 41.84           N  
ATOM   1132  CA  SER A 177     -55.519 -16.592  11.707  1.00 42.13           C  
ATOM   1133  C   SER A 177     -56.503 -15.570  12.290  1.00 41.83           C  
ATOM   1134  O   SER A 177     -57.726 -15.653  12.086  1.00 40.81           O  
ATOM   1135  CB  SER A 177     -55.121 -17.635  12.760  1.00 43.84           C  
ATOM   1136  OG  SER A 177     -54.234 -18.612  12.220  1.00 42.91           O  
ATOM   1137  N   LEU A 178     -55.963 -14.589  13.003  1.00 39.70           N  
ATOM   1138  CA  LEU A 178     -56.799 -13.566  13.590  1.00 37.99           C  
ATOM   1139  C   LEU A 178     -57.571 -12.886  12.462  1.00 39.03           C  
ATOM   1140  O   LEU A 178     -58.800 -12.806  12.500  1.00 38.23           O  
ATOM   1141  CB  LEU A 178     -55.943 -12.563  14.354  1.00 36.08           C  
ATOM   1142  CG  LEU A 178     -56.749 -11.688  15.313  1.00 35.61           C  
ATOM   1143  CD1 LEU A 178     -55.869 -11.217  16.449  1.00 36.49           C  
ATOM   1144  CD2 LEU A 178     -57.324 -10.497  14.555  1.00 36.41           C  
ATOM   1145  N   ARG A 179     -56.857 -12.425  11.441  1.00 39.21           N  
ATOM   1146  CA  ARG A 179     -57.516 -11.772  10.320  1.00 38.70           C  
ATOM   1147  C   ARG A 179     -58.620 -12.667   9.764  1.00 39.18           C  
ATOM   1148  O   ARG A 179     -59.755 -12.233   9.615  1.00 41.19           O  
ATOM   1149  CB  ARG A 179     -56.501 -11.442   9.226  1.00 38.38           C  
ATOM   1150  CG  ARG A 179     -55.293 -10.646   9.719  1.00 38.46           C  
ATOM   1151  CD  ARG A 179     -54.691  -9.789   8.612  1.00 38.93           C  
ATOM   1152  NE  ARG A 179     -53.418  -9.179   8.998  1.00 40.47           N  
ATOM   1153  CZ  ARG A 179     -52.250  -9.823   9.024  1.00 42.41           C  
ATOM   1154  NH1 ARG A 179     -52.166 -11.113   8.685  1.00 40.67           N  
ATOM   1155  NH2 ARG A 179     -51.155  -9.170   9.392  1.00 43.17           N  
ATOM   1156  N   ALA A 180     -58.294 -13.921   9.477  1.00 39.41           N  
ATOM   1157  CA  ALA A 180     -59.278 -14.860   8.944  1.00 39.25           C  
ATOM   1158  C   ALA A 180     -60.490 -15.018   9.851  1.00 40.06           C  
ATOM   1159  O   ALA A 180     -61.620 -14.931   9.386  1.00 42.27           O  
ATOM   1160  CB  ALA A 180     -58.637 -16.216   8.705  1.00 37.63           C  
ATOM   1161  N   LEU A 181     -60.268 -15.253  11.140  1.00 40.33           N  
ATOM   1162  CA  LEU A 181     -61.384 -15.416  12.067  1.00 40.00           C  
ATOM   1163  C   LEU A 181     -62.323 -14.209  12.170  1.00 41.27           C  
ATOM   1164  O   LEU A 181     -63.468 -14.371  12.586  1.00 43.28           O  
ATOM   1165  CB  LEU A 181     -60.873 -15.803  13.459  1.00 36.99           C  
ATOM   1166  CG  LEU A 181     -60.286 -17.212  13.512  1.00 34.92           C  
ATOM   1167  CD1 LEU A 181     -59.500 -17.385  14.776  1.00 32.98           C  
ATOM   1168  CD2 LEU A 181     -61.394 -18.246  13.398  1.00 33.20           C  
ATOM   1169  N   ARG A 182     -61.856 -13.011  11.804  1.00 42.61           N  
ATOM   1170  CA  ARG A 182     -62.708 -11.812  11.837  1.00 42.85           C  
ATOM   1171  C   ARG A 182     -63.803 -11.992  10.803  1.00 44.02           C  
ATOM   1172  O   ARG A 182     -64.925 -11.524  10.980  1.00 45.34           O  
ATOM   1173  CB  ARG A 182     -61.923 -10.540  11.481  1.00 43.41           C  
ATOM   1174  CG  ARG A 182     -61.584  -9.636  12.673  1.00 44.98           C  
ATOM   1175  CD  ARG A 182     -61.205  -8.221  12.240  1.00 43.13           C  
ATOM   1176  NE  ARG A 182     -59.971  -8.154  11.459  1.00 44.01           N  
ATOM   1177  CZ  ARG A 182     -58.765  -7.881  11.958  1.00 44.00           C  
ATOM   1178  NH1 ARG A 182     -58.615  -7.643  13.255  1.00 44.16           N  
ATOM   1179  NH2 ARG A 182     -57.704  -7.838  11.153  1.00 40.26           N  
ATOM   1180  N   GLN A 183     -63.460 -12.670   9.715  1.00 43.77           N  
ATOM   1181  CA  GLN A 183     -64.396 -12.922   8.636  1.00 45.33           C  
ATOM   1182  C   GLN A 183     -65.312 -14.105   8.923  1.00 47.47           C  
ATOM   1183  O   GLN A 183     -66.099 -14.500   8.069  1.00 47.86           O  
ATOM   1184  CB  GLN A 183     -63.634 -13.169   7.330  1.00 43.86           C  
ATOM   1185  CG  GLN A 183     -62.744 -11.997   6.907  1.00 42.65           C  
ATOM   1186  CD  GLN A 183     -63.418 -10.636   7.086  1.00 39.18           C  
ATOM   1187  OE1 GLN A 183     -64.524 -10.405   6.612  1.00 35.84           O  
ATOM   1188  NE2 GLN A 183     -62.740  -9.734   7.774  1.00 43.01           N  
ATOM   1189  N   MET A 184     -65.208 -14.673  10.122  1.00 49.30           N  
ATOM   1190  CA  MET A 184     -66.045 -15.813  10.503  1.00 51.46           C  
ATOM   1191  C   MET A 184     -66.912 -15.460  11.711  1.00 52.80           C  
ATOM   1192  O   MET A 184     -66.621 -14.427  12.362  1.00 53.67           O  
ATOM   1193  CB  MET A 184     -65.180 -17.031  10.854  1.00 50.05           C  
ATOM   1194  CG  MET A 184     -64.496 -17.689   9.676  1.00 51.15           C  
ATOM   1195  SD  MET A 184     -63.352 -18.997  10.199  1.00 52.28           S  
ATOM   1196  CE  MET A 184     -61.974 -18.715   9.097  1.00 51.26           C  
ATOM   1197  OXT MET A 184     -67.852 -16.234  12.005  1.00 52.68           O  
TER    1198      MET A 184                                                      
ATOM   1199  N   SER B  21     -35.181  12.489  61.260  1.00 63.73           N  
ATOM   1200  CA  SER B  21     -36.004  13.733  61.320  1.00 62.72           C  
ATOM   1201  C   SER B  21     -35.766  14.581  60.066  1.00 62.00           C  
ATOM   1202  O   SER B  21     -36.704  15.121  59.469  1.00 61.19           O  
ATOM   1203  CB  SER B  21     -35.637  14.533  62.569  1.00 63.17           C  
ATOM   1204  OG  SER B  21     -36.410  15.715  62.649  1.00 64.25           O  
ATOM   1205  N   SER B  22     -34.505  14.692  59.666  1.00 59.78           N  
ATOM   1206  CA  SER B  22     -34.173  15.457  58.481  1.00 57.75           C  
ATOM   1207  C   SER B  22     -34.762  14.791  57.237  1.00 55.19           C  
ATOM   1208  O   SER B  22     -35.172  15.468  56.301  1.00 54.84           O  
ATOM   1209  CB  SER B  22     -32.658  15.577  58.330  1.00 58.97           C  
ATOM   1210  OG  SER B  22     -32.334  16.286  57.146  1.00 61.04           O  
ATOM   1211  N   GLU B  23     -34.812  13.467  57.232  1.00 51.45           N  
ATOM   1212  CA  GLU B  23     -35.350  12.753  56.090  1.00 50.05           C  
ATOM   1213  C   GLU B  23     -36.829  13.049  55.839  1.00 50.63           C  
ATOM   1214  O   GLU B  23     -37.258  13.166  54.686  1.00 50.02           O  
ATOM   1215  CB  GLU B  23     -35.159  11.250  56.264  1.00 48.83           C  
ATOM   1216  CG  GLU B  23     -35.715  10.423  55.115  1.00 48.90           C  
ATOM   1217  CD  GLU B  23     -35.372   8.949  55.237  1.00 50.19           C  
ATOM   1218  OE1 GLU B  23     -34.875   8.550  56.312  1.00 51.98           O  
ATOM   1219  OE2 GLU B  23     -35.597   8.187  54.267  1.00 48.72           O  
ATOM   1220  N   ARG B  24     -37.615  13.168  56.902  1.00 50.22           N  
ATOM   1221  CA  ARG B  24     -39.032  13.443  56.719  1.00 49.87           C  
ATOM   1222  C   ARG B  24     -39.207  14.799  56.056  1.00 47.67           C  
ATOM   1223  O   ARG B  24     -40.010  14.947  55.139  1.00 46.07           O  
ATOM   1224  CB  ARG B  24     -39.779  13.426  58.055  1.00 52.36           C  
ATOM   1225  CG  ARG B  24     -41.285  13.645  57.908  1.00 55.93           C  
ATOM   1226  CD  ARG B  24     -41.934  12.501  57.123  1.00 60.38           C  
ATOM   1227  NE  ARG B  24     -43.345  12.743  56.824  1.00 63.42           N  
ATOM   1228  CZ  ARG B  24     -43.791  13.556  55.867  1.00 66.85           C  
ATOM   1229  NH1 ARG B  24     -42.943  14.224  55.090  1.00 67.56           N  
ATOM   1230  NH2 ARG B  24     -45.097  13.702  55.679  1.00 68.13           N  
ATOM   1231  N   ILE B  25     -38.460  15.790  56.531  1.00 46.97           N  
ATOM   1232  CA  ILE B  25     -38.540  17.133  55.963  1.00 45.57           C  
ATOM   1233  C   ILE B  25     -38.120  17.102  54.491  1.00 44.87           C  
ATOM   1234  O   ILE B  25     -38.743  17.746  53.642  1.00 46.40           O  
ATOM   1235  CB  ILE B  25     -37.651  18.121  56.747  1.00 44.14           C  
ATOM   1236  CG1 ILE B  25     -38.252  18.350  58.132  1.00 42.22           C  
ATOM   1237  CG2 ILE B  25     -37.513  19.439  55.987  1.00 41.86           C  
ATOM   1238  CD1 ILE B  25     -37.355  19.153  59.056  1.00 42.95           C  
ATOM   1239  N   ASP B  26     -37.075  16.344  54.185  1.00 42.06           N  
ATOM   1240  CA  ASP B  26     -36.629  16.239  52.807  1.00 41.77           C  
ATOM   1241  C   ASP B  26     -37.815  15.774  51.948  1.00 39.65           C  
ATOM   1242  O   ASP B  26     -38.137  16.394  50.937  1.00 37.81           O  
ATOM   1243  CB  ASP B  26     -35.458  15.249  52.703  1.00 44.54           C  
ATOM   1244  CG  ASP B  26     -35.016  15.007  51.271  1.00 49.20           C  
ATOM   1245  OD1 ASP B  26     -35.775  14.369  50.501  1.00 51.28           O  
ATOM   1246  OD2 ASP B  26     -33.907  15.460  50.913  1.00 53.10           O  
ATOM   1247  N   LYS B  27     -38.468  14.694  52.374  1.00 37.39           N  
ATOM   1248  CA  LYS B  27     -39.612  14.149  51.651  1.00 35.28           C  
ATOM   1249  C   LYS B  27     -40.778  15.140  51.586  1.00 34.05           C  
ATOM   1250  O   LYS B  27     -41.482  15.214  50.577  1.00 29.92           O  
ATOM   1251  CB  LYS B  27     -40.083  12.844  52.291  1.00 34.60           C  
ATOM   1252  CG  LYS B  27     -39.001  11.792  52.420  1.00 38.48           C  
ATOM   1253  CD  LYS B  27     -39.570  10.385  52.304  1.00 41.02           C  
ATOM   1254  CE  LYS B  27     -38.663   9.344  52.950  1.00 41.86           C  
ATOM   1255  NZ  LYS B  27     -38.730   9.413  54.453  1.00 44.85           N  
ATOM   1256  N   GLN B  28     -40.982  15.910  52.649  1.00 33.08           N  
ATOM   1257  CA  GLN B  28     -42.064  16.870  52.622  1.00 35.85           C  
ATOM   1258  C   GLN B  28     -41.817  17.828  51.464  1.00 37.46           C  
ATOM   1259  O   GLN B  28     -42.719  18.101  50.673  1.00 37.31           O  
ATOM   1260  CB  GLN B  28     -42.153  17.653  53.942  1.00 36.23           C  
ATOM   1261  CG  GLN B  28     -43.427  18.542  54.083  1.00 37.76           C  
ATOM   1262  CD  GLN B  28     -44.763  17.758  53.942  1.00 39.91           C  
ATOM   1263  OE1 GLN B  28     -44.797  16.529  54.057  1.00 36.94           O  
ATOM   1264  NE2 GLN B  28     -45.861  18.484  53.707  1.00 38.94           N  
ATOM   1265  N   ILE B  29     -40.581  18.315  51.357  1.00 39.04           N  
ATOM   1266  CA  ILE B  29     -40.222  19.253  50.310  1.00 38.35           C  
ATOM   1267  C   ILE B  29     -40.277  18.650  48.914  1.00 38.18           C  
ATOM   1268  O   ILE B  29     -40.779  19.286  47.997  1.00 37.90           O  
ATOM   1269  CB  ILE B  29     -38.833  19.848  50.570  1.00 39.98           C  
ATOM   1270  CG1 ILE B  29     -38.808  20.460  51.976  1.00 43.57           C  
ATOM   1271  CG2 ILE B  29     -38.527  20.935  49.542  1.00 39.64           C  
ATOM   1272  CD1 ILE B  29     -37.562  21.290  52.305  1.00 40.41           C  
ATOM   1273  N   ARG B  30     -39.780  17.427  48.750  1.00 37.92           N  
ATOM   1274  CA  ARG B  30     -39.803  16.769  47.440  1.00 38.67           C  
ATOM   1275  C   ARG B  30     -41.242  16.652  46.905  1.00 39.29           C  
ATOM   1276  O   ARG B  30     -41.479  16.792  45.705  1.00 38.53           O  
ATOM   1277  CB  ARG B  30     -39.198  15.361  47.532  1.00 39.24           C  
ATOM   1278  CG  ARG B  30     -37.778  15.279  48.078  1.00 42.37           C  
ATOM   1279  CD  ARG B  30     -36.747  15.297  46.964  1.00 45.72           C  
ATOM   1280  NE  ARG B  30     -35.376  15.339  47.476  1.00 47.39           N  
ATOM   1281  CZ  ARG B  30     -34.300  15.518  46.712  1.00 47.58           C  
ATOM   1282  NH1 ARG B  30     -34.439  15.667  45.399  1.00 47.41           N  
ATOM   1283  NH2 ARG B  30     -33.089  15.546  47.256  1.00 46.72           N  
ATOM   1284  N   TYR B  31     -42.185  16.391  47.813  1.00 40.07           N  
ATOM   1285  CA  TYR B  31     -43.601  16.228  47.503  1.00 40.44           C  
ATOM   1286  C   TYR B  31     -44.234  17.567  47.114  1.00 41.13           C  
ATOM   1287  O   TYR B  31     -45.082  17.637  46.223  1.00 41.53           O  
ATOM   1288  CB  TYR B  31     -44.315  15.625  48.723  1.00 42.96           C  
ATOM   1289  CG  TYR B  31     -45.810  15.413  48.569  1.00 46.20           C  
ATOM   1290  CD1 TYR B  31     -46.322  14.470  47.668  1.00 47.20           C  
ATOM   1291  CD2 TYR B  31     -46.714  16.159  49.325  1.00 47.24           C  
ATOM   1292  CE1 TYR B  31     -47.695  14.280  47.526  1.00 47.83           C  
ATOM   1293  CE2 TYR B  31     -48.089  15.979  49.193  1.00 49.15           C  
ATOM   1294  CZ  TYR B  31     -48.575  15.041  48.294  1.00 50.90           C  
ATOM   1295  OH  TYR B  31     -49.944  14.880  48.167  1.00 53.80           O  
ATOM   1296  N   ILE B  32     -43.840  18.638  47.781  1.00 39.73           N  
ATOM   1297  CA  ILE B  32     -44.388  19.926  47.417  1.00 40.63           C  
ATOM   1298  C   ILE B  32     -43.893  20.227  46.003  1.00 40.26           C  
ATOM   1299  O   ILE B  32     -44.680  20.607  45.138  1.00 40.68           O  
ATOM   1300  CB  ILE B  32     -43.944  21.032  48.414  1.00 42.88           C  
ATOM   1301  CG1 ILE B  32     -44.550  20.736  49.791  1.00 42.50           C  
ATOM   1302  CG2 ILE B  32     -44.383  22.416  47.912  1.00 41.26           C  
ATOM   1303  CD1 ILE B  32     -44.101  21.676  50.880  1.00 44.13           C  
ATOM   1304  N   LEU B  33     -42.594  20.033  45.770  1.00 39.36           N  
ATOM   1305  CA  LEU B  33     -41.993  20.256  44.453  1.00 38.79           C  
ATOM   1306  C   LEU B  33     -42.675  19.402  43.382  1.00 40.24           C  
ATOM   1307  O   LEU B  33     -42.954  19.888  42.267  1.00 39.80           O  
ATOM   1308  CB  LEU B  33     -40.496  19.927  44.476  1.00 36.42           C  
ATOM   1309  CG  LEU B  33     -39.576  20.870  45.257  1.00 37.12           C  
ATOM   1310  CD1 LEU B  33     -38.173  20.291  45.281  1.00 34.03           C  
ATOM   1311  CD2 LEU B  33     -39.591  22.275  44.625  1.00 35.28           C  
ATOM   1312  N   ASP B  34     -42.934  18.131  43.713  1.00 40.76           N  
ATOM   1313  CA  ASP B  34     -43.600  17.224  42.777  1.00 41.09           C  
ATOM   1314  C   ASP B  34     -44.977  17.823  42.441  1.00 40.60           C  
ATOM   1315  O   ASP B  34     -45.449  17.714  41.314  1.00 41.60           O  
ATOM   1316  CB  ASP B  34     -43.734  15.810  43.377  1.00 43.00           C  
ATOM   1317  CG  ASP B  34     -42.408  15.013  43.350  1.00 48.37           C  
ATOM   1318  OD1 ASP B  34     -41.437  15.438  42.676  1.00 49.48           O  
ATOM   1319  OD2 ASP B  34     -42.337  13.942  43.999  1.00 50.36           O  
ATOM   1320  N   GLY B  35     -45.606  18.471  43.418  1.00 38.70           N  
ATOM   1321  CA  GLY B  35     -46.883  19.106  43.164  1.00 38.56           C  
ATOM   1322  C   GLY B  35     -46.676  20.277  42.211  1.00 39.42           C  
ATOM   1323  O   GLY B  35     -47.363  20.403  41.192  1.00 39.65           O  
ATOM   1324  N   ILE B  36     -45.712  21.135  42.523  1.00 38.55           N  
ATOM   1325  CA  ILE B  36     -45.437  22.289  41.670  1.00 38.57           C  
ATOM   1326  C   ILE B  36     -45.187  21.859  40.226  1.00 39.52           C  
ATOM   1327  O   ILE B  36     -45.587  22.557  39.296  1.00 38.62           O  
ATOM   1328  CB  ILE B  36     -44.229  23.091  42.191  1.00 37.10           C  
ATOM   1329  CG1 ILE B  36     -44.571  23.705  43.543  1.00 35.39           C  
ATOM   1330  CG2 ILE B  36     -43.891  24.203  41.238  1.00 37.16           C  
ATOM   1331  CD1 ILE B  36     -43.393  23.916  44.414  1.00 35.28           C  
ATOM   1332  N   SER B  37     -44.529  20.719  40.030  1.00 39.74           N  
ATOM   1333  CA  SER B  37     -44.295  20.235  38.669  1.00 41.77           C  
ATOM   1334  C   SER B  37     -45.623  20.000  37.947  1.00 41.86           C  
ATOM   1335  O   SER B  37     -45.780  20.347  36.767  1.00 39.56           O  
ATOM   1336  CB  SER B  37     -43.504  18.931  38.682  1.00 41.90           C  
ATOM   1337  OG  SER B  37     -42.121  19.190  38.826  1.00 48.20           O  
ATOM   1338  N   ALA B  38     -46.572  19.396  38.659  1.00 41.53           N  
ATOM   1339  CA  ALA B  38     -47.879  19.126  38.082  1.00 42.70           C  
ATOM   1340  C   ALA B  38     -48.511  20.438  37.632  1.00 43.78           C  
ATOM   1341  O   ALA B  38     -49.019  20.526  36.510  1.00 44.55           O  
ATOM   1342  CB  ALA B  38     -48.776  18.439  39.095  1.00 42.29           C  
ATOM   1343  N   LEU B  39     -48.466  21.449  38.507  1.00 42.56           N  
ATOM   1344  CA  LEU B  39     -49.038  22.760  38.208  1.00 42.47           C  
ATOM   1345  C   LEU B  39     -48.339  23.458  37.038  1.00 43.39           C  
ATOM   1346  O   LEU B  39     -48.982  24.196  36.293  1.00 42.37           O  
ATOM   1347  CB  LEU B  39     -48.995  23.667  39.448  1.00 42.35           C  
ATOM   1348  CG  LEU B  39     -49.701  23.181  40.720  1.00 43.53           C  
ATOM   1349  CD1 LEU B  39     -49.613  24.247  41.780  1.00 42.07           C  
ATOM   1350  CD2 LEU B  39     -51.158  22.853  40.434  1.00 45.46           C  
ATOM   1351  N   ARG B  40     -47.028  23.242  36.885  1.00 45.73           N  
ATOM   1352  CA  ARG B  40     -46.273  23.855  35.779  1.00 47.84           C  
ATOM   1353  C   ARG B  40     -46.738  23.234  34.468  1.00 49.06           C  
ATOM   1354  O   ARG B  40     -46.955  23.923  33.472  1.00 49.00           O  
ATOM   1355  CB  ARG B  40     -44.752  23.627  35.919  1.00 47.30           C  
ATOM   1356  CG  ARG B  40     -44.001  24.632  36.804  1.00 48.64           C  
ATOM   1357  CD  ARG B  40     -44.185  26.084  36.330  1.00 49.39           C  
ATOM   1358  NE  ARG B  40     -43.322  26.456  35.211  1.00 46.53           N  
ATOM   1359  CZ  ARG B  40     -42.009  26.629  35.318  1.00 46.73           C  
ATOM   1360  NH1 ARG B  40     -41.418  26.462  36.492  1.00 49.12           N  
ATOM   1361  NH2 ARG B  40     -41.287  26.980  34.262  1.00 44.60           N  
ATOM   1362  N   LYS B  41     -46.893  21.917  34.481  1.00 50.64           N  
ATOM   1363  CA  LYS B  41     -47.323  21.208  33.295  1.00 50.90           C  
ATOM   1364  C   LYS B  41     -48.637  21.804  32.785  1.00 49.67           C  
ATOM   1365  O   LYS B  41     -48.758  22.100  31.594  1.00 50.29           O  
ATOM   1366  CB  LYS B  41     -47.480  19.715  33.607  1.00 52.32           C  
ATOM   1367  CG  LYS B  41     -47.729  18.854  32.377  1.00 54.17           C  
ATOM   1368  CD  LYS B  41     -48.288  17.490  32.755  1.00 54.83           C  
ATOM   1369  CE  LYS B  41     -48.658  16.687  31.521  1.00 55.14           C  
ATOM   1370  NZ  LYS B  41     -49.311  15.394  31.879  1.00 56.56           N  
ATOM   1371  N   GLU B  42     -49.611  21.997  33.678  1.00 47.56           N  
ATOM   1372  CA  GLU B  42     -50.894  22.570  33.267  1.00 46.01           C  
ATOM   1373  C   GLU B  42     -50.770  23.999  32.758  1.00 46.79           C  
ATOM   1374  O   GLU B  42     -51.394  24.360  31.771  1.00 47.20           O  
ATOM   1375  CB  GLU B  42     -51.924  22.539  34.400  1.00 42.94           C  
ATOM   1376  CG  GLU B  42     -53.127  23.435  34.132  1.00 40.50           C  
ATOM   1377  CD  GLU B  42     -54.352  23.052  34.936  1.00 43.80           C  
ATOM   1378  OE1 GLU B  42     -54.368  21.953  35.537  1.00 43.61           O  
ATOM   1379  OE2 GLU B  42     -55.318  23.844  34.961  1.00 43.96           O  
ATOM   1380  N   THR B  43     -49.975  24.828  33.416  1.00 47.40           N  
ATOM   1381  CA  THR B  43     -49.847  26.191  32.937  1.00 48.95           C  
ATOM   1382  C   THR B  43     -49.173  26.204  31.570  1.00 50.03           C  
ATOM   1383  O   THR B  43     -49.405  27.103  30.756  1.00 50.79           O  
ATOM   1384  CB  THR B  43     -49.042  27.042  33.901  1.00 47.48           C  
ATOM   1385  OG1 THR B  43     -47.795  26.397  34.161  1.00 49.49           O  
ATOM   1386  CG2 THR B  43     -49.799  27.226  35.194  1.00 47.23           C  
ATOM   1387  N   CYS B  44     -48.345  25.197  31.316  1.00 50.26           N  
ATOM   1388  CA  CYS B  44     -47.649  25.097  30.041  1.00 50.47           C  
ATOM   1389  C   CYS B  44     -48.595  24.597  28.968  1.00 49.11           C  
ATOM   1390  O   CYS B  44     -48.538  25.026  27.819  1.00 48.11           O  
ATOM   1391  CB  CYS B  44     -46.479  24.127  30.157  1.00 53.61           C  
ATOM   1392  SG  CYS B  44     -45.642  23.780  28.576  1.00 58.64           S  
ATOM   1393  N   ASN B  45     -49.467  23.680  29.364  1.00 47.85           N  
ATOM   1394  CA  ASN B  45     -50.427  23.082  28.462  1.00 46.54           C  
ATOM   1395  C   ASN B  45     -51.689  23.916  28.250  1.00 46.89           C  
ATOM   1396  O   ASN B  45     -52.086  24.155  27.115  1.00 48.78           O  
ATOM   1397  CB  ASN B  45     -50.792  21.691  28.973  1.00 45.77           C  
ATOM   1398  CG  ASN B  45     -49.712  20.655  28.697  1.00 47.80           C  
ATOM   1399  OD1 ASN B  45     -48.774  20.900  27.932  1.00 46.45           O  
ATOM   1400  ND2 ASN B  45     -49.852  19.477  29.309  1.00 48.63           N  
ATOM   1401  N   LYS B  46     -52.328  24.345  29.334  1.00 47.14           N  
ATOM   1402  CA  LYS B  46     -53.544  25.156  29.245  1.00 48.19           C  
ATOM   1403  C   LYS B  46     -53.208  26.510  28.623  1.00 49.10           C  
ATOM   1404  O   LYS B  46     -53.776  26.894  27.613  1.00 49.17           O  
ATOM   1405  CB  LYS B  46     -54.149  25.353  30.633  1.00 46.76           C  
ATOM   1406  CG  LYS B  46     -55.250  26.374  30.681  1.00 48.49           C  
ATOM   1407  CD  LYS B  46     -55.342  27.039  32.057  1.00 48.43           C  
ATOM   1408  CE  LYS B  46     -55.831  26.089  33.137  1.00 48.43           C  
ATOM   1409  NZ  LYS B  46     -55.812  26.753  34.468  1.00 47.47           N  
ATOM   1410  N   SER B  47     -52.299  27.244  29.249  1.00 50.49           N  
ATOM   1411  CA  SER B  47     -51.869  28.525  28.710  1.00 52.24           C  
ATOM   1412  C   SER B  47     -50.634  28.124  27.936  1.00 52.20           C  
ATOM   1413  O   SER B  47     -50.383  26.934  27.786  1.00 55.94           O  
ATOM   1414  CB  SER B  47     -51.521  29.482  29.835  1.00 53.05           C  
ATOM   1415  OG  SER B  47     -52.625  29.586  30.722  1.00 57.25           O  
ATOM   1416  N   ASN B  48     -49.848  29.061  27.440  1.00 50.16           N  
ATOM   1417  CA  ASN B  48     -48.674  28.631  26.690  1.00 49.08           C  
ATOM   1418  C   ASN B  48     -47.397  29.096  27.388  1.00 48.72           C  
ATOM   1419  O   ASN B  48     -46.419  29.464  26.752  1.00 47.07           O  
ATOM   1420  CB  ASN B  48     -48.766  29.173  25.257  1.00 49.04           C  
ATOM   1421  CG  ASN B  48     -47.730  28.579  24.336  1.00 48.66           C  
ATOM   1422  OD1 ASN B  48     -47.533  27.362  24.296  1.00 50.83           O  
ATOM   1423  ND2 ASN B  48     -47.069  29.434  23.572  1.00 47.94           N  
ATOM   1424  N   MET B  49     -47.420  29.066  28.714  1.00 50.31           N  
ATOM   1425  CA  MET B  49     -46.283  29.500  29.515  1.00 51.34           C  
ATOM   1426  C   MET B  49     -45.545  28.278  30.041  1.00 52.99           C  
ATOM   1427  O   MET B  49     -46.058  27.535  30.880  1.00 53.63           O  
ATOM   1428  CB  MET B  49     -46.791  30.397  30.641  1.00 50.53           C  
ATOM   1429  CG  MET B  49     -47.396  31.696  30.103  1.00 51.03           C  
ATOM   1430  SD  MET B  49     -48.428  32.610  31.261  1.00 53.24           S  
ATOM   1431  CE  MET B  49     -49.312  33.746  30.140  1.00 51.61           C  
ATOM   1432  N   CYS B  50     -44.331  28.080  29.540  1.00 54.54           N  
ATOM   1433  CA  CYS B  50     -43.543  26.913  29.902  1.00 56.96           C  
ATOM   1434  C   CYS B  50     -42.106  27.171  30.324  1.00 58.03           C  
ATOM   1435  O   CYS B  50     -41.820  27.578  31.437  1.00 57.86           O  
ATOM   1436  CB  CYS B  50     -43.512  25.951  28.710  1.00 58.68           C  
ATOM   1437  SG  CYS B  50     -45.120  25.646  27.909  1.00 60.29           S  
ATOM   1438  N   GLU B  51     -41.218  26.894  29.382  1.00 62.15           N  
ATOM   1439  CA  GLU B  51     -39.772  27.002  29.509  1.00 65.85           C  
ATOM   1440  C   GLU B  51     -39.143  28.076  30.386  1.00 65.98           C  
ATOM   1441  O   GLU B  51     -38.038  27.858  30.883  1.00 69.07           O  
ATOM   1442  CB  GLU B  51     -39.169  27.070  28.101  1.00 70.06           C  
ATOM   1443  CG  GLU B  51     -39.818  28.141  27.205  1.00 75.05           C  
ATOM   1444  CD  GLU B  51     -39.437  28.011  25.733  1.00 76.94           C  
ATOM   1445  OE1 GLU B  51     -38.221  27.901  25.435  1.00 77.00           O  
ATOM   1446  OE2 GLU B  51     -40.358  28.027  24.877  1.00 77.70           O  
ATOM   1447  N   SER B  52     -39.803  29.218  30.577  1.00 63.85           N  
ATOM   1448  CA  SER B  52     -39.240  30.287  31.419  1.00 63.80           C  
ATOM   1449  C   SER B  52     -38.167  31.104  30.692  1.00 64.17           C  
ATOM   1450  O   SER B  52     -37.015  30.685  30.582  1.00 61.77           O  
ATOM   1451  CB  SER B  52     -38.640  29.698  32.706  1.00 62.50           C  
ATOM   1452  OG  SER B  52     -37.935  30.678  33.453  1.00 61.37           O  
ATOM   1453  N   SER B  53     -38.545  32.288  30.219  1.00 65.37           N  
ATOM   1454  CA  SER B  53     -37.620  33.139  29.479  1.00 65.69           C  
ATOM   1455  C   SER B  53     -37.416  34.524  30.082  1.00 65.43           C  
ATOM   1456  O   SER B  53     -38.033  34.871  31.087  1.00 64.64           O  
ATOM   1457  CB  SER B  53     -38.115  33.291  28.043  1.00 67.17           C  
ATOM   1458  OG  SER B  53     -39.384  33.921  28.016  1.00 67.73           O  
ATOM   1459  N   LYS B  54     -36.558  35.316  29.442  1.00 65.73           N  
ATOM   1460  CA  LYS B  54     -36.249  36.668  29.905  1.00 66.02           C  
ATOM   1461  C   LYS B  54     -37.404  37.641  29.705  1.00 64.63           C  
ATOM   1462  O   LYS B  54     -37.431  38.704  30.310  1.00 63.60           O  
ATOM   1463  CB  LYS B  54     -35.009  37.215  29.186  1.00 67.69           C  
ATOM   1464  CG  LYS B  54     -34.576  38.586  29.686  1.00 69.94           C  
ATOM   1465  CD  LYS B  54     -33.563  39.248  28.761  1.00 72.12           C  
ATOM   1466  CE  LYS B  54     -33.201  40.644  29.276  1.00 72.68           C  
ATOM   1467  NZ  LYS B  54     -32.396  41.433  28.301  1.00 73.23           N  
ATOM   1468  N   GLU B  55     -38.352  37.279  28.851  1.00 64.49           N  
ATOM   1469  CA  GLU B  55     -39.500  38.138  28.590  1.00 65.54           C  
ATOM   1470  C   GLU B  55     -40.661  37.890  29.554  1.00 64.27           C  
ATOM   1471  O   GLU B  55     -41.753  38.430  29.377  1.00 65.87           O  
ATOM   1472  CB  GLU B  55     -39.979  37.976  27.140  1.00 68.26           C  
ATOM   1473  CG  GLU B  55     -39.606  36.647  26.483  1.00 74.62           C  
ATOM   1474  CD  GLU B  55     -38.152  36.597  26.008  1.00 77.59           C  
ATOM   1475  OE1 GLU B  55     -37.782  37.398  25.114  1.00 78.50           O  
ATOM   1476  OE2 GLU B  55     -37.379  35.756  26.526  1.00 79.62           O  
ATOM   1477  N   ALA B  56     -40.432  37.068  30.571  1.00 61.51           N  
ATOM   1478  CA  ALA B  56     -41.463  36.803  31.563  1.00 59.30           C  
ATOM   1479  C   ALA B  56     -41.363  37.932  32.590  1.00 58.30           C  
ATOM   1480  O   ALA B  56     -40.412  38.710  32.561  1.00 58.18           O  
ATOM   1481  CB  ALA B  56     -41.214  35.460  32.228  1.00 57.64           C  
ATOM   1482  N   LEU B  57     -42.332  38.032  33.492  1.00 56.97           N  
ATOM   1483  CA  LEU B  57     -42.298  39.080  34.508  1.00 56.72           C  
ATOM   1484  C   LEU B  57     -41.001  39.027  35.278  1.00 57.01           C  
ATOM   1485  O   LEU B  57     -40.524  37.945  35.620  1.00 57.21           O  
ATOM   1486  CB  LEU B  57     -43.428  38.910  35.521  1.00 56.73           C  
ATOM   1487  CG  LEU B  57     -44.864  39.167  35.096  1.00 57.90           C  
ATOM   1488  CD1 LEU B  57     -45.801  38.531  36.123  1.00 56.98           C  
ATOM   1489  CD2 LEU B  57     -45.099  40.670  34.955  1.00 57.27           C  
ATOM   1490  N   ALA B  58     -40.440  40.196  35.565  1.00 57.54           N  
ATOM   1491  CA  ALA B  58     -39.219  40.271  36.346  1.00 58.32           C  
ATOM   1492  C   ALA B  58     -39.645  40.041  37.793  1.00 59.78           C  
ATOM   1493  O   ALA B  58     -40.838  40.017  38.104  1.00 60.46           O  
ATOM   1494  CB  ALA B  58     -38.583  41.636  36.195  1.00 58.59           C  
ATOM   1495  N   GLU B  59     -38.679  39.869  38.685  1.00 61.63           N  
ATOM   1496  CA  GLU B  59     -39.007  39.640  40.087  1.00 62.34           C  
ATOM   1497  C   GLU B  59     -39.483  40.924  40.765  1.00 61.95           C  
ATOM   1498  O   GLU B  59     -39.972  40.888  41.888  1.00 61.30           O  
ATOM   1499  CB  GLU B  59     -37.797  39.038  40.804  1.00 61.77           C  
ATOM   1500  CG  GLU B  59     -37.210  37.870  40.022  1.00 62.97           C  
ATOM   1501  CD  GLU B  59     -36.223  37.044  40.819  1.00 65.36           C  
ATOM   1502  OE1 GLU B  59     -35.349  37.633  41.494  1.00 65.62           O  
ATOM   1503  OE2 GLU B  59     -36.319  35.798  40.758  1.00 66.03           O  
ATOM   1504  N   ASN B  60     -39.338  42.050  40.067  1.00 63.35           N  
ATOM   1505  CA  ASN B  60     -39.782  43.353  40.570  1.00 64.32           C  
ATOM   1506  C   ASN B  60     -41.218  43.213  41.044  1.00 64.38           C  
ATOM   1507  O   ASN B  60     -41.560  43.644  42.143  1.00 64.94           O  
ATOM   1508  CB  ASN B  60     -39.760  44.424  39.465  1.00 64.42           C  
ATOM   1509  CG  ASN B  60     -38.417  45.092  39.316  1.00 64.22           C  
ATOM   1510  OD1 ASN B  60     -37.793  45.471  40.304  1.00 63.12           O  
ATOM   1511  ND2 ASN B  60     -37.968  45.258  38.072  1.00 65.80           N  
ATOM   1512  N   ASN B  61     -42.053  42.627  40.187  1.00 64.01           N  
ATOM   1513  CA  ASN B  61     -43.462  42.409  40.490  1.00 64.48           C  
ATOM   1514  C   ASN B  61     -43.535  41.412  41.634  1.00 64.41           C  
ATOM   1515  O   ASN B  61     -42.674  40.550  41.776  1.00 64.84           O  
ATOM   1516  CB  ASN B  61     -44.202  41.796  39.291  1.00 66.26           C  
ATOM   1517  CG  ASN B  61     -43.823  42.433  37.956  1.00 67.44           C  
ATOM   1518  OD1 ASN B  61     -42.678  42.344  37.510  1.00 65.87           O  
ATOM   1519  ND2 ASN B  61     -44.797  43.069  37.308  1.00 68.76           N  
ATOM   1520  N   LEU B  62     -44.562  41.529  42.455  1.00 64.12           N  
ATOM   1521  CA  LEU B  62     -44.739  40.592  43.550  1.00 63.37           C  
ATOM   1522  C   LEU B  62     -43.642  40.594  44.613  1.00 63.50           C  
ATOM   1523  O   LEU B  62     -43.938  40.576  45.809  1.00 64.92           O  
ATOM   1524  CB  LEU B  62     -44.880  39.186  42.973  1.00 60.90           C  
ATOM   1525  CG  LEU B  62     -45.912  39.105  41.847  1.00 59.31           C  
ATOM   1526  CD1 LEU B  62     -45.872  37.726  41.204  1.00 58.37           C  
ATOM   1527  CD2 LEU B  62     -47.292  39.426  42.408  1.00 57.46           C  
ATOM   1528  N   ASN B  63     -42.383  40.628  44.195  1.00 62.94           N  
ATOM   1529  CA  ASN B  63     -41.290  40.579  45.158  1.00 62.49           C  
ATOM   1530  C   ASN B  63     -41.528  39.385  46.077  1.00 60.45           C  
ATOM   1531  O   ASN B  63     -41.851  39.544  47.253  1.00 61.05           O  
ATOM   1532  CB  ASN B  63     -41.234  41.866  45.993  1.00 66.02           C  
ATOM   1533  CG  ASN B  63     -40.423  42.964  45.324  1.00 68.26           C  
ATOM   1534  OD1 ASN B  63     -39.251  42.767  44.979  1.00 69.35           O  
ATOM   1535  ND2 ASN B  63     -41.039  44.131  45.144  1.00 67.99           N  
ATOM   1536  N   LEU B  64     -41.388  38.186  45.526  1.00 58.29           N  
ATOM   1537  CA  LEU B  64     -41.583  36.957  46.287  1.00 55.77           C  
ATOM   1538  C   LEU B  64     -40.394  36.680  47.205  1.00 53.90           C  
ATOM   1539  O   LEU B  64     -39.299  37.208  47.000  1.00 54.03           O  
ATOM   1540  CB  LEU B  64     -41.778  35.799  45.316  1.00 55.59           C  
ATOM   1541  CG  LEU B  64     -42.981  36.082  44.417  1.00 57.06           C  
ATOM   1542  CD1 LEU B  64     -42.968  35.212  43.165  1.00 55.44           C  
ATOM   1543  CD2 LEU B  64     -44.243  35.864  45.247  1.00 57.28           C  
ATOM   1544  N   PRO B  65     -40.595  35.865  48.246  1.00 51.75           N  
ATOM   1545  CA  PRO B  65     -39.469  35.583  49.136  1.00 51.27           C  
ATOM   1546  C   PRO B  65     -38.345  35.008  48.281  1.00 52.21           C  
ATOM   1547  O   PRO B  65     -38.591  34.164  47.412  1.00 50.99           O  
ATOM   1548  CB  PRO B  65     -40.051  34.567  50.113  1.00 52.06           C  
ATOM   1549  CG  PRO B  65     -41.513  34.952  50.172  1.00 50.80           C  
ATOM   1550  CD  PRO B  65     -41.826  35.209  48.716  1.00 51.24           C  
ATOM   1551  N   LYS B  66     -37.117  35.463  48.522  1.00 51.89           N  
ATOM   1552  CA  LYS B  66     -35.979  35.018  47.729  1.00 50.34           C  
ATOM   1553  C   LYS B  66     -34.712  34.846  48.563  1.00 50.31           C  
ATOM   1554  O   LYS B  66     -34.399  35.681  49.412  1.00 50.88           O  
ATOM   1555  CB  LYS B  66     -35.735  36.051  46.626  1.00 48.97           C  
ATOM   1556  CG  LYS B  66     -34.651  35.725  45.632  1.00 50.15           C  
ATOM   1557  CD  LYS B  66     -34.333  36.966  44.805  1.00 53.10           C  
ATOM   1558  CE  LYS B  66     -33.379  36.670  43.651  1.00 54.31           C  
ATOM   1559  NZ  LYS B  66     -33.962  35.693  42.679  1.00 57.83           N  
ATOM   1560  N   MET B  67     -33.976  33.766  48.317  1.00 49.88           N  
ATOM   1561  CA  MET B  67     -32.727  33.532  49.036  1.00 49.46           C  
ATOM   1562  C   MET B  67     -31.610  34.480  48.579  1.00 48.90           C  
ATOM   1563  O   MET B  67     -31.510  34.832  47.402  1.00 46.64           O  
ATOM   1564  CB  MET B  67     -32.267  32.089  48.857  1.00 50.34           C  
ATOM   1565  CG  MET B  67     -33.195  31.081  49.480  1.00 52.14           C  
ATOM   1566  SD  MET B  67     -33.450  31.423  51.221  1.00 54.34           S  
ATOM   1567  CE  MET B  67     -33.815  29.803  51.830  1.00 52.09           C  
ATOM   1568  N   ALA B  68     -30.778  34.882  49.535  1.00 49.02           N  
ATOM   1569  CA  ALA B  68     -29.656  35.780  49.301  1.00 49.49           C  
ATOM   1570  C   ALA B  68     -28.549  35.371  50.276  1.00 51.77           C  
ATOM   1571  O   ALA B  68     -28.849  34.899  51.378  1.00 49.69           O  
ATOM   1572  CB  ALA B  68     -30.089  37.211  49.556  1.00 46.16           C  
ATOM   1573  N   GLU B  69     -27.283  35.547  49.884  1.00 54.56           N  
ATOM   1574  CA  GLU B  69     -26.158  35.153  50.741  1.00 57.64           C  
ATOM   1575  C   GLU B  69     -26.330  35.609  52.187  1.00 56.65           C  
ATOM   1576  O   GLU B  69     -26.000  34.887  53.128  1.00 54.63           O  
ATOM   1577  CB  GLU B  69     -24.831  35.702  50.208  1.00 62.21           C  
ATOM   1578  CG  GLU B  69     -23.623  35.076  50.912  1.00 69.37           C  
ATOM   1579  CD  GLU B  69     -22.303  35.744  50.574  1.00 73.71           C  
ATOM   1580  OE1 GLU B  69     -22.015  35.918  49.366  1.00 76.83           O  
ATOM   1581  OE2 GLU B  69     -21.549  36.082  51.519  1.00 75.23           O  
ATOM   1582  N   LYS B  70     -26.841  36.821  52.344  1.00 57.16           N  
ATOM   1583  CA  LYS B  70     -27.082  37.412  53.653  1.00 57.81           C  
ATOM   1584  C   LYS B  70     -27.800  36.432  54.575  1.00 56.63           C  
ATOM   1585  O   LYS B  70     -27.433  36.282  55.739  1.00 56.73           O  
ATOM   1586  CB  LYS B  70     -27.934  38.672  53.478  1.00 60.91           C  
ATOM   1587  CG  LYS B  70     -28.386  39.332  54.764  1.00 64.39           C  
ATOM   1588  CD  LYS B  70     -29.473  40.378  54.482  1.00 67.19           C  
ATOM   1589  CE  LYS B  70     -29.899  41.113  55.757  1.00 67.63           C  
ATOM   1590  NZ  LYS B  70     -28.778  41.935  56.312  1.00 66.51           N  
ATOM   1591  N   ASP B  71     -28.819  35.762  54.039  1.00 55.19           N  
ATOM   1592  CA  ASP B  71     -29.627  34.807  54.801  1.00 52.95           C  
ATOM   1593  C   ASP B  71     -28.870  33.601  55.341  1.00 52.14           C  
ATOM   1594  O   ASP B  71     -29.311  32.976  56.309  1.00 52.61           O  
ATOM   1595  CB  ASP B  71     -30.802  34.321  53.951  1.00 52.61           C  
ATOM   1596  CG  ASP B  71     -31.610  35.459  53.381  1.00 54.12           C  
ATOM   1597  OD1 ASP B  71     -32.084  36.298  54.173  1.00 56.68           O  
ATOM   1598  OD2 ASP B  71     -31.772  35.525  52.144  1.00 54.97           O  
ATOM   1599  N   GLY B  72     -27.751  33.264  54.708  1.00 49.68           N  
ATOM   1600  CA  GLY B  72     -26.960  32.137  55.168  1.00 48.72           C  
ATOM   1601  C   GLY B  72     -27.461  30.753  54.787  1.00 48.37           C  
ATOM   1602  O   GLY B  72     -27.186  29.771  55.484  1.00 46.66           O  
ATOM   1603  N   CYS B  73     -28.185  30.661  53.678  1.00 48.24           N  
ATOM   1604  CA  CYS B  73     -28.697  29.373  53.229  1.00 48.48           C  
ATOM   1605  C   CYS B  73     -27.826  28.740  52.161  1.00 47.92           C  
ATOM   1606  O   CYS B  73     -27.996  27.563  51.847  1.00 46.25           O  
ATOM   1607  CB  CYS B  73     -30.110  29.512  52.693  1.00 48.31           C  
ATOM   1608  SG  CYS B  73     -31.390  29.788  53.956  1.00 54.89           S  
ATOM   1609  N   PHE B  74     -26.902  29.522  51.601  1.00 47.58           N  
ATOM   1610  CA  PHE B  74     -25.993  29.009  50.577  1.00 46.66           C  
ATOM   1611  C   PHE B  74     -24.674  28.515  51.161  1.00 48.30           C  
ATOM   1612  O   PHE B  74     -24.342  28.786  52.318  1.00 47.75           O  
ATOM   1613  CB  PHE B  74     -25.661  30.080  49.556  1.00 43.18           C  
ATOM   1614  CG  PHE B  74     -26.853  30.728  48.939  1.00 42.61           C  
ATOM   1615  CD1 PHE B  74     -27.929  29.967  48.502  1.00 42.16           C  
ATOM   1616  CD2 PHE B  74     -26.854  32.102  48.695  1.00 39.70           C  
ATOM   1617  CE1 PHE B  74     -28.988  30.565  47.818  1.00 42.32           C  
ATOM   1618  CE2 PHE B  74     -27.898  32.704  48.016  1.00 38.34           C  
ATOM   1619  CZ  PHE B  74     -28.968  31.938  47.572  1.00 41.16           C  
ATOM   1620  N   GLN B  75     -23.926  27.791  50.334  1.00 50.70           N  
ATOM   1621  CA  GLN B  75     -22.617  27.257  50.697  1.00 52.36           C  
ATOM   1622  C   GLN B  75     -21.778  28.338  51.367  1.00 53.90           C  
ATOM   1623  O   GLN B  75     -21.378  28.201  52.526  1.00 53.70           O  
ATOM   1624  CB  GLN B  75     -21.902  26.780  49.439  1.00 54.64           C  
ATOM   1625  CG  GLN B  75     -20.382  26.811  49.513  1.00 56.00           C  
ATOM   1626  CD  GLN B  75     -19.836  25.594  50.199  1.00 55.26           C  
ATOM   1627  OE1 GLN B  75     -20.326  25.204  51.259  1.00 55.84           O  
ATOM   1628  NE2 GLN B  75     -18.818  24.981  49.604  1.00 54.56           N  
ATOM   1629  N   SER B  76     -21.502  29.408  50.627  1.00 54.07           N  
ATOM   1630  CA  SER B  76     -20.720  30.507  51.173  1.00 55.51           C  
ATOM   1631  C   SER B  76     -21.596  31.279  52.159  1.00 55.94           C  
ATOM   1632  O   SER B  76     -22.733  31.637  51.842  1.00 56.71           O  
ATOM   1633  CB  SER B  76     -20.248  31.448  50.055  1.00 55.67           C  
ATOM   1634  OG  SER B  76     -21.262  32.369  49.687  1.00 57.72           O  
ATOM   1635  N   GLY B  77     -21.065  31.529  53.351  1.00 54.80           N  
ATOM   1636  CA  GLY B  77     -21.815  32.260  54.349  1.00 53.49           C  
ATOM   1637  C   GLY B  77     -22.887  31.414  55.000  1.00 54.59           C  
ATOM   1638  O   GLY B  77     -23.859  31.943  55.541  1.00 55.56           O  
ATOM   1639  N   PHE B  78     -22.723  30.100  54.961  1.00 54.19           N  
ATOM   1640  CA  PHE B  78     -23.716  29.230  55.559  1.00 54.93           C  
ATOM   1641  C   PHE B  78     -23.843  29.488  57.049  1.00 57.32           C  
ATOM   1642  O   PHE B  78     -22.855  29.404  57.786  1.00 58.92           O  
ATOM   1643  CB  PHE B  78     -23.363  27.766  55.354  1.00 52.93           C  
ATOM   1644  CG  PHE B  78     -24.460  26.838  55.754  1.00 51.44           C  
ATOM   1645  CD1 PHE B  78     -25.620  26.751  54.988  1.00 50.45           C  
ATOM   1646  CD2 PHE B  78     -24.359  26.083  56.913  1.00 50.59           C  
ATOM   1647  CE1 PHE B  78     -26.662  25.930  55.369  1.00 50.29           C  
ATOM   1648  CE2 PHE B  78     -25.403  25.251  57.307  1.00 51.71           C  
ATOM   1649  CZ  PHE B  78     -26.559  25.176  56.530  1.00 51.99           C  
ATOM   1650  N   ASN B  79     -25.067  29.789  57.480  1.00 58.38           N  
ATOM   1651  CA  ASN B  79     -25.378  30.063  58.882  1.00 58.57           C  
ATOM   1652  C   ASN B  79     -26.615  29.259  59.274  1.00 59.54           C  
ATOM   1653  O   ASN B  79     -27.744  29.688  59.017  1.00 60.08           O  
ATOM   1654  CB  ASN B  79     -25.683  31.549  59.076  1.00 57.89           C  
ATOM   1655  CG  ASN B  79     -25.663  31.961  60.534  1.00 56.25           C  
ATOM   1656  OD1 ASN B  79     -26.013  31.185  61.420  1.00 51.79           O  
ATOM   1657  ND2 ASN B  79     -25.260  33.200  60.785  1.00 57.77           N  
ATOM   1658  N   GLU B  80     -26.401  28.104  59.898  1.00 59.66           N  
ATOM   1659  CA  GLU B  80     -27.497  27.235  60.320  1.00 60.80           C  
ATOM   1660  C   GLU B  80     -28.705  27.984  60.888  1.00 60.72           C  
ATOM   1661  O   GLU B  80     -29.826  27.829  60.407  1.00 59.49           O  
ATOM   1662  CB  GLU B  80     -26.980  26.230  61.350  1.00 61.74           C  
ATOM   1663  CG  GLU B  80     -28.022  25.279  61.902  1.00 63.79           C  
ATOM   1664  CD  GLU B  80     -27.388  24.062  62.566  1.00 67.56           C  
ATOM   1665  OE1 GLU B  80     -26.932  23.153  61.836  1.00 67.60           O  
ATOM   1666  OE2 GLU B  80     -27.329  24.012  63.818  1.00 70.23           O  
ATOM   1667  N   GLU B  81     -28.464  28.806  61.904  1.00 61.15           N  
ATOM   1668  CA  GLU B  81     -29.526  29.564  62.556  1.00 60.66           C  
ATOM   1669  C   GLU B  81     -30.260  30.565  61.682  1.00 59.56           C  
ATOM   1670  O   GLU B  81     -31.474  30.474  61.492  1.00 59.98           O  
ATOM   1671  CB  GLU B  81     -28.975  30.306  63.767  1.00 62.44           C  
ATOM   1672  CG  GLU B  81     -28.987  29.508  65.059  1.00 66.61           C  
ATOM   1673  CD  GLU B  81     -28.721  30.395  66.268  1.00 69.09           C  
ATOM   1674  OE1 GLU B  81     -28.366  31.582  66.070  1.00 68.86           O  
ATOM   1675  OE2 GLU B  81     -28.865  29.909  67.411  1.00 69.82           O  
ATOM   1676  N   THR B  82     -29.526  31.546  61.181  1.00 57.06           N  
ATOM   1677  CA  THR B  82     -30.118  32.574  60.350  1.00 55.11           C  
ATOM   1678  C   THR B  82     -30.954  31.976  59.217  1.00 54.67           C  
ATOM   1679  O   THR B  82     -32.120  32.328  59.033  1.00 53.74           O  
ATOM   1680  CB  THR B  82     -29.023  33.447  59.776  1.00 54.83           C  
ATOM   1681  OG1 THR B  82     -28.104  33.762  60.825  1.00 54.19           O  
ATOM   1682  CG2 THR B  82     -29.600  34.732  59.204  1.00 54.58           C  
ATOM   1683  N   CYS B  83     -30.351  31.059  58.468  1.00 53.65           N  
ATOM   1684  CA  CYS B  83     -31.047  30.424  57.369  1.00 52.05           C  
ATOM   1685  C   CYS B  83     -32.376  29.827  57.833  1.00 50.53           C  
ATOM   1686  O   CYS B  83     -33.420  30.158  57.273  1.00 49.06           O  
ATOM   1687  CB  CYS B  83     -30.163  29.343  56.713  1.00 53.09           C  
ATOM   1688  SG  CYS B  83     -31.038  28.405  55.414  1.00 51.37           S  
ATOM   1689  N   LEU B  84     -32.347  28.967  58.853  1.00 49.19           N  
ATOM   1690  CA  LEU B  84     -33.582  28.344  59.351  1.00 49.39           C  
ATOM   1691  C   LEU B  84     -34.692  29.375  59.620  1.00 49.96           C  
ATOM   1692  O   LEU B  84     -35.877  29.130  59.351  1.00 49.71           O  
ATOM   1693  CB  LEU B  84     -33.313  27.533  60.616  1.00 48.62           C  
ATOM   1694  CG  LEU B  84     -34.563  26.869  61.200  1.00 50.03           C  
ATOM   1695  CD1 LEU B  84     -35.190  25.936  60.171  1.00 50.59           C  
ATOM   1696  CD2 LEU B  84     -34.190  26.099  62.453  1.00 50.40           C  
ATOM   1697  N   VAL B  85     -34.306  30.533  60.144  1.00 49.21           N  
ATOM   1698  CA  VAL B  85     -35.266  31.593  60.398  1.00 47.10           C  
ATOM   1699  C   VAL B  85     -35.780  32.111  59.058  1.00 46.92           C  
ATOM   1700  O   VAL B  85     -36.977  32.381  58.906  1.00 47.10           O  
ATOM   1701  CB  VAL B  85     -34.625  32.760  61.197  1.00 44.89           C  
ATOM   1702  CG1 VAL B  85     -35.383  34.062  60.952  1.00 41.32           C  
ATOM   1703  CG2 VAL B  85     -34.635  32.420  62.674  1.00 42.97           C  
ATOM   1704  N   LYS B  86     -34.875  32.227  58.088  1.00 45.79           N  
ATOM   1705  CA  LYS B  86     -35.230  32.727  56.765  1.00 44.94           C  
ATOM   1706  C   LYS B  86     -36.239  31.841  56.045  1.00 45.21           C  
ATOM   1707  O   LYS B  86     -37.210  32.339  55.479  1.00 46.14           O  
ATOM   1708  CB  LYS B  86     -33.982  32.872  55.892  1.00 43.22           C  
ATOM   1709  CG  LYS B  86     -34.277  33.475  54.533  1.00 42.94           C  
ATOM   1710  CD  LYS B  86     -34.822  34.886  54.676  1.00 44.49           C  
ATOM   1711  CE  LYS B  86     -35.778  35.236  53.552  1.00 43.34           C  
ATOM   1712  NZ  LYS B  86     -35.101  35.193  52.242  1.00 44.44           N  
ATOM   1713  N   ILE B  87     -36.009  30.532  56.075  1.00 44.60           N  
ATOM   1714  CA  ILE B  87     -36.886  29.568  55.417  1.00 45.00           C  
ATOM   1715  C   ILE B  87     -38.325  29.641  55.932  1.00 46.91           C  
ATOM   1716  O   ILE B  87     -39.272  29.808  55.153  1.00 46.98           O  
ATOM   1717  CB  ILE B  87     -36.367  28.128  55.617  1.00 44.44           C  
ATOM   1718  CG1 ILE B  87     -34.981  27.978  54.973  1.00 43.39           C  
ATOM   1719  CG2 ILE B  87     -37.359  27.133  55.041  1.00 42.00           C  
ATOM   1720  CD1 ILE B  87     -34.325  26.641  55.229  1.00 42.00           C  
ATOM   1721  N   ILE B  88     -38.485  29.498  57.244  1.00 47.80           N  
ATOM   1722  CA  ILE B  88     -39.798  29.553  57.867  1.00 47.06           C  
ATOM   1723  C   ILE B  88     -40.473  30.873  57.515  1.00 47.26           C  
ATOM   1724  O   ILE B  88     -41.589  30.892  56.980  1.00 46.52           O  
ATOM   1725  CB  ILE B  88     -39.670  29.441  59.386  1.00 48.28           C  
ATOM   1726  CG1 ILE B  88     -39.025  28.099  59.730  1.00 48.72           C  
ATOM   1727  CG2 ILE B  88     -41.032  29.612  60.036  1.00 48.28           C  
ATOM   1728  CD1 ILE B  88     -38.776  27.869  61.199  1.00 51.04           C  
ATOM   1729  N   THR B  89     -39.782  31.974  57.806  1.00 46.16           N  
ATOM   1730  CA  THR B  89     -40.296  33.310  57.518  1.00 46.08           C  
ATOM   1731  C   THR B  89     -40.787  33.403  56.074  1.00 46.72           C  
ATOM   1732  O   THR B  89     -41.846  33.981  55.809  1.00 48.61           O  
ATOM   1733  CB  THR B  89     -39.204  34.370  57.770  1.00 46.55           C  
ATOM   1734  OG1 THR B  89     -38.875  34.363  59.164  1.00 52.52           O  
ATOM   1735  CG2 THR B  89     -39.663  35.765  57.376  1.00 43.48           C  
ATOM   1736  N   GLY B  90     -40.027  32.815  55.151  1.00 44.13           N  
ATOM   1737  CA  GLY B  90     -40.393  32.853  53.749  1.00 42.21           C  
ATOM   1738  C   GLY B  90     -41.633  32.043  53.414  1.00 42.20           C  
ATOM   1739  O   GLY B  90     -42.547  32.554  52.765  1.00 39.77           O  
ATOM   1740  N   LEU B  91     -41.658  30.778  53.836  1.00 40.74           N  
ATOM   1741  CA  LEU B  91     -42.802  29.915  53.582  1.00 39.66           C  
ATOM   1742  C   LEU B  91     -44.051  30.605  54.099  1.00 39.68           C  
ATOM   1743  O   LEU B  91     -45.104  30.534  53.475  1.00 39.83           O  
ATOM   1744  CB  LEU B  91     -42.628  28.564  54.277  1.00 38.01           C  
ATOM   1745  CG  LEU B  91     -41.396  27.798  53.810  1.00 40.60           C  
ATOM   1746  CD1 LEU B  91     -41.317  26.439  54.501  1.00 38.85           C  
ATOM   1747  CD2 LEU B  91     -41.463  27.636  52.285  1.00 39.04           C  
ATOM   1748  N   LEU B  92     -43.930  31.281  55.240  1.00 40.12           N  
ATOM   1749  CA  LEU B  92     -45.063  31.999  55.808  1.00 40.99           C  
ATOM   1750  C   LEU B  92     -45.502  33.154  54.889  1.00 40.83           C  
ATOM   1751  O   LEU B  92     -46.693  33.412  54.752  1.00 40.97           O  
ATOM   1752  CB  LEU B  92     -44.719  32.510  57.217  1.00 40.89           C  
ATOM   1753  CG  LEU B  92     -44.628  31.441  58.326  1.00 41.35           C  
ATOM   1754  CD1 LEU B  92     -44.082  32.071  59.591  1.00 41.50           C  
ATOM   1755  CD2 LEU B  92     -45.985  30.807  58.596  1.00 38.81           C  
ATOM   1756  N   GLU B  93     -44.552  33.837  54.254  1.00 41.25           N  
ATOM   1757  CA  GLU B  93     -44.888  34.927  53.334  1.00 44.20           C  
ATOM   1758  C   GLU B  93     -45.391  34.382  51.976  1.00 42.89           C  
ATOM   1759  O   GLU B  93     -45.922  35.122  51.155  1.00 41.63           O  
ATOM   1760  CB  GLU B  93     -43.663  35.821  53.092  1.00 47.82           C  
ATOM   1761  CG  GLU B  93     -42.829  36.107  54.341  1.00 56.06           C  
ATOM   1762  CD  GLU B  93     -41.596  36.993  54.072  1.00 59.39           C  
ATOM   1763  OE1 GLU B  93     -41.010  36.908  52.959  1.00 59.58           O  
ATOM   1764  OE2 GLU B  93     -41.208  37.762  54.991  1.00 58.99           O  
ATOM   1765  N   PHE B  94     -45.221  33.083  51.750  1.00 42.74           N  
ATOM   1766  CA  PHE B  94     -45.635  32.445  50.502  1.00 43.09           C  
ATOM   1767  C   PHE B  94     -47.045  31.858  50.540  1.00 43.55           C  
ATOM   1768  O   PHE B  94     -47.642  31.608  49.494  1.00 43.73           O  
ATOM   1769  CB  PHE B  94     -44.657  31.316  50.132  1.00 41.79           C  
ATOM   1770  CG  PHE B  94     -43.710  31.650  48.995  1.00 37.95           C  
ATOM   1771  CD1 PHE B  94     -44.196  31.977  47.730  1.00 35.34           C  
ATOM   1772  CD2 PHE B  94     -42.331  31.577  49.183  1.00 35.01           C  
ATOM   1773  CE1 PHE B  94     -43.320  32.226  46.666  1.00 35.90           C  
ATOM   1774  CE2 PHE B  94     -41.441  31.824  48.122  1.00 35.64           C  
ATOM   1775  CZ  PHE B  94     -41.939  32.147  46.860  1.00 34.27           C  
ATOM   1776  N   GLU B  95     -47.580  31.637  51.735  1.00 44.17           N  
ATOM   1777  CA  GLU B  95     -48.908  31.044  51.852  1.00 43.23           C  
ATOM   1778  C   GLU B  95     -50.010  31.834  51.166  1.00 40.49           C  
ATOM   1779  O   GLU B  95     -50.873  31.252  50.531  1.00 39.32           O  
ATOM   1780  CB  GLU B  95     -49.248  30.808  53.321  1.00 43.81           C  
ATOM   1781  CG  GLU B  95     -48.219  29.922  53.999  1.00 48.38           C  
ATOM   1782  CD  GLU B  95     -48.679  29.382  55.343  1.00 53.53           C  
ATOM   1783  OE1 GLU B  95     -48.671  30.163  56.334  1.00 53.85           O  
ATOM   1784  OE2 GLU B  95     -49.050  28.178  55.395  1.00 53.40           O  
ATOM   1785  N   VAL B  96     -49.989  33.154  51.280  1.00 38.67           N  
ATOM   1786  CA  VAL B  96     -51.020  33.949  50.620  1.00 38.92           C  
ATOM   1787  C   VAL B  96     -50.975  33.677  49.099  1.00 38.80           C  
ATOM   1788  O   VAL B  96     -52.006  33.623  48.420  1.00 37.18           O  
ATOM   1789  CB  VAL B  96     -50.827  35.476  50.894  1.00 38.39           C  
ATOM   1790  CG1 VAL B  96     -49.604  36.021  50.135  1.00 38.51           C  
ATOM   1791  CG2 VAL B  96     -52.071  36.228  50.499  1.00 37.99           C  
ATOM   1792  N   TYR B  97     -49.768  33.495  48.576  1.00 38.78           N  
ATOM   1793  CA  TYR B  97     -49.589  33.223  47.161  1.00 37.35           C  
ATOM   1794  C   TYR B  97     -50.056  31.800  46.822  1.00 37.18           C  
ATOM   1795  O   TYR B  97     -50.480  31.534  45.701  1.00 36.25           O  
ATOM   1796  CB  TYR B  97     -48.128  33.450  46.775  1.00 36.24           C  
ATOM   1797  CG  TYR B  97     -47.707  34.902  46.894  1.00 36.23           C  
ATOM   1798  CD1 TYR B  97     -48.218  35.863  46.024  1.00 35.44           C  
ATOM   1799  CD2 TYR B  97     -46.795  35.317  47.873  1.00 36.08           C  
ATOM   1800  CE1 TYR B  97     -47.837  37.198  46.112  1.00 32.83           C  
ATOM   1801  CE2 TYR B  97     -46.405  36.660  47.972  1.00 33.64           C  
ATOM   1802  CZ  TYR B  97     -46.931  37.595  47.084  1.00 35.60           C  
ATOM   1803  OH  TYR B  97     -46.552  38.931  47.156  1.00 37.12           O  
ATOM   1804  N   LEU B  98     -49.997  30.887  47.784  1.00 36.95           N  
ATOM   1805  CA  LEU B  98     -50.479  29.542  47.523  1.00 39.77           C  
ATOM   1806  C   LEU B  98     -51.999  29.614  47.566  1.00 42.14           C  
ATOM   1807  O   LEU B  98     -52.692  28.868  46.876  1.00 42.74           O  
ATOM   1808  CB  LEU B  98     -49.997  28.546  48.579  1.00 39.65           C  
ATOM   1809  CG  LEU B  98     -48.511  28.186  48.713  1.00 41.23           C  
ATOM   1810  CD1 LEU B  98     -48.458  26.749  49.249  1.00 40.61           C  
ATOM   1811  CD2 LEU B  98     -47.757  28.279  47.371  1.00 38.59           C  
ATOM   1812  N   GLU B  99     -52.515  30.519  48.393  1.00 44.78           N  
ATOM   1813  CA  GLU B  99     -53.957  30.709  48.515  1.00 46.32           C  
ATOM   1814  C   GLU B  99     -54.484  31.183  47.162  1.00 46.19           C  
ATOM   1815  O   GLU B  99     -55.519  30.729  46.689  1.00 45.39           O  
ATOM   1816  CB  GLU B  99     -54.259  31.747  49.591  1.00 46.26           C  
ATOM   1817  CG  GLU B  99     -55.699  32.226  49.612  1.00 51.31           C  
ATOM   1818  CD  GLU B  99     -56.706  31.082  49.667  1.00 55.52           C  
ATOM   1819  OE1 GLU B  99     -56.427  30.082  50.373  1.00 57.59           O  
ATOM   1820  OE2 GLU B  99     -57.780  31.188  49.016  1.00 55.51           O  
ATOM   1821  N   TYR B 100     -53.743  32.099  46.550  1.00 47.22           N  
ATOM   1822  CA  TYR B 100     -54.078  32.646  45.245  1.00 48.30           C  
ATOM   1823  C   TYR B 100     -54.167  31.557  44.166  1.00 49.95           C  
ATOM   1824  O   TYR B 100     -54.957  31.679  43.226  1.00 51.46           O  
ATOM   1825  CB  TYR B 100     -53.016  33.663  44.839  1.00 47.80           C  
ATOM   1826  CG  TYR B 100     -53.089  34.095  43.399  1.00 46.66           C  
ATOM   1827  CD1 TYR B 100     -54.052  35.005  42.980  1.00 48.28           C  
ATOM   1828  CD2 TYR B 100     -52.217  33.570  42.450  1.00 46.38           C  
ATOM   1829  CE1 TYR B 100     -54.153  35.385  41.650  1.00 49.82           C  
ATOM   1830  CE2 TYR B 100     -52.305  33.938  41.112  1.00 49.43           C  
ATOM   1831  CZ  TYR B 100     -53.284  34.848  40.715  1.00 50.74           C  
ATOM   1832  OH  TYR B 100     -53.422  35.206  39.390  1.00 51.18           O  
ATOM   1833  N   LEU B 101     -53.359  30.501  44.300  1.00 49.61           N  
ATOM   1834  CA  LEU B 101     -53.333  29.405  43.322  1.00 48.71           C  
ATOM   1835  C   LEU B 101     -54.550  28.479  43.353  1.00 49.16           C  
ATOM   1836  O   LEU B 101     -54.794  27.740  42.402  1.00 49.86           O  
ATOM   1837  CB  LEU B 101     -52.069  28.553  43.503  1.00 45.91           C  
ATOM   1838  CG  LEU B 101     -50.708  29.232  43.342  1.00 45.95           C  
ATOM   1839  CD1 LEU B 101     -49.618  28.272  43.792  1.00 46.65           C  
ATOM   1840  CD2 LEU B 101     -50.490  29.657  41.904  1.00 43.07           C  
ATOM   1841  N   GLN B 102     -55.313  28.515  44.436  1.00 49.10           N  
ATOM   1842  CA  GLN B 102     -56.472  27.647  44.554  1.00 49.40           C  
ATOM   1843  C   GLN B 102     -57.539  27.940  43.503  1.00 50.52           C  
ATOM   1844  O   GLN B 102     -57.756  29.088  43.125  1.00 50.66           O  
ATOM   1845  CB  GLN B 102     -57.066  27.768  45.954  1.00 48.36           C  
ATOM   1846  CG  GLN B 102     -56.085  27.461  47.074  1.00 47.36           C  
ATOM   1847  CD  GLN B 102     -55.342  26.152  46.851  1.00 49.20           C  
ATOM   1848  OE1 GLN B 102     -55.944  25.127  46.526  1.00 48.63           O  
ATOM   1849  NE2 GLN B 102     -54.026  26.180  47.031  1.00 49.22           N  
ATOM   1850  N   ASN B 103     -58.180  26.880  43.019  1.00 52.26           N  
ATOM   1851  CA  ASN B 103     -59.244  26.988  42.025  1.00 54.33           C  
ATOM   1852  C   ASN B 103     -58.792  27.513  40.655  1.00 56.32           C  
ATOM   1853  O   ASN B 103     -59.624  27.751  39.774  1.00 54.58           O  
ATOM   1854  CB  ASN B 103     -60.375  27.861  42.582  1.00 54.22           C  
ATOM   1855  CG  ASN B 103     -60.976  27.290  43.863  1.00 55.86           C  
ATOM   1856  OD1 ASN B 103     -61.288  28.028  44.791  1.00 56.68           O  
ATOM   1857  ND2 ASN B 103     -61.142  25.971  43.914  1.00 55.56           N  
ATOM   1858  N   ARG B 104     -57.483  27.689  40.473  1.00 57.31           N  
ATOM   1859  CA  ARG B 104     -56.950  28.163  39.194  1.00 58.44           C  
ATOM   1860  C   ARG B 104     -56.518  27.020  38.267  1.00 57.89           C  
ATOM   1861  O   ARG B 104     -56.076  27.255  37.140  1.00 56.91           O  
ATOM   1862  CB  ARG B 104     -55.755  29.089  39.415  1.00 59.08           C  
ATOM   1863  CG  ARG B 104     -56.142  30.469  39.827  1.00 61.47           C  
ATOM   1864  CD  ARG B 104     -54.980  31.417  39.681  1.00 62.61           C  
ATOM   1865  NE  ARG B 104     -55.428  32.713  39.180  1.00 64.71           N  
ATOM   1866  CZ  ARG B 104     -56.284  33.504  39.818  1.00 64.99           C  
ATOM   1867  NH1 ARG B 104     -56.786  33.136  40.992  1.00 64.02           N  
ATOM   1868  NH2 ARG B 104     -56.651  34.656  39.272  1.00 66.14           N  
ATOM   1869  N   PHE B 105     -56.653  25.790  38.742  1.00 56.63           N  
ATOM   1870  CA  PHE B 105     -56.259  24.642  37.953  1.00 56.70           C  
ATOM   1871  C   PHE B 105     -57.439  23.715  37.721  1.00 58.78           C  
ATOM   1872  O   PHE B 105     -58.195  23.402  38.650  1.00 60.15           O  
ATOM   1873  CB  PHE B 105     -55.118  23.934  38.667  1.00 54.62           C  
ATOM   1874  CG  PHE B 105     -53.873  24.767  38.762  1.00 54.21           C  
ATOM   1875  CD1 PHE B 105     -52.919  24.735  37.747  1.00 53.42           C  
ATOM   1876  CD2 PHE B 105     -53.674  25.623  39.841  1.00 53.08           C  
ATOM   1877  CE1 PHE B 105     -51.784  25.546  37.807  1.00 53.07           C  
ATOM   1878  CE2 PHE B 105     -52.551  26.435  39.911  1.00 53.04           C  
ATOM   1879  CZ  PHE B 105     -51.601  26.399  38.891  1.00 52.83           C  
ATOM   1880  N   GLU B 106     -57.605  23.274  36.477  1.00 59.74           N  
ATOM   1881  CA  GLU B 106     -58.735  22.414  36.151  1.00 60.46           C  
ATOM   1882  C   GLU B 106     -58.404  20.947  35.873  1.00 60.94           C  
ATOM   1883  O   GLU B 106     -59.287  20.173  35.516  1.00 61.99           O  
ATOM   1884  CB  GLU B 106     -59.529  23.014  34.981  1.00 58.25           C  
ATOM   1885  CG  GLU B 106     -58.767  23.103  33.675  1.00 58.80           C  
ATOM   1886  CD  GLU B 106     -59.592  23.701  32.539  1.00 59.76           C  
ATOM   1887  OE1 GLU B 106     -59.805  24.938  32.530  1.00 57.21           O  
ATOM   1888  OE2 GLU B 106     -60.030  22.923  31.655  1.00 59.22           O  
ATOM   1889  N   SER B 107     -57.140  20.562  36.025  1.00 61.15           N  
ATOM   1890  CA  SER B 107     -56.752  19.167  35.828  1.00 61.54           C  
ATOM   1891  C   SER B 107     -55.809  18.795  36.965  1.00 63.45           C  
ATOM   1892  O   SER B 107     -55.564  17.617  37.240  1.00 64.36           O  
ATOM   1893  CB  SER B 107     -56.056  18.962  34.470  1.00 60.40           C  
ATOM   1894  OG  SER B 107     -54.681  19.306  34.498  1.00 57.14           O  
ATOM   1895  N   SER B 108     -55.303  19.826  37.635  1.00 65.36           N  
ATOM   1896  CA  SER B 108     -54.363  19.675  38.738  1.00 66.63           C  
ATOM   1897  C   SER B 108     -54.903  20.277  40.029  1.00 68.13           C  
ATOM   1898  O   SER B 108     -54.145  20.473  40.981  1.00 68.25           O  
ATOM   1899  CB  SER B 108     -53.041  20.370  38.390  1.00 66.94           C  
ATOM   1900  OG  SER B 108     -52.435  19.812  37.235  1.00 68.38           O  
ATOM   1901  N   GLU B 109     -56.203  20.568  40.067  1.00 69.37           N  
ATOM   1902  CA  GLU B 109     -56.798  21.173  41.259  1.00 71.02           C  
ATOM   1903  C   GLU B 109     -56.415  20.440  42.542  1.00 69.69           C  
ATOM   1904  O   GLU B 109     -56.305  21.061  43.601  1.00 68.99           O  
ATOM   1905  CB  GLU B 109     -58.331  21.252  41.142  1.00 74.28           C  
ATOM   1906  CG  GLU B 109     -59.057  19.907  41.084  1.00 79.57           C  
ATOM   1907  CD  GLU B 109     -59.825  19.702  39.773  1.00 82.09           C  
ATOM   1908  OE1 GLU B 109     -59.179  19.708  38.698  1.00 82.52           O  
ATOM   1909  OE2 GLU B 109     -61.070  19.536  39.822  1.00 81.25           O  
ATOM   1910  N   GLU B 110     -56.196  19.131  42.448  1.00 67.95           N  
ATOM   1911  CA  GLU B 110     -55.829  18.360  43.626  1.00 66.80           C  
ATOM   1912  C   GLU B 110     -54.404  18.655  44.077  1.00 64.26           C  
ATOM   1913  O   GLU B 110     -54.140  18.741  45.274  1.00 63.65           O  
ATOM   1914  CB  GLU B 110     -55.990  16.856  43.371  1.00 70.22           C  
ATOM   1915  CG  GLU B 110     -55.620  15.970  44.578  1.00 75.41           C  
ATOM   1916  CD  GLU B 110     -56.444  16.280  45.837  1.00 78.91           C  
ATOM   1917  OE1 GLU B 110     -57.688  16.128  45.787  1.00 80.12           O  
ATOM   1918  OE2 GLU B 110     -55.851  16.671  46.875  1.00 78.99           O  
ATOM   1919  N   GLN B 111     -53.480  18.802  43.133  1.00 61.41           N  
ATOM   1920  CA  GLN B 111     -52.104  19.088  43.512  1.00 58.32           C  
ATOM   1921  C   GLN B 111     -52.023  20.512  44.019  1.00 55.93           C  
ATOM   1922  O   GLN B 111     -51.125  20.853  44.788  1.00 56.01           O  
ATOM   1923  CB  GLN B 111     -51.133  18.890  42.339  1.00 59.49           C  
ATOM   1924  CG  GLN B 111     -50.849  17.428  41.992  1.00 60.95           C  
ATOM   1925  CD  GLN B 111     -51.933  16.796  41.120  1.00 62.67           C  
ATOM   1926  OE1 GLN B 111     -53.127  16.880  41.418  1.00 63.26           O  
ATOM   1927  NE2 GLN B 111     -51.513  16.153  40.038  1.00 63.99           N  
ATOM   1928  N   ALA B 112     -52.969  21.346  43.602  1.00 53.58           N  
ATOM   1929  CA  ALA B 112     -52.980  22.731  44.054  1.00 50.53           C  
ATOM   1930  C   ALA B 112     -53.303  22.743  45.537  1.00 49.38           C  
ATOM   1931  O   ALA B 112     -52.624  23.399  46.320  1.00 49.75           O  
ATOM   1932  CB  ALA B 112     -54.001  23.529  43.283  1.00 49.09           C  
ATOM   1933  N   ARG B 113     -54.336  22.005  45.930  1.00 49.01           N  
ATOM   1934  CA  ARG B 113     -54.706  21.943  47.337  1.00 49.73           C  
ATOM   1935  C   ARG B 113     -53.617  21.218  48.111  1.00 47.08           C  
ATOM   1936  O   ARG B 113     -53.390  21.493  49.279  1.00 47.93           O  
ATOM   1937  CB  ARG B 113     -56.036  21.211  47.524  1.00 53.28           C  
ATOM   1938  CG  ARG B 113     -57.255  21.954  47.002  1.00 60.63           C  
ATOM   1939  CD  ARG B 113     -58.539  21.182  47.332  1.00 67.11           C  
ATOM   1940  NE  ARG B 113     -58.528  19.817  46.796  1.00 72.15           N  
ATOM   1941  CZ  ARG B 113     -58.959  19.476  45.581  1.00 74.65           C  
ATOM   1942  NH1 ARG B 113     -59.451  20.395  44.754  1.00 76.80           N  
ATOM   1943  NH2 ARG B 113     -58.893  18.211  45.188  1.00 74.77           N  
ATOM   1944  N   ALA B 114     -52.945  20.290  47.448  1.00 45.31           N  
ATOM   1945  CA  ALA B 114     -51.880  19.521  48.068  1.00 44.50           C  
ATOM   1946  C   ALA B 114     -50.681  20.412  48.378  1.00 45.69           C  
ATOM   1947  O   ALA B 114     -50.094  20.346  49.465  1.00 46.62           O  
ATOM   1948  CB  ALA B 114     -51.464  18.385  47.147  1.00 42.10           C  
ATOM   1949  N   VAL B 115     -50.315  21.257  47.424  1.00 45.73           N  
ATOM   1950  CA  VAL B 115     -49.180  22.129  47.633  1.00 44.49           C  
ATOM   1951  C   VAL B 115     -49.456  23.086  48.773  1.00 45.53           C  
ATOM   1952  O   VAL B 115     -48.541  23.464  49.495  1.00 47.95           O  
ATOM   1953  CB  VAL B 115     -48.832  22.910  46.358  1.00 41.96           C  
ATOM   1954  CG1 VAL B 115     -47.843  24.000  46.671  1.00 41.53           C  
ATOM   1955  CG2 VAL B 115     -48.233  21.971  45.337  1.00 42.12           C  
ATOM   1956  N   GLN B 116     -50.711  23.475  48.952  1.00 45.29           N  
ATOM   1957  CA  GLN B 116     -51.040  24.397  50.034  1.00 46.53           C  
ATOM   1958  C   GLN B 116     -51.045  23.695  51.387  1.00 48.37           C  
ATOM   1959  O   GLN B 116     -50.497  24.212  52.366  1.00 49.27           O  
ATOM   1960  CB  GLN B 116     -52.400  25.034  49.793  1.00 45.08           C  
ATOM   1961  CG  GLN B 116     -52.808  26.002  50.873  1.00 42.44           C  
ATOM   1962  CD  GLN B 116     -54.147  26.633  50.578  1.00 42.05           C  
ATOM   1963  OE1 GLN B 116     -55.049  25.969  50.073  1.00 40.83           O  
ATOM   1964  NE2 GLN B 116     -54.291  27.915  50.901  1.00 40.26           N  
ATOM   1965  N   MET B 117     -51.672  22.520  51.436  1.00 49.58           N  
ATOM   1966  CA  MET B 117     -51.747  21.740  52.659  1.00 50.16           C  
ATOM   1967  C   MET B 117     -50.341  21.393  53.121  1.00 48.27           C  
ATOM   1968  O   MET B 117     -49.930  21.784  54.210  1.00 47.20           O  
ATOM   1969  CB  MET B 117     -52.535  20.455  52.426  1.00 55.97           C  
ATOM   1970  CG  MET B 117     -54.031  20.638  52.162  1.00 63.70           C  
ATOM   1971  SD  MET B 117     -54.925  19.019  51.966  1.00 72.93           S  
ATOM   1972  CE  MET B 117     -54.837  18.735  50.121  1.00 68.19           C  
ATOM   1973  N   SER B 118     -49.605  20.667  52.278  1.00 45.85           N  
ATOM   1974  CA  SER B 118     -48.243  20.260  52.595  1.00 42.72           C  
ATOM   1975  C   SER B 118     -47.366  21.409  53.081  1.00 42.67           C  
ATOM   1976  O   SER B 118     -46.540  21.211  53.972  1.00 44.27           O  
ATOM   1977  CB  SER B 118     -47.584  19.613  51.386  1.00 41.72           C  
ATOM   1978  OG  SER B 118     -48.200  18.389  51.071  1.00 40.68           O  
ATOM   1979  N   THR B 119     -47.527  22.604  52.513  1.00 38.71           N  
ATOM   1980  CA  THR B 119     -46.705  23.717  52.964  1.00 37.91           C  
ATOM   1981  C   THR B 119     -47.013  24.057  54.421  1.00 41.31           C  
ATOM   1982  O   THR B 119     -46.098  24.321  55.212  1.00 40.54           O  
ATOM   1983  CB  THR B 119     -46.902  24.971  52.101  1.00 34.79           C  
ATOM   1984  OG1 THR B 119     -46.399  24.729  50.781  1.00 32.26           O  
ATOM   1985  CG2 THR B 119     -46.148  26.133  52.692  1.00 31.33           C  
ATOM   1986  N   LYS B 120     -48.303  24.056  54.768  1.00 44.14           N  
ATOM   1987  CA  LYS B 120     -48.736  24.338  56.136  1.00 43.50           C  
ATOM   1988  C   LYS B 120     -48.020  23.340  57.033  1.00 43.77           C  
ATOM   1989  O   LYS B 120     -47.425  23.706  58.056  1.00 44.68           O  
ATOM   1990  CB  LYS B 120     -50.248  24.134  56.292  1.00 45.62           C  
ATOM   1991  CG  LYS B 120     -51.149  25.070  55.481  1.00 49.55           C  
ATOM   1992  CD  LYS B 120     -51.331  26.459  56.111  1.00 49.94           C  
ATOM   1993  CE  LYS B 120     -52.402  27.252  55.342  1.00 52.07           C  
ATOM   1994  NZ  LYS B 120     -52.475  28.707  55.690  1.00 52.12           N  
ATOM   1995  N   VAL B 121     -48.072  22.072  56.645  1.00 41.08           N  
ATOM   1996  CA  VAL B 121     -47.425  21.050  57.441  1.00 43.23           C  
ATOM   1997  C   VAL B 121     -45.925  21.280  57.508  1.00 43.79           C  
ATOM   1998  O   VAL B 121     -45.342  21.248  58.592  1.00 44.28           O  
ATOM   1999  CB  VAL B 121     -47.692  19.644  56.892  1.00 44.40           C  
ATOM   2000  CG1 VAL B 121     -46.814  18.646  57.621  1.00 44.86           C  
ATOM   2001  CG2 VAL B 121     -49.169  19.280  57.077  1.00 41.54           C  
ATOM   2002  N   LEU B 122     -45.306  21.512  56.352  1.00 43.91           N  
ATOM   2003  CA  LEU B 122     -43.864  21.760  56.284  1.00 43.35           C  
ATOM   2004  C   LEU B 122     -43.450  22.832  57.289  1.00 42.14           C  
ATOM   2005  O   LEU B 122     -42.476  22.669  58.012  1.00 41.31           O  
ATOM   2006  CB  LEU B 122     -43.461  22.203  54.866  1.00 43.66           C  
ATOM   2007  CG  LEU B 122     -42.033  22.728  54.636  1.00 41.82           C  
ATOM   2008  CD1 LEU B 122     -41.034  21.610  54.854  1.00 41.53           C  
ATOM   2009  CD2 LEU B 122     -41.902  23.288  53.226  1.00 41.56           C  
ATOM   2010  N   ILE B 123     -44.195  23.932  57.321  1.00 42.77           N  
ATOM   2011  CA  ILE B 123     -43.918  25.027  58.240  1.00 43.01           C  
ATOM   2012  C   ILE B 123     -43.944  24.541  59.695  1.00 45.77           C  
ATOM   2013  O   ILE B 123     -43.193  25.037  60.543  1.00 43.72           O  
ATOM   2014  CB  ILE B 123     -44.939  26.154  58.049  1.00 41.61           C  
ATOM   2015  CG1 ILE B 123     -44.759  26.745  56.650  1.00 41.68           C  
ATOM   2016  CG2 ILE B 123     -44.786  27.210  59.135  1.00 38.23           C  
ATOM   2017  CD1 ILE B 123     -45.671  27.914  56.330  1.00 42.17           C  
ATOM   2018  N   GLN B 124     -44.801  23.561  59.977  1.00 46.90           N  
ATOM   2019  CA  GLN B 124     -44.894  23.019  61.320  1.00 48.02           C  
ATOM   2020  C   GLN B 124     -43.660  22.190  61.675  1.00 49.81           C  
ATOM   2021  O   GLN B 124     -43.108  22.336  62.774  1.00 52.43           O  
ATOM   2022  CB  GLN B 124     -46.170  22.202  61.460  1.00 48.65           C  
ATOM   2023  CG  GLN B 124     -47.389  23.071  61.754  1.00 50.30           C  
ATOM   2024  CD  GLN B 124     -48.691  22.404  61.359  1.00 51.30           C  
ATOM   2025  OE1 GLN B 124     -48.767  21.180  61.279  1.00 51.41           O  
ATOM   2026  NE2 GLN B 124     -49.728  23.207  61.122  1.00 51.87           N  
ATOM   2027  N   PHE B 125     -43.216  21.329  60.762  1.00 48.73           N  
ATOM   2028  CA  PHE B 125     -42.018  20.539  61.017  1.00 48.68           C  
ATOM   2029  C   PHE B 125     -40.885  21.511  61.367  1.00 50.56           C  
ATOM   2030  O   PHE B 125     -40.165  21.341  62.357  1.00 49.00           O  
ATOM   2031  CB  PHE B 125     -41.610  19.755  59.775  1.00 48.34           C  
ATOM   2032  CG  PHE B 125     -42.528  18.620  59.427  1.00 50.97           C  
ATOM   2033  CD1 PHE B 125     -43.705  18.399  60.133  1.00 51.92           C  
ATOM   2034  CD2 PHE B 125     -42.200  17.750  58.388  1.00 51.83           C  
ATOM   2035  CE1 PHE B 125     -44.547  17.321  59.810  1.00 52.25           C  
ATOM   2036  CE2 PHE B 125     -43.032  16.671  58.056  1.00 53.86           C  
ATOM   2037  CZ  PHE B 125     -44.208  16.454  58.771  1.00 52.81           C  
ATOM   2038  N   LEU B 126     -40.744  22.546  60.546  1.00 51.86           N  
ATOM   2039  CA  LEU B 126     -39.688  23.530  60.741  1.00 54.12           C  
ATOM   2040  C   LEU B 126     -39.870  24.358  61.994  1.00 54.89           C  
ATOM   2041  O   LEU B 126     -38.889  24.697  62.658  1.00 54.11           O  
ATOM   2042  CB  LEU B 126     -39.593  24.465  59.531  1.00 52.75           C  
ATOM   2043  CG  LEU B 126     -39.509  23.798  58.157  1.00 52.58           C  
ATOM   2044  CD1 LEU B 126     -39.154  24.855  57.136  1.00 51.68           C  
ATOM   2045  CD2 LEU B 126     -38.468  22.685  58.153  1.00 52.95           C  
ATOM   2046  N   GLN B 127     -41.122  24.683  62.313  1.00 57.61           N  
ATOM   2047  CA  GLN B 127     -41.416  25.492  63.494  1.00 59.16           C  
ATOM   2048  C   GLN B 127     -41.056  24.796  64.799  1.00 59.89           C  
ATOM   2049  O   GLN B 127     -40.800  25.462  65.804  1.00 59.94           O  
ATOM   2050  CB  GLN B 127     -42.886  25.918  63.512  1.00 58.45           C  
ATOM   2051  CG  GLN B 127     -43.163  27.112  62.623  1.00 60.50           C  
ATOM   2052  CD  GLN B 127     -44.598  27.591  62.699  1.00 62.78           C  
ATOM   2053  OE1 GLN B 127     -45.547  26.793  62.646  1.00 63.20           O  
ATOM   2054  NE2 GLN B 127     -44.771  28.905  62.810  1.00 63.02           N  
ATOM   2055  N   LYS B 128     -41.023  23.467  64.784  1.00 59.98           N  
ATOM   2056  CA  LYS B 128     -40.663  22.714  65.976  1.00 61.68           C  
ATOM   2057  C   LYS B 128     -39.144  22.600  66.062  1.00 62.50           C  
ATOM   2058  O   LYS B 128     -38.565  22.652  67.150  1.00 63.40           O  
ATOM   2059  CB  LYS B 128     -41.312  21.334  65.925  1.00 63.18           C  
ATOM   2060  CG  LYS B 128     -42.837  21.429  65.862  1.00 67.62           C  
ATOM   2061  CD  LYS B 128     -43.506  20.136  65.415  1.00 69.55           C  
ATOM   2062  CE  LYS B 128     -44.985  20.369  65.112  1.00 71.06           C  
ATOM   2063  NZ  LYS B 128     -45.635  19.194  64.453  1.00 71.81           N  
ATOM   2064  N   LYS B 129     -38.503  22.473  64.903  1.00 63.22           N  
ATOM   2065  CA  LYS B 129     -37.053  22.354  64.813  1.00 62.23           C  
ATOM   2066  C   LYS B 129     -36.368  23.603  65.366  1.00 63.09           C  
ATOM   2067  O   LYS B 129     -35.297  23.518  65.965  1.00 61.86           O  
ATOM   2068  CB  LYS B 129     -36.636  22.147  63.356  1.00 62.16           C  
ATOM   2069  CG  LYS B 129     -35.250  21.541  63.185  1.00 61.47           C  
ATOM   2070  CD  LYS B 129     -34.740  21.644  61.751  1.00 58.95           C  
ATOM   2071  CE  LYS B 129     -33.495  20.795  61.558  1.00 57.67           C  
ATOM   2072  NZ  LYS B 129     -33.783  19.346  61.824  1.00 57.47           N  
ATOM   2073  N   ALA B 130     -36.984  24.763  65.165  1.00 63.62           N  
ATOM   2074  CA  ALA B 130     -36.419  26.014  65.661  1.00 65.99           C  
ATOM   2075  C   ALA B 130     -36.826  26.307  67.115  1.00 68.23           C  
ATOM   2076  O   ALA B 130     -37.624  25.577  67.712  1.00 68.88           O  
ATOM   2077  CB  ALA B 130     -36.841  27.164  64.758  1.00 64.71           C  
ATOM   2078  N   LYS B 131     -36.273  27.384  67.674  1.00 70.49           N  
ATOM   2079  CA  LYS B 131     -36.557  27.791  69.054  1.00 71.67           C  
ATOM   2080  C   LYS B 131     -36.522  29.315  69.198  1.00 72.03           C  
ATOM   2081  O   LYS B 131     -36.758  29.858  70.282  1.00 71.49           O  
ATOM   2082  CB  LYS B 131     -35.533  27.168  70.010  1.00 71.69           C  
ATOM   2083  CG  LYS B 131     -35.475  25.648  69.963  1.00 72.50           C  
ATOM   2084  CD  LYS B 131     -36.788  25.032  70.405  1.00 72.12           C  
ATOM   2085  CE  LYS B 131     -36.726  23.520  70.320  1.00 73.29           C  
ATOM   2086  NZ  LYS B 131     -38.010  22.870  70.716  1.00 73.59           N  
ATOM   2087  N   ILE B 136     -39.936  34.760  65.050  1.00 72.28           N  
ATOM   2088  CA  ILE B 136     -40.118  34.708  63.598  1.00 71.31           C  
ATOM   2089  C   ILE B 136     -41.324  35.521  63.116  1.00 70.10           C  
ATOM   2090  O   ILE B 136     -42.474  35.112  63.268  1.00 68.68           O  
ATOM   2091  CB  ILE B 136     -40.262  33.241  63.104  1.00 71.07           C  
ATOM   2092  CG1 ILE B 136     -38.969  32.470  63.409  1.00 69.36           C  
ATOM   2093  CG2 ILE B 136     -40.598  33.219  61.606  1.00 69.44           C  
ATOM   2094  CD1 ILE B 136     -38.955  31.049  62.913  1.00 67.28           C  
ATOM   2095  N   THR B 137     -41.032  36.672  62.524  1.00 69.66           N  
ATOM   2096  CA  THR B 137     -42.048  37.580  62.009  1.00 69.62           C  
ATOM   2097  C   THR B 137     -42.972  36.933  60.971  1.00 69.62           C  
ATOM   2098  O   THR B 137     -42.514  36.400  59.961  1.00 70.04           O  
ATOM   2099  CB  THR B 137     -41.382  38.819  61.370  1.00 69.26           C  
ATOM   2100  OG1 THR B 137     -40.455  39.392  62.300  1.00 69.27           O  
ATOM   2101  CG2 THR B 137     -42.428  39.867  60.998  1.00 69.07           C  
ATOM   2102  N   THR B 138     -44.275  36.989  61.226  1.00 68.19           N  
ATOM   2103  CA  THR B 138     -45.262  36.433  60.308  1.00 66.70           C  
ATOM   2104  C   THR B 138     -45.911  37.582  59.524  1.00 66.36           C  
ATOM   2105  O   THR B 138     -46.093  38.680  60.053  1.00 67.45           O  
ATOM   2106  CB  THR B 138     -46.341  35.628  61.078  1.00 66.43           C  
ATOM   2107  OG1 THR B 138     -46.924  36.449  62.099  1.00 65.60           O  
ATOM   2108  CG2 THR B 138     -45.722  34.384  61.717  1.00 64.03           C  
ATOM   2109  N   PRO B 139     -46.267  37.345  58.251  1.00 65.25           N  
ATOM   2110  CA  PRO B 139     -46.884  38.380  57.420  1.00 64.18           C  
ATOM   2111  C   PRO B 139     -48.154  38.957  58.030  1.00 64.30           C  
ATOM   2112  O   PRO B 139     -48.943  38.236  58.646  1.00 63.79           O  
ATOM   2113  CB  PRO B 139     -47.152  37.646  56.116  1.00 64.65           C  
ATOM   2114  CG  PRO B 139     -47.509  36.288  56.594  1.00 64.66           C  
ATOM   2115  CD  PRO B 139     -46.409  36.028  57.606  1.00 65.79           C  
ATOM   2116  N   ASP B 140     -48.344  40.261  57.845  1.00 63.89           N  
ATOM   2117  CA  ASP B 140     -49.513  40.960  58.368  1.00 63.59           C  
ATOM   2118  C   ASP B 140     -50.784  40.536  57.627  1.00 62.20           C  
ATOM   2119  O   ASP B 140     -50.875  40.659  56.406  1.00 62.38           O  
ATOM   2120  CB  ASP B 140     -49.312  42.475  58.241  1.00 65.30           C  
ATOM   2121  CG  ASP B 140     -50.482  43.275  58.808  1.00 68.24           C  
ATOM   2122  OD1 ASP B 140     -51.619  43.119  58.305  1.00 69.02           O  
ATOM   2123  OD2 ASP B 140     -50.263  44.063  59.758  1.00 69.34           O  
ATOM   2124  N   PRO B 141     -51.791  40.046  58.365  1.00 60.44           N  
ATOM   2125  CA  PRO B 141     -53.058  39.601  57.785  1.00 58.46           C  
ATOM   2126  C   PRO B 141     -53.768  40.594  56.859  1.00 57.80           C  
ATOM   2127  O   PRO B 141     -54.199  40.217  55.764  1.00 58.45           O  
ATOM   2128  CB  PRO B 141     -53.888  39.264  59.016  1.00 58.62           C  
ATOM   2129  CG  PRO B 141     -52.857  38.784  59.984  1.00 58.44           C  
ATOM   2130  CD  PRO B 141     -51.786  39.827  59.822  1.00 59.68           C  
ATOM   2131  N   THR B 142     -53.895  41.850  57.283  1.00 55.85           N  
ATOM   2132  CA  THR B 142     -54.585  42.852  56.464  1.00 56.06           C  
ATOM   2133  C   THR B 142     -53.884  43.153  55.139  1.00 55.85           C  
ATOM   2134  O   THR B 142     -54.537  43.301  54.102  1.00 55.80           O  
ATOM   2135  CB  THR B 142     -54.778  44.191  57.222  1.00 56.06           C  
ATOM   2136  OG1 THR B 142     -55.447  43.951  58.467  1.00 57.94           O  
ATOM   2137  CG2 THR B 142     -55.628  45.151  56.394  1.00 54.32           C  
ATOM   2138  N   THR B 143     -52.559  43.260  55.180  1.00 55.25           N  
ATOM   2139  CA  THR B 143     -51.777  43.530  53.981  1.00 54.35           C  
ATOM   2140  C   THR B 143     -51.938  42.388  52.984  1.00 53.68           C  
ATOM   2141  O   THR B 143     -51.980  42.621  51.780  1.00 52.59           O  
ATOM   2142  CB  THR B 143     -50.285  43.678  54.311  1.00 55.51           C  
ATOM   2143  OG1 THR B 143     -50.104  44.761  55.234  1.00 53.98           O  
ATOM   2144  CG2 THR B 143     -49.487  43.934  53.035  1.00 54.74           C  
ATOM   2145  N   ASN B 144     -52.019  41.157  53.496  1.00 53.15           N  
ATOM   2146  CA  ASN B 144     -52.195  39.971  52.653  1.00 52.76           C  
ATOM   2147  C   ASN B 144     -53.570  39.942  51.972  1.00 52.43           C  
ATOM   2148  O   ASN B 144     -53.684  39.620  50.786  1.00 52.09           O  
ATOM   2149  CB  ASN B 144     -52.008  38.680  53.470  1.00 51.16           C  
ATOM   2150  CG  ASN B 144     -50.572  38.175  53.448  1.00 52.71           C  
ATOM   2151  OD1 ASN B 144     -49.834  38.418  52.492  1.00 53.37           O  
ATOM   2152  ND2 ASN B 144     -50.176  37.452  54.492  1.00 51.62           N  
ATOM   2153  N   ALA B 145     -54.612  40.277  52.725  1.00 51.65           N  
ATOM   2154  CA  ALA B 145     -55.956  40.277  52.175  1.00 50.44           C  
ATOM   2155  C   ALA B 145     -56.072  41.251  51.006  1.00 50.33           C  
ATOM   2156  O   ALA B 145     -56.770  40.976  50.033  1.00 48.99           O  
ATOM   2157  CB  ALA B 145     -56.961  40.630  53.255  1.00 49.31           C  
ATOM   2158  N   SER B 146     -55.395  42.392  51.102  1.00 50.79           N  
ATOM   2159  CA  SER B 146     -55.443  43.378  50.027  1.00 52.82           C  
ATOM   2160  C   SER B 146     -54.657  42.853  48.840  1.00 53.82           C  
ATOM   2161  O   SER B 146     -55.125  42.885  47.698  1.00 53.76           O  
ATOM   2162  CB  SER B 146     -54.851  44.708  50.485  1.00 52.92           C  
ATOM   2163  OG  SER B 146     -55.738  45.378  51.359  1.00 56.02           O  
ATOM   2164  N   LEU B 147     -53.452  42.373  49.130  1.00 54.31           N  
ATOM   2165  CA  LEU B 147     -52.583  41.805  48.124  1.00 53.55           C  
ATOM   2166  C   LEU B 147     -53.360  40.742  47.359  1.00 53.79           C  
ATOM   2167  O   LEU B 147     -53.381  40.742  46.130  1.00 55.28           O  
ATOM   2168  CB  LEU B 147     -51.363  41.183  48.794  1.00 53.45           C  
ATOM   2169  CG  LEU B 147     -50.465  40.310  47.920  1.00 54.21           C  
ATOM   2170  CD1 LEU B 147     -50.004  41.104  46.712  1.00 54.06           C  
ATOM   2171  CD2 LEU B 147     -49.276  39.824  48.740  1.00 54.92           C  
ATOM   2172  N   LEU B 148     -54.017  39.847  48.084  1.00 53.35           N  
ATOM   2173  CA  LEU B 148     -54.779  38.792  47.435  1.00 54.91           C  
ATOM   2174  C   LEU B 148     -55.959  39.318  46.614  1.00 57.05           C  
ATOM   2175  O   LEU B 148     -56.383  38.674  45.656  1.00 59.55           O  
ATOM   2176  CB  LEU B 148     -55.293  37.779  48.465  1.00 52.02           C  
ATOM   2177  CG  LEU B 148     -56.067  36.597  47.862  1.00 50.62           C  
ATOM   2178  CD1 LEU B 148     -55.158  35.810  46.918  1.00 48.85           C  
ATOM   2179  CD2 LEU B 148     -56.582  35.695  48.964  1.00 48.57           C  
ATOM   2180  N   THR B 149     -56.492  40.483  46.967  1.00 58.39           N  
ATOM   2181  CA  THR B 149     -57.633  41.005  46.221  1.00 58.67           C  
ATOM   2182  C   THR B 149     -57.160  41.646  44.935  1.00 57.63           C  
ATOM   2183  O   THR B 149     -57.794  41.493  43.889  1.00 56.46           O  
ATOM   2184  CB  THR B 149     -58.441  42.065  47.021  1.00 60.40           C  
ATOM   2185  OG1 THR B 149     -58.492  41.700  48.407  1.00 60.85           O  
ATOM   2186  CG2 THR B 149     -59.882  42.140  46.481  1.00 60.64           C  
ATOM   2187  N   LYS B 150     -56.045  42.366  45.024  1.00 56.97           N  
ATOM   2188  CA  LYS B 150     -55.473  43.038  43.867  1.00 57.74           C  
ATOM   2189  C   LYS B 150     -55.027  42.036  42.816  1.00 57.04           C  
ATOM   2190  O   LYS B 150     -55.277  42.232  41.626  1.00 56.71           O  
ATOM   2191  CB  LYS B 150     -54.298  43.922  44.293  1.00 59.14           C  
ATOM   2192  CG  LYS B 150     -54.743  45.221  44.974  1.00 63.30           C  
ATOM   2193  CD  LYS B 150     -53.701  45.769  45.963  1.00 64.72           C  
ATOM   2194  CE  LYS B 150     -54.136  47.125  46.525  1.00 63.76           C  
ATOM   2195  NZ  LYS B 150     -54.337  48.112  45.416  1.00 63.95           N  
ATOM   2196  N   LEU B 151     -54.385  40.956  43.251  1.00 55.35           N  
ATOM   2197  CA  LEU B 151     -53.928  39.937  42.318  1.00 54.57           C  
ATOM   2198  C   LEU B 151     -55.089  39.313  41.538  1.00 55.30           C  
ATOM   2199  O   LEU B 151     -54.939  38.963  40.365  1.00 55.98           O  
ATOM   2200  CB  LEU B 151     -53.154  38.838  43.054  1.00 51.61           C  
ATOM   2201  CG  LEU B 151     -51.769  39.212  43.587  1.00 50.18           C  
ATOM   2202  CD1 LEU B 151     -51.151  38.011  44.279  1.00 48.81           C  
ATOM   2203  CD2 LEU B 151     -50.880  39.678  42.449  1.00 47.60           C  
ATOM   2204  N   GLN B 152     -56.246  39.184  42.180  1.00 54.80           N  
ATOM   2205  CA  GLN B 152     -57.405  38.580  41.531  1.00 55.56           C  
ATOM   2206  C   GLN B 152     -58.208  39.521  40.641  1.00 55.94           C  
ATOM   2207  O   GLN B 152     -59.200  39.119  40.030  1.00 55.65           O  
ATOM   2208  CB  GLN B 152     -58.317  37.968  42.586  1.00 55.34           C  
ATOM   2209  CG  GLN B 152     -57.726  36.724  43.207  1.00 58.36           C  
ATOM   2210  CD  GLN B 152     -58.450  36.287  44.459  1.00 59.31           C  
ATOM   2211  OE1 GLN B 152     -58.212  35.193  44.971  1.00 59.52           O  
ATOM   2212  NE2 GLN B 152     -59.333  37.143  44.968  1.00 59.64           N  
ATOM   2213  N   ALA B 153     -57.774  40.769  40.552  1.00 55.54           N  
ATOM   2214  CA  ALA B 153     -58.488  41.734  39.738  1.00 56.86           C  
ATOM   2215  C   ALA B 153     -57.755  42.017  38.428  1.00 56.78           C  
ATOM   2216  O   ALA B 153     -58.195  42.834  37.619  1.00 56.53           O  
ATOM   2217  CB  ALA B 153     -58.703  43.034  40.535  1.00 58.74           C  
ATOM   2218  N   GLN B 154     -56.636  41.336  38.223  1.00 56.91           N  
ATOM   2219  CA  GLN B 154     -55.862  41.504  37.005  1.00 56.71           C  
ATOM   2220  C   GLN B 154     -56.596  40.773  35.885  1.00 57.76           C  
ATOM   2221  O   GLN B 154     -57.380  39.861  36.153  1.00 56.16           O  
ATOM   2222  CB  GLN B 154     -54.473  40.893  37.185  1.00 56.34           C  
ATOM   2223  CG  GLN B 154     -53.595  41.584  38.202  1.00 55.87           C  
ATOM   2224  CD  GLN B 154     -52.316  40.814  38.459  1.00 58.33           C  
ATOM   2225  OE1 GLN B 154     -52.336  39.716  39.026  1.00 58.41           O  
ATOM   2226  NE2 GLN B 154     -51.195  41.377  38.033  1.00 59.15           N  
ATOM   2227  N   ASN B 155     -56.356  41.173  34.637  1.00 59.77           N  
ATOM   2228  CA  ASN B 155     -56.995  40.496  33.508  1.00 62.45           C  
ATOM   2229  C   ASN B 155     -56.430  39.073  33.452  1.00 62.56           C  
ATOM   2230  O   ASN B 155     -55.274  38.850  33.817  1.00 62.17           O  
ATOM   2231  CB  ASN B 155     -56.713  41.231  32.193  1.00 63.64           C  
ATOM   2232  CG  ASN B 155     -55.238  41.378  31.917  1.00 65.41           C  
ATOM   2233  OD1 ASN B 155     -54.563  42.212  32.522  1.00 66.18           O  
ATOM   2234  ND2 ASN B 155     -54.722  40.559  31.003  1.00 65.55           N  
ATOM   2235  N   GLN B 156     -57.241  38.123  32.989  1.00 62.53           N  
ATOM   2236  CA  GLN B 156     -56.841  36.719  32.937  1.00 62.85           C  
ATOM   2237  C   GLN B 156     -55.383  36.427  32.574  1.00 62.64           C  
ATOM   2238  O   GLN B 156     -54.664  35.824  33.369  1.00 62.28           O  
ATOM   2239  CB  GLN B 156     -57.766  35.932  32.002  1.00 63.83           C  
ATOM   2240  CG  GLN B 156     -57.548  34.425  32.084  1.00 66.13           C  
ATOM   2241  CD  GLN B 156     -57.781  33.868  33.494  1.00 69.10           C  
ATOM   2242  OE1 GLN B 156     -57.135  32.895  33.905  1.00 69.29           O  
ATOM   2243  NE2 GLN B 156     -58.710  34.479  34.235  1.00 67.23           N  
ATOM   2244  N   TRP B 157     -54.950  36.846  31.384  1.00 62.28           N  
ATOM   2245  CA  TRP B 157     -53.578  36.606  30.936  1.00 60.99           C  
ATOM   2246  C   TRP B 157     -52.550  37.071  31.963  1.00 60.01           C  
ATOM   2247  O   TRP B 157     -51.634  36.334  32.316  1.00 59.98           O  
ATOM   2248  CB  TRP B 157     -53.335  37.292  29.583  1.00 61.48           C  
ATOM   2249  CG  TRP B 157     -51.879  37.550  29.255  1.00 64.07           C  
ATOM   2250  CD1 TRP B 157     -51.107  38.590  29.705  1.00 64.08           C  
ATOM   2251  CD2 TRP B 157     -51.025  36.755  28.414  1.00 65.55           C  
ATOM   2252  NE1 TRP B 157     -49.830  38.493  29.195  1.00 65.01           N  
ATOM   2253  CE2 TRP B 157     -49.752  37.379  28.400  1.00 65.87           C  
ATOM   2254  CE3 TRP B 157     -51.210  35.578  27.670  1.00 68.31           C  
ATOM   2255  CZ2 TRP B 157     -48.668  36.864  27.670  1.00 68.02           C  
ATOM   2256  CZ3 TRP B 157     -50.127  35.061  26.941  1.00 69.30           C  
ATOM   2257  CH2 TRP B 157     -48.873  35.709  26.949  1.00 70.28           C  
ATOM   2258  N   LEU B 158     -52.692  38.294  32.447  1.00 59.34           N  
ATOM   2259  CA  LEU B 158     -51.752  38.799  33.439  1.00 58.91           C  
ATOM   2260  C   LEU B 158     -51.712  37.880  34.660  1.00 58.94           C  
ATOM   2261  O   LEU B 158     -50.677  37.753  35.324  1.00 58.10           O  
ATOM   2262  CB  LEU B 158     -52.153  40.206  33.873  1.00 57.89           C  
ATOM   2263  CG  LEU B 158     -51.214  40.855  34.882  1.00 55.22           C  
ATOM   2264  CD1 LEU B 158     -49.781  40.846  34.353  1.00 53.02           C  
ATOM   2265  CD2 LEU B 158     -51.708  42.261  35.144  1.00 53.12           C  
ATOM   2266  N   GLN B 159     -52.852  37.253  34.953  1.00 58.26           N  
ATOM   2267  CA  GLN B 159     -52.961  36.334  36.075  1.00 57.69           C  
ATOM   2268  C   GLN B 159     -52.104  35.110  35.804  1.00 56.52           C  
ATOM   2269  O   GLN B 159     -51.392  34.638  36.696  1.00 56.50           O  
ATOM   2270  CB  GLN B 159     -54.418  35.931  36.288  1.00 58.92           C  
ATOM   2271  CG  GLN B 159     -55.271  37.098  36.723  1.00 63.92           C  
ATOM   2272  CD  GLN B 159     -56.728  36.743  36.940  1.00 67.16           C  
ATOM   2273  OE1 GLN B 159     -57.524  37.598  37.330  1.00 69.25           O  
ATOM   2274  NE2 GLN B 159     -57.089  35.485  36.685  1.00 68.80           N  
ATOM   2275  N   ASP B 160     -52.167  34.605  34.571  1.00 54.89           N  
ATOM   2276  CA  ASP B 160     -51.371  33.449  34.187  1.00 52.77           C  
ATOM   2277  C   ASP B 160     -49.893  33.775  34.371  1.00 52.99           C  
ATOM   2278  O   ASP B 160     -49.122  32.921  34.798  1.00 53.57           O  
ATOM   2279  CB  ASP B 160     -51.639  33.044  32.734  1.00 53.63           C  
ATOM   2280  CG  ASP B 160     -52.987  32.329  32.545  1.00 54.89           C  
ATOM   2281  OD1 ASP B 160     -53.348  31.465  33.376  1.00 55.51           O  
ATOM   2282  OD2 ASP B 160     -53.677  32.613  31.542  1.00 55.28           O  
ATOM   2283  N   MET B 161     -49.496  35.009  34.069  1.00 51.82           N  
ATOM   2284  CA  MET B 161     -48.100  35.398  34.236  1.00 52.20           C  
ATOM   2285  C   MET B 161     -47.766  35.310  35.715  1.00 50.92           C  
ATOM   2286  O   MET B 161     -46.724  34.774  36.111  1.00 50.78           O  
ATOM   2287  CB  MET B 161     -47.862  36.836  33.753  1.00 55.84           C  
ATOM   2288  CG  MET B 161     -48.034  37.054  32.252  1.00 61.67           C  
ATOM   2289  SD  MET B 161     -46.802  36.193  31.219  1.00 69.87           S  
ATOM   2290  CE  MET B 161     -45.707  37.564  30.770  1.00 69.93           C  
ATOM   2291  N   THR B 162     -48.664  35.846  36.531  1.00 47.95           N  
ATOM   2292  CA  THR B 162     -48.474  35.833  37.967  1.00 46.53           C  
ATOM   2293  C   THR B 162     -48.426  34.391  38.496  1.00 44.68           C  
ATOM   2294  O   THR B 162     -47.629  34.066  39.375  1.00 43.56           O  
ATOM   2295  CB  THR B 162     -49.606  36.619  38.658  1.00 47.67           C  
ATOM   2296  OG1 THR B 162     -49.771  37.880  37.999  1.00 48.30           O  
ATOM   2297  CG2 THR B 162     -49.273  36.863  40.130  1.00 45.72           C  
ATOM   2298  N   THR B 163     -49.273  33.521  37.960  1.00 43.29           N  
ATOM   2299  CA  THR B 163     -49.276  32.127  38.407  1.00 43.52           C  
ATOM   2300  C   THR B 163     -47.922  31.498  38.128  1.00 42.09           C  
ATOM   2301  O   THR B 163     -47.397  30.749  38.949  1.00 40.96           O  
ATOM   2302  CB  THR B 163     -50.341  31.279  37.671  1.00 43.40           C  
ATOM   2303  OG1 THR B 163     -51.648  31.788  37.955  1.00 43.49           O  
ATOM   2304  CG2 THR B 163     -50.264  29.839  38.110  1.00 40.09           C  
ATOM   2305  N   HIS B 164     -47.376  31.821  36.957  1.00 41.83           N  
ATOM   2306  CA  HIS B 164     -46.092  31.300  36.496  1.00 41.76           C  
ATOM   2307  C   HIS B 164     -44.906  31.747  37.350  1.00 40.83           C  
ATOM   2308  O   HIS B 164     -44.068  30.921  37.708  1.00 39.59           O  
ATOM   2309  CB  HIS B 164     -45.874  31.705  35.036  1.00 43.62           C  
ATOM   2310  CG  HIS B 164     -44.766  30.967  34.355  1.00 45.87           C  
ATOM   2311  ND1 HIS B 164     -43.446  31.350  34.445  1.00 48.83           N  
ATOM   2312  CD2 HIS B 164     -44.784  29.870  33.558  1.00 47.29           C  
ATOM   2313  CE1 HIS B 164     -42.697  30.526  33.732  1.00 48.25           C  
ATOM   2314  NE2 HIS B 164     -43.486  29.619  33.184  1.00 47.18           N  
ATOM   2315  N   LEU B 165     -44.839  33.037  37.687  1.00 39.88           N  
ATOM   2316  CA  LEU B 165     -43.730  33.540  38.497  1.00 38.47           C  
ATOM   2317  C   LEU B 165     -43.714  32.902  39.883  1.00 37.48           C  
ATOM   2318  O   LEU B 165     -42.647  32.608  40.428  1.00 36.48           O  
ATOM   2319  CB  LEU B 165     -43.783  35.074  38.632  1.00 38.86           C  
ATOM   2320  CG  LEU B 165     -42.754  35.667  39.617  1.00 40.03           C  
ATOM   2321  CD1 LEU B 165     -41.405  34.974  39.432  1.00 40.58           C  
ATOM   2322  CD2 LEU B 165     -42.603  37.172  39.401  1.00 40.97           C  
ATOM   2323  N   ILE B 166     -44.895  32.687  40.447  1.00 35.70           N  
ATOM   2324  CA  ILE B 166     -45.004  32.084  41.761  1.00 35.80           C  
ATOM   2325  C   ILE B 166     -44.432  30.669  41.751  1.00 37.09           C  
ATOM   2326  O   ILE B 166     -43.600  30.311  42.593  1.00 35.13           O  
ATOM   2327  CB  ILE B 166     -46.455  32.029  42.182  1.00 35.52           C  
ATOM   2328  CG1 ILE B 166     -46.981  33.457  42.316  1.00 35.35           C  
ATOM   2329  CG2 ILE B 166     -46.600  31.210  43.460  1.00 35.73           C  
ATOM   2330  CD1 ILE B 166     -48.486  33.561  42.296  1.00 34.29           C  
ATOM   2331  N   LEU B 167     -44.877  29.864  40.792  1.00 37.87           N  
ATOM   2332  CA  LEU B 167     -44.395  28.490  40.681  1.00 40.13           C  
ATOM   2333  C   LEU B 167     -42.882  28.470  40.501  1.00 41.11           C  
ATOM   2334  O   LEU B 167     -42.177  27.589  40.996  1.00 41.64           O  
ATOM   2335  CB  LEU B 167     -45.063  27.812  39.492  1.00 39.01           C  
ATOM   2336  CG  LEU B 167     -46.576  27.791  39.635  1.00 38.50           C  
ATOM   2337  CD1 LEU B 167     -47.192  27.244  38.360  1.00 36.43           C  
ATOM   2338  CD2 LEU B 167     -46.957  26.961  40.870  1.00 36.64           C  
ATOM   2339  N   ARG B 168     -42.399  29.468  39.785  1.00 42.28           N  
ATOM   2340  CA  ARG B 168     -40.991  29.611  39.501  1.00 43.45           C  
ATOM   2341  C   ARG B 168     -40.206  30.012  40.752  1.00 43.28           C  
ATOM   2342  O   ARG B 168     -39.220  29.360  41.099  1.00 45.19           O  
ATOM   2343  CB  ARG B 168     -40.830  30.649  38.396  1.00 44.16           C  
ATOM   2344  CG  ARG B 168     -39.497  30.665  37.714  1.00 46.99           C  
ATOM   2345  CD  ARG B 168     -39.706  30.844  36.218  1.00 49.61           C  
ATOM   2346  NE  ARG B 168     -40.516  32.015  35.887  1.00 48.93           N  
ATOM   2347  CZ  ARG B 168     -40.101  33.271  36.022  1.00 49.31           C  
ATOM   2348  NH1 ARG B 168     -38.874  33.516  36.486  1.00 47.51           N  
ATOM   2349  NH2 ARG B 168     -40.911  34.275  35.693  1.00 45.79           N  
ATOM   2350  N   SER B 169     -40.646  31.069  41.432  1.00 41.78           N  
ATOM   2351  CA  SER B 169     -39.965  31.548  42.638  1.00 41.35           C  
ATOM   2352  C   SER B 169     -40.029  30.547  43.777  1.00 40.90           C  
ATOM   2353  O   SER B 169     -39.074  30.376  44.532  1.00 41.12           O  
ATOM   2354  CB  SER B 169     -40.577  32.867  43.110  1.00 42.42           C  
ATOM   2355  OG  SER B 169     -40.503  33.869  42.108  1.00 45.68           O  
ATOM   2356  N   PHE B 170     -41.173  29.894  43.905  1.00 40.78           N  
ATOM   2357  CA  PHE B 170     -41.379  28.914  44.953  1.00 39.55           C  
ATOM   2358  C   PHE B 170     -40.494  27.684  44.658  1.00 40.79           C  
ATOM   2359  O   PHE B 170     -39.914  27.076  45.565  1.00 40.93           O  
ATOM   2360  CB  PHE B 170     -42.875  28.573  44.994  1.00 38.52           C  
ATOM   2361  CG  PHE B 170     -43.332  27.918  46.269  1.00 36.22           C  
ATOM   2362  CD1 PHE B 170     -42.911  28.391  47.504  1.00 36.60           C  
ATOM   2363  CD2 PHE B 170     -44.229  26.848  46.229  1.00 33.92           C  
ATOM   2364  CE1 PHE B 170     -43.377  27.804  48.690  1.00 38.91           C  
ATOM   2365  CE2 PHE B 170     -44.698  26.258  47.395  1.00 34.74           C  
ATOM   2366  CZ  PHE B 170     -44.275  26.735  48.632  1.00 35.91           C  
ATOM   2367  N   LYS B 171     -40.361  27.321  43.389  1.00 41.93           N  
ATOM   2368  CA  LYS B 171     -39.519  26.179  43.061  1.00 43.81           C  
ATOM   2369  C   LYS B 171     -38.085  26.465  43.536  1.00 43.92           C  
ATOM   2370  O   LYS B 171     -37.449  25.631  44.191  1.00 43.34           O  
ATOM   2371  CB  LYS B 171     -39.531  25.922  41.557  1.00 43.80           C  
ATOM   2372  CG  LYS B 171     -38.778  24.675  41.129  1.00 43.78           C  
ATOM   2373  CD  LYS B 171     -38.795  24.565  39.612  1.00 48.99           C  
ATOM   2374  CE  LYS B 171     -38.394  23.181  39.107  1.00 52.65           C  
ATOM   2375  NZ  LYS B 171     -36.963  22.853  39.366  1.00 56.82           N  
ATOM   2376  N   GLU B 172     -37.581  27.651  43.217  1.00 42.89           N  
ATOM   2377  CA  GLU B 172     -36.231  28.009  43.628  1.00 44.76           C  
ATOM   2378  C   GLU B 172     -36.099  28.011  45.147  1.00 42.25           C  
ATOM   2379  O   GLU B 172     -35.138  27.449  45.692  1.00 40.66           O  
ATOM   2380  CB  GLU B 172     -35.843  29.384  43.083  1.00 50.22           C  
ATOM   2381  CG  GLU B 172     -35.885  29.510  41.565  1.00 57.31           C  
ATOM   2382  CD  GLU B 172     -35.745  30.961  41.107  1.00 63.49           C  
ATOM   2383  OE1 GLU B 172     -35.440  31.833  41.961  1.00 67.02           O  
ATOM   2384  OE2 GLU B 172     -35.939  31.233  39.897  1.00 66.21           O  
ATOM   2385  N   PHE B 173     -37.067  28.630  45.830  1.00 40.94           N  
ATOM   2386  CA  PHE B 173     -37.056  28.704  47.298  1.00 38.71           C  
ATOM   2387  C   PHE B 173     -37.034  27.337  47.999  1.00 37.66           C  
ATOM   2388  O   PHE B 173     -36.192  27.082  48.870  1.00 37.18           O  
ATOM   2389  CB  PHE B 173     -38.256  29.491  47.807  1.00 37.77           C  
ATOM   2390  CG  PHE B 173     -38.108  29.951  49.217  1.00 36.38           C  
ATOM   2391  CD1 PHE B 173     -37.392  31.107  49.509  1.00 38.12           C  
ATOM   2392  CD2 PHE B 173     -38.646  29.216  50.260  1.00 36.75           C  
ATOM   2393  CE1 PHE B 173     -37.209  31.532  50.829  1.00 37.55           C  
ATOM   2394  CE2 PHE B 173     -38.472  29.625  51.585  1.00 38.93           C  
ATOM   2395  CZ  PHE B 173     -37.749  30.791  51.871  1.00 37.19           C  
ATOM   2396  N   LEU B 174     -37.948  26.452  47.625  1.00 35.77           N  
ATOM   2397  CA  LEU B 174     -37.981  25.138  48.260  1.00 37.01           C  
ATOM   2398  C   LEU B 174     -36.690  24.355  48.064  1.00 36.40           C  
ATOM   2399  O   LEU B 174     -36.190  23.739  49.009  1.00 35.07           O  
ATOM   2400  CB  LEU B 174     -39.176  24.329  47.746  1.00 36.13           C  
ATOM   2401  CG  LEU B 174     -40.482  24.922  48.282  1.00 35.69           C  
ATOM   2402  CD1 LEU B 174     -41.600  24.691  47.309  1.00 34.56           C  
ATOM   2403  CD2 LEU B 174     -40.782  24.320  49.645  1.00 37.73           C  
ATOM   2404  N   GLN B 175     -36.145  24.391  46.848  1.00 36.62           N  
ATOM   2405  CA  GLN B 175     -34.903  23.673  46.545  1.00 35.43           C  
ATOM   2406  C   GLN B 175     -33.725  24.206  47.362  1.00 34.29           C  
ATOM   2407  O   GLN B 175     -32.970  23.419  47.949  1.00 30.38           O  
ATOM   2408  CB  GLN B 175     -34.606  23.747  45.043  1.00 36.10           C  
ATOM   2409  CG  GLN B 175     -35.527  22.868  44.194  1.00 38.03           C  
ATOM   2410  CD  GLN B 175     -35.466  23.203  42.699  1.00 39.58           C  
ATOM   2411  OE1 GLN B 175     -36.026  22.491  41.859  1.00 39.90           O  
ATOM   2412  NE2 GLN B 175     -34.801  24.295  42.371  1.00 38.04           N  
ATOM   2413  N   SER B 176     -33.570  25.529  47.412  1.00 33.81           N  
ATOM   2414  CA  SER B 176     -32.485  26.104  48.198  1.00 35.87           C  
ATOM   2415  C   SER B 176     -32.718  25.715  49.650  1.00 36.01           C  
ATOM   2416  O   SER B 176     -31.770  25.397  50.372  1.00 36.15           O  
ATOM   2417  CB  SER B 176     -32.446  27.630  48.080  1.00 38.70           C  
ATOM   2418  OG  SER B 176     -32.151  28.041  46.758  1.00 41.28           O  
ATOM   2419  N   SER B 177     -33.977  25.738  50.079  1.00 35.44           N  
ATOM   2420  CA  SER B 177     -34.301  25.350  51.451  1.00 36.24           C  
ATOM   2421  C   SER B 177     -33.896  23.905  51.708  1.00 35.09           C  
ATOM   2422  O   SER B 177     -33.297  23.585  52.731  1.00 36.74           O  
ATOM   2423  CB  SER B 177     -35.795  25.503  51.733  1.00 36.60           C  
ATOM   2424  OG  SER B 177     -36.155  26.869  51.823  1.00 40.54           O  
ATOM   2425  N   LEU B 178     -34.222  23.023  50.781  1.00 33.95           N  
ATOM   2426  CA  LEU B 178     -33.861  21.630  50.957  1.00 33.96           C  
ATOM   2427  C   LEU B 178     -32.336  21.482  51.072  1.00 35.35           C  
ATOM   2428  O   LEU B 178     -31.831  20.808  51.977  1.00 35.67           O  
ATOM   2429  CB  LEU B 178     -34.412  20.798  49.796  1.00 30.16           C  
ATOM   2430  CG  LEU B 178     -34.284  19.290  49.971  1.00 31.45           C  
ATOM   2431  CD1 LEU B 178     -35.337  18.585  49.136  1.00 34.55           C  
ATOM   2432  CD2 LEU B 178     -32.890  18.842  49.594  1.00 30.01           C  
ATOM   2433  N   ARG B 179     -31.600  22.128  50.176  1.00 35.92           N  
ATOM   2434  CA  ARG B 179     -30.144  22.028  50.213  1.00 38.09           C  
ATOM   2435  C   ARG B 179     -29.562  22.441  51.568  1.00 39.89           C  
ATOM   2436  O   ARG B 179     -28.702  21.753  52.110  1.00 42.45           O  
ATOM   2437  CB  ARG B 179     -29.504  22.880  49.104  1.00 37.00           C  
ATOM   2438  CG  ARG B 179     -29.968  22.567  47.673  1.00 33.60           C  
ATOM   2439  CD  ARG B 179     -29.000  23.150  46.662  1.00 31.04           C  
ATOM   2440  NE  ARG B 179     -29.454  23.003  45.288  1.00 29.06           N  
ATOM   2441  CZ  ARG B 179     -30.331  23.814  44.706  1.00 29.17           C  
ATOM   2442  NH1 ARG B 179     -30.848  24.828  45.387  1.00 29.48           N  
ATOM   2443  NH2 ARG B 179     -30.677  23.630  43.438  1.00 28.76           N  
ATOM   2444  N   ALA B 180     -30.032  23.552  52.124  1.00 40.91           N  
ATOM   2445  CA  ALA B 180     -29.512  24.027  53.408  1.00 40.65           C  
ATOM   2446  C   ALA B 180     -29.948  23.171  54.597  1.00 41.23           C  
ATOM   2447  O   ALA B 180     -29.212  23.043  55.580  1.00 40.28           O  
ATOM   2448  CB  ALA B 180     -29.924  25.478  53.631  1.00 39.24           C  
ATOM   2449  N   LEU B 181     -31.143  22.594  54.513  1.00 41.42           N  
ATOM   2450  CA  LEU B 181     -31.650  21.760  55.600  1.00 41.47           C  
ATOM   2451  C   LEU B 181     -30.855  20.477  55.661  1.00 40.90           C  
ATOM   2452  O   LEU B 181     -30.632  19.930  56.734  1.00 41.23           O  
ATOM   2453  CB  LEU B 181     -33.137  21.457  55.400  1.00 42.51           C  
ATOM   2454  CG  LEU B 181     -34.044  22.668  55.653  1.00 41.28           C  
ATOM   2455  CD1 LEU B 181     -35.348  22.508  54.924  1.00 39.70           C  
ATOM   2456  CD2 LEU B 181     -34.256  22.822  57.144  1.00 40.07           C  
ATOM   2457  N   ARG B 182     -30.422  20.003  54.501  1.00 40.65           N  
ATOM   2458  CA  ARG B 182     -29.618  18.794  54.423  1.00 39.92           C  
ATOM   2459  C   ARG B 182     -28.304  18.973  55.201  1.00 41.50           C  
ATOM   2460  O   ARG B 182     -27.631  18.001  55.533  1.00 40.49           O  
ATOM   2461  CB  ARG B 182     -29.338  18.478  52.956  1.00 38.79           C  
ATOM   2462  CG  ARG B 182     -28.488  17.250  52.716  1.00 39.24           C  
ATOM   2463  CD  ARG B 182     -28.632  16.775  51.279  1.00 39.69           C  
ATOM   2464  NE  ARG B 182     -28.415  17.843  50.309  1.00 40.60           N  
ATOM   2465  CZ  ARG B 182     -28.841  17.802  49.050  1.00 40.18           C  
ATOM   2466  NH1 ARG B 182     -29.511  16.748  48.608  1.00 39.54           N  
ATOM   2467  NH2 ARG B 182     -28.604  18.814  48.231  1.00 39.49           N  
ATOM   2468  N   GLN B 183     -27.944  20.224  55.492  1.00 43.61           N  
ATOM   2469  CA  GLN B 183     -26.716  20.529  56.235  1.00 45.61           C  
ATOM   2470  C   GLN B 183     -26.987  20.841  57.710  1.00 47.50           C  
ATOM   2471  O   GLN B 183     -26.148  21.395  58.405  1.00 48.41           O  
ATOM   2472  CB  GLN B 183     -25.981  21.716  55.588  1.00 43.32           C  
ATOM   2473  CG  GLN B 183     -25.445  21.443  54.195  1.00 39.03           C  
ATOM   2474  CD  GLN B 183     -24.602  20.183  54.139  1.00 38.36           C  
ATOM   2475  OE1 GLN B 183     -23.791  19.921  55.031  1.00 38.79           O  
ATOM   2476  NE2 GLN B 183     -24.784  19.399  53.087  1.00 34.99           N  
ATOM   2477  N   MET B 184     -28.170  20.483  58.183  1.00 51.12           N  
ATOM   2478  CA  MET B 184     -28.547  20.730  59.568  1.00 52.81           C  
ATOM   2479  C   MET B 184     -28.912  19.420  60.280  1.00 53.44           C  
ATOM   2480  O   MET B 184     -28.554  18.329  59.765  1.00 52.66           O  
ATOM   2481  CB  MET B 184     -29.721  21.715  59.620  1.00 53.06           C  
ATOM   2482  CG  MET B 184     -29.432  23.045  58.926  1.00 54.94           C  
ATOM   2483  SD  MET B 184     -30.893  24.101  58.756  1.00 55.74           S  
ATOM   2484  CE  MET B 184     -30.176  25.691  58.652  1.00 56.70           C  
ATOM   2485  OXT MET B 184     -29.538  19.505  61.358  1.00 53.71           O  
TER    2486      MET B 184                                                      
ATOM   2487  N   PRO C  98     -17.435  32.283  14.793  1.00 57.86           N  
ATOM   2488  CA  PRO C  98     -17.308  31.948  16.234  1.00 58.32           C  
ATOM   2489  C   PRO C  98     -18.547  31.188  16.736  1.00 59.03           C  
ATOM   2490  O   PRO C  98     -19.625  31.770  16.895  1.00 59.35           O  
ATOM   2491  CB  PRO C  98     -17.135  33.263  16.980  1.00 58.32           C  
ATOM   2492  CG  PRO C  98     -16.585  34.169  15.886  1.00 58.21           C  
ATOM   2493  CD  PRO C  98     -17.331  33.740  14.612  1.00 57.98           C  
ATOM   2494  N   GLN C  99     -18.379  29.888  16.978  1.00 57.94           N  
ATOM   2495  CA  GLN C  99     -19.458  29.023  17.450  1.00 56.24           C  
ATOM   2496  C   GLN C  99     -19.456  28.851  18.975  1.00 54.92           C  
ATOM   2497  O   GLN C  99     -19.191  27.760  19.486  1.00 56.31           O  
ATOM   2498  CB  GLN C  99     -19.350  27.644  16.784  1.00 57.34           C  
ATOM   2499  CG  GLN C  99     -19.737  27.618  15.318  1.00 58.90           C  
ATOM   2500  CD  GLN C  99     -21.171  28.057  15.107  1.00 61.19           C  
ATOM   2501  OE1 GLN C  99     -22.112  27.389  15.552  1.00 61.39           O  
ATOM   2502  NE2 GLN C  99     -21.349  29.194  14.439  1.00 61.31           N  
ATOM   2503  N   LEU C 100     -19.776  29.923  19.695  1.00 51.34           N  
ATOM   2504  CA  LEU C 100     -19.796  29.893  21.149  1.00 47.32           C  
ATOM   2505  C   LEU C 100     -20.479  28.646  21.720  1.00 45.92           C  
ATOM   2506  O   LEU C 100     -21.498  28.170  21.211  1.00 43.55           O  
ATOM   2507  CB  LEU C 100     -20.464  31.157  21.694  1.00 45.77           C  
ATOM   2508  CG  LEU C 100     -20.198  31.413  23.178  1.00 46.80           C  
ATOM   2509  CD1 LEU C 100     -18.690  31.395  23.412  1.00 44.61           C  
ATOM   2510  CD2 LEU C 100     -20.815  32.748  23.618  1.00 44.34           C  
ATOM   2511  N   SER C 101     -19.889  28.130  22.792  1.00 44.46           N  
ATOM   2512  CA  SER C 101     -20.370  26.938  23.466  1.00 43.06           C  
ATOM   2513  C   SER C 101     -20.110  27.121  24.970  1.00 42.61           C  
ATOM   2514  O   SER C 101     -18.954  27.276  25.382  1.00 43.38           O  
ATOM   2515  CB  SER C 101     -19.599  25.733  22.910  1.00 43.17           C  
ATOM   2516  OG  SER C 101     -19.936  24.533  23.568  1.00 44.17           O  
ATOM   2517  N   CYS C 102     -21.163  27.116  25.788  1.00 40.19           N  
ATOM   2518  CA  CYS C 102     -20.982  27.309  27.229  1.00 39.77           C  
ATOM   2519  C   CYS C 102     -21.526  26.157  28.094  1.00 39.25           C  
ATOM   2520  O   CYS C 102     -22.602  25.611  27.830  1.00 39.81           O  
ATOM   2521  CB  CYS C 102     -21.623  28.626  27.672  1.00 37.96           C  
ATOM   2522  SG  CYS C 102     -21.200  30.135  26.730  1.00 44.08           S  
ATOM   2523  N   PHE C 103     -20.783  25.812  29.144  1.00 37.08           N  
ATOM   2524  CA  PHE C 103     -21.148  24.718  30.037  1.00 35.17           C  
ATOM   2525  C   PHE C 103     -20.692  24.992  31.463  1.00 35.04           C  
ATOM   2526  O   PHE C 103     -19.871  25.882  31.708  1.00 35.35           O  
ATOM   2527  CB  PHE C 103     -20.480  23.429  29.558  1.00 35.46           C  
ATOM   2528  CG  PHE C 103     -18.987  23.541  29.439  1.00 36.57           C  
ATOM   2529  CD1 PHE C 103     -18.406  24.099  28.304  1.00 37.26           C  
ATOM   2530  CD2 PHE C 103     -18.161  23.146  30.492  1.00 37.47           C  
ATOM   2531  CE1 PHE C 103     -17.017  24.265  28.213  1.00 38.44           C  
ATOM   2532  CE2 PHE C 103     -16.776  23.309  30.415  1.00 40.36           C  
ATOM   2533  CZ  PHE C 103     -16.201  23.873  29.268  1.00 39.73           C  
ATOM   2534  N   ARG C 104     -21.199  24.209  32.407  1.00 33.23           N  
ATOM   2535  CA  ARG C 104     -20.799  24.386  33.793  1.00 32.86           C  
ATOM   2536  C   ARG C 104     -20.693  23.036  34.517  1.00 33.92           C  
ATOM   2537  O   ARG C 104     -21.696  22.406  34.866  1.00 35.55           O  
ATOM   2538  CB  ARG C 104     -21.793  25.309  34.507  1.00 31.75           C  
ATOM   2539  CG  ARG C 104     -21.300  25.753  35.854  1.00 29.01           C  
ATOM   2540  CD  ARG C 104     -22.280  26.614  36.591  1.00 30.29           C  
ATOM   2541  NE  ARG C 104     -21.638  27.205  37.760  1.00 31.50           N  
ATOM   2542  CZ  ARG C 104     -22.113  28.217  38.477  1.00 32.60           C  
ATOM   2543  NH1 ARG C 104     -23.265  28.796  38.174  1.00 35.97           N  
ATOM   2544  NH2 ARG C 104     -21.410  28.662  39.503  1.00 36.42           N  
ATOM   2545  N   LYS C 105     -19.464  22.598  34.742  1.00 33.42           N  
ATOM   2546  CA  LYS C 105     -19.197  21.331  35.398  1.00 32.61           C  
ATOM   2547  C   LYS C 105     -19.786  21.154  36.810  1.00 35.08           C  
ATOM   2548  O   LYS C 105     -20.152  20.034  37.204  1.00 33.92           O  
ATOM   2549  CB  LYS C 105     -17.684  21.114  35.426  1.00 32.23           C  
ATOM   2550  CG  LYS C 105     -17.083  20.799  34.051  1.00 34.83           C  
ATOM   2551  CD  LYS C 105     -17.778  19.577  33.437  1.00 37.90           C  
ATOM   2552  CE  LYS C 105     -17.317  19.302  32.001  1.00 40.10           C  
ATOM   2553  NZ  LYS C 105     -18.317  18.467  31.247  1.00 38.98           N  
ATOM   2554  N   SER C 106     -19.875  22.246  37.570  1.00 36.64           N  
ATOM   2555  CA  SER C 106     -20.396  22.203  38.939  1.00 37.91           C  
ATOM   2556  C   SER C 106     -20.995  23.547  39.396  1.00 40.76           C  
ATOM   2557  O   SER C 106     -20.586  24.621  38.944  1.00 40.11           O  
ATOM   2558  CB  SER C 106     -19.286  21.789  39.909  1.00 37.65           C  
ATOM   2559  OG  SER C 106     -18.901  22.867  40.747  1.00 38.85           O  
ATOM   2560  N   PRO C 107     -21.961  23.498  40.328  1.00 41.85           N  
ATOM   2561  CA  PRO C 107     -22.625  24.694  40.851  1.00 40.96           C  
ATOM   2562  C   PRO C 107     -21.648  25.676  41.487  1.00 40.54           C  
ATOM   2563  O   PRO C 107     -21.965  26.855  41.650  1.00 40.05           O  
ATOM   2564  CB  PRO C 107     -23.594  24.126  41.892  1.00 40.14           C  
ATOM   2565  CG  PRO C 107     -23.793  22.721  41.465  1.00 41.86           C  
ATOM   2566  CD  PRO C 107     -22.411  22.308  41.064  1.00 41.54           C  
ATOM   2567  N   LEU C 108     -20.464  25.191  41.850  1.00 40.43           N  
ATOM   2568  CA  LEU C 108     -19.490  26.054  42.502  1.00 41.25           C  
ATOM   2569  C   LEU C 108     -18.285  26.437  41.668  1.00 41.42           C  
ATOM   2570  O   LEU C 108     -17.392  27.119  42.161  1.00 43.00           O  
ATOM   2571  CB  LEU C 108     -19.041  25.435  43.831  1.00 38.34           C  
ATOM   2572  CG  LEU C 108     -20.181  25.272  44.845  1.00 36.86           C  
ATOM   2573  CD1 LEU C 108     -19.718  24.420  46.010  1.00 36.22           C  
ATOM   2574  CD2 LEU C 108     -20.665  26.641  45.326  1.00 31.78           C  
ATOM   2575  N   SER C 109     -18.250  26.010  40.412  1.00 40.93           N  
ATOM   2576  CA  SER C 109     -17.134  26.384  39.547  1.00 41.11           C  
ATOM   2577  C   SER C 109     -17.701  27.332  38.496  1.00 39.82           C  
ATOM   2578  O   SER C 109     -18.886  27.284  38.209  1.00 40.20           O  
ATOM   2579  CB  SER C 109     -16.489  25.138  38.896  1.00 41.57           C  
ATOM   2580  OG  SER C 109     -17.342  24.484  37.970  1.00 40.89           O  
ATOM   2581  N   ASN C 110     -16.865  28.191  37.931  1.00 38.16           N  
ATOM   2582  CA  ASN C 110     -17.321  29.161  36.934  1.00 36.95           C  
ATOM   2583  C   ASN C 110     -17.929  28.529  35.706  1.00 35.92           C  
ATOM   2584  O   ASN C 110     -17.775  27.335  35.483  1.00 37.12           O  
ATOM   2585  CB  ASN C 110     -16.162  30.056  36.467  1.00 36.31           C  
ATOM   2586  CG  ASN C 110     -15.449  30.719  37.611  1.00 36.06           C  
ATOM   2587  OD1 ASN C 110     -16.077  31.301  38.488  1.00 40.71           O  
ATOM   2588  ND2 ASN C 110     -14.131  30.640  37.610  1.00 35.54           N  
ATOM   2589  N   VAL C 111     -18.611  29.357  34.914  1.00 33.13           N  
ATOM   2590  CA  VAL C 111     -19.203  28.928  33.663  1.00 31.58           C  
ATOM   2591  C   VAL C 111     -18.094  29.149  32.644  1.00 33.05           C  
ATOM   2592  O   VAL C 111     -17.498  30.227  32.594  1.00 32.17           O  
ATOM   2593  CB  VAL C 111     -20.402  29.808  33.245  1.00 31.20           C  
ATOM   2594  CG1 VAL C 111     -20.716  29.584  31.775  1.00 28.86           C  
ATOM   2595  CG2 VAL C 111     -21.617  29.496  34.100  1.00 30.91           C  
ATOM   2596  N   VAL C 112     -17.819  28.129  31.837  1.00 33.10           N  
ATOM   2597  CA  VAL C 112     -16.791  28.216  30.812  1.00 33.99           C  
ATOM   2598  C   VAL C 112     -17.456  28.310  29.450  1.00 34.93           C  
ATOM   2599  O   VAL C 112     -18.361  27.548  29.153  1.00 34.61           O  
ATOM   2600  CB  VAL C 112     -15.881  26.953  30.815  1.00 35.60           C  
ATOM   2601  CG1 VAL C 112     -14.777  27.096  29.784  1.00 35.42           C  
ATOM   2602  CG2 VAL C 112     -15.288  26.735  32.191  1.00 34.97           C  
ATOM   2603  N   CYS C 113     -17.011  29.250  28.625  1.00 38.04           N  
ATOM   2604  CA  CYS C 113     -17.554  29.408  27.273  1.00 41.53           C  
ATOM   2605  C   CYS C 113     -16.391  29.279  26.308  1.00 44.20           C  
ATOM   2606  O   CYS C 113     -15.432  30.046  26.387  1.00 45.09           O  
ATOM   2607  CB  CYS C 113     -18.182  30.782  27.078  1.00 41.16           C  
ATOM   2608  SG  CYS C 113     -19.795  31.115  27.859  1.00 42.73           S  
ATOM   2609  N   GLU C 114     -16.472  28.329  25.384  1.00 47.92           N  
ATOM   2610  CA  GLU C 114     -15.375  28.139  24.447  1.00 51.73           C  
ATOM   2611  C   GLU C 114     -15.724  28.078  22.974  1.00 54.06           C  
ATOM   2612  O   GLU C 114     -16.840  27.728  22.588  1.00 54.64           O  
ATOM   2613  CB  GLU C 114     -14.605  26.876  24.817  1.00 52.29           C  
ATOM   2614  CG  GLU C 114     -15.456  25.631  24.869  1.00 51.72           C  
ATOM   2615  CD  GLU C 114     -14.693  24.465  25.447  1.00 52.57           C  
ATOM   2616  OE1 GLU C 114     -13.626  24.709  26.056  1.00 51.32           O  
ATOM   2617  OE2 GLU C 114     -15.163  23.315  25.306  1.00 52.55           O  
ATOM   2618  N   TRP C 115     -14.735  28.417  22.155  1.00 57.71           N  
ATOM   2619  CA  TRP C 115     -14.872  28.390  20.707  1.00 61.74           C  
ATOM   2620  C   TRP C 115     -13.652  27.705  20.088  1.00 63.55           C  
ATOM   2621  O   TRP C 115     -12.513  27.986  20.468  1.00 63.43           O  
ATOM   2622  CB  TRP C 115     -15.007  29.809  20.155  1.00 63.79           C  
ATOM   2623  CG  TRP C 115     -14.851  29.856  18.671  1.00 67.05           C  
ATOM   2624  CD1 TRP C 115     -15.519  29.101  17.759  1.00 67.37           C  
ATOM   2625  CD2 TRP C 115     -13.937  30.669  17.929  1.00 68.62           C  
ATOM   2626  NE1 TRP C 115     -15.076  29.386  16.493  1.00 68.75           N  
ATOM   2627  CE2 TRP C 115     -14.104  30.348  16.568  1.00 69.50           C  
ATOM   2628  CE3 TRP C 115     -12.988  31.637  18.283  1.00 71.01           C  
ATOM   2629  CZ2 TRP C 115     -13.360  30.963  15.553  1.00 71.18           C  
ATOM   2630  CZ3 TRP C 115     -12.243  32.251  17.271  1.00 71.94           C  
ATOM   2631  CH2 TRP C 115     -12.436  31.909  15.923  1.00 71.57           C  
ATOM   2632  N   GLY C 116     -13.890  26.808  19.137  1.00 65.54           N  
ATOM   2633  CA  GLY C 116     -12.790  26.105  18.501  1.00 68.61           C  
ATOM   2634  C   GLY C 116     -12.636  26.478  17.042  1.00 70.84           C  
ATOM   2635  O   GLY C 116     -13.301  25.893  16.190  1.00 70.33           O  
ATOM   2636  N   PRO C 117     -11.761  27.449  16.725  1.00 73.25           N  
ATOM   2637  CA  PRO C 117     -11.488  27.940  15.367  1.00 75.54           C  
ATOM   2638  C   PRO C 117     -10.826  26.922  14.431  1.00 77.65           C  
ATOM   2639  O   PRO C 117     -10.166  25.986  14.886  1.00 76.95           O  
ATOM   2640  CB  PRO C 117     -10.614  29.170  15.616  1.00 75.15           C  
ATOM   2641  CG  PRO C 117      -9.877  28.806  16.859  1.00 75.66           C  
ATOM   2642  CD  PRO C 117     -10.945  28.172  17.717  1.00 73.59           C  
ATOM   2643  N   ARG C 118     -11.008  27.122  13.124  1.00 81.09           N  
ATOM   2644  CA  ARG C 118     -10.454  26.229  12.101  1.00 84.37           C  
ATOM   2645  C   ARG C 118      -8.959  25.959  12.295  1.00 85.39           C  
ATOM   2646  O   ARG C 118      -8.534  24.799  12.351  1.00 84.95           O  
ATOM   2647  CB  ARG C 118     -10.692  26.811  10.707  1.00 86.39           C  
ATOM   2648  CG  ARG C 118     -10.512  25.795   9.581  1.00 90.12           C  
ATOM   2649  CD  ARG C 118     -10.667  26.444   8.208  1.00 92.81           C  
ATOM   2650  NE  ARG C 118     -11.951  27.124   8.054  1.00 94.17           N  
ATOM   2651  CZ  ARG C 118     -12.307  27.814   6.974  1.00 95.17           C  
ATOM   2652  NH1 ARG C 118     -11.473  27.921   5.944  1.00 95.88           N  
ATOM   2653  NH2 ARG C 118     -13.498  28.397   6.923  1.00 95.73           N  
ATOM   2654  N   SER C 119      -8.164  27.024  12.378  1.00 85.56           N  
ATOM   2655  CA  SER C 119      -6.731  26.875  12.602  1.00 86.63           C  
ATOM   2656  C   SER C 119      -6.165  28.016  13.451  1.00 87.38           C  
ATOM   2657  O   SER C 119      -6.761  29.093  13.548  1.00 87.88           O  
ATOM   2658  CB  SER C 119      -5.979  26.792  11.276  1.00 87.06           C  
ATOM   2659  OG  SER C 119      -4.674  26.271  11.479  1.00 86.86           O  
ATOM   2660  N   THR C 120      -5.007  27.764  14.056  1.00 87.53           N  
ATOM   2661  CA  THR C 120      -4.337  28.723  14.931  1.00 87.40           C  
ATOM   2662  C   THR C 120      -4.159  30.131  14.369  1.00 87.83           C  
ATOM   2663  O   THR C 120      -3.515  30.329  13.346  1.00 88.15           O  
ATOM   2664  CB  THR C 120      -2.940  28.194  15.371  1.00 87.15           C  
ATOM   2665  OG1 THR C 120      -3.099  27.005  16.159  1.00 86.81           O  
ATOM   2666  CG2 THR C 120      -2.198  29.245  16.199  1.00 86.78           C  
ATOM   2667  N   PRO C 121      -4.757  31.129  15.034  1.00 88.72           N  
ATOM   2668  CA  PRO C 121      -4.663  32.530  14.620  1.00 89.41           C  
ATOM   2669  C   PRO C 121      -3.629  33.226  15.504  1.00 90.60           C  
ATOM   2670  O   PRO C 121      -3.414  32.817  16.649  1.00 91.27           O  
ATOM   2671  CB  PRO C 121      -6.067  33.043  14.880  1.00 89.35           C  
ATOM   2672  CG  PRO C 121      -6.398  32.358  16.171  1.00 88.77           C  
ATOM   2673  CD  PRO C 121      -5.902  30.937  15.946  1.00 88.93           C  
ATOM   2674  N   SER C 122      -2.988  34.270  14.988  1.00 91.30           N  
ATOM   2675  CA  SER C 122      -1.988  34.991  15.779  1.00 91.64           C  
ATOM   2676  C   SER C 122      -2.301  36.480  15.805  1.00 91.65           C  
ATOM   2677  O   SER C 122      -2.922  36.999  14.872  1.00 90.46           O  
ATOM   2678  CB  SER C 122      -0.584  34.766  15.209  1.00 91.36           C  
ATOM   2679  OG  SER C 122       0.395  35.356  16.046  1.00 90.88           O  
ATOM   2680  N   LEU C 123      -1.870  37.155  16.873  1.00 92.23           N  
ATOM   2681  CA  LEU C 123      -2.105  38.593  17.045  1.00 93.92           C  
ATOM   2682  C   LEU C 123      -3.583  38.900  17.300  1.00 94.89           C  
ATOM   2683  O   LEU C 123      -3.917  39.826  18.045  1.00 95.19           O  
ATOM   2684  CB  LEU C 123      -1.636  39.365  15.808  1.00 94.45           C  
ATOM   2685  CG  LEU C 123      -2.139  40.805  15.658  1.00 95.57           C  
ATOM   2686  CD1 LEU C 123      -1.687  41.640  16.851  1.00 95.10           C  
ATOM   2687  CD2 LEU C 123      -1.618  41.394  14.350  1.00 95.93           C  
ATOM   2688  N   THR C 124      -4.460  38.123  16.666  1.00 94.93           N  
ATOM   2689  CA  THR C 124      -5.900  38.289  16.821  1.00 93.85           C  
ATOM   2690  C   THR C 124      -6.308  37.652  18.145  1.00 92.50           C  
ATOM   2691  O   THR C 124      -7.494  37.560  18.461  1.00 91.73           O  
ATOM   2692  CB  THR C 124      -6.685  37.593  15.676  1.00 94.86           C  
ATOM   2693  OG1 THR C 124      -6.750  36.182  15.921  1.00 95.23           O  
ATOM   2694  CG2 THR C 124      -5.996  37.827  14.332  1.00 95.41           C  
ATOM   2695  N   THR C 125      -5.310  37.196  18.903  1.00 91.72           N  
ATOM   2696  CA  THR C 125      -5.543  36.574  20.207  1.00 90.45           C  
ATOM   2697  C   THR C 125      -6.055  37.642  21.172  1.00 88.68           C  
ATOM   2698  O   THR C 125      -5.475  37.890  22.237  1.00 88.53           O  
ATOM   2699  CB  THR C 125      -4.250  35.908  20.795  1.00 91.12           C  
ATOM   2700  OG1 THR C 125      -3.140  36.812  20.686  1.00 91.66           O  
ATOM   2701  CG2 THR C 125      -3.929  34.599  20.061  1.00 90.79           C  
ATOM   2702  N   LYS C 126      -7.148  38.276  20.758  1.00 85.63           N  
ATOM   2703  CA  LYS C 126      -7.812  39.311  21.529  1.00 81.66           C  
ATOM   2704  C   LYS C 126      -9.315  39.112  21.330  1.00 78.50           C  
ATOM   2705  O   LYS C 126     -10.010  39.970  20.780  1.00 78.60           O  
ATOM   2706  CB  LYS C 126      -7.378  40.702  21.048  1.00 82.61           C  
ATOM   2707  CG  LYS C 126      -5.874  40.977  21.175  1.00 83.00           C  
ATOM   2708  CD  LYS C 126      -5.386  40.831  22.614  1.00 83.01           C  
ATOM   2709  CE  LYS C 126      -6.047  41.853  23.527  1.00 83.51           C  
ATOM   2710  NZ  LYS C 126      -5.624  41.706  24.945  1.00 82.36           N  
ATOM   2711  N   ALA C 127      -9.795  37.947  21.757  1.00 73.38           N  
ATOM   2712  CA  ALA C 127     -11.206  37.603  21.671  1.00 67.93           C  
ATOM   2713  C   ALA C 127     -11.785  37.743  23.074  1.00 64.57           C  
ATOM   2714  O   ALA C 127     -11.161  37.328  24.049  1.00 64.31           O  
ATOM   2715  CB  ALA C 127     -11.362  36.174  21.179  1.00 67.13           C  
ATOM   2716  N   VAL C 128     -12.963  38.346  23.189  1.00 61.06           N  
ATOM   2717  CA  VAL C 128     -13.579  38.498  24.500  1.00 57.65           C  
ATOM   2718  C   VAL C 128     -15.033  38.031  24.561  1.00 55.73           C  
ATOM   2719  O   VAL C 128     -15.714  37.899  23.534  1.00 56.14           O  
ATOM   2720  CB  VAL C 128     -13.498  39.952  24.990  1.00 57.29           C  
ATOM   2721  CG1 VAL C 128     -12.052  40.343  25.175  1.00 57.39           C  
ATOM   2722  CG2 VAL C 128     -14.174  40.873  24.001  1.00 57.68           C  
ATOM   2723  N   LEU C 129     -15.493  37.780  25.782  1.00 52.45           N  
ATOM   2724  CA  LEU C 129     -16.850  37.321  26.041  1.00 49.70           C  
ATOM   2725  C   LEU C 129     -17.731  38.498  26.443  1.00 49.27           C  
ATOM   2726  O   LEU C 129     -17.540  39.076  27.511  1.00 49.38           O  
ATOM   2727  CB  LEU C 129     -16.833  36.284  27.174  1.00 47.43           C  
ATOM   2728  CG  LEU C 129     -18.124  35.551  27.564  1.00 44.51           C  
ATOM   2729  CD1 LEU C 129     -18.486  34.551  26.485  1.00 42.92           C  
ATOM   2730  CD2 LEU C 129     -17.944  34.838  28.902  1.00 42.40           C  
ATOM   2731  N   LEU C 130     -18.686  38.851  25.583  1.00 49.45           N  
ATOM   2732  CA  LEU C 130     -19.626  39.949  25.845  1.00 49.61           C  
ATOM   2733  C   LEU C 130     -20.799  39.379  26.644  1.00 50.85           C  
ATOM   2734  O   LEU C 130     -21.564  38.565  26.131  1.00 51.06           O  
ATOM   2735  CB  LEU C 130     -20.141  40.548  24.524  1.00 47.61           C  
ATOM   2736  CG  LEU C 130     -19.103  41.055  23.512  1.00 46.85           C  
ATOM   2737  CD1 LEU C 130     -19.812  41.673  22.334  1.00 46.68           C  
ATOM   2738  CD2 LEU C 130     -18.183  42.082  24.154  1.00 46.30           C  
ATOM   2739  N   VAL C 131     -20.943  39.829  27.889  1.00 52.09           N  
ATOM   2740  CA  VAL C 131     -21.978  39.335  28.796  1.00 53.21           C  
ATOM   2741  C   VAL C 131     -23.077  40.333  29.171  1.00 55.16           C  
ATOM   2742  O   VAL C 131     -22.801  41.507  29.386  1.00 54.50           O  
ATOM   2743  CB  VAL C 131     -21.315  38.843  30.106  1.00 52.61           C  
ATOM   2744  CG1 VAL C 131     -22.364  38.347  31.097  1.00 50.65           C  
ATOM   2745  CG2 VAL C 131     -20.308  37.760  29.784  1.00 51.60           C  
ATOM   2746  N   ARG C 132     -24.318  39.847  29.258  1.00 57.51           N  
ATOM   2747  CA  ARG C 132     -25.470  40.668  29.653  1.00 59.75           C  
ATOM   2748  C   ARG C 132     -26.280  39.983  30.758  1.00 60.15           C  
ATOM   2749  O   ARG C 132     -26.922  38.959  30.531  1.00 61.51           O  
ATOM   2750  CB  ARG C 132     -26.395  40.956  28.464  1.00 61.50           C  
ATOM   2751  CG  ARG C 132     -27.693  41.680  28.887  1.00 63.15           C  
ATOM   2752  CD  ARG C 132     -28.353  42.431  27.745  1.00 62.56           C  
ATOM   2753  NE  ARG C 132     -27.578  43.608  27.365  1.00 64.44           N  
ATOM   2754  CZ  ARG C 132     -27.845  44.374  26.312  1.00 64.55           C  
ATOM   2755  NH1 ARG C 132     -28.876  44.085  25.519  1.00 62.49           N  
ATOM   2756  NH2 ARG C 132     -27.081  45.432  26.057  1.00 63.76           N  
ATOM   2757  N   LYS C 133     -26.267  40.579  31.944  1.00 59.59           N  
ATOM   2758  CA  LYS C 133     -26.953  40.032  33.110  1.00 59.77           C  
ATOM   2759  C   LYS C 133     -28.249  40.768  33.438  1.00 61.41           C  
ATOM   2760  O   LYS C 133     -28.244  41.978  33.675  1.00 61.31           O  
ATOM   2761  CB  LYS C 133     -25.993  40.096  34.304  1.00 57.52           C  
ATOM   2762  CG  LYS C 133     -26.481  39.542  35.619  1.00 55.58           C  
ATOM   2763  CD  LYS C 133     -25.355  39.669  36.641  1.00 53.65           C  
ATOM   2764  CE  LYS C 133     -25.662  38.994  37.971  1.00 52.71           C  
ATOM   2765  NZ  LYS C 133     -26.605  39.768  38.814  1.00 53.21           N  
ATOM   2766  N   PHE C 134     -29.361  40.038  33.453  1.00 63.84           N  
ATOM   2767  CA  PHE C 134     -30.645  40.650  33.776  1.00 65.94           C  
ATOM   2768  C   PHE C 134     -31.320  40.092  35.013  1.00 67.50           C  
ATOM   2769  O   PHE C 134     -31.722  38.933  35.039  1.00 67.88           O  
ATOM   2770  CB  PHE C 134     -31.639  40.523  32.631  1.00 64.72           C  
ATOM   2771  CG  PHE C 134     -32.965  41.166  32.934  1.00 66.82           C  
ATOM   2772  CD1 PHE C 134     -33.080  42.559  32.995  1.00 66.68           C  
ATOM   2773  CD2 PHE C 134     -34.093  40.386  33.190  1.00 66.57           C  
ATOM   2774  CE1 PHE C 134     -34.296  43.163  33.303  1.00 66.47           C  
ATOM   2775  CE2 PHE C 134     -35.315  40.979  33.501  1.00 66.17           C  
ATOM   2776  CZ  PHE C 134     -35.417  42.370  33.557  1.00 66.85           C  
ATOM   2777  N   GLN C 135     -31.459  40.928  36.034  1.00 70.19           N  
ATOM   2778  CA  GLN C 135     -32.131  40.521  37.264  1.00 71.27           C  
ATOM   2779  C   GLN C 135     -33.424  41.329  37.283  1.00 71.60           C  
ATOM   2780  O   GLN C 135     -34.461  40.867  36.802  1.00 70.51           O  
ATOM   2781  CB  GLN C 135     -31.285  40.871  38.492  1.00 72.96           C  
ATOM   2782  CG  GLN C 135     -31.211  39.763  39.540  1.00 75.63           C  
ATOM   2783  CD  GLN C 135     -32.541  39.052  39.749  1.00 76.89           C  
ATOM   2784  OE1 GLN C 135     -33.589  39.691  39.860  1.00 76.97           O  
ATOM   2785  NE2 GLN C 135     -32.500  37.721  39.813  1.00 76.14           N  
ATOM   2786  N   ASN C 136     -33.342  42.552  37.808  1.00 71.84           N  
ATOM   2787  CA  ASN C 136     -34.500  43.440  37.881  1.00 71.69           C  
ATOM   2788  C   ASN C 136     -34.287  44.776  37.170  1.00 72.19           C  
ATOM   2789  O   ASN C 136     -34.724  45.817  37.656  1.00 74.12           O  
ATOM   2790  CB  ASN C 136     -34.888  43.702  39.345  1.00 68.91           C  
ATOM   2791  CG  ASN C 136     -35.694  42.563  39.954  1.00 68.05           C  
ATOM   2792  OD1 ASN C 136     -36.758  42.193  39.444  1.00 64.30           O  
ATOM   2793  ND2 ASN C 136     -35.193  42.007  41.057  1.00 66.90           N  
ATOM   2794  N   SER C 137     -33.619  44.759  36.025  1.00 71.17           N  
ATOM   2795  CA  SER C 137     -33.405  46.001  35.293  1.00 71.03           C  
ATOM   2796  C   SER C 137     -32.821  47.095  36.197  1.00 70.64           C  
ATOM   2797  O   SER C 137     -32.052  47.955  35.751  1.00 69.82           O  
ATOM   2798  CB  SER C 137     -34.737  46.465  34.703  1.00 70.10           C  
ATOM   2799  OG  SER C 137     -34.609  47.719  34.067  1.00 71.18           O  
ATOM   2800  N   ALA C 139     -30.457  45.890  34.482  1.00 62.16           N  
ATOM   2801  CA  ALA C 139     -29.937  45.335  33.235  1.00 65.03           C  
ATOM   2802  C   ALA C 139     -28.451  45.681  33.112  1.00 66.96           C  
ATOM   2803  O   ALA C 139     -28.083  46.595  32.372  1.00 68.33           O  
ATOM   2804  CB  ALA C 139     -30.716  45.909  32.049  1.00 63.08           C  
ATOM   2805  N   GLU C 140     -27.597  44.951  33.828  1.00 68.04           N  
ATOM   2806  CA  GLU C 140     -26.160  45.227  33.804  1.00 69.80           C  
ATOM   2807  C   GLU C 140     -25.377  44.270  32.916  1.00 69.45           C  
ATOM   2808  O   GLU C 140     -25.536  43.058  33.012  1.00 69.81           O  
ATOM   2809  CB  GLU C 140     -25.590  45.173  35.229  1.00 72.38           C  
ATOM   2810  CG  GLU C 140     -24.358  46.060  35.434  1.00 77.55           C  
ATOM   2811  CD  GLU C 140     -24.651  47.545  35.162  1.00 80.43           C  
ATOM   2812  OE1 GLU C 140     -25.304  48.200  36.014  1.00 80.24           O  
ATOM   2813  OE2 GLU C 140     -24.239  48.050  34.087  1.00 80.06           O  
ATOM   2814  N   ASP C 141     -24.513  44.803  32.060  1.00 68.57           N  
ATOM   2815  CA  ASP C 141     -23.744  43.927  31.189  1.00 68.46           C  
ATOM   2816  C   ASP C 141     -22.266  44.290  31.100  1.00 67.30           C  
ATOM   2817  O   ASP C 141     -21.901  45.317  30.532  1.00 67.72           O  
ATOM   2818  CB  ASP C 141     -24.367  43.907  29.790  1.00 68.95           C  
ATOM   2819  CG  ASP C 141     -24.299  45.245  29.111  1.00 68.22           C  
ATOM   2820  OD1 ASP C 141     -24.119  46.244  29.834  1.00 68.43           O  
ATOM   2821  OD2 ASP C 141     -24.440  45.299  27.869  1.00 68.02           O  
ATOM   2822  N   PHE C 142     -21.421  43.427  31.661  1.00 64.58           N  
ATOM   2823  CA  PHE C 142     -19.982  43.637  31.650  1.00 62.11           C  
ATOM   2824  C   PHE C 142     -19.286  42.990  30.447  1.00 61.96           C  
ATOM   2825  O   PHE C 142     -19.863  42.874  29.360  1.00 61.58           O  
ATOM   2826  CB  PHE C 142     -19.370  43.111  32.947  1.00 61.18           C  
ATOM   2827  CG  PHE C 142     -19.899  41.775  33.365  1.00 62.15           C  
ATOM   2828  CD1 PHE C 142     -21.195  41.650  33.865  1.00 62.25           C  
ATOM   2829  CD2 PHE C 142     -19.118  40.634  33.236  1.00 61.22           C  
ATOM   2830  CE1 PHE C 142     -21.704  40.411  34.229  1.00 59.95           C  
ATOM   2831  CE2 PHE C 142     -19.616  39.392  33.596  1.00 60.80           C  
ATOM   2832  CZ  PHE C 142     -20.913  39.280  34.094  1.00 60.82           C  
ATOM   2833  N   GLN C 143     -18.039  42.573  30.657  1.00 60.93           N  
ATOM   2834  CA  GLN C 143     -17.221  41.959  29.617  1.00 58.18           C  
ATOM   2835  C   GLN C 143     -16.217  41.016  30.276  1.00 57.14           C  
ATOM   2836  O   GLN C 143     -15.843  41.219  31.427  1.00 56.27           O  
ATOM   2837  CB  GLN C 143     -16.474  43.053  28.868  1.00 57.01           C  
ATOM   2838  CG  GLN C 143     -15.832  42.609  27.591  1.00 60.62           C  
ATOM   2839  CD  GLN C 143     -14.767  43.584  27.121  1.00 63.40           C  
ATOM   2840  OE1 GLN C 143     -13.677  43.657  27.702  1.00 64.45           O  
ATOM   2841  NE2 GLN C 143     -15.076  44.345  26.072  1.00 62.42           N  
ATOM   2842  N   GLU C 144     -15.786  39.981  29.560  1.00 57.24           N  
ATOM   2843  CA  GLU C 144     -14.811  39.033  30.104  1.00 57.03           C  
ATOM   2844  C   GLU C 144     -13.738  38.668  29.073  1.00 55.70           C  
ATOM   2845  O   GLU C 144     -14.026  38.543  27.881  1.00 54.93           O  
ATOM   2846  CB  GLU C 144     -15.502  37.751  30.582  1.00 58.50           C  
ATOM   2847  CG  GLU C 144     -16.352  37.889  31.847  1.00 62.43           C  
ATOM   2848  CD  GLU C 144     -15.525  38.093  33.113  1.00 65.48           C  
ATOM   2849  OE1 GLU C 144     -14.597  37.287  33.365  1.00 65.96           O  
ATOM   2850  OE2 GLU C 144     -15.814  39.054  33.864  1.00 66.78           O  
ATOM   2851  N   PRO C 145     -12.480  38.506  29.528  1.00 54.13           N  
ATOM   2852  CA  PRO C 145     -11.340  38.152  28.674  1.00 53.69           C  
ATOM   2853  C   PRO C 145     -11.268  36.649  28.390  1.00 53.91           C  
ATOM   2854  O   PRO C 145     -11.711  35.834  29.202  1.00 54.11           O  
ATOM   2855  CB  PRO C 145     -10.148  38.631  29.493  1.00 51.94           C  
ATOM   2856  CG  PRO C 145     -10.582  38.332  30.879  1.00 51.38           C  
ATOM   2857  CD  PRO C 145     -12.020  38.816  30.895  1.00 52.06           C  
ATOM   2858  N   CYS C 146     -10.717  36.287  27.237  1.00 53.49           N  
ATOM   2859  CA  CYS C 146     -10.578  34.880  26.871  1.00 54.38           C  
ATOM   2860  C   CYS C 146      -9.116  34.601  26.507  1.00 54.88           C  
ATOM   2861  O   CYS C 146      -8.376  35.518  26.144  1.00 55.14           O  
ATOM   2862  CB  CYS C 146     -11.476  34.538  25.672  1.00 53.50           C  
ATOM   2863  SG  CYS C 146     -13.207  35.107  25.789  1.00 54.16           S  
ATOM   2864  N   GLN C 147      -8.699  33.341  26.614  1.00 54.76           N  
ATOM   2865  CA  GLN C 147      -7.332  32.964  26.271  1.00 53.84           C  
ATOM   2866  C   GLN C 147      -7.339  31.905  25.189  1.00 53.46           C  
ATOM   2867  O   GLN C 147      -8.250  31.088  25.124  1.00 54.34           O  
ATOM   2868  CB  GLN C 147      -6.604  32.405  27.486  1.00 54.06           C  
ATOM   2869  CG  GLN C 147      -6.291  33.419  28.547  1.00 57.54           C  
ATOM   2870  CD  GLN C 147      -7.537  34.045  29.123  1.00 61.23           C  
ATOM   2871  OE1 GLN C 147      -8.469  33.342  29.533  1.00 61.58           O  
ATOM   2872  NE2 GLN C 147      -7.568  35.377  29.161  1.00 62.46           N  
ATOM   2873  N   TYR C 148      -6.335  31.922  24.325  1.00 53.75           N  
ATOM   2874  CA  TYR C 148      -6.247  30.906  23.287  1.00 54.21           C  
ATOM   2875  C   TYR C 148      -5.280  29.866  23.839  1.00 54.93           C  
ATOM   2876  O   TYR C 148      -4.403  30.214  24.634  1.00 54.02           O  
ATOM   2877  CB  TYR C 148      -5.710  31.483  21.976  1.00 53.88           C  
ATOM   2878  CG  TYR C 148      -5.793  30.471  20.868  1.00 52.52           C  
ATOM   2879  CD1 TYR C 148      -7.031  30.019  20.416  1.00 51.24           C  
ATOM   2880  CD2 TYR C 148      -4.646  29.886  20.345  1.00 49.60           C  
ATOM   2881  CE1 TYR C 148      -7.127  29.004  19.483  1.00 49.92           C  
ATOM   2882  CE2 TYR C 148      -4.733  28.870  19.408  1.00 49.69           C  
ATOM   2883  CZ  TYR C 148      -5.977  28.428  18.983  1.00 50.01           C  
ATOM   2884  OH  TYR C 148      -6.078  27.390  18.081  1.00 50.14           O  
ATOM   2885  N   SER C 149      -5.434  28.604  23.435  1.00 56.24           N  
ATOM   2886  CA  SER C 149      -4.569  27.542  23.953  1.00 58.55           C  
ATOM   2887  C   SER C 149      -3.584  26.896  22.987  1.00 60.27           C  
ATOM   2888  O   SER C 149      -2.443  26.618  23.357  1.00 63.00           O  
ATOM   2889  CB  SER C 149      -5.412  26.442  24.594  1.00 58.70           C  
ATOM   2890  OG  SER C 149      -4.589  25.408  25.111  1.00 58.15           O  
ATOM   2891  N   GLN C 150      -4.008  26.635  21.761  1.00 60.86           N  
ATOM   2892  CA  GLN C 150      -3.119  26.012  20.782  1.00 61.96           C  
ATOM   2893  C   GLN C 150      -2.902  24.551  21.142  1.00 61.84           C  
ATOM   2894  O   GLN C 150      -2.508  23.752  20.297  1.00 62.59           O  
ATOM   2895  CB  GLN C 150      -1.771  26.739  20.711  1.00 61.55           C  
ATOM   2896  CG  GLN C 150      -1.117  26.607  19.341  1.00 65.26           C  
ATOM   2897  CD  GLN C 150      -0.027  27.637  19.082  1.00 66.19           C  
ATOM   2898  OE1 GLN C 150      -0.216  28.838  19.309  1.00 65.99           O  
ATOM   2899  NE2 GLN C 150       1.115  27.171  18.586  1.00 65.67           N  
ATOM   2900  N   GLU C 151      -3.164  24.222  22.404  1.00 61.58           N  
ATOM   2901  CA  GLU C 151      -3.070  22.861  22.929  1.00 60.96           C  
ATOM   2902  C   GLU C 151      -4.447  22.228  22.659  1.00 60.26           C  
ATOM   2903  O   GLU C 151      -4.562  21.157  22.056  1.00 60.65           O  
ATOM   2904  CB  GLU C 151      -2.783  22.927  24.431  1.00 61.65           C  
ATOM   2905  CG  GLU C 151      -3.062  21.666  25.239  1.00 65.09           C  
ATOM   2906  CD  GLU C 151      -1.917  20.667  25.235  1.00 67.93           C  
ATOM   2907  OE1 GLU C 151      -1.842  19.851  24.293  1.00 70.07           O  
ATOM   2908  OE2 GLU C 151      -1.090  20.693  26.179  1.00 69.78           O  
ATOM   2909  N   SER C 152      -5.491  22.922  23.098  1.00 58.66           N  
ATOM   2910  CA  SER C 152      -6.869  22.485  22.903  1.00 56.98           C  
ATOM   2911  C   SER C 152      -7.364  23.105  21.601  1.00 56.94           C  
ATOM   2912  O   SER C 152      -8.369  22.674  21.025  1.00 56.10           O  
ATOM   2913  CB  SER C 152      -7.727  22.997  24.046  1.00 57.48           C  
ATOM   2914  OG  SER C 152      -7.624  24.412  24.120  1.00 55.98           O  
ATOM   2915  N   GLN C 153      -6.652  24.140  21.165  1.00 55.50           N  
ATOM   2916  CA  GLN C 153      -6.971  24.849  19.942  1.00 55.47           C  
ATOM   2917  C   GLN C 153      -8.319  25.548  19.975  1.00 54.45           C  
ATOM   2918  O   GLN C 153      -9.045  25.590  18.980  1.00 54.99           O  
ATOM   2919  CB  GLN C 153      -6.891  23.895  18.757  1.00 56.59           C  
ATOM   2920  CG  GLN C 153      -5.519  23.263  18.660  1.00 60.83           C  
ATOM   2921  CD  GLN C 153      -5.167  22.812  17.264  1.00 63.07           C  
ATOM   2922  OE1 GLN C 153      -4.029  22.405  17.006  1.00 64.53           O  
ATOM   2923  NE2 GLN C 153      -6.134  22.885  16.351  1.00 61.89           N  
ATOM   2924  N   LYS C 154      -8.646  26.113  21.130  1.00 52.55           N  
ATOM   2925  CA  LYS C 154      -9.897  26.833  21.276  1.00 50.28           C  
ATOM   2926  C   LYS C 154      -9.761  27.988  22.267  1.00 47.79           C  
ATOM   2927  O   LYS C 154      -8.968  27.922  23.208  1.00 47.46           O  
ATOM   2928  CB  LYS C 154     -11.013  25.873  21.719  1.00 50.44           C  
ATOM   2929  CG  LYS C 154     -10.738  25.151  23.025  1.00 50.86           C  
ATOM   2930  CD  LYS C 154     -11.934  24.306  23.507  1.00 51.50           C  
ATOM   2931  CE  LYS C 154     -12.084  22.970  22.782  1.00 49.34           C  
ATOM   2932  NZ  LYS C 154     -12.469  23.141  21.356  1.00 50.34           N  
ATOM   2933  N   PHE C 155     -10.515  29.057  22.018  1.00 45.91           N  
ATOM   2934  CA  PHE C 155     -10.546  30.228  22.898  1.00 43.89           C  
ATOM   2935  C   PHE C 155     -11.397  29.864  24.117  1.00 41.90           C  
ATOM   2936  O   PHE C 155     -12.433  29.221  23.988  1.00 39.85           O  
ATOM   2937  CB  PHE C 155     -11.190  31.413  22.182  1.00 44.59           C  
ATOM   2938  CG  PHE C 155     -10.242  32.208  21.354  1.00 45.59           C  
ATOM   2939  CD1 PHE C 155      -9.383  33.126  21.953  1.00 46.22           C  
ATOM   2940  CD2 PHE C 155     -10.224  32.074  19.972  1.00 45.89           C  
ATOM   2941  CE1 PHE C 155      -8.523  33.909  21.188  1.00 45.02           C  
ATOM   2942  CE2 PHE C 155      -9.363  32.854  19.195  1.00 47.14           C  
ATOM   2943  CZ  PHE C 155      -8.511  33.775  19.810  1.00 45.62           C  
ATOM   2944  N   SER C 156     -10.971  30.285  25.298  1.00 42.28           N  
ATOM   2945  CA  SER C 156     -11.711  29.961  26.509  1.00 42.69           C  
ATOM   2946  C   SER C 156     -11.926  31.196  27.387  1.00 42.51           C  
ATOM   2947  O   SER C 156     -11.018  32.017  27.536  1.00 42.05           O  
ATOM   2948  CB  SER C 156     -10.945  28.888  27.273  1.00 42.34           C  
ATOM   2949  OG  SER C 156     -11.722  28.364  28.322  1.00 47.54           O  
ATOM   2950  N   CYS C 157     -13.131  31.333  27.946  1.00 42.18           N  
ATOM   2951  CA  CYS C 157     -13.464  32.468  28.808  1.00 43.37           C  
ATOM   2952  C   CYS C 157     -14.157  31.962  30.056  1.00 42.36           C  
ATOM   2953  O   CYS C 157     -14.981  31.053  29.983  1.00 43.23           O  
ATOM   2954  CB  CYS C 157     -14.407  33.445  28.104  1.00 46.00           C  
ATOM   2955  SG  CYS C 157     -14.311  33.457  26.284  1.00 56.02           S  
ATOM   2956  N   GLN C 158     -13.820  32.550  31.200  1.00 41.16           N  
ATOM   2957  CA  GLN C 158     -14.416  32.160  32.472  1.00 40.32           C  
ATOM   2958  C   GLN C 158     -15.438  33.228  32.876  1.00 39.48           C  
ATOM   2959  O   GLN C 158     -15.240  34.415  32.627  1.00 39.85           O  
ATOM   2960  CB  GLN C 158     -13.339  32.058  33.556  1.00 42.25           C  
ATOM   2961  CG  GLN C 158     -12.247  31.050  33.305  1.00 42.33           C  
ATOM   2962  CD  GLN C 158     -12.581  29.678  33.847  1.00 44.90           C  
ATOM   2963  OE1 GLN C 158     -12.887  29.520  35.027  1.00 45.01           O  
ATOM   2964  NE2 GLN C 158     -12.510  28.670  32.987  1.00 46.73           N  
ATOM   2965  N   LEU C 159     -16.524  32.799  33.503  1.00 38.56           N  
ATOM   2966  CA  LEU C 159     -17.590  33.699  33.939  1.00 37.85           C  
ATOM   2967  C   LEU C 159     -18.146  33.253  35.303  1.00 37.26           C  
ATOM   2968  O   LEU C 159     -18.842  32.246  35.397  1.00 36.83           O  
ATOM   2969  CB  LEU C 159     -18.690  33.695  32.880  1.00 37.62           C  
ATOM   2970  CG  LEU C 159     -20.089  34.198  33.231  1.00 40.54           C  
ATOM   2971  CD1 LEU C 159     -20.005  35.616  33.805  1.00 41.30           C  
ATOM   2972  CD2 LEU C 159     -20.966  34.153  31.985  1.00 37.48           C  
ATOM   2973  N   ALA C 160     -17.833  33.992  36.362  1.00 37.57           N  
ATOM   2974  CA  ALA C 160     -18.309  33.637  37.705  1.00 38.23           C  
ATOM   2975  C   ALA C 160     -19.812  33.866  37.900  1.00 38.61           C  
ATOM   2976  O   ALA C 160     -20.367  34.889  37.492  1.00 36.62           O  
ATOM   2977  CB  ALA C 160     -17.543  34.408  38.753  1.00 36.09           C  
ATOM   2978  N   VAL C 161     -20.469  32.890  38.518  1.00 38.31           N  
ATOM   2979  CA  VAL C 161     -21.893  32.987  38.782  1.00 38.36           C  
ATOM   2980  C   VAL C 161     -22.137  32.461  40.188  1.00 39.81           C  
ATOM   2981  O   VAL C 161     -22.079  31.252  40.432  1.00 39.68           O  
ATOM   2982  CB  VAL C 161     -22.720  32.174  37.773  1.00 37.65           C  
ATOM   2983  CG1 VAL C 161     -24.186  32.298  38.091  1.00 36.69           C  
ATOM   2984  CG2 VAL C 161     -22.449  32.672  36.365  1.00 36.88           C  
ATOM   2985  N   PRO C 162     -22.394  33.380  41.134  1.00 39.66           N  
ATOM   2986  CA  PRO C 162     -22.657  33.129  42.555  1.00 39.69           C  
ATOM   2987  C   PRO C 162     -23.831  32.211  42.846  1.00 39.92           C  
ATOM   2988  O   PRO C 162     -24.791  32.133  42.078  1.00 39.11           O  
ATOM   2989  CB  PRO C 162     -22.874  34.532  43.122  1.00 41.11           C  
ATOM   2990  CG  PRO C 162     -23.376  35.312  41.934  1.00 41.83           C  
ATOM   2991  CD  PRO C 162     -22.471  34.823  40.841  1.00 39.49           C  
ATOM   2992  N   GLU C 163     -23.742  31.513  43.968  1.00 40.11           N  
ATOM   2993  CA  GLU C 163     -24.794  30.605  44.364  1.00 41.47           C  
ATOM   2994  C   GLU C 163     -26.054  31.400  44.549  1.00 42.91           C  
ATOM   2995  O   GLU C 163     -26.031  32.466  45.156  1.00 45.55           O  
ATOM   2996  CB  GLU C 163     -24.458  29.930  45.683  1.00 39.90           C  
ATOM   2997  CG  GLU C 163     -23.255  29.064  45.643  1.00 37.61           C  
ATOM   2998  CD  GLU C 163     -23.024  28.382  46.969  1.00 40.12           C  
ATOM   2999  OE1 GLU C 163     -23.834  27.496  47.332  1.00 40.09           O  
ATOM   3000  OE2 GLU C 163     -22.039  28.738  47.655  1.00 41.01           O  
ATOM   3001  N   GLY C 164     -27.153  30.875  44.029  1.00 44.65           N  
ATOM   3002  CA  GLY C 164     -28.427  31.548  44.173  1.00 46.07           C  
ATOM   3003  C   GLY C 164     -28.788  32.473  43.033  1.00 46.86           C  
ATOM   3004  O   GLY C 164     -29.968  32.762  42.819  1.00 46.86           O  
ATOM   3005  N   ASP C 165     -27.793  32.948  42.292  1.00 47.35           N  
ATOM   3006  CA  ASP C 165     -28.091  33.861  41.199  1.00 48.15           C  
ATOM   3007  C   ASP C 165     -29.052  33.236  40.197  1.00 46.94           C  
ATOM   3008  O   ASP C 165     -28.755  32.217  39.576  1.00 47.29           O  
ATOM   3009  CB  ASP C 165     -26.813  34.300  40.503  1.00 50.24           C  
ATOM   3010  CG  ASP C 165     -27.054  35.442  39.550  1.00 52.75           C  
ATOM   3011  OD1 ASP C 165     -28.004  36.218  39.801  1.00 54.78           O  
ATOM   3012  OD2 ASP C 165     -26.295  35.575  38.566  1.00 54.34           O  
ATOM   3013  N   SER C 166     -30.209  33.862  40.046  1.00 46.70           N  
ATOM   3014  CA  SER C 166     -31.243  33.357  39.153  1.00 48.36           C  
ATOM   3015  C   SER C 166     -31.533  34.289  37.992  1.00 47.14           C  
ATOM   3016  O   SER C 166     -32.518  34.122  37.277  1.00 47.40           O  
ATOM   3017  CB  SER C 166     -32.535  33.104  39.938  1.00 50.94           C  
ATOM   3018  OG  SER C 166     -32.976  34.295  40.586  1.00 53.58           O  
ATOM   3019  N   SER C 167     -30.680  35.278  37.802  1.00 45.66           N  
ATOM   3020  CA  SER C 167     -30.879  36.185  36.691  1.00 47.02           C  
ATOM   3021  C   SER C 167     -30.611  35.513  35.330  1.00 46.60           C  
ATOM   3022  O   SER C 167     -30.094  34.395  35.252  1.00 46.45           O  
ATOM   3023  CB  SER C 167     -29.978  37.406  36.872  1.00 48.47           C  
ATOM   3024  OG  SER C 167     -28.737  37.021  37.412  1.00 48.37           O  
ATOM   3025  N   PHE C 168     -30.974  36.196  34.254  1.00 45.94           N  
ATOM   3026  CA  PHE C 168     -30.750  35.653  32.928  1.00 46.35           C  
ATOM   3027  C   PHE C 168     -29.457  36.199  32.345  1.00 46.70           C  
ATOM   3028  O   PHE C 168     -29.283  37.401  32.199  1.00 47.93           O  
ATOM   3029  CB  PHE C 168     -31.913  35.997  31.992  1.00 45.14           C  
ATOM   3030  CG  PHE C 168     -33.232  35.435  32.437  1.00 45.54           C  
ATOM   3031  CD1 PHE C 168     -33.998  36.095  33.402  1.00 44.70           C  
ATOM   3032  CD2 PHE C 168     -33.682  34.215  31.938  1.00 43.85           C  
ATOM   3033  CE1 PHE C 168     -35.188  35.547  33.865  1.00 44.04           C  
ATOM   3034  CE2 PHE C 168     -34.871  33.654  32.394  1.00 43.91           C  
ATOM   3035  CZ  PHE C 168     -35.627  34.322  33.362  1.00 44.55           C  
ATOM   3036  N   TYR C 169     -28.541  35.301  32.023  1.00 46.44           N  
ATOM   3037  CA  TYR C 169     -27.280  35.691  31.432  1.00 45.06           C  
ATOM   3038  C   TYR C 169     -27.427  35.545  29.921  1.00 44.35           C  
ATOM   3039  O   TYR C 169     -27.913  34.532  29.437  1.00 44.67           O  
ATOM   3040  CB  TYR C 169     -26.173  34.786  31.960  1.00 44.99           C  
ATOM   3041  CG  TYR C 169     -25.686  35.173  33.333  1.00 44.04           C  
ATOM   3042  CD1 TYR C 169     -24.704  36.141  33.494  1.00 43.76           C  
ATOM   3043  CD2 TYR C 169     -26.219  34.582  34.474  1.00 43.51           C  
ATOM   3044  CE1 TYR C 169     -24.260  36.510  34.764  1.00 43.84           C  
ATOM   3045  CE2 TYR C 169     -25.788  34.945  35.746  1.00 42.34           C  
ATOM   3046  CZ  TYR C 169     -24.805  35.907  35.887  1.00 43.32           C  
ATOM   3047  OH  TYR C 169     -24.343  36.252  37.141  1.00 43.66           O  
ATOM   3048  N   ILE C 170     -27.025  36.574  29.189  1.00 43.31           N  
ATOM   3049  CA  ILE C 170     -27.099  36.582  27.734  1.00 44.78           C  
ATOM   3050  C   ILE C 170     -25.655  36.816  27.292  1.00 44.98           C  
ATOM   3051  O   ILE C 170     -25.062  37.837  27.633  1.00 45.86           O  
ATOM   3052  CB  ILE C 170     -28.027  37.741  27.255  1.00 45.63           C  
ATOM   3053  CG1 ILE C 170     -29.283  37.771  28.143  1.00 46.72           C  
ATOM   3054  CG2 ILE C 170     -28.411  37.548  25.780  1.00 43.25           C  
ATOM   3055  CD1 ILE C 170     -30.246  38.911  27.894  1.00 46.77           C  
ATOM   3056  N   VAL C 171     -25.074  35.874  26.558  1.00 45.33           N  
ATOM   3057  CA  VAL C 171     -23.679  36.030  26.158  1.00 46.39           C  
ATOM   3058  C   VAL C 171     -23.356  35.742  24.707  1.00 46.87           C  
ATOM   3059  O   VAL C 171     -24.095  35.048  24.011  1.00 47.43           O  
ATOM   3060  CB  VAL C 171     -22.732  35.144  27.037  1.00 47.33           C  
ATOM   3061  CG1 VAL C 171     -23.114  35.267  28.516  1.00 46.66           C  
ATOM   3062  CG2 VAL C 171     -22.788  33.679  26.587  1.00 48.89           C  
ATOM   3063  N   SER C 172     -22.230  36.303  24.272  1.00 48.58           N  
ATOM   3064  CA  SER C 172     -21.702  36.134  22.920  1.00 50.06           C  
ATOM   3065  C   SER C 172     -20.198  36.398  22.983  1.00 51.37           C  
ATOM   3066  O   SER C 172     -19.692  36.910  23.976  1.00 49.85           O  
ATOM   3067  CB  SER C 172     -22.375  37.096  21.932  1.00 50.37           C  
ATOM   3068  OG  SER C 172     -22.247  38.458  22.322  1.00 52.40           O  
ATOM   3069  N   MET C 173     -19.478  36.025  21.934  1.00 55.15           N  
ATOM   3070  CA  MET C 173     -18.039  36.235  21.909  1.00 58.67           C  
ATOM   3071  C   MET C 173     -17.610  36.825  20.581  1.00 62.14           C  
ATOM   3072  O   MET C 173     -17.937  36.284  19.527  1.00 62.78           O  
ATOM   3073  CB  MET C 173     -17.314  34.910  22.109  1.00 58.10           C  
ATOM   3074  CG  MET C 173     -15.801  35.013  22.018  1.00 57.38           C  
ATOM   3075  SD  MET C 173     -15.066  33.487  21.402  1.00 57.31           S  
ATOM   3076  CE  MET C 173     -15.038  32.470  22.871  1.00 57.00           C  
ATOM   3077  N   CYS C 174     -16.889  37.938  20.621  1.00 65.25           N  
ATOM   3078  CA  CYS C 174     -16.412  38.527  19.383  1.00 69.40           C  
ATOM   3079  C   CYS C 174     -14.894  38.492  19.395  1.00 70.06           C  
ATOM   3080  O   CYS C 174     -14.269  38.745  20.420  1.00 70.63           O  
ATOM   3081  CB  CYS C 174     -16.934  39.968  19.197  1.00 72.10           C  
ATOM   3082  SG  CYS C 174     -16.298  41.285  20.290  1.00 78.04           S  
ATOM   3083  N   VAL C 175     -14.306  38.144  18.259  1.00 71.90           N  
ATOM   3084  CA  VAL C 175     -12.859  38.081  18.146  1.00 73.91           C  
ATOM   3085  C   VAL C 175     -12.346  39.271  17.360  1.00 74.82           C  
ATOM   3086  O   VAL C 175     -12.806  39.535  16.252  1.00 74.60           O  
ATOM   3087  CB  VAL C 175     -12.401  36.809  17.429  1.00 74.23           C  
ATOM   3088  CG1 VAL C 175     -10.883  36.797  17.347  1.00 74.83           C  
ATOM   3089  CG2 VAL C 175     -12.912  35.578  18.165  1.00 74.05           C  
ATOM   3090  N   ALA C 176     -11.387  39.980  17.941  1.00 76.75           N  
ATOM   3091  CA  ALA C 176     -10.808  41.154  17.306  1.00 78.29           C  
ATOM   3092  C   ALA C 176      -9.520  40.798  16.581  1.00 79.10           C  
ATOM   3093  O   ALA C 176      -8.548  40.373  17.201  1.00 79.13           O  
ATOM   3094  CB  ALA C 176     -10.536  42.241  18.357  1.00 77.97           C  
ATOM   3095  N   SER C 177      -9.526  40.973  15.264  1.00 81.34           N  
ATOM   3096  CA  SER C 177      -8.356  40.696  14.428  1.00 82.90           C  
ATOM   3097  C   SER C 177      -7.928  41.987  13.733  1.00 83.18           C  
ATOM   3098  O   SER C 177      -8.752  42.876  13.513  1.00 84.26           O  
ATOM   3099  CB  SER C 177      -8.697  39.634  13.374  1.00 82.32           C  
ATOM   3100  OG  SER C 177      -7.619  39.429  12.476  1.00 81.88           O  
ATOM   3101  N   SER C 178      -6.647  42.105  13.396  1.00 83.50           N  
ATOM   3102  CA  SER C 178      -6.179  43.303  12.703  1.00 83.51           C  
ATOM   3103  C   SER C 178      -7.024  43.459  11.439  1.00 83.12           C  
ATOM   3104  O   SER C 178      -7.441  44.561  11.084  1.00 81.43           O  
ATOM   3105  CB  SER C 178      -4.699  43.169  12.340  1.00 83.77           C  
ATOM   3106  OG  SER C 178      -3.885  43.292  13.494  1.00 84.66           O  
ATOM   3107  N   VAL C 179      -7.269  42.332  10.776  1.00 83.77           N  
ATOM   3108  CA  VAL C 179      -8.085  42.282   9.566  1.00 84.30           C  
ATOM   3109  C   VAL C 179      -9.449  42.903   9.886  1.00 84.46           C  
ATOM   3110  O   VAL C 179      -9.877  43.868   9.246  1.00 84.76           O  
ATOM   3111  CB  VAL C 179      -8.297  40.803   9.094  1.00 84.38           C  
ATOM   3112  CG1 VAL C 179      -9.240  40.751   7.896  1.00 83.51           C  
ATOM   3113  CG2 VAL C 179      -6.960  40.168   8.741  1.00 83.50           C  
ATOM   3114  N   GLY C 180     -10.122  42.346  10.888  1.00 83.97           N  
ATOM   3115  CA  GLY C 180     -11.426  42.854  11.277  1.00 83.47           C  
ATOM   3116  C   GLY C 180     -12.091  41.989  12.330  1.00 82.62           C  
ATOM   3117  O   GLY C 180     -11.728  40.826  12.506  1.00 82.25           O  
ATOM   3118  N   SER C 181     -13.075  42.557  13.020  1.00 82.01           N  
ATOM   3119  CA  SER C 181     -13.798  41.851  14.074  1.00 81.25           C  
ATOM   3120  C   SER C 181     -15.000  41.069  13.544  1.00 80.09           C  
ATOM   3121  O   SER C 181     -15.492  41.342  12.448  1.00 81.16           O  
ATOM   3122  CB  SER C 181     -14.271  42.853  15.131  1.00 81.30           C  
ATOM   3123  OG  SER C 181     -13.191  43.627  15.626  1.00 83.24           O  
ATOM   3124  N   LYS C 182     -15.455  40.093  14.329  1.00 78.40           N  
ATOM   3125  CA  LYS C 182     -16.618  39.259  13.995  1.00 76.82           C  
ATOM   3126  C   LYS C 182     -17.260  38.713  15.276  1.00 74.64           C  
ATOM   3127  O   LYS C 182     -16.568  38.231  16.172  1.00 73.49           O  
ATOM   3128  CB  LYS C 182     -16.217  38.091  13.078  1.00 77.93           C  
ATOM   3129  CG  LYS C 182     -15.837  38.506  11.653  1.00 80.53           C  
ATOM   3130  CD  LYS C 182     -17.001  39.206  10.929  1.00 82.53           C  
ATOM   3131  CE  LYS C 182     -16.589  39.736   9.547  1.00 82.91           C  
ATOM   3132  NZ  LYS C 182     -17.711  40.388   8.794  1.00 81.16           N  
ATOM   3133  N   PHE C 183     -18.585  38.799  15.358  1.00 72.93           N  
ATOM   3134  CA  PHE C 183     -19.325  38.324  16.527  1.00 70.88           C  
ATOM   3135  C   PHE C 183     -19.833  36.885  16.362  1.00 69.20           C  
ATOM   3136  O   PHE C 183     -19.580  36.235  15.350  1.00 69.12           O  
ATOM   3137  CB  PHE C 183     -20.503  39.261  16.808  1.00 70.26           C  
ATOM   3138  CG  PHE C 183     -20.094  40.646  17.241  1.00 71.88           C  
ATOM   3139  CD1 PHE C 183     -19.143  41.372  16.523  1.00 72.13           C  
ATOM   3140  CD2 PHE C 183     -20.681  41.240  18.354  1.00 72.89           C  
ATOM   3141  CE1 PHE C 183     -18.788  42.667  16.905  1.00 71.38           C  
ATOM   3142  CE2 PHE C 183     -20.332  42.538  18.744  1.00 72.92           C  
ATOM   3143  CZ  PHE C 183     -19.384  43.250  18.016  1.00 71.89           C  
ATOM   3144  N   SER C 184     -20.522  36.383  17.381  1.00 67.09           N  
ATOM   3145  CA  SER C 184     -21.080  35.036  17.339  1.00 64.97           C  
ATOM   3146  C   SER C 184     -22.525  35.174  17.781  1.00 64.48           C  
ATOM   3147  O   SER C 184     -22.892  36.175  18.409  1.00 63.51           O  
ATOM   3148  CB  SER C 184     -20.352  34.096  18.304  1.00 64.01           C  
ATOM   3149  OG  SER C 184     -20.899  34.170  19.615  1.00 60.91           O  
ATOM   3150  N   LYS C 185     -23.351  34.185  17.455  1.00 63.62           N  
ATOM   3151  CA  LYS C 185     -24.740  34.265  17.862  1.00 62.97           C  
ATOM   3152  C   LYS C 185     -24.798  34.308  19.372  1.00 61.86           C  
ATOM   3153  O   LYS C 185     -23.887  33.849  20.059  1.00 61.56           O  
ATOM   3154  CB  LYS C 185     -25.549  33.077  17.345  1.00 63.91           C  
ATOM   3155  CG  LYS C 185     -26.066  33.242  15.920  1.00 66.12           C  
ATOM   3156  CD  LYS C 185     -27.014  32.109  15.527  1.00 68.27           C  
ATOM   3157  CE  LYS C 185     -26.335  30.722  15.564  1.00 71.20           C  
ATOM   3158  NZ  LYS C 185     -26.070  30.177  16.943  1.00 70.71           N  
ATOM   3159  N   THR C 186     -25.870  34.888  19.882  1.00 61.15           N  
ATOM   3160  CA  THR C 186     -26.069  34.995  21.312  1.00 60.21           C  
ATOM   3161  C   THR C 186     -26.822  33.771  21.810  1.00 58.55           C  
ATOM   3162  O   THR C 186     -27.541  33.116  21.048  1.00 57.62           O  
ATOM   3163  CB  THR C 186     -26.868  36.272  21.641  1.00 62.23           C  
ATOM   3164  OG1 THR C 186     -26.008  37.407  21.479  1.00 64.34           O  
ATOM   3165  CG2 THR C 186     -27.426  36.238  23.061  1.00 61.09           C  
ATOM   3166  N   GLN C 187     -26.615  33.445  23.080  1.00 55.76           N  
ATOM   3167  CA  GLN C 187     -27.302  32.328  23.703  1.00 54.29           C  
ATOM   3168  C   GLN C 187     -27.465  32.749  25.141  1.00 53.78           C  
ATOM   3169  O   GLN C 187     -26.611  33.439  25.684  1.00 54.38           O  
ATOM   3170  CB  GLN C 187     -26.480  31.055  23.624  1.00 53.31           C  
ATOM   3171  CG  GLN C 187     -25.326  31.001  24.577  1.00 52.80           C  
ATOM   3172  CD  GLN C 187     -24.466  29.791  24.330  1.00 52.99           C  
ATOM   3173  OE1 GLN C 187     -23.861  29.655  23.261  1.00 52.92           O  
ATOM   3174  NE2 GLN C 187     -24.408  28.896  25.310  1.00 53.40           N  
ATOM   3175  N   THR C 188     -28.569  32.354  25.753  1.00 52.66           N  
ATOM   3176  CA  THR C 188     -28.829  32.730  27.126  1.00 52.01           C  
ATOM   3177  C   THR C 188     -28.983  31.504  28.009  1.00 51.19           C  
ATOM   3178  O   THR C 188     -29.240  30.402  27.518  1.00 53.47           O  
ATOM   3179  CB  THR C 188     -30.109  33.629  27.216  1.00 54.24           C  
ATOM   3180  OG1 THR C 188     -31.008  33.120  28.214  1.00 54.97           O  
ATOM   3181  CG2 THR C 188     -30.817  33.692  25.867  1.00 54.76           C  
ATOM   3182  N   PHE C 189     -28.790  31.684  29.308  1.00 47.31           N  
ATOM   3183  CA  PHE C 189     -28.947  30.583  30.230  1.00 46.23           C  
ATOM   3184  C   PHE C 189     -29.373  31.130  31.573  1.00 47.31           C  
ATOM   3185  O   PHE C 189     -29.166  32.306  31.854  1.00 48.06           O  
ATOM   3186  CB  PHE C 189     -27.663  29.749  30.310  1.00 43.77           C  
ATOM   3187  CG  PHE C 189     -26.470  30.476  30.859  1.00 41.92           C  
ATOM   3188  CD1 PHE C 189     -26.309  30.652  32.229  1.00 41.83           C  
ATOM   3189  CD2 PHE C 189     -25.466  30.920  30.008  1.00 39.15           C  
ATOM   3190  CE1 PHE C 189     -25.157  31.259  32.739  1.00 41.79           C  
ATOM   3191  CE2 PHE C 189     -24.322  31.520  30.506  1.00 38.63           C  
ATOM   3192  CZ  PHE C 189     -24.163  31.690  31.873  1.00 39.76           C  
ATOM   3193  N   GLN C 190     -29.980  30.293  32.405  1.00 48.62           N  
ATOM   3194  CA  GLN C 190     -30.477  30.787  33.678  1.00 50.08           C  
ATOM   3195  C   GLN C 190     -30.452  29.774  34.803  1.00 50.36           C  
ATOM   3196  O   GLN C 190     -31.044  28.696  34.698  1.00 51.05           O  
ATOM   3197  CB  GLN C 190     -31.905  31.296  33.488  1.00 49.84           C  
ATOM   3198  CG  GLN C 190     -32.418  32.136  34.618  1.00 52.68           C  
ATOM   3199  CD  GLN C 190     -33.637  31.541  35.269  1.00 55.62           C  
ATOM   3200  OE1 GLN C 190     -34.231  32.152  36.153  1.00 57.79           O  
ATOM   3201  NE2 GLN C 190     -34.020  30.338  34.840  1.00 56.94           N  
ATOM   3202  N   GLY C 191     -29.778  30.141  35.890  1.00 49.31           N  
ATOM   3203  CA  GLY C 191     -29.683  29.254  37.032  1.00 46.58           C  
ATOM   3204  C   GLY C 191     -28.933  27.969  36.719  1.00 45.04           C  
ATOM   3205  O   GLY C 191     -27.858  27.989  36.114  1.00 43.09           O  
ATOM   3206  N   ALA C 192     -29.515  26.851  37.142  1.00 43.40           N  
ATOM   3207  CA  ALA C 192     -28.930  25.536  36.934  1.00 41.87           C  
ATOM   3208  C   ALA C 192     -29.127  25.084  35.504  1.00 40.38           C  
ATOM   3209  O   ALA C 192     -28.717  23.985  35.141  1.00 41.29           O  
ATOM   3210  CB  ALA C 192     -29.560  24.520  37.892  1.00 40.61           C  
ATOM   3211  N   GLY C 193     -29.754  25.932  34.695  1.00 37.87           N  
ATOM   3212  CA  GLY C 193     -30.000  25.574  33.314  1.00 36.78           C  
ATOM   3213  C   GLY C 193     -28.738  25.337  32.519  1.00 36.92           C  
ATOM   3214  O   GLY C 193     -28.755  24.622  31.525  1.00 38.59           O  
ATOM   3215  N   ILE C 194     -27.641  25.926  32.981  1.00 36.32           N  
ATOM   3216  CA  ILE C 194     -26.348  25.844  32.326  1.00 34.99           C  
ATOM   3217  C   ILE C 194     -25.529  24.605  32.712  1.00 36.01           C  
ATOM   3218  O   ILE C 194     -24.584  24.249  32.020  1.00 36.98           O  
ATOM   3219  CB  ILE C 194     -25.526  27.129  32.651  1.00 35.65           C  
ATOM   3220  CG1 ILE C 194     -24.228  27.186  31.827  1.00 34.82           C  
ATOM   3221  CG2 ILE C 194     -25.210  27.166  34.142  1.00 32.93           C  
ATOM   3222  CD1 ILE C 194     -24.447  27.303  30.332  1.00 33.84           C  
ATOM   3223  N   LEU C 195     -25.877  23.952  33.812  1.00 35.26           N  
ATOM   3224  CA  LEU C 195     -25.136  22.771  34.248  1.00 36.00           C  
ATOM   3225  C   LEU C 195     -25.072  21.621  33.249  1.00 36.48           C  
ATOM   3226  O   LEU C 195     -26.078  21.220  32.659  1.00 32.09           O  
ATOM   3227  CB  LEU C 195     -25.710  22.225  35.556  1.00 35.90           C  
ATOM   3228  CG  LEU C 195     -25.539  23.111  36.781  1.00 36.01           C  
ATOM   3229  CD1 LEU C 195     -26.357  22.536  37.924  1.00 33.26           C  
ATOM   3230  CD2 LEU C 195     -24.043  23.217  37.136  1.00 36.45           C  
ATOM   3231  N   GLN C 196     -23.859  21.096  33.096  1.00 38.62           N  
ATOM   3232  CA  GLN C 196     -23.554  19.966  32.228  1.00 40.02           C  
ATOM   3233  C   GLN C 196     -22.487  19.183  32.986  1.00 40.08           C  
ATOM   3234  O   GLN C 196     -21.286  19.368  32.752  1.00 42.19           O  
ATOM   3235  CB  GLN C 196     -22.999  20.440  30.891  1.00 40.81           C  
ATOM   3236  CG  GLN C 196     -24.016  21.182  30.042  1.00 47.68           C  
ATOM   3237  CD  GLN C 196     -23.493  21.524  28.645  1.00 50.31           C  
ATOM   3238  OE1 GLN C 196     -22.877  20.680  27.977  1.00 51.66           O  
ATOM   3239  NE2 GLN C 196     -23.750  22.757  28.194  1.00 47.15           N  
ATOM   3240  N   PRO C 197     -22.917  18.312  33.921  1.00 38.67           N  
ATOM   3241  CA  PRO C 197     -22.030  17.480  34.745  1.00 37.28           C  
ATOM   3242  C   PRO C 197     -21.238  16.501  33.893  1.00 37.13           C  
ATOM   3243  O   PRO C 197     -21.528  16.335  32.706  1.00 36.51           O  
ATOM   3244  CB  PRO C 197     -22.996  16.711  35.652  1.00 37.23           C  
ATOM   3245  CG  PRO C 197     -24.313  17.416  35.534  1.00 38.40           C  
ATOM   3246  CD  PRO C 197     -24.333  17.957  34.142  1.00 37.85           C  
ATOM   3247  N   ASP C 198     -20.233  15.869  34.506  1.00 36.88           N  
ATOM   3248  CA  ASP C 198     -19.437  14.819  33.848  1.00 36.34           C  
ATOM   3249  C   ASP C 198     -20.097  13.501  34.268  1.00 36.63           C  
ATOM   3250  O   ASP C 198     -20.927  13.467  35.174  1.00 36.21           O  
ATOM   3251  CB  ASP C 198     -17.980  14.788  34.322  1.00 35.16           C  
ATOM   3252  CG  ASP C 198     -17.113  15.849  33.658  1.00 38.95           C  
ATOM   3253  OD1 ASP C 198     -17.388  16.215  32.481  1.00 34.74           O  
ATOM   3254  OD2 ASP C 198     -16.144  16.294  34.320  1.00 35.98           O  
ATOM   3255  N   PRO C 199     -19.722  12.394  33.635  1.00 37.05           N  
ATOM   3256  CA  PRO C 199     -20.333  11.114  34.005  1.00 36.93           C  
ATOM   3257  C   PRO C 199     -19.895  10.648  35.381  1.00 36.89           C  
ATOM   3258  O   PRO C 199     -18.890  11.105  35.897  1.00 37.05           O  
ATOM   3259  CB  PRO C 199     -19.816  10.162  32.927  1.00 36.29           C  
ATOM   3260  CG  PRO C 199     -19.378  11.088  31.797  1.00 36.50           C  
ATOM   3261  CD  PRO C 199     -18.761  12.219  32.538  1.00 36.44           C  
ATOM   3262  N   PRO C 200     -20.658   9.741  36.004  1.00 39.45           N  
ATOM   3263  CA  PRO C 200     -20.229   9.266  37.321  1.00 40.62           C  
ATOM   3264  C   PRO C 200     -18.862   8.612  37.107  1.00 42.04           C  
ATOM   3265  O   PRO C 200     -18.554   8.130  36.007  1.00 41.71           O  
ATOM   3266  CB  PRO C 200     -21.280   8.224  37.678  1.00 38.63           C  
ATOM   3267  CG  PRO C 200     -22.497   8.745  37.011  1.00 40.63           C  
ATOM   3268  CD  PRO C 200     -21.997   9.230  35.671  1.00 40.22           C  
ATOM   3269  N   ALA C 201     -18.046   8.591  38.148  1.00 42.62           N  
ATOM   3270  CA  ALA C 201     -16.728   7.994  38.041  1.00 44.16           C  
ATOM   3271  C   ALA C 201     -16.631   6.677  38.813  1.00 46.45           C  
ATOM   3272  O   ALA C 201     -17.493   6.351  39.644  1.00 44.59           O  
ATOM   3273  CB  ALA C 201     -15.681   8.972  38.558  1.00 43.12           C  
ATOM   3274  N   ASN C 202     -15.565   5.933  38.511  1.00 48.50           N  
ATOM   3275  CA  ASN C 202     -15.252   4.666  39.154  1.00 49.70           C  
ATOM   3276  C   ASN C 202     -16.469   3.766  39.300  1.00 48.56           C  
ATOM   3277  O   ASN C 202     -16.902   3.447  40.403  1.00 49.60           O  
ATOM   3278  CB  ASN C 202     -14.616   4.946  40.514  1.00 55.11           C  
ATOM   3279  CG  ASN C 202     -13.985   3.724  41.119  1.00 63.60           C  
ATOM   3280  OD1 ASN C 202     -13.461   2.861  40.404  1.00 65.88           O  
ATOM   3281  ND2 ASN C 202     -14.012   3.650  42.445  1.00 69.61           N  
ATOM   3282  N   ILE C 203     -17.017   3.353  38.168  1.00 46.63           N  
ATOM   3283  CA  ILE C 203     -18.184   2.492  38.156  1.00 44.27           C  
ATOM   3284  C   ILE C 203     -17.735   1.040  38.238  1.00 45.46           C  
ATOM   3285  O   ILE C 203     -16.919   0.589  37.430  1.00 44.31           O  
ATOM   3286  CB  ILE C 203     -18.994   2.732  36.868  1.00 42.28           C  
ATOM   3287  CG1 ILE C 203     -19.453   4.196  36.847  1.00 39.77           C  
ATOM   3288  CG2 ILE C 203     -20.172   1.767  36.782  1.00 37.67           C  
ATOM   3289  CD1 ILE C 203     -19.747   4.725  35.479  1.00 38.06           C  
ATOM   3290  N   THR C 204     -18.252   0.312  39.222  1.00 44.67           N  
ATOM   3291  CA  THR C 204     -17.876  -1.081  39.367  1.00 47.03           C  
ATOM   3292  C   THR C 204     -19.086  -2.025  39.385  1.00 48.10           C  
ATOM   3293  O   THR C 204     -20.041  -1.850  40.156  1.00 46.41           O  
ATOM   3294  CB  THR C 204     -17.006  -1.306  40.650  1.00 47.57           C  
ATOM   3295  OG1 THR C 204     -17.808  -1.133  41.824  1.00 49.88           O  
ATOM   3296  CG2 THR C 204     -15.866  -0.312  40.700  1.00 46.67           C  
ATOM   3297  N   VAL C 205     -19.021  -3.037  38.526  1.00 48.97           N  
ATOM   3298  CA  VAL C 205     -20.078  -4.035  38.401  1.00 50.61           C  
ATOM   3299  C   VAL C 205     -19.641  -5.395  38.942  1.00 51.67           C  
ATOM   3300  O   VAL C 205     -18.916  -6.114  38.262  1.00 52.89           O  
ATOM   3301  CB  VAL C 205     -20.451  -4.227  36.937  1.00 49.59           C  
ATOM   3302  CG1 VAL C 205     -21.627  -5.166  36.829  1.00 50.04           C  
ATOM   3303  CG2 VAL C 205     -20.753  -2.882  36.304  1.00 50.88           C  
ATOM   3304  N   THR C 206     -20.072  -5.756  40.148  1.00 52.49           N  
ATOM   3305  CA  THR C 206     -19.687  -7.053  40.697  1.00 54.79           C  
ATOM   3306  C   THR C 206     -20.889  -7.968  40.960  1.00 55.33           C  
ATOM   3307  O   THR C 206     -21.992  -7.508  41.278  1.00 53.93           O  
ATOM   3308  CB  THR C 206     -18.887  -6.916  42.011  1.00 55.24           C  
ATOM   3309  OG1 THR C 206     -19.790  -6.794  43.113  1.00 56.57           O  
ATOM   3310  CG2 THR C 206     -17.997  -5.695  41.966  1.00 56.50           C  
ATOM   3311  N   ALA C 207     -20.656  -9.270  40.835  1.00 55.94           N  
ATOM   3312  CA  ALA C 207     -21.703 -10.262  41.045  1.00 57.51           C  
ATOM   3313  C   ALA C 207     -22.225 -10.260  42.469  1.00 57.75           C  
ATOM   3314  O   ALA C 207     -21.667  -9.606  43.345  1.00 58.57           O  
ATOM   3315  CB  ALA C 207     -21.181 -11.649  40.695  1.00 57.19           C  
ATOM   3316  N   VAL C 208     -23.314 -10.984  42.688  1.00 59.10           N  
ATOM   3317  CA  VAL C 208     -23.891 -11.101  44.019  1.00 60.77           C  
ATOM   3318  C   VAL C 208     -24.013 -12.597  44.271  1.00 62.97           C  
ATOM   3319  O   VAL C 208     -24.946 -13.242  43.782  1.00 64.33           O  
ATOM   3320  CB  VAL C 208     -25.281 -10.465  44.098  1.00 59.71           C  
ATOM   3321  CG1 VAL C 208     -25.672 -10.287  45.547  1.00 57.37           C  
ATOM   3322  CG2 VAL C 208     -25.290  -9.141  43.358  1.00 58.81           C  
ATOM   3323  N   ALA C 209     -23.057 -13.148  45.012  1.00 63.91           N  
ATOM   3324  CA  ALA C 209     -23.045 -14.575  45.302  1.00 66.31           C  
ATOM   3325  C   ALA C 209     -24.448 -15.108  45.558  1.00 67.56           C  
ATOM   3326  O   ALA C 209     -25.231 -14.477  46.275  1.00 66.56           O  
ATOM   3327  CB  ALA C 209     -22.151 -14.856  46.506  1.00 66.88           C  
ATOM   3328  N   ARG C 210     -24.759 -16.255  44.948  1.00 68.91           N  
ATOM   3329  CA  ARG C 210     -26.055 -16.914  45.113  1.00 70.80           C  
ATOM   3330  C   ARG C 210     -27.212 -16.189  44.411  1.00 71.38           C  
ATOM   3331  O   ARG C 210     -28.354 -16.225  44.887  1.00 70.29           O  
ATOM   3332  CB  ARG C 210     -26.376 -17.053  46.608  1.00 71.90           C  
ATOM   3333  CG  ARG C 210     -27.246 -18.237  46.949  1.00 74.31           C  
ATOM   3334  CD  ARG C 210     -26.489 -19.521  46.659  1.00 77.92           C  
ATOM   3335  NE  ARG C 210     -27.303 -20.711  46.877  1.00 79.34           N  
ATOM   3336  CZ  ARG C 210     -26.875 -21.953  46.675  1.00 80.19           C  
ATOM   3337  NH1 ARG C 210     -25.632 -22.172  46.250  1.00 79.55           N  
ATOM   3338  NH2 ARG C 210     -27.695 -22.977  46.889  1.00 79.76           N  
ATOM   3339  N   ASN C 211     -26.911 -15.535  43.287  1.00 71.50           N  
ATOM   3340  CA  ASN C 211     -27.909 -14.796  42.493  1.00 70.51           C  
ATOM   3341  C   ASN C 211     -27.377 -14.611  41.065  1.00 69.31           C  
ATOM   3342  O   ASN C 211     -26.885 -13.535  40.712  1.00 70.37           O  
ATOM   3343  CB  ASN C 211     -28.187 -13.420  43.117  1.00 70.44           C  
ATOM   3344  CG  ASN C 211     -29.063 -13.498  44.363  1.00 71.39           C  
ATOM   3345  OD1 ASN C 211     -30.261 -13.758  44.278  1.00 70.73           O  
ATOM   3346  ND2 ASN C 211     -28.462 -13.269  45.526  1.00 72.15           N  
ATOM   3347  N   PRO C 212     -27.490 -15.657  40.223  1.00 67.46           N  
ATOM   3348  CA  PRO C 212     -27.036 -15.699  38.824  1.00 64.99           C  
ATOM   3349  C   PRO C 212     -27.705 -14.749  37.845  1.00 63.04           C  
ATOM   3350  O   PRO C 212     -27.423 -14.806  36.650  1.00 63.34           O  
ATOM   3351  CB  PRO C 212     -27.273 -17.151  38.436  1.00 64.58           C  
ATOM   3352  CG  PRO C 212     -28.528 -17.449  39.159  1.00 64.68           C  
ATOM   3353  CD  PRO C 212     -28.251 -16.879  40.541  1.00 65.73           C  
ATOM   3354  N   ARG C 213     -28.592 -13.892  38.336  1.00 60.25           N  
ATOM   3355  CA  ARG C 213     -29.278 -12.944  37.468  1.00 58.87           C  
ATOM   3356  C   ARG C 213     -29.012 -11.508  37.913  1.00 57.94           C  
ATOM   3357  O   ARG C 213     -29.281 -10.552  37.179  1.00 56.72           O  
ATOM   3358  CB  ARG C 213     -30.784 -13.219  37.487  1.00 59.74           C  
ATOM   3359  CG  ARG C 213     -31.209 -14.490  36.753  1.00 59.35           C  
ATOM   3360  CD  ARG C 213     -31.749 -14.165  35.364  1.00 59.03           C  
ATOM   3361  NE  ARG C 213     -33.010 -13.432  35.435  1.00 57.97           N  
ATOM   3362  CZ  ARG C 213     -33.544 -12.754  34.427  1.00 57.39           C  
ATOM   3363  NH1 ARG C 213     -32.930 -12.707  33.252  1.00 56.79           N  
ATOM   3364  NH2 ARG C 213     -34.692 -12.112  34.598  1.00 58.29           N  
ATOM   3365  N   TRP C 214     -28.465 -11.372  39.117  1.00 55.82           N  
ATOM   3366  CA  TRP C 214     -28.174 -10.070  39.699  1.00 53.74           C  
ATOM   3367  C   TRP C 214     -26.791  -9.497  39.379  1.00 52.35           C  
ATOM   3368  O   TRP C 214     -25.858 -10.225  39.053  1.00 52.73           O  
ATOM   3369  CB  TRP C 214     -28.325 -10.149  41.216  1.00 52.49           C  
ATOM   3370  CG  TRP C 214     -29.713 -10.394  41.710  1.00 50.67           C  
ATOM   3371  CD1 TRP C 214     -30.795 -10.798  40.979  1.00 50.73           C  
ATOM   3372  CD2 TRP C 214     -30.161 -10.292  43.068  1.00 50.41           C  
ATOM   3373  NE1 TRP C 214     -31.890 -10.956  41.802  1.00 49.56           N  
ATOM   3374  CE2 TRP C 214     -31.526 -10.653  43.088  1.00 48.96           C  
ATOM   3375  CE3 TRP C 214     -29.537  -9.932  44.271  1.00 50.54           C  
ATOM   3376  CZ2 TRP C 214     -32.279 -10.662  44.262  1.00 48.93           C  
ATOM   3377  CZ3 TRP C 214     -30.290  -9.943  45.443  1.00 50.24           C  
ATOM   3378  CH2 TRP C 214     -31.646 -10.306  45.427  1.00 50.06           C  
ATOM   3379  N   LEU C 215     -26.688  -8.176  39.492  1.00 50.74           N  
ATOM   3380  CA  LEU C 215     -25.451  -7.432  39.268  1.00 49.00           C  
ATOM   3381  C   LEU C 215     -25.499  -6.188  40.154  1.00 48.73           C  
ATOM   3382  O   LEU C 215     -26.432  -5.388  40.061  1.00 49.21           O  
ATOM   3383  CB  LEU C 215     -25.316  -7.018  37.799  1.00 46.43           C  
ATOM   3384  CG  LEU C 215     -24.806  -8.075  36.811  1.00 44.22           C  
ATOM   3385  CD1 LEU C 215     -24.637  -7.447  35.439  1.00 44.07           C  
ATOM   3386  CD2 LEU C 215     -23.485  -8.635  37.281  1.00 40.07           C  
ATOM   3387  N   SER C 216     -24.508  -6.046  41.031  1.00 48.09           N  
ATOM   3388  CA  SER C 216     -24.428  -4.906  41.945  1.00 46.26           C  
ATOM   3389  C   SER C 216     -23.576  -3.809  41.313  1.00 45.85           C  
ATOM   3390  O   SER C 216     -22.457  -4.061  40.841  1.00 44.88           O  
ATOM   3391  CB  SER C 216     -23.818  -5.357  43.277  1.00 47.27           C  
ATOM   3392  OG  SER C 216     -23.594  -4.270  44.161  1.00 49.75           O  
ATOM   3393  N   VAL C 217     -24.098  -2.586  41.307  1.00 45.53           N  
ATOM   3394  CA  VAL C 217     -23.378  -1.466  40.694  1.00 44.68           C  
ATOM   3395  C   VAL C 217     -23.102  -0.315  41.651  1.00 42.72           C  
ATOM   3396  O   VAL C 217     -23.982   0.102  42.401  1.00 43.91           O  
ATOM   3397  CB  VAL C 217     -24.167  -0.909  39.465  1.00 44.34           C  
ATOM   3398  CG1 VAL C 217     -23.288   0.033  38.646  1.00 42.47           C  
ATOM   3399  CG2 VAL C 217     -24.647  -2.060  38.597  1.00 44.28           C  
ATOM   3400  N   THR C 218     -21.871   0.188  41.622  1.00 41.09           N  
ATOM   3401  CA  THR C 218     -21.483   1.322  42.459  1.00 41.63           C  
ATOM   3402  C   THR C 218     -20.702   2.349  41.630  1.00 42.32           C  
ATOM   3403  O   THR C 218     -20.079   2.008  40.605  1.00 43.21           O  
ATOM   3404  CB  THR C 218     -20.619   0.890  43.670  1.00 41.14           C  
ATOM   3405  OG1 THR C 218     -19.403   0.287  43.212  1.00 41.93           O  
ATOM   3406  CG2 THR C 218     -21.372  -0.096  44.530  1.00 40.31           C  
ATOM   3407  N   TRP C 219     -20.752   3.604  42.072  1.00 39.54           N  
ATOM   3408  CA  TRP C 219     -20.075   4.694  41.389  1.00 38.26           C  
ATOM   3409  C   TRP C 219     -19.943   5.871  42.340  1.00 38.89           C  
ATOM   3410  O   TRP C 219     -20.583   5.911  43.389  1.00 36.74           O  
ATOM   3411  CB  TRP C 219     -20.880   5.115  40.157  1.00 39.20           C  
ATOM   3412  CG  TRP C 219     -22.228   5.669  40.500  1.00 38.65           C  
ATOM   3413  CD1 TRP C 219     -22.534   6.968  40.811  1.00 38.23           C  
ATOM   3414  CD2 TRP C 219     -23.444   4.927  40.647  1.00 37.60           C  
ATOM   3415  NE1 TRP C 219     -23.862   7.075  41.148  1.00 36.64           N  
ATOM   3416  CE2 TRP C 219     -24.445   5.839  41.055  1.00 36.26           C  
ATOM   3417  CE3 TRP C 219     -23.785   3.578  40.477  1.00 35.35           C  
ATOM   3418  CZ2 TRP C 219     -25.765   5.448  41.289  1.00 37.10           C  
ATOM   3419  CZ3 TRP C 219     -25.100   3.189  40.712  1.00 37.86           C  
ATOM   3420  CH2 TRP C 219     -26.075   4.122  41.114  1.00 35.70           C  
ATOM   3421  N   GLN C 220     -19.103   6.830  41.969  1.00 41.62           N  
ATOM   3422  CA  GLN C 220     -18.877   8.018  42.784  1.00 41.68           C  
ATOM   3423  C   GLN C 220     -19.186   9.243  41.946  1.00 41.21           C  
ATOM   3424  O   GLN C 220     -19.309   9.142  40.730  1.00 41.92           O  
ATOM   3425  CB  GLN C 220     -17.424   8.075  43.229  1.00 42.56           C  
ATOM   3426  CG  GLN C 220     -16.906   6.772  43.798  1.00 50.73           C  
ATOM   3427  CD  GLN C 220     -15.403   6.813  44.055  1.00 54.16           C  
ATOM   3428  OE1 GLN C 220     -14.652   7.471  43.321  1.00 54.41           O  
ATOM   3429  NE2 GLN C 220     -14.957   6.097  45.087  1.00 53.86           N  
ATOM   3430  N   ASP C 221     -19.323  10.397  42.592  1.00 41.40           N  
ATOM   3431  CA  ASP C 221     -19.584  11.627  41.865  1.00 40.47           C  
ATOM   3432  C   ASP C 221     -18.429  11.858  40.911  1.00 38.72           C  
ATOM   3433  O   ASP C 221     -17.322  11.365  41.121  1.00 36.74           O  
ATOM   3434  CB  ASP C 221     -19.620  12.838  42.796  1.00 42.95           C  
ATOM   3435  CG  ASP C 221     -20.771  12.807  43.788  1.00 46.45           C  
ATOM   3436  OD1 ASP C 221     -21.860  12.271  43.466  1.00 47.54           O  
ATOM   3437  OD2 ASP C 221     -20.582  13.360  44.894  1.00 46.61           O  
ATOM   3438  N   PRO C 222     -18.680  12.578  39.824  1.00 38.66           N  
ATOM   3439  CA  PRO C 222     -17.586  12.850  38.883  1.00 39.05           C  
ATOM   3440  C   PRO C 222     -16.608  13.789  39.604  1.00 39.01           C  
ATOM   3441  O   PRO C 222     -17.034  14.661  40.364  1.00 39.41           O  
ATOM   3442  CB  PRO C 222     -18.297  13.523  37.704  1.00 38.91           C  
ATOM   3443  CG  PRO C 222     -19.618  14.012  38.290  1.00 39.00           C  
ATOM   3444  CD  PRO C 222     -19.988  12.917  39.245  1.00 38.12           C  
ATOM   3445  N   HIS C 223     -15.311  13.599  39.403  1.00 39.31           N  
ATOM   3446  CA  HIS C 223     -14.321  14.446  40.076  1.00 40.49           C  
ATOM   3447  C   HIS C 223     -14.674  15.914  39.831  1.00 39.25           C  
ATOM   3448  O   HIS C 223     -14.520  16.767  40.700  1.00 34.44           O  
ATOM   3449  CB  HIS C 223     -12.918  14.151  39.533  1.00 44.27           C  
ATOM   3450  CG  HIS C 223     -11.864  15.094  40.027  1.00 51.07           C  
ATOM   3451  ND1 HIS C 223     -11.189  14.907  41.217  1.00 54.16           N  
ATOM   3452  CD2 HIS C 223     -11.385  16.249  39.501  1.00 52.07           C  
ATOM   3453  CE1 HIS C 223     -10.340  15.904  41.402  1.00 53.15           C  
ATOM   3454  NE2 HIS C 223     -10.440  16.732  40.375  1.00 53.20           N  
ATOM   3455  N   SER C 224     -15.146  16.182  38.619  1.00 40.08           N  
ATOM   3456  CA  SER C 224     -15.553  17.511  38.192  1.00 39.56           C  
ATOM   3457  C   SER C 224     -16.564  18.109  39.181  1.00 39.82           C  
ATOM   3458  O   SER C 224     -16.431  19.246  39.611  1.00 39.54           O  
ATOM   3459  CB  SER C 224     -16.184  17.400  36.808  1.00 40.00           C  
ATOM   3460  OG  SER C 224     -15.824  18.493  36.002  1.00 43.77           O  
ATOM   3461  N   TRP C 225     -17.599  17.351  39.517  1.00 40.67           N  
ATOM   3462  CA  TRP C 225     -18.591  17.832  40.471  1.00 42.47           C  
ATOM   3463  C   TRP C 225     -17.798  17.934  41.752  1.00 45.86           C  
ATOM   3464  O   TRP C 225     -17.289  16.920  42.253  1.00 51.22           O  
ATOM   3465  CB  TRP C 225     -19.708  16.800  40.626  1.00 37.45           C  
ATOM   3466  CG  TRP C 225     -20.899  17.293  41.395  1.00 33.93           C  
ATOM   3467  CD1 TRP C 225     -21.142  17.132  42.732  1.00 32.26           C  
ATOM   3468  CD2 TRP C 225     -22.052  17.953  40.856  1.00 30.49           C  
ATOM   3469  NE1 TRP C 225     -22.386  17.638  43.056  1.00 30.83           N  
ATOM   3470  CE2 TRP C 225     -22.965  18.148  41.923  1.00 31.17           C  
ATOM   3471  CE3 TRP C 225     -22.407  18.390  39.578  1.00 28.47           C  
ATOM   3472  CZ2 TRP C 225     -24.211  18.764  41.748  1.00 31.82           C  
ATOM   3473  CZ3 TRP C 225     -23.654  19.004  39.398  1.00 30.92           C  
ATOM   3474  CH2 TRP C 225     -24.538  19.181  40.479  1.00 30.69           C  
ATOM   3475  N   ASN C 226     -17.657  19.121  42.310  1.00 45.44           N  
ATOM   3476  CA  ASN C 226     -16.844  19.179  43.519  1.00 45.88           C  
ATOM   3477  C   ASN C 226     -17.668  19.787  44.626  1.00 43.62           C  
ATOM   3478  O   ASN C 226     -17.373  20.876  45.103  1.00 44.35           O  
ATOM   3479  CB  ASN C 226     -15.576  20.000  43.237  1.00 50.95           C  
ATOM   3480  CG  ASN C 226     -14.531  19.866  44.329  1.00 57.61           C  
ATOM   3481  OD1 ASN C 226     -14.365  18.786  44.898  1.00 58.23           O  
ATOM   3482  ND2 ASN C 226     -13.811  20.950  44.614  1.00 62.72           N  
ATOM   3483  N   SER C 227     -18.705  19.074  45.046  1.00 41.25           N  
ATOM   3484  CA  SER C 227     -19.589  19.614  46.061  1.00 40.95           C  
ATOM   3485  C   SER C 227     -20.464  18.578  46.734  1.00 40.65           C  
ATOM   3486  O   SER C 227     -20.910  17.629  46.097  1.00 41.67           O  
ATOM   3487  CB  SER C 227     -20.492  20.675  45.421  1.00 39.24           C  
ATOM   3488  OG  SER C 227     -21.349  21.265  46.377  1.00 43.78           O  
ATOM   3489  N   SER C 228     -20.706  18.770  48.028  1.00 40.95           N  
ATOM   3490  CA  SER C 228     -21.585  17.880  48.786  1.00 38.41           C  
ATOM   3491  C   SER C 228     -22.824  18.703  49.125  1.00 38.33           C  
ATOM   3492  O   SER C 228     -23.851  18.147  49.497  1.00 38.69           O  
ATOM   3493  CB  SER C 228     -20.933  17.411  50.080  1.00 37.28           C  
ATOM   3494  OG  SER C 228     -20.757  18.495  50.980  1.00 37.28           O  
ATOM   3495  N   PHE C 229     -22.719  20.029  48.997  1.00 36.64           N  
ATOM   3496  CA  PHE C 229     -23.851  20.911  49.283  1.00 37.47           C  
ATOM   3497  C   PHE C 229     -24.887  20.773  48.171  1.00 37.90           C  
ATOM   3498  O   PHE C 229     -26.079  20.929  48.406  1.00 37.48           O  
ATOM   3499  CB  PHE C 229     -23.384  22.372  49.395  1.00 35.62           C  
ATOM   3500  CG  PHE C 229     -24.423  23.311  49.953  1.00 33.00           C  
ATOM   3501  CD1 PHE C 229     -25.383  23.892  49.129  1.00 34.82           C  
ATOM   3502  CD2 PHE C 229     -24.437  23.628  51.310  1.00 33.56           C  
ATOM   3503  CE1 PHE C 229     -26.341  24.790  49.660  1.00 32.52           C  
ATOM   3504  CE2 PHE C 229     -25.390  24.521  51.846  1.00 30.16           C  
ATOM   3505  CZ  PHE C 229     -26.332  25.096  51.025  1.00 30.58           C  
ATOM   3506  N   TYR C 230     -24.407  20.495  46.958  1.00 38.27           N  
ATOM   3507  CA  TYR C 230     -25.261  20.300  45.785  1.00 37.80           C  
ATOM   3508  C   TYR C 230     -25.129  18.830  45.410  1.00 37.12           C  
ATOM   3509  O   TYR C 230     -24.054  18.243  45.549  1.00 35.29           O  
ATOM   3510  CB  TYR C 230     -24.820  21.204  44.620  1.00 37.49           C  
ATOM   3511  CG  TYR C 230     -25.023  22.669  44.907  1.00 38.95           C  
ATOM   3512  CD1 TYR C 230     -24.156  23.364  45.743  1.00 38.56           C  
ATOM   3513  CD2 TYR C 230     -26.130  23.348  44.397  1.00 42.53           C  
ATOM   3514  CE1 TYR C 230     -24.387  24.692  46.067  1.00 37.95           C  
ATOM   3515  CE2 TYR C 230     -26.368  24.685  44.715  1.00 40.44           C  
ATOM   3516  CZ  TYR C 230     -25.491  25.345  45.551  1.00 39.55           C  
ATOM   3517  OH  TYR C 230     -25.719  26.660  45.875  1.00 39.67           O  
ATOM   3518  N   ARG C 231     -26.212  18.233  44.927  1.00 36.38           N  
ATOM   3519  CA  ARG C 231     -26.171  16.813  44.619  1.00 34.69           C  
ATOM   3520  C   ARG C 231     -26.645  16.469  43.215  1.00 34.27           C  
ATOM   3521  O   ARG C 231     -27.222  17.305  42.505  1.00 33.08           O  
ATOM   3522  CB  ARG C 231     -27.009  16.052  45.655  1.00 33.10           C  
ATOM   3523  CG  ARG C 231     -26.662  16.370  47.119  1.00 33.19           C  
ATOM   3524  CD  ARG C 231     -25.394  15.691  47.550  1.00 32.30           C  
ATOM   3525  NE  ARG C 231     -25.057  15.948  48.945  1.00 33.66           N  
ATOM   3526  CZ  ARG C 231     -25.248  15.090  49.949  1.00 36.48           C  
ATOM   3527  NH1 ARG C 231     -25.794  13.890  49.740  1.00 32.72           N  
ATOM   3528  NH2 ARG C 231     -24.843  15.418  51.170  1.00 36.58           N  
ATOM   3529  N   LEU C 232     -26.398  15.216  42.845  1.00 31.82           N  
ATOM   3530  CA  LEU C 232     -26.753  14.672  41.543  1.00 31.17           C  
ATOM   3531  C   LEU C 232     -27.724  13.476  41.641  1.00 32.20           C  
ATOM   3532  O   LEU C 232     -27.771  12.774  42.663  1.00 31.15           O  
ATOM   3533  CB  LEU C 232     -25.474  14.207  40.835  1.00 29.53           C  
ATOM   3534  CG  LEU C 232     -24.471  15.272  40.383  1.00 27.48           C  
ATOM   3535  CD1 LEU C 232     -23.092  14.655  40.265  1.00 26.00           C  
ATOM   3536  CD2 LEU C 232     -24.913  15.857  39.058  1.00 26.59           C  
ATOM   3537  N   ARG C 233     -28.502  13.261  40.580  1.00 31.98           N  
ATOM   3538  CA  ARG C 233     -29.402  12.116  40.517  1.00 33.93           C  
ATOM   3539  C   ARG C 233     -28.868  11.297  39.343  1.00 36.58           C  
ATOM   3540  O   ARG C 233     -28.131  11.839  38.504  1.00 38.24           O  
ATOM   3541  CB  ARG C 233     -30.845  12.549  40.279  1.00 32.82           C  
ATOM   3542  CG  ARG C 233     -31.144  13.153  38.944  1.00 31.07           C  
ATOM   3543  CD  ARG C 233     -32.645  13.360  38.829  1.00 29.52           C  
ATOM   3544  NE  ARG C 233     -33.055  13.814  37.501  1.00 28.89           N  
ATOM   3545  CZ  ARG C 233     -34.292  13.708  37.026  1.00 27.39           C  
ATOM   3546  NH1 ARG C 233     -35.259  13.163  37.754  1.00 26.18           N  
ATOM   3547  NH2 ARG C 233     -34.562  14.152  35.819  1.00 28.95           N  
ATOM   3548  N   PHE C 234     -29.223  10.017  39.257  1.00 35.90           N  
ATOM   3549  CA  PHE C 234     -28.666   9.194  38.191  1.00 35.87           C  
ATOM   3550  C   PHE C 234     -29.599   8.323  37.337  1.00 38.64           C  
ATOM   3551  O   PHE C 234     -30.664   7.890  37.781  1.00 39.45           O  
ATOM   3552  CB  PHE C 234     -27.602   8.278  38.787  1.00 34.85           C  
ATOM   3553  CG  PHE C 234     -26.597   8.976  39.669  1.00 33.70           C  
ATOM   3554  CD1 PHE C 234     -26.897   9.265  40.997  1.00 32.69           C  
ATOM   3555  CD2 PHE C 234     -25.320   9.290  39.183  1.00 33.39           C  
ATOM   3556  CE1 PHE C 234     -25.945   9.850  41.835  1.00 33.18           C  
ATOM   3557  CE2 PHE C 234     -24.359   9.876  40.008  1.00 32.16           C  
ATOM   3558  CZ  PHE C 234     -24.671  10.155  41.339  1.00 33.31           C  
ATOM   3559  N   GLU C 235     -29.174   8.047  36.106  1.00 39.57           N  
ATOM   3560  CA  GLU C 235     -29.933   7.174  35.205  1.00 40.87           C  
ATOM   3561  C   GLU C 235     -28.982   6.065  34.788  1.00 41.12           C  
ATOM   3562  O   GLU C 235     -27.885   6.349  34.329  1.00 44.27           O  
ATOM   3563  CB  GLU C 235     -30.402   7.926  33.955  1.00 40.35           C  
ATOM   3564  CG  GLU C 235     -31.311   7.101  33.077  1.00 40.15           C  
ATOM   3565  CD  GLU C 235     -31.815   7.850  31.857  1.00 42.01           C  
ATOM   3566  OE1 GLU C 235     -30.985   8.316  31.050  1.00 42.71           O  
ATOM   3567  OE2 GLU C 235     -33.048   7.961  31.694  1.00 43.33           O  
ATOM   3568  N   LEU C 236     -29.385   4.810  34.950  1.00 41.93           N  
ATOM   3569  CA  LEU C 236     -28.520   3.682  34.579  1.00 42.74           C  
ATOM   3570  C   LEU C 236     -29.071   2.859  33.413  1.00 42.56           C  
ATOM   3571  O   LEU C 236     -30.293   2.802  33.200  1.00 44.50           O  
ATOM   3572  CB  LEU C 236     -28.299   2.766  35.803  1.00 43.75           C  
ATOM   3573  CG  LEU C 236     -27.536   1.432  35.662  1.00 45.02           C  
ATOM   3574  CD1 LEU C 236     -27.061   0.948  37.028  1.00 43.61           C  
ATOM   3575  CD2 LEU C 236     -28.426   0.378  35.024  1.00 44.70           C  
ATOM   3576  N   ARG C 237     -28.174   2.231  32.654  1.00 39.55           N  
ATOM   3577  CA  ARG C 237     -28.585   1.375  31.542  1.00 38.35           C  
ATOM   3578  C   ARG C 237     -27.570   0.254  31.352  1.00 39.45           C  
ATOM   3579  O   ARG C 237     -26.394   0.431  31.640  1.00 39.15           O  
ATOM   3580  CB  ARG C 237     -28.716   2.171  30.252  1.00 35.73           C  
ATOM   3581  CG  ARG C 237     -27.415   2.593  29.650  1.00 34.26           C  
ATOM   3582  CD  ARG C 237     -27.616   3.019  28.227  1.00 32.15           C  
ATOM   3583  NE  ARG C 237     -26.357   3.415  27.631  1.00 32.94           N  
ATOM   3584  CZ  ARG C 237     -26.252   4.184  26.557  1.00 34.19           C  
ATOM   3585  NH1 ARG C 237     -27.344   4.643  25.952  1.00 33.65           N  
ATOM   3586  NH2 ARG C 237     -25.050   4.504  26.098  1.00 33.32           N  
ATOM   3587  N   TYR C 238     -28.021  -0.899  30.867  1.00 41.77           N  
ATOM   3588  CA  TYR C 238     -27.132  -2.039  30.672  1.00 43.00           C  
ATOM   3589  C   TYR C 238     -27.577  -2.948  29.540  1.00 44.84           C  
ATOM   3590  O   TYR C 238     -28.684  -2.813  29.017  1.00 46.07           O  
ATOM   3591  CB  TYR C 238     -27.069  -2.861  31.945  1.00 43.64           C  
ATOM   3592  CG  TYR C 238     -28.384  -3.494  32.288  1.00 44.82           C  
ATOM   3593  CD1 TYR C 238     -29.359  -2.790  32.986  1.00 45.74           C  
ATOM   3594  CD2 TYR C 238     -28.659  -4.803  31.903  1.00 46.75           C  
ATOM   3595  CE1 TYR C 238     -30.589  -3.378  33.302  1.00 48.75           C  
ATOM   3596  CE2 TYR C 238     -29.879  -5.409  32.208  1.00 49.44           C  
ATOM   3597  CZ  TYR C 238     -30.842  -4.695  32.909  1.00 51.31           C  
ATOM   3598  OH  TYR C 238     -32.043  -5.308  33.213  1.00 52.20           O  
ATOM   3599  N   ARG C 239     -26.710  -3.886  29.172  1.00 46.60           N  
ATOM   3600  CA  ARG C 239     -27.007  -4.833  28.101  1.00 48.77           C  
ATOM   3601  C   ARG C 239     -25.993  -5.958  28.120  1.00 50.69           C  
ATOM   3602  O   ARG C 239     -24.936  -5.832  28.735  1.00 52.52           O  
ATOM   3603  CB  ARG C 239     -26.937  -4.147  26.739  1.00 48.48           C  
ATOM   3604  CG  ARG C 239     -25.537  -3.679  26.351  1.00 50.13           C  
ATOM   3605  CD  ARG C 239     -25.562  -2.903  25.046  1.00 50.20           C  
ATOM   3606  NE  ARG C 239     -24.268  -2.300  24.729  1.00 52.50           N  
ATOM   3607  CZ  ARG C 239     -23.201  -2.971  24.304  1.00 53.67           C  
ATOM   3608  NH1 ARG C 239     -23.264  -4.283  24.140  1.00 55.43           N  
ATOM   3609  NH2 ARG C 239     -22.069  -2.331  24.040  1.00 53.15           N  
ATOM   3610  N   ALA C 240     -26.319  -7.067  27.465  1.00 51.70           N  
ATOM   3611  CA  ALA C 240     -25.390  -8.180  27.379  1.00 50.70           C  
ATOM   3612  C   ALA C 240     -24.338  -7.606  26.459  1.00 50.56           C  
ATOM   3613  O   ALA C 240     -24.675  -6.910  25.514  1.00 50.00           O  
ATOM   3614  CB  ALA C 240     -26.057  -9.366  26.737  1.00 51.47           C  
ATOM   3615  N   GLU C 241     -23.071  -7.878  26.731  1.00 52.61           N  
ATOM   3616  CA  GLU C 241     -22.003  -7.327  25.910  1.00 54.55           C  
ATOM   3617  C   GLU C 241     -22.181  -7.610  24.429  1.00 55.34           C  
ATOM   3618  O   GLU C 241     -21.872  -6.770  23.590  1.00 56.30           O  
ATOM   3619  CB  GLU C 241     -20.651  -7.869  26.371  1.00 57.16           C  
ATOM   3620  CG  GLU C 241     -19.466  -7.309  25.599  1.00 61.28           C  
ATOM   3621  CD  GLU C 241     -18.142  -7.956  25.982  1.00 64.44           C  
ATOM   3622  OE1 GLU C 241     -18.138  -8.906  26.803  1.00 66.34           O  
ATOM   3623  OE2 GLU C 241     -17.100  -7.508  25.452  1.00 66.64           O  
ATOM   3624  N   ARG C 242     -22.695  -8.791  24.113  1.00 56.12           N  
ATOM   3625  CA  ARG C 242     -22.891  -9.207  22.731  1.00 57.19           C  
ATOM   3626  C   ARG C 242     -24.258  -8.828  22.149  1.00 58.33           C  
ATOM   3627  O   ARG C 242     -24.702  -9.415  21.160  1.00 60.21           O  
ATOM   3628  CB  ARG C 242     -22.713 -10.719  22.657  1.00 59.05           C  
ATOM   3629  CG  ARG C 242     -23.779 -11.473  23.453  1.00 62.52           C  
ATOM   3630  CD  ARG C 242     -23.241 -12.762  24.063  1.00 67.15           C  
ATOM   3631  NE  ARG C 242     -24.275 -13.514  24.775  1.00 69.63           N  
ATOM   3632  CZ  ARG C 242     -25.252 -14.194  24.180  1.00 70.46           C  
ATOM   3633  NH1 ARG C 242     -25.333 -14.223  22.858  1.00 71.36           N  
ATOM   3634  NH2 ARG C 242     -26.150 -14.846  24.906  1.00 70.84           N  
ATOM   3635  N   SER C 243     -24.936  -7.860  22.749  1.00 57.66           N  
ATOM   3636  CA  SER C 243     -26.250  -7.466  22.256  1.00 56.77           C  
ATOM   3637  C   SER C 243     -26.334  -5.957  22.089  1.00 56.24           C  
ATOM   3638  O   SER C 243     -25.720  -5.215  22.843  1.00 57.39           O  
ATOM   3639  CB  SER C 243     -27.332  -7.961  23.217  1.00 56.38           C  
ATOM   3640  OG  SER C 243     -28.575  -7.371  22.901  1.00 58.01           O  
ATOM   3641  N   LYS C 244     -27.104  -5.504  21.108  1.00 55.80           N  
ATOM   3642  CA  LYS C 244     -27.225  -4.077  20.835  1.00 56.14           C  
ATOM   3643  C   LYS C 244     -28.328  -3.343  21.595  1.00 55.21           C  
ATOM   3644  O   LYS C 244     -28.442  -2.127  21.479  1.00 57.12           O  
ATOM   3645  CB  LYS C 244     -27.448  -3.849  19.334  1.00 56.85           C  
ATOM   3646  N   THR C 245     -29.132  -4.051  22.376  1.00 53.25           N  
ATOM   3647  CA  THR C 245     -30.227  -3.392  23.080  1.00 51.55           C  
ATOM   3648  C   THR C 245     -29.967  -3.080  24.545  1.00 49.97           C  
ATOM   3649  O   THR C 245     -29.539  -3.935  25.305  1.00 51.64           O  
ATOM   3650  CB  THR C 245     -31.523  -4.225  22.977  1.00 51.86           C  
ATOM   3651  OG1 THR C 245     -31.865  -4.405  21.596  1.00 55.09           O  
ATOM   3652  CG2 THR C 245     -32.666  -3.523  23.673  1.00 48.20           C  
ATOM   3653  N   PHE C 246     -30.255  -1.844  24.933  1.00 47.44           N  
ATOM   3654  CA  PHE C 246     -30.068  -1.388  26.303  1.00 45.53           C  
ATOM   3655  C   PHE C 246     -31.350  -1.424  27.130  1.00 45.17           C  
ATOM   3656  O   PHE C 246     -32.450  -1.368  26.591  1.00 46.41           O  
ATOM   3657  CB  PHE C 246     -29.582   0.064  26.300  1.00 43.34           C  
ATOM   3658  CG  PHE C 246     -28.094   0.221  26.214  1.00 45.04           C  
ATOM   3659  CD1 PHE C 246     -27.278  -0.200  27.262  1.00 43.17           C  
ATOM   3660  CD2 PHE C 246     -27.508   0.853  25.109  1.00 44.50           C  
ATOM   3661  CE1 PHE C 246     -25.902   0.011  27.226  1.00 44.37           C  
ATOM   3662  CE2 PHE C 246     -26.128   1.074  25.053  1.00 44.39           C  
ATOM   3663  CZ  PHE C 246     -25.318   0.651  26.118  1.00 45.98           C  
ATOM   3664  N   THR C 247     -31.206  -1.529  28.445  1.00 43.56           N  
ATOM   3665  CA  THR C 247     -32.357  -1.433  29.330  1.00 42.77           C  
ATOM   3666  C   THR C 247     -31.977  -0.190  30.136  1.00 43.39           C  
ATOM   3667  O   THR C 247     -30.821  -0.033  30.537  1.00 43.83           O  
ATOM   3668  CB  THR C 247     -32.504  -2.626  30.266  1.00 44.53           C  
ATOM   3669  OG1 THR C 247     -32.646  -3.826  29.495  1.00 45.72           O  
ATOM   3670  CG2 THR C 247     -33.737  -2.438  31.153  1.00 41.72           C  
ATOM   3671  N   THR C 248     -32.922   0.711  30.361  1.00 43.77           N  
ATOM   3672  CA  THR C 248     -32.599   1.939  31.071  1.00 41.39           C  
ATOM   3673  C   THR C 248     -33.599   2.312  32.145  1.00 41.72           C  
ATOM   3674  O   THR C 248     -34.784   2.020  32.047  1.00 42.69           O  
ATOM   3675  CB  THR C 248     -32.523   3.119  30.085  1.00 41.46           C  
ATOM   3676  OG1 THR C 248     -31.742   2.747  28.938  1.00 42.06           O  
ATOM   3677  CG2 THR C 248     -31.892   4.329  30.758  1.00 42.23           C  
ATOM   3678  N   TRP C 249     -33.107   2.950  33.190  1.00 42.20           N  
ATOM   3679  CA  TRP C 249     -33.980   3.427  34.248  1.00 43.00           C  
ATOM   3680  C   TRP C 249     -33.274   4.326  35.228  1.00 41.83           C  
ATOM   3681  O   TRP C 249     -32.057   4.294  35.360  1.00 40.73           O  
ATOM   3682  CB  TRP C 249     -34.683   2.291  35.009  1.00 44.76           C  
ATOM   3683  CG  TRP C 249     -33.937   1.005  35.180  1.00 47.55           C  
ATOM   3684  CD1 TRP C 249     -34.114  -0.132  34.453  1.00 47.81           C  
ATOM   3685  CD2 TRP C 249     -32.963   0.690  36.187  1.00 47.55           C  
ATOM   3686  NE1 TRP C 249     -33.320  -1.143  34.946  1.00 50.00           N  
ATOM   3687  CE2 TRP C 249     -32.601  -0.666  36.009  1.00 49.05           C  
ATOM   3688  CE3 TRP C 249     -32.364   1.415  37.220  1.00 48.16           C  
ATOM   3689  CZ2 TRP C 249     -31.665  -1.310  36.829  1.00 48.17           C  
ATOM   3690  CZ3 TRP C 249     -31.428   0.770  38.039  1.00 48.28           C  
ATOM   3691  CH2 TRP C 249     -31.092  -0.577  37.834  1.00 47.95           C  
ATOM   3692  N   MET C 250     -34.068   5.152  35.890  1.00 41.55           N  
ATOM   3693  CA  MET C 250     -33.571   6.074  36.877  1.00 42.47           C  
ATOM   3694  C   MET C 250     -33.227   5.272  38.116  1.00 43.12           C  
ATOM   3695  O   MET C 250     -33.871   4.267  38.405  1.00 40.54           O  
ATOM   3696  CB  MET C 250     -34.647   7.093  37.225  1.00 42.87           C  
ATOM   3697  CG  MET C 250     -35.007   8.031  36.109  1.00 46.55           C  
ATOM   3698  SD  MET C 250     -33.780   9.305  35.896  1.00 52.74           S  
ATOM   3699  CE  MET C 250     -34.508  10.186  34.492  1.00 53.07           C  
ATOM   3700  N   VAL C 251     -32.204   5.725  38.838  1.00 44.92           N  
ATOM   3701  CA  VAL C 251     -31.775   5.084  40.066  1.00 45.80           C  
ATOM   3702  C   VAL C 251     -32.742   5.509  41.169  1.00 48.62           C  
ATOM   3703  O   VAL C 251     -33.145   6.671  41.232  1.00 45.59           O  
ATOM   3704  CB  VAL C 251     -30.354   5.517  40.434  1.00 44.19           C  
ATOM   3705  CG1 VAL C 251     -29.882   4.771  41.653  1.00 42.65           C  
ATOM   3706  CG2 VAL C 251     -29.434   5.267  39.273  1.00 42.12           C  
ATOM   3707  N   LYS C 252     -33.119   4.543  42.007  1.00 52.99           N  
ATOM   3708  CA  LYS C 252     -34.039   4.728  43.138  1.00 57.71           C  
ATOM   3709  C   LYS C 252     -34.122   6.178  43.643  1.00 58.48           C  
ATOM   3710  O   LYS C 252     -35.131   6.864  43.438  1.00 58.42           O  
ATOM   3711  CB  LYS C 252     -33.610   3.796  44.280  1.00 60.93           C  
ATOM   3712  CG  LYS C 252     -34.384   3.969  45.583  1.00 65.00           C  
ATOM   3713  CD  LYS C 252     -33.708   3.207  46.743  1.00 67.81           C  
ATOM   3714  CE  LYS C 252     -32.265   3.700  47.030  1.00 67.58           C  
ATOM   3715  NZ  LYS C 252     -31.223   3.231  46.053  1.00 65.02           N  
ATOM   3716  N   ASP C 253     -33.073   6.630  44.324  1.00 57.72           N  
ATOM   3717  CA  ASP C 253     -33.027   8.002  44.820  1.00 57.39           C  
ATOM   3718  C   ASP C 253     -31.656   8.548  44.466  1.00 54.36           C  
ATOM   3719  O   ASP C 253     -31.174   8.336  43.352  1.00 55.50           O  
ATOM   3720  CB  ASP C 253     -33.246   8.058  46.342  1.00 60.95           C  
ATOM   3721  CG  ASP C 253     -34.721   7.925  46.736  1.00 65.39           C  
ATOM   3722  OD1 ASP C 253     -35.601   8.401  45.969  1.00 64.29           O  
ATOM   3723  OD2 ASP C 253     -34.993   7.359  47.828  1.00 68.70           O  
ATOM   3724  N   LEU C 254     -31.018   9.235  45.405  1.00 49.56           N  
ATOM   3725  CA  LEU C 254     -29.694   9.767  45.152  1.00 44.75           C  
ATOM   3726  C   LEU C 254     -28.607   8.786  45.588  1.00 43.67           C  
ATOM   3727  O   LEU C 254     -27.430   9.119  45.565  1.00 44.89           O  
ATOM   3728  CB  LEU C 254     -29.516  11.097  45.881  1.00 40.28           C  
ATOM   3729  CG  LEU C 254     -30.586  12.136  45.581  1.00 38.66           C  
ATOM   3730  CD1 LEU C 254     -30.198  13.457  46.183  1.00 36.60           C  
ATOM   3731  CD2 LEU C 254     -30.763  12.273  44.082  1.00 38.40           C  
ATOM   3732  N   GLN C 255     -28.979   7.577  45.984  1.00 44.40           N  
ATOM   3733  CA  GLN C 255     -27.960   6.621  46.427  1.00 46.36           C  
ATOM   3734  C   GLN C 255     -27.032   6.304  45.262  1.00 44.78           C  
ATOM   3735  O   GLN C 255     -27.470   6.258  44.118  1.00 44.76           O  
ATOM   3736  CB  GLN C 255     -28.622   5.355  46.987  1.00 48.41           C  
ATOM   3737  CG  GLN C 255     -29.582   5.672  48.146  1.00 54.05           C  
ATOM   3738  CD  GLN C 255     -29.905   4.480  49.054  1.00 57.40           C  
ATOM   3739  OE1 GLN C 255     -30.892   4.514  49.795  1.00 58.35           O  
ATOM   3740  NE2 GLN C 255     -29.069   3.438  49.019  1.00 57.30           N  
ATOM   3741  N   HIS C 256     -25.747   6.127  45.543  1.00 43.43           N  
ATOM   3742  CA  HIS C 256     -24.776   5.848  44.481  1.00 44.81           C  
ATOM   3743  C   HIS C 256     -24.577   4.345  44.308  1.00 46.04           C  
ATOM   3744  O   HIS C 256     -23.476   3.861  44.032  1.00 47.46           O  
ATOM   3745  CB  HIS C 256     -23.449   6.538  44.801  1.00 42.55           C  
ATOM   3746  CG  HIS C 256     -23.531   8.034  44.772  1.00 43.02           C  
ATOM   3747  ND1 HIS C 256     -24.602   8.729  45.284  1.00 43.06           N  
ATOM   3748  CD2 HIS C 256     -22.684   8.962  44.265  1.00 43.78           C  
ATOM   3749  CE1 HIS C 256     -24.418  10.025  45.087  1.00 44.07           C  
ATOM   3750  NE2 HIS C 256     -23.262  10.191  44.473  1.00 44.12           N  
ATOM   3751  N   HIS C 257     -25.679   3.623  44.454  1.00 46.61           N  
ATOM   3752  CA  HIS C 257     -25.699   2.177  44.361  1.00 46.93           C  
ATOM   3753  C   HIS C 257     -26.992   1.747  43.690  1.00 45.68           C  
ATOM   3754  O   HIS C 257     -28.044   2.367  43.893  1.00 43.66           O  
ATOM   3755  CB  HIS C 257     -25.626   1.595  45.775  1.00 50.85           C  
ATOM   3756  CG  HIS C 257     -26.066   0.168  45.874  1.00 57.41           C  
ATOM   3757  ND1 HIS C 257     -25.438  -0.858  45.195  1.00 60.79           N  
ATOM   3758  CD2 HIS C 257     -27.066  -0.409  46.585  1.00 59.39           C  
ATOM   3759  CE1 HIS C 257     -26.031  -2.004  45.484  1.00 60.36           C  
ATOM   3760  NE2 HIS C 257     -27.022  -1.761  46.325  1.00 61.36           N  
ATOM   3761  N   ALA C 258     -26.910   0.685  42.897  1.00 43.39           N  
ATOM   3762  CA  ALA C 258     -28.077   0.156  42.211  1.00 44.05           C  
ATOM   3763  C   ALA C 258     -27.908  -1.335  41.918  1.00 45.02           C  
ATOM   3764  O   ALA C 258     -26.821  -1.797  41.568  1.00 47.40           O  
ATOM   3765  CB  ALA C 258     -28.312   0.924  40.919  1.00 43.16           C  
ATOM   3766  N   VAL C 259     -28.986  -2.090  42.046  1.00 44.89           N  
ATOM   3767  CA  VAL C 259     -28.913  -3.516  41.794  1.00 46.33           C  
ATOM   3768  C   VAL C 259     -29.775  -3.956  40.616  1.00 47.00           C  
ATOM   3769  O   VAL C 259     -30.997  -3.835  40.653  1.00 47.81           O  
ATOM   3770  CB  VAL C 259     -29.356  -4.316  43.028  1.00 46.35           C  
ATOM   3771  CG1 VAL C 259     -29.026  -5.775  42.828  1.00 46.27           C  
ATOM   3772  CG2 VAL C 259     -28.681  -3.772  44.279  1.00 46.64           C  
ATOM   3773  N   ILE C 260     -29.132  -4.467  39.573  1.00 46.20           N  
ATOM   3774  CA  ILE C 260     -29.847  -4.955  38.405  1.00 47.04           C  
ATOM   3775  C   ILE C 260     -30.378  -6.354  38.758  1.00 49.08           C  
ATOM   3776  O   ILE C 260     -29.610  -7.258  39.091  1.00 48.34           O  
ATOM   3777  CB  ILE C 260     -28.904  -5.042  37.190  1.00 46.92           C  
ATOM   3778  CG1 ILE C 260     -28.311  -3.664  36.897  1.00 45.20           C  
ATOM   3779  CG2 ILE C 260     -29.651  -5.555  35.967  1.00 46.40           C  
ATOM   3780  CD1 ILE C 260     -27.299  -3.686  35.764  1.00 42.96           C  
ATOM   3781  N   HIS C 261     -31.692  -6.530  38.690  1.00 51.69           N  
ATOM   3782  CA  HIS C 261     -32.290  -7.810  39.039  1.00 54.46           C  
ATOM   3783  C   HIS C 261     -32.568  -8.777  37.888  1.00 55.55           C  
ATOM   3784  O   HIS C 261     -32.825  -9.959  38.126  1.00 54.08           O  
ATOM   3785  CB  HIS C 261     -33.579  -7.582  39.826  1.00 55.72           C  
ATOM   3786  CG  HIS C 261     -33.360  -7.077  41.220  1.00 57.85           C  
ATOM   3787  ND1 HIS C 261     -32.209  -7.334  41.934  1.00 58.59           N  
ATOM   3788  CD2 HIS C 261     -34.189  -6.425  42.072  1.00 58.49           C  
ATOM   3789  CE1 HIS C 261     -32.341  -6.871  43.164  1.00 58.80           C  
ATOM   3790  NE2 HIS C 261     -33.535  -6.316  43.273  1.00 59.03           N  
ATOM   3791  N   ASP C 262     -32.512  -8.297  36.649  1.00 56.85           N  
ATOM   3792  CA  ASP C 262     -32.776  -9.175  35.514  1.00 58.06           C  
ATOM   3793  C   ASP C 262     -31.632  -9.256  34.506  1.00 57.02           C  
ATOM   3794  O   ASP C 262     -31.849  -9.109  33.306  1.00 58.02           O  
ATOM   3795  CB  ASP C 262     -34.066  -8.746  34.795  1.00 61.38           C  
ATOM   3796  CG  ASP C 262     -33.899  -7.452  34.018  1.00 66.33           C  
ATOM   3797  OD1 ASP C 262     -33.605  -6.416  34.657  1.00 71.84           O  
ATOM   3798  OD2 ASP C 262     -34.050  -7.466  32.771  1.00 67.56           O  
ATOM   3799  N   ALA C 263     -30.413  -9.491  34.976  1.00 56.88           N  
ATOM   3800  CA  ALA C 263     -29.285  -9.609  34.052  1.00 57.17           C  
ATOM   3801  C   ALA C 263     -29.368 -11.009  33.457  1.00 58.13           C  
ATOM   3802  O   ALA C 263     -30.108 -11.854  33.965  1.00 57.84           O  
ATOM   3803  CB  ALA C 263     -27.965  -9.427  34.789  1.00 55.27           C  
ATOM   3804  N   TRP C 264     -28.625 -11.267  32.386  1.00 58.99           N  
ATOM   3805  CA  TRP C 264     -28.669 -12.598  31.789  1.00 60.89           C  
ATOM   3806  C   TRP C 264     -27.502 -13.494  32.223  1.00 60.47           C  
ATOM   3807  O   TRP C 264     -26.336 -13.252  31.899  1.00 61.59           O  
ATOM   3808  CB  TRP C 264     -28.780 -12.482  30.259  1.00 62.51           C  
ATOM   3809  CG  TRP C 264     -30.193 -12.120  29.853  1.00 64.89           C  
ATOM   3810  CD1 TRP C 264     -31.304 -12.928  29.911  1.00 65.25           C  
ATOM   3811  CD2 TRP C 264     -30.667 -10.826  29.495  1.00 65.51           C  
ATOM   3812  NE1 TRP C 264     -32.437 -12.209  29.624  1.00 64.53           N  
ATOM   3813  CE2 TRP C 264     -32.075 -10.914  29.366  1.00 65.90           C  
ATOM   3814  CE3 TRP C 264     -30.043  -9.593  29.282  1.00 66.83           C  
ATOM   3815  CZ2 TRP C 264     -32.863  -9.820  29.037  1.00 68.10           C  
ATOM   3816  CZ3 TRP C 264     -30.827  -8.500  28.957  1.00 70.28           C  
ATOM   3817  CH2 TRP C 264     -32.225  -8.620  28.841  1.00 70.94           C  
ATOM   3818  N   SER C 265     -27.852 -14.528  32.983  1.00 58.89           N  
ATOM   3819  CA  SER C 265     -26.905 -15.494  33.536  1.00 57.46           C  
ATOM   3820  C   SER C 265     -25.712 -15.909  32.678  1.00 56.12           C  
ATOM   3821  O   SER C 265     -25.851 -16.245  31.500  1.00 54.47           O  
ATOM   3822  CB  SER C 265     -27.657 -16.747  33.966  1.00 57.76           C  
ATOM   3823  OG  SER C 265     -28.336 -17.317  32.860  1.00 58.24           O  
ATOM   3824  N   GLY C 266     -24.540 -15.877  33.313  1.00 55.42           N  
ATOM   3825  CA  GLY C 266     -23.297 -16.264  32.681  1.00 54.49           C  
ATOM   3826  C   GLY C 266     -22.728 -15.338  31.631  1.00 56.31           C  
ATOM   3827  O   GLY C 266     -21.583 -15.520  31.211  1.00 57.10           O  
ATOM   3828  N   LEU C 267     -23.497 -14.340  31.208  1.00 56.05           N  
ATOM   3829  CA  LEU C 267     -23.023 -13.438  30.173  1.00 56.02           C  
ATOM   3830  C   LEU C 267     -22.363 -12.169  30.685  1.00 56.64           C  
ATOM   3831  O   LEU C 267     -22.720 -11.657  31.740  1.00 58.00           O  
ATOM   3832  CB  LEU C 267     -24.173 -13.086  29.241  1.00 55.61           C  
ATOM   3833  CG  LEU C 267     -24.815 -14.264  28.506  1.00 54.22           C  
ATOM   3834  CD1 LEU C 267     -25.906 -13.732  27.596  1.00 54.10           C  
ATOM   3835  CD2 LEU C 267     -23.773 -15.014  27.693  1.00 52.69           C  
ATOM   3836  N   ARG C 268     -21.380 -11.677  29.936  1.00 57.67           N  
ATOM   3837  CA  ARG C 268     -20.665 -10.460  30.314  1.00 59.27           C  
ATOM   3838  C   ARG C 268     -21.508  -9.262  29.887  1.00 59.35           C  
ATOM   3839  O   ARG C 268     -22.018  -9.213  28.761  1.00 59.25           O  
ATOM   3840  CB  ARG C 268     -19.283 -10.402  29.637  1.00 59.67           C  
ATOM   3841  CG  ARG C 268     -18.317  -9.365  30.236  1.00 61.89           C  
ATOM   3842  CD  ARG C 268     -16.875  -9.634  29.803  1.00 64.61           C  
ATOM   3843  NE  ARG C 268     -15.844  -8.889  30.543  1.00 67.95           N  
ATOM   3844  CZ  ARG C 268     -15.700  -8.862  31.876  1.00 70.11           C  
ATOM   3845  NH1 ARG C 268     -16.528  -9.526  32.678  1.00 69.73           N  
ATOM   3846  NH2 ARG C 268     -14.682  -8.199  32.416  1.00 69.76           N  
ATOM   3847  N   HIS C 269     -21.661  -8.295  30.786  1.00 58.38           N  
ATOM   3848  CA  HIS C 269     -22.464  -7.123  30.468  1.00 55.22           C  
ATOM   3849  C   HIS C 269     -21.731  -5.801  30.419  1.00 52.42           C  
ATOM   3850  O   HIS C 269     -20.618  -5.650  30.925  1.00 50.70           O  
ATOM   3851  CB  HIS C 269     -23.605  -6.968  31.460  1.00 54.38           C  
ATOM   3852  CG  HIS C 269     -24.555  -8.114  31.473  1.00 54.89           C  
ATOM   3853  ND1 HIS C 269     -25.922  -7.940  31.485  1.00 56.48           N  
ATOM   3854  CD2 HIS C 269     -24.341  -9.445  31.544  1.00 54.19           C  
ATOM   3855  CE1 HIS C 269     -26.511  -9.118  31.570  1.00 56.99           C  
ATOM   3856  NE2 HIS C 269     -25.574 -10.048  31.608  1.00 56.83           N  
ATOM   3857  N   VAL C 270     -22.410  -4.842  29.805  1.00 50.72           N  
ATOM   3858  CA  VAL C 270     -21.931  -3.484  29.681  1.00 49.75           C  
ATOM   3859  C   VAL C 270     -22.904  -2.595  30.463  1.00 49.20           C  
ATOM   3860  O   VAL C 270     -24.091  -2.533  30.153  1.00 49.73           O  
ATOM   3861  CB  VAL C 270     -21.909  -3.037  28.210  1.00 50.50           C  
ATOM   3862  CG1 VAL C 270     -21.490  -1.583  28.128  1.00 52.06           C  
ATOM   3863  CG2 VAL C 270     -20.949  -3.911  27.407  1.00 49.68           C  
ATOM   3864  N   VAL C 271     -22.398  -1.932  31.495  1.00 48.63           N  
ATOM   3865  CA  VAL C 271     -23.203  -1.035  32.320  1.00 45.97           C  
ATOM   3866  C   VAL C 271     -22.658   0.386  32.176  1.00 45.13           C  
ATOM   3867  O   VAL C 271     -21.447   0.600  32.131  1.00 46.25           O  
ATOM   3868  CB  VAL C 271     -23.138  -1.453  33.817  1.00 46.02           C  
ATOM   3869  CG1 VAL C 271     -23.784  -0.416  34.692  1.00 45.13           C  
ATOM   3870  CG2 VAL C 271     -23.825  -2.778  34.008  1.00 45.91           C  
ATOM   3871  N   GLN C 272     -23.553   1.358  32.092  1.00 44.12           N  
ATOM   3872  CA  GLN C 272     -23.148   2.754  31.971  1.00 41.91           C  
ATOM   3873  C   GLN C 272     -24.105   3.584  32.810  1.00 41.04           C  
ATOM   3874  O   GLN C 272     -25.181   3.120  33.153  1.00 42.68           O  
ATOM   3875  CB  GLN C 272     -23.219   3.211  30.515  1.00 41.56           C  
ATOM   3876  CG  GLN C 272     -22.168   2.625  29.576  1.00 41.08           C  
ATOM   3877  CD  GLN C 272     -22.426   3.013  28.120  1.00 40.88           C  
ATOM   3878  OE1 GLN C 272     -23.369   2.530  27.494  1.00 41.12           O  
ATOM   3879  NE2 GLN C 272     -21.597   3.906  27.585  1.00 41.14           N  
ATOM   3880  N   LEU C 273     -23.712   4.805  33.154  1.00 40.36           N  
ATOM   3881  CA  LEU C 273     -24.573   5.677  33.936  1.00 38.41           C  
ATOM   3882  C   LEU C 273     -24.342   7.104  33.509  1.00 37.21           C  
ATOM   3883  O   LEU C 273     -23.359   7.399  32.841  1.00 34.80           O  
ATOM   3884  CB  LEU C 273     -24.259   5.578  35.428  1.00 40.69           C  
ATOM   3885  CG  LEU C 273     -24.277   4.206  36.097  1.00 42.98           C  
ATOM   3886  CD1 LEU C 273     -22.919   3.541  35.933  1.00 43.83           C  
ATOM   3887  CD2 LEU C 273     -24.591   4.368  37.558  1.00 42.90           C  
ATOM   3888  N   ARG C 274     -25.266   7.981  33.887  1.00 36.27           N  
ATOM   3889  CA  ARG C 274     -25.134   9.400  33.605  1.00 36.65           C  
ATOM   3890  C   ARG C 274     -25.709  10.191  34.774  1.00 36.98           C  
ATOM   3891  O   ARG C 274     -26.530   9.677  35.540  1.00 37.42           O  
ATOM   3892  CB  ARG C 274     -25.807   9.780  32.283  1.00 39.18           C  
ATOM   3893  CG  ARG C 274     -27.267   9.456  32.152  1.00 39.80           C  
ATOM   3894  CD  ARG C 274     -27.764  10.011  30.824  1.00 40.24           C  
ATOM   3895  NE  ARG C 274     -29.222  10.055  30.758  1.00 40.98           N  
ATOM   3896  CZ  ARG C 274     -29.908  10.562  29.740  1.00 40.86           C  
ATOM   3897  NH1 ARG C 274     -29.274  11.074  28.693  1.00 39.94           N  
ATOM   3898  NH2 ARG C 274     -31.230  10.550  29.769  1.00 41.21           N  
ATOM   3899  N   ALA C 275     -25.250  11.430  34.933  1.00 35.12           N  
ATOM   3900  CA  ALA C 275     -25.707  12.265  36.035  1.00 32.53           C  
ATOM   3901  C   ALA C 275     -26.363  13.577  35.599  1.00 31.86           C  
ATOM   3902  O   ALA C 275     -26.223  14.020  34.453  1.00 31.87           O  
ATOM   3903  CB  ALA C 275     -24.538  12.551  36.968  1.00 28.79           C  
ATOM   3904  N   GLN C 276     -27.079  14.181  36.540  1.00 30.59           N  
ATOM   3905  CA  GLN C 276     -27.774  15.444  36.350  1.00 29.00           C  
ATOM   3906  C   GLN C 276     -28.092  16.000  37.744  1.00 29.73           C  
ATOM   3907  O   GLN C 276     -28.279  15.240  38.704  1.00 28.45           O  
ATOM   3908  CB  GLN C 276     -29.066  15.224  35.557  1.00 28.15           C  
ATOM   3909  CG  GLN C 276     -30.005  16.436  35.519  1.00 30.06           C  
ATOM   3910  CD  GLN C 276     -31.336  16.132  34.818  1.00 33.20           C  
ATOM   3911  OE1 GLN C 276     -32.089  15.236  35.233  1.00 33.18           O  
ATOM   3912  NE2 GLN C 276     -31.624  16.873  33.749  1.00 28.72           N  
ATOM   3913  N   GLU C 277     -28.153  17.322  37.857  1.00 30.57           N  
ATOM   3914  CA  GLU C 277     -28.445  17.957  39.138  1.00 30.62           C  
ATOM   3915  C   GLU C 277     -29.721  17.358  39.701  1.00 30.20           C  
ATOM   3916  O   GLU C 277     -30.702  17.190  38.985  1.00 31.09           O  
ATOM   3917  CB  GLU C 277     -28.572  19.461  38.959  1.00 29.81           C  
ATOM   3918  CG  GLU C 277     -28.496  20.212  40.255  1.00 34.08           C  
ATOM   3919  CD  GLU C 277     -29.862  20.550  40.833  1.00 39.57           C  
ATOM   3920  OE1 GLU C 277     -30.902  20.139  40.252  1.00 41.07           O  
ATOM   3921  OE2 GLU C 277     -29.889  21.240  41.875  1.00 40.42           O  
ATOM   3922  N   GLU C 278     -29.687  17.038  40.988  1.00 30.81           N  
ATOM   3923  CA  GLU C 278     -30.789  16.378  41.686  1.00 33.17           C  
ATOM   3924  C   GLU C 278     -32.243  16.759  41.405  1.00 34.37           C  
ATOM   3925  O   GLU C 278     -33.102  15.883  41.441  1.00 35.62           O  
ATOM   3926  CB  GLU C 278     -30.545  16.424  43.210  1.00 34.73           C  
ATOM   3927  CG  GLU C 278     -30.422  17.827  43.812  1.00 35.46           C  
ATOM   3928  CD  GLU C 278     -30.252  17.815  45.324  1.00 37.69           C  
ATOM   3929  OE1 GLU C 278     -30.690  16.842  45.983  1.00 37.83           O  
ATOM   3930  OE2 GLU C 278     -29.691  18.793  45.860  1.00 38.55           O  
ATOM   3931  N   PHE C 279     -32.530  18.035  41.139  1.00 34.82           N  
ATOM   3932  CA  PHE C 279     -33.908  18.475  40.891  1.00 34.35           C  
ATOM   3933  C   PHE C 279     -34.316  18.401  39.430  1.00 35.53           C  
ATOM   3934  O   PHE C 279     -35.258  19.075  38.998  1.00 36.38           O  
ATOM   3935  CB  PHE C 279     -34.111  19.904  41.419  1.00 32.68           C  
ATOM   3936  CG  PHE C 279     -33.848  20.038  42.888  1.00 35.01           C  
ATOM   3937  CD1 PHE C 279     -34.662  19.379  43.818  1.00 34.47           C  
ATOM   3938  CD2 PHE C 279     -32.753  20.776  43.351  1.00 33.94           C  
ATOM   3939  CE1 PHE C 279     -34.380  19.448  45.194  1.00 34.15           C  
ATOM   3940  CE2 PHE C 279     -32.460  20.854  44.717  1.00 31.74           C  
ATOM   3941  CZ  PHE C 279     -33.277  20.186  45.640  1.00 34.62           C  
ATOM   3942  N   GLY C 280     -33.613  17.566  38.673  1.00 36.71           N  
ATOM   3943  CA  GLY C 280     -33.910  17.410  37.260  1.00 38.06           C  
ATOM   3944  C   GLY C 280     -33.637  18.645  36.425  1.00 38.53           C  
ATOM   3945  O   GLY C 280     -34.274  18.850  35.408  1.00 40.69           O  
ATOM   3946  N   GLN C 281     -32.684  19.463  36.850  1.00 39.68           N  
ATOM   3947  CA  GLN C 281     -32.340  20.684  36.138  1.00 40.61           C  
ATOM   3948  C   GLN C 281     -31.067  20.545  35.323  1.00 41.18           C  
ATOM   3949  O   GLN C 281     -30.311  19.597  35.493  1.00 44.56           O  
ATOM   3950  CB  GLN C 281     -32.161  21.829  37.130  1.00 42.16           C  
ATOM   3951  CG  GLN C 281     -33.440  22.286  37.788  1.00 42.81           C  
ATOM   3952  CD  GLN C 281     -33.174  23.082  39.043  1.00 43.88           C  
ATOM   3953  OE1 GLN C 281     -34.035  23.834  39.506  1.00 45.38           O  
ATOM   3954  NE2 GLN C 281     -31.980  22.910  39.616  1.00 43.06           N  
ATOM   3955  N   GLY C 282     -30.827  21.508  34.442  1.00 40.60           N  
ATOM   3956  CA  GLY C 282     -29.637  21.458  33.630  1.00 38.93           C  
ATOM   3957  C   GLY C 282     -29.622  20.253  32.718  1.00 38.83           C  
ATOM   3958  O   GLY C 282     -30.616  19.563  32.568  1.00 38.49           O  
ATOM   3959  N   GLU C 283     -28.468  19.993  32.125  1.00 38.72           N  
ATOM   3960  CA  GLU C 283     -28.306  18.903  31.194  1.00 40.22           C  
ATOM   3961  C   GLU C 283     -27.828  17.629  31.848  1.00 39.97           C  
ATOM   3962  O   GLU C 283     -27.277  17.641  32.952  1.00 39.90           O  
ATOM   3963  CB  GLU C 283     -27.297  19.318  30.117  1.00 43.89           C  
ATOM   3964  CG  GLU C 283     -27.715  20.558  29.349  1.00 50.03           C  
ATOM   3965  CD  GLU C 283     -28.916  20.287  28.461  1.00 54.56           C  
ATOM   3966  OE1 GLU C 283     -29.039  19.128  27.999  1.00 57.53           O  
ATOM   3967  OE2 GLU C 283     -29.726  21.216  28.217  1.00 55.83           O  
ATOM   3968  N   TRP C 284     -28.054  16.521  31.155  1.00 38.76           N  
ATOM   3969  CA  TRP C 284     -27.581  15.234  31.626  1.00 37.08           C  
ATOM   3970  C   TRP C 284     -26.158  15.131  31.095  1.00 37.29           C  
ATOM   3971  O   TRP C 284     -25.817  15.704  30.049  1.00 37.47           O  
ATOM   3972  CB  TRP C 284     -28.398  14.078  31.042  1.00 34.58           C  
ATOM   3973  CG  TRP C 284     -29.652  13.796  31.774  1.00 36.26           C  
ATOM   3974  CD1 TRP C 284     -30.882  14.318  31.523  1.00 34.27           C  
ATOM   3975  CD2 TRP C 284     -29.808  12.906  32.889  1.00 36.08           C  
ATOM   3976  NE1 TRP C 284     -31.797  13.805  32.409  1.00 37.76           N  
ATOM   3977  CE2 TRP C 284     -31.163  12.935  33.256  1.00 37.14           C  
ATOM   3978  CE3 TRP C 284     -28.927  12.086  33.609  1.00 34.86           C  
ATOM   3979  CZ2 TRP C 284     -31.666  12.169  34.314  1.00 40.32           C  
ATOM   3980  CZ3 TRP C 284     -29.419  11.328  34.656  1.00 35.25           C  
ATOM   3981  CH2 TRP C 284     -30.779  11.371  35.001  1.00 38.13           C  
ATOM   3982  N   SER C 285     -25.327  14.402  31.818  1.00 35.59           N  
ATOM   3983  CA  SER C 285     -23.951  14.193  31.413  1.00 33.97           C  
ATOM   3984  C   SER C 285     -23.966  13.188  30.274  1.00 32.89           C  
ATOM   3985  O   SER C 285     -24.990  12.585  29.989  1.00 30.41           O  
ATOM   3986  CB  SER C 285     -23.181  13.573  32.567  1.00 34.91           C  
ATOM   3987  OG  SER C 285     -23.671  12.252  32.789  1.00 33.68           O  
ATOM   3988  N   GLU C 286     -22.826  13.020  29.618  1.00 36.01           N  
ATOM   3989  CA  GLU C 286     -22.689  12.008  28.570  1.00 38.86           C  
ATOM   3990  C   GLU C 286     -22.743  10.671  29.317  1.00 38.12           C  
ATOM   3991  O   GLU C 286     -22.588  10.640  30.538  1.00 37.40           O  
ATOM   3992  CB  GLU C 286     -21.324  12.130  27.883  1.00 42.45           C  
ATOM   3993  CG  GLU C 286     -21.322  12.967  26.614  1.00 50.90           C  
ATOM   3994  CD  GLU C 286     -22.170  12.340  25.501  1.00 56.93           C  
ATOM   3995  OE1 GLU C 286     -23.418  12.283  25.651  1.00 59.54           O  
ATOM   3996  OE2 GLU C 286     -21.585  11.896  24.483  1.00 57.84           O  
ATOM   3997  N   TRP C 287     -22.980   9.566  28.621  1.00 39.21           N  
ATOM   3998  CA  TRP C 287     -22.984   8.288  29.333  1.00 39.50           C  
ATOM   3999  C   TRP C 287     -21.538   7.973  29.670  1.00 37.31           C  
ATOM   4000  O   TRP C 287     -20.637   8.234  28.882  1.00 37.68           O  
ATOM   4001  CB  TRP C 287     -23.592   7.155  28.491  1.00 40.25           C  
ATOM   4002  CG  TRP C 287     -25.113   7.219  28.358  1.00 41.24           C  
ATOM   4003  CD1 TRP C 287     -25.815   7.672  27.287  1.00 38.48           C  
ATOM   4004  CD2 TRP C 287     -26.092   6.790  29.327  1.00 39.95           C  
ATOM   4005  NE1 TRP C 287     -27.162   7.548  27.515  1.00 39.11           N  
ATOM   4006  CE2 TRP C 287     -27.365   7.012  28.758  1.00 38.96           C  
ATOM   4007  CE3 TRP C 287     -26.014   6.244  30.618  1.00 39.90           C  
ATOM   4008  CZ2 TRP C 287     -28.561   6.707  29.430  1.00 35.14           C  
ATOM   4009  CZ3 TRP C 287     -27.199   5.942  31.289  1.00 38.88           C  
ATOM   4010  CH2 TRP C 287     -28.459   6.176  30.685  1.00 38.14           C  
ATOM   4011  N   SER C 288     -21.317   7.442  30.860  1.00 36.72           N  
ATOM   4012  CA  SER C 288     -19.976   7.104  31.304  1.00 37.81           C  
ATOM   4013  C   SER C 288     -19.320   6.058  30.429  1.00 39.72           C  
ATOM   4014  O   SER C 288     -19.953   5.448  29.560  1.00 38.76           O  
ATOM   4015  CB  SER C 288     -20.018   6.542  32.716  1.00 38.09           C  
ATOM   4016  OG  SER C 288     -20.548   5.231  32.695  1.00 36.92           O  
ATOM   4017  N   PRO C 289     -18.017   5.845  30.636  1.00 42.11           N  
ATOM   4018  CA  PRO C 289     -17.359   4.822  29.818  1.00 42.85           C  
ATOM   4019  C   PRO C 289     -18.024   3.492  30.187  1.00 42.79           C  
ATOM   4020  O   PRO C 289     -18.672   3.387  31.237  1.00 41.14           O  
ATOM   4021  CB  PRO C 289     -15.913   4.899  30.279  1.00 40.98           C  
ATOM   4022  CG  PRO C 289     -15.755   6.364  30.578  1.00 42.96           C  
ATOM   4023  CD  PRO C 289     -17.026   6.671  31.350  1.00 42.35           C  
ATOM   4024  N   GLU C 290     -17.897   2.497  29.319  1.00 44.15           N  
ATOM   4025  CA  GLU C 290     -18.491   1.194  29.590  1.00 46.13           C  
ATOM   4026  C   GLU C 290     -17.720   0.485  30.678  1.00 46.16           C  
ATOM   4027  O   GLU C 290     -16.493   0.426  30.618  1.00 46.23           O  
ATOM   4028  CB  GLU C 290     -18.479   0.319  28.338  1.00 47.06           C  
ATOM   4029  CG  GLU C 290     -19.332   0.859  27.218  1.00 52.96           C  
ATOM   4030  CD  GLU C 290     -19.402  -0.084  26.031  1.00 55.92           C  
ATOM   4031  OE1 GLU C 290     -18.640  -1.075  26.012  1.00 54.83           O  
ATOM   4032  OE2 GLU C 290     -20.221   0.175  25.117  1.00 59.18           O  
ATOM   4033  N   ALA C 291     -18.436  -0.027  31.678  1.00 46.30           N  
ATOM   4034  CA  ALA C 291     -17.815  -0.784  32.763  1.00 48.63           C  
ATOM   4035  C   ALA C 291     -18.437  -2.174  32.680  1.00 51.76           C  
ATOM   4036  O   ALA C 291     -19.667  -2.307  32.681  1.00 51.96           O  
ATOM   4037  CB  ALA C 291     -18.099  -0.149  34.103  1.00 45.36           C  
ATOM   4038  N   MET C 292     -17.586  -3.197  32.590  1.00 54.65           N  
ATOM   4039  CA  MET C 292     -18.033  -4.589  32.460  1.00 56.80           C  
ATOM   4040  C   MET C 292     -18.196  -5.350  33.777  1.00 55.54           C  
ATOM   4041  O   MET C 292     -17.487  -5.102  34.749  1.00 55.82           O  
ATOM   4042  CB  MET C 292     -17.057  -5.362  31.573  1.00 60.17           C  
ATOM   4043  CG  MET C 292     -16.441  -4.538  30.453  1.00 65.55           C  
ATOM   4044  SD  MET C 292     -17.583  -4.126  29.126  1.00 71.26           S  
ATOM   4045  CE  MET C 292     -16.845  -5.099  27.759  1.00 68.13           C  
ATOM   4046  N   GLY C 293     -19.132  -6.293  33.779  1.00 55.15           N  
ATOM   4047  CA  GLY C 293     -19.398  -7.115  34.951  1.00 54.82           C  
ATOM   4048  C   GLY C 293     -20.072  -8.415  34.536  1.00 53.28           C  
ATOM   4049  O   GLY C 293     -20.783  -8.441  33.529  1.00 52.55           O  
ATOM   4050  N   THR C 294     -19.837  -9.495  35.283  1.00 52.28           N  
ATOM   4051  CA  THR C 294     -20.448 -10.794  34.977  1.00 52.08           C  
ATOM   4052  C   THR C 294     -21.139 -11.389  36.204  1.00 51.82           C  
ATOM   4053  O   THR C 294     -20.521 -11.598  37.239  1.00 50.65           O  
ATOM   4054  CB  THR C 294     -19.405 -11.817  34.454  1.00 52.47           C  
ATOM   4055  OG1 THR C 294     -18.913 -11.394  33.178  1.00 52.39           O  
ATOM   4056  CG2 THR C 294     -20.039 -13.193  34.303  1.00 51.38           C  
ATOM   4057  N   PRO C 295     -22.435 -11.696  36.088  1.00 53.75           N  
ATOM   4058  CA  PRO C 295     -23.182 -12.262  37.214  1.00 55.06           C  
ATOM   4059  C   PRO C 295     -22.645 -13.583  37.753  1.00 58.47           C  
ATOM   4060  O   PRO C 295     -21.990 -14.353  37.042  1.00 57.66           O  
ATOM   4061  CB  PRO C 295     -24.597 -12.381  36.659  1.00 52.70           C  
ATOM   4062  CG  PRO C 295     -24.359 -12.658  35.209  1.00 53.34           C  
ATOM   4063  CD  PRO C 295     -23.245 -11.702  34.855  1.00 54.01           C  
ATOM   4064  N   TRP C 296     -22.929 -13.827  39.029  1.00 62.22           N  
ATOM   4065  CA  TRP C 296     -22.505 -15.044  39.703  1.00 64.80           C  
ATOM   4066  C   TRP C 296     -22.818 -16.287  38.878  1.00 66.26           C  
ATOM   4067  O   TRP C 296     -23.868 -16.378  38.236  1.00 67.42           O  
ATOM   4068  CB  TRP C 296     -23.209 -15.177  41.056  1.00 66.44           C  
ATOM   4069  CG  TRP C 296     -22.740 -16.373  41.827  1.00 68.62           C  
ATOM   4070  CD1 TRP C 296     -21.564 -16.497  42.516  1.00 68.89           C  
ATOM   4071  CD2 TRP C 296     -23.397 -17.639  41.928  1.00 69.43           C  
ATOM   4072  NE1 TRP C 296     -21.449 -17.761  43.036  1.00 68.68           N  
ATOM   4073  CE2 TRP C 296     -22.561 -18.485  42.691  1.00 69.56           C  
ATOM   4074  CE3 TRP C 296     -24.611 -18.145  41.445  1.00 70.06           C  
ATOM   4075  CZ2 TRP C 296     -22.901 -19.811  42.984  1.00 69.22           C  
ATOM   4076  CZ3 TRP C 296     -24.948 -19.467  41.737  1.00 69.58           C  
ATOM   4077  CH2 TRP C 296     -24.094 -20.281  42.499  1.00 69.66           C  
ATOM   4078  N   THR C 297     -21.899 -17.243  38.911  1.00 67.10           N  
ATOM   4079  CA  THR C 297     -22.059 -18.505  38.204  1.00 68.20           C  
ATOM   4080  C   THR C 297     -21.468 -19.612  39.073  1.00 68.51           C  
ATOM   4081  O   THR C 297     -20.436 -20.196  38.685  1.00 69.38           O  
ATOM   4082  CB  THR C 297     -21.353 -18.487  36.819  1.00 68.87           C  
ATOM   4083  OG1 THR C 297     -20.081 -17.840  36.932  1.00 71.39           O  
ATOM   4084  CG2 THR C 297     -22.192 -17.746  35.797  1.00 68.37           C  
TER    4085      THR C 297                                                      
ATOM   4086  N   PRO D  94     -26.794   9.503 -22.752  1.00 88.19           N  
ATOM   4087  CA  PRO D  94     -26.171   9.739 -21.421  1.00 87.86           C  
ATOM   4088  C   PRO D  94     -27.244   9.867 -20.324  1.00 87.76           C  
ATOM   4089  O   PRO D  94     -27.787  10.949 -20.105  1.00 87.90           O  
ATOM   4090  CB  PRO D  94     -25.365  11.019 -21.551  1.00 88.10           C  
ATOM   4091  CG  PRO D  94     -26.155  11.765 -22.667  1.00 87.30           C  
ATOM   4092  CD  PRO D  94     -26.551  10.655 -23.645  1.00 87.50           C  
ATOM   4093  N   PRO D  95     -27.557   8.759 -19.620  1.00 87.15           N  
ATOM   4094  CA  PRO D  95     -28.564   8.726 -18.549  1.00 86.01           C  
ATOM   4095  C   PRO D  95     -28.301   9.666 -17.379  1.00 85.85           C  
ATOM   4096  O   PRO D  95     -27.221  10.248 -17.265  1.00 86.04           O  
ATOM   4097  CB  PRO D  95     -28.550   7.265 -18.106  1.00 85.76           C  
ATOM   4098  CG  PRO D  95     -28.152   6.540 -19.344  1.00 86.29           C  
ATOM   4099  CD  PRO D  95     -27.032   7.405 -19.867  1.00 86.87           C  
ATOM   4100  N   GLU D  96     -29.300   9.803 -16.510  1.00 85.52           N  
ATOM   4101  CA  GLU D  96     -29.191  10.652 -15.328  1.00 85.09           C  
ATOM   4102  C   GLU D  96     -29.232   9.800 -14.058  1.00 85.67           C  
ATOM   4103  O   GLU D  96     -29.853   8.737 -14.030  1.00 85.48           O  
ATOM   4104  CB  GLU D  96     -30.333  11.666 -15.288  1.00 83.81           C  
ATOM   4105  CG  GLU D  96     -30.199  12.692 -14.172  1.00 83.82           C  
ATOM   4106  CD  GLU D  96     -31.449  13.534 -13.996  1.00 84.41           C  
ATOM   4107  OE1 GLU D  96     -31.992  14.017 -15.015  1.00 84.31           O  
ATOM   4108  OE2 GLU D  96     -31.886  13.720 -12.839  1.00 84.09           O  
ATOM   4109  N   GLU D  97     -28.567  10.278 -13.012  1.00 86.32           N  
ATOM   4110  CA  GLU D  97     -28.508   9.590 -11.722  1.00 87.18           C  
ATOM   4111  C   GLU D  97     -29.901   9.155 -11.243  1.00 85.66           C  
ATOM   4112  O   GLU D  97     -30.715   9.985 -10.828  1.00 85.41           O  
ATOM   4113  CB  GLU D  97     -27.877  10.527 -10.680  1.00 90.50           C  
ATOM   4114  CG  GLU D  97     -27.506   9.880  -9.345  1.00 93.28           C  
ATOM   4115  CD  GLU D  97     -26.318   8.943  -9.465  1.00 94.88           C  
ATOM   4116  OE1 GLU D  97     -25.872   8.683 -10.607  1.00 96.35           O  
ATOM   4117  OE2 GLU D  97     -25.832   8.466  -8.416  1.00 94.76           O  
ATOM   4118  N   PRO D  98     -30.192   7.847 -11.294  1.00 84.03           N  
ATOM   4119  CA  PRO D  98     -31.505   7.369 -10.850  1.00 83.07           C  
ATOM   4120  C   PRO D  98     -31.615   7.310  -9.323  1.00 82.50           C  
ATOM   4121  O   PRO D  98     -30.765   6.725  -8.645  1.00 82.18           O  
ATOM   4122  CB  PRO D  98     -31.603   5.998 -11.507  1.00 82.89           C  
ATOM   4123  CG  PRO D  98     -30.194   5.518 -11.447  1.00 83.66           C  
ATOM   4124  CD  PRO D  98     -29.387   6.741 -11.845  1.00 83.77           C  
ATOM   4125  N   GLN D  99     -32.665   7.932  -8.793  1.00 81.29           N  
ATOM   4126  CA  GLN D  99     -32.913   7.973  -7.354  1.00 79.56           C  
ATOM   4127  C   GLN D  99     -34.196   7.202  -7.057  1.00 77.65           C  
ATOM   4128  O   GLN D  99     -35.310   7.720  -7.224  1.00 76.13           O  
ATOM   4129  CB  GLN D  99     -33.052   9.424  -6.899  1.00 81.22           C  
ATOM   4130  CG  GLN D  99     -32.157   9.806  -5.739  1.00 81.76           C  
ATOM   4131  CD  GLN D  99     -31.694  11.244  -5.845  1.00 82.54           C  
ATOM   4132  OE1 GLN D  99     -31.031  11.618  -6.815  1.00 82.18           O  
ATOM   4133  NE2 GLN D  99     -32.043  12.061  -4.854  1.00 82.59           N  
ATOM   4134  N   LEU D 100     -34.026   5.962  -6.608  1.00 74.91           N  
ATOM   4135  CA  LEU D 100     -35.151   5.089  -6.323  1.00 72.74           C  
ATOM   4136  C   LEU D 100     -35.897   5.389  -5.027  1.00 72.61           C  
ATOM   4137  O   LEU D 100     -35.307   5.820  -4.035  1.00 71.97           O  
ATOM   4138  CB  LEU D 100     -34.681   3.642  -6.309  1.00 70.27           C  
ATOM   4139  CG  LEU D 100     -35.800   2.634  -6.528  1.00 69.39           C  
ATOM   4140  CD1 LEU D 100     -36.443   2.899  -7.880  1.00 69.11           C  
ATOM   4141  CD2 LEU D 100     -35.240   1.220  -6.459  1.00 69.68           C  
ATOM   4142  N   SER D 101     -37.206   5.154  -5.054  1.00 71.84           N  
ATOM   4143  CA  SER D 101     -38.058   5.363  -3.892  1.00 71.64           C  
ATOM   4144  C   SER D 101     -39.243   4.415  -3.966  1.00 71.26           C  
ATOM   4145  O   SER D 101     -40.170   4.632  -4.747  1.00 72.29           O  
ATOM   4146  CB  SER D 101     -38.569   6.801  -3.846  1.00 72.14           C  
ATOM   4147  OG  SER D 101     -39.369   7.006  -2.692  1.00 72.95           O  
ATOM   4148  N   CYS D 102     -39.218   3.367  -3.152  1.00 70.21           N  
ATOM   4149  CA  CYS D 102     -40.302   2.395  -3.147  1.00 69.47           C  
ATOM   4150  C   CYS D 102     -41.283   2.598  -1.985  1.00 68.64           C  
ATOM   4151  O   CYS D 102     -40.937   3.189  -0.956  1.00 68.60           O  
ATOM   4152  CB  CYS D 102     -39.732   0.988  -3.076  1.00 69.91           C  
ATOM   4153  SG  CYS D 102     -38.566   0.525  -4.396  1.00 71.40           S  
ATOM   4154  N   PHE D 103     -42.504   2.092  -2.155  1.00 66.18           N  
ATOM   4155  CA  PHE D 103     -43.528   2.223  -1.128  1.00 63.61           C  
ATOM   4156  C   PHE D 103     -44.773   1.379  -1.416  1.00 62.54           C  
ATOM   4157  O   PHE D 103     -44.980   0.913  -2.541  1.00 61.80           O  
ATOM   4158  CB  PHE D 103     -43.927   3.695  -1.003  1.00 62.47           C  
ATOM   4159  CG  PHE D 103     -44.469   4.291  -2.283  1.00 61.74           C  
ATOM   4160  CD1 PHE D 103     -45.778   4.038  -2.694  1.00 61.10           C  
ATOM   4161  CD2 PHE D 103     -43.673   5.110  -3.076  1.00 61.32           C  
ATOM   4162  CE1 PHE D 103     -46.285   4.592  -3.871  1.00 59.23           C  
ATOM   4163  CE2 PHE D 103     -44.176   5.669  -4.256  1.00 60.87           C  
ATOM   4164  CZ  PHE D 103     -45.483   5.408  -4.651  1.00 59.44           C  
ATOM   4165  N   ARG D 104     -45.592   1.192  -0.383  1.00 60.39           N  
ATOM   4166  CA  ARG D 104     -46.846   0.446  -0.484  1.00 58.57           C  
ATOM   4167  C   ARG D 104     -47.872   1.106   0.449  1.00 57.39           C  
ATOM   4168  O   ARG D 104     -47.586   1.320   1.625  1.00 56.51           O  
ATOM   4169  CB  ARG D 104     -46.635  -1.025  -0.088  1.00 57.31           C  
ATOM   4170  CG  ARG D 104     -47.947  -1.783   0.091  1.00 57.10           C  
ATOM   4171  CD  ARG D 104     -48.102  -2.992  -0.811  1.00 55.10           C  
ATOM   4172  NE  ARG D 104     -47.496  -4.199  -0.260  1.00 53.04           N  
ATOM   4173  CZ  ARG D 104     -47.802  -5.423  -0.676  1.00 53.29           C  
ATOM   4174  NH1 ARG D 104     -48.705  -5.586  -1.629  1.00 52.55           N  
ATOM   4175  NH2 ARG D 104     -47.196  -6.483  -0.162  1.00 53.44           N  
ATOM   4176  N   LYS D 105     -49.060   1.430  -0.058  1.00 57.32           N  
ATOM   4177  CA  LYS D 105     -50.067   2.081   0.783  1.00 58.61           C  
ATOM   4178  C   LYS D 105     -51.115   1.178   1.438  1.00 59.69           C  
ATOM   4179  O   LYS D 105     -51.815   1.597   2.359  1.00 60.43           O  
ATOM   4180  CB  LYS D 105     -50.753   3.211   0.007  1.00 57.34           C
[truncated: 290,305 more chars]
