# Supplementary material for: Uncovering the mechanism of resveratrol in the treatment of asthma: a network pharmacology approach with molecular docking and experimental validation
Source: Front Pharmacol. 2025 May 16;16:1596737. doi: 10.3389/fphar.2025.1596737 (PMC12122464; doi:10.3389/fphar.2025.1596737)
Supplement: Supplementary file 1 [file DataSheet1.zip › Supplementary data/network pharmacology data/Molecular docking/lig.mol2]

@<TRIPOS>MOLECULE
Unnamed
29 30 1 0 0
SMALL
USER_CHARGES


@<TRIPOS>ATOM
      1 O           2.7652    0.5128   -1.2249 O.3       1     ****    0.0000
      2 O           6.6198   -1.3357    0.7290 O.3       1     ****    0.0000
      3 O          10.0649    8.5746   -0.3004 O.3       1     ****    0.0000
      4 C           5.9155    2.0320   -0.3527 C.ar      1     ****    0.0000
      5 C           8.2287    4.8952   -0.1315 C.ar      1     ****    0.0000
      6 C           6.4586    3.2677   -0.4357 C.2       1     ****    0.0000
      7 C           7.6875    3.6591   -0.0460 C.2       1     ****    0.0000
      8 C           6.5418    0.9510    0.1517 C.ar      1     ****    0.0000
      9 C           4.6573    1.8447   -0.8016 C.ar      1     ****    0.0000
     10 C           4.0361    0.6541   -0.7602 C.ar      1     ****    0.0000
     11 C           5.9627   -0.2607    0.2143 C.ar      1     ****    0.0000
     12 C           7.6043    5.9759   -0.6400 C.ar      1     ****    0.0000
     13 C           9.4863    5.0892    0.3177 C.ar      1     ****    0.0000
     14 C           4.7091   -0.3870   -0.2472 C.ar      1     ****    0.0000
     15 C           8.2033    7.1763   -0.6951 C.ar      1     ****    0.0000
     16 C          10.0841    6.2894    0.2622 C.ar      1     ****    0.0000
     17 C           9.4549    7.3603   -0.2461 C.ar      1     ****    0.0000
     18 H           5.8088    4.0399   -0.8773 H         1     ****    0.0000
     19 H           8.3393    2.8893    0.3967 H         1     ****    0.0000
     20 H           7.5692    1.0009    0.5426 H         1     ****    0.0000
     21 H           4.0800    2.6833   -1.2288 H         1     ****    0.0000
     22 H           6.5778    5.9316   -1.0348 H         1     ****    0.0000
     23 H          10.0716    4.2586    0.7501 H         1     ****    0.0000
     24 H           4.2172   -1.3730   -0.2044 H         1     ****    0.0000
     25 H           7.6591    8.0375   -1.1191 H         1     ****    0.0000
     26 H          11.1140    6.4025    0.6411 H         1     ****    0.0000
     27 H           2.4492    1.3698   -1.5539 H         1     ****    0.0000
     28 H           6.0388   -2.1125    0.6868 H         1     ****    0.0000
     29 H          10.9585    8.4968    0.0710 H         1     ****    0.0000
@<TRIPOS>BOND
     1     1    10     1
     2     1    27     1
     3     2    11     1
     4     2    28     1
     5     3    17     1
     6     3    29     1
     7     4     6     1
     8     4     8     1
     9     4     9     2
    10     5     7     1
    11     5    12     1
    12     5    13     2
    13     6     7     2
    14     6    18     1
    15     7    19     1
    16     8    11     2
    17     8    20     1
    18     9    10     1
    19     9    21     1
    20    10    14     2
    21    11    14     1
    22    12    15     2
    23    12    22     1
    24    13    16     1
    25    13    23     1
    26    14    24     1
    27    15    17     1
    28    15    25     1
    29    16    17     2
    30    16    26     1
