# Supplementary material for: Uncovering the mechanism of resveratrol in the treatment of asthma: a network pharmacology approach with molecular docking and experimental validation
Source: Front Pharmacol. 2025 May 16;16:1596737. doi: 10.3389/fphar.2025.1596737 (PMC12122464; doi:10.3389/fphar.2025.1596737)
Supplement: Supplementary file 1 [file DataSheet1.zip › Supplementary data/network pharmacology data/Molecular docking/STAT3-6njs.pdb]

HEADER    TRANSCRIPTION/TRANSCRIPTION INHIBITOR   04-JAN-19   6NJS              
TITLE     STAT3 CORE IN COMPLEX WITH COMPOUND SD36                              
COMPND    MOL_ID: 1;                                                            
COMPND   2 MOLECULE: SIGNAL TRANSDUCER AND ACTIVATOR OF TRANSCRIPTION 3;        
COMPND   3 CHAIN: A;                                                            
COMPND   4 SYNONYM: ACUTE-PHASE RESPONSE FACTOR;                                
COMPND   5 ENGINEERED: YES                                                      
SOURCE    MOL_ID: 1;                                                            
SOURCE   2 ORGANISM_SCIENTIFIC: HOMO SAPIENS;                                   
SOURCE   3 ORGANISM_COMMON: HUMAN;                                              
SOURCE   4 ORGANISM_TAXID: 9606;                                                
SOURCE   5 GENE: STAT3, APRF;                                                   
SOURCE   6 EXPRESSION_SYSTEM: ESCHERICHIA COLI;                                 
SOURCE   7 EXPRESSION_SYSTEM_TAXID: 562                                         
KEYWDS    STAT3, ACTIVATOR, TRANSCRIPTION, TRANSCRIPTION-TRANSCRIPTION          
KEYWDS   2 INHIBITOR COMPLEX                                                    
EXPDTA    X-RAY DIFFRACTION                                                     
AUTHOR    J.L.MEAGHER,J.A.STUCKEY                                               
REVDAT   2   11-OCT-23 6NJS    1       REMARK                                   
REVDAT   1   04-DEC-19 6NJS    0                                                
JRNL        AUTH   L.BAI,H.ZHOU,R.XU,Y.ZHAO,K.CHINNASWAMY,D.MCEACHERN,J.CHEN,   
JRNL        AUTH 2 C.Y.YANG,Z.LIU,M.WANG,L.LIU,H.JIANG,B.WEN,P.KUMAR,           
JRNL        AUTH 3 J.L.MEAGHER,D.SUN,J.A.STUCKEY,S.WANG                         
JRNL        TITL   A POTENT AND SELECTIVE SMALL-MOLECULE DEGRADER OF STAT3      
JRNL        TITL 2 ACHIEVES COMPLETE TUMOR REGRESSION IN VIVO.                  
JRNL        REF    CANCER CELL                   V.  36   498 2019              
JRNL        REFN                   ISSN 1535-6108                               
JRNL        PMID   31715132                                                     
JRNL        DOI    10.1016/J.CCELL.2019.10.002                                  
REMARK   2                                                                      
REMARK   2 RESOLUTION.    2.70 ANGSTROMS.                                       
REMARK   3                                                                      
REMARK   3 REFINEMENT.                                                          
REMARK   3   PROGRAM     : BUSTER 2.10.3                                        
REMARK   3   AUTHORS     : BRICOGNE,BLANC,BRANDL,FLENSBURG,KELLER,              
REMARK   3               : PACIOREK,ROVERSI,SHARFF,SMART,VONRHEIN,              
REMARK   3               : WOMACK,MATTHEWS,TEN EYCK,TRONRUD                     
REMARK   3                                                                      
REMARK   3  DATA USED IN REFINEMENT.                                            
REMARK   3   RESOLUTION RANGE HIGH (ANGSTROMS) : 2.70                           
REMARK   3   RESOLUTION RANGE LOW  (ANGSTROMS) : 30.37                          
REMARK   3   DATA CUTOFF            (SIGMA(F)) : 0.000                          
REMARK   3   COMPLETENESS FOR RANGE        (%) : 98.3                           
REMARK   3   NUMBER OF REFLECTIONS             : 20668                          
REMARK   3                                                                      
REMARK   3  FIT TO DATA USED IN REFINEMENT.                                     
REMARK   3   CROSS-VALIDATION METHOD           : THROUGHOUT                     
REMARK   3   FREE R VALUE TEST SET SELECTION   : RANDOM                         
REMARK   3   R VALUE     (WORKING + TEST SET)  : 0.203                          
REMARK   3   R VALUE            (WORKING SET)  : 0.200                          
REMARK   3   FREE R VALUE                      : 0.256                          
REMARK   3   FREE R VALUE TEST SET SIZE   (%)  : 4.960                          
REMARK   3   FREE R VALUE TEST SET COUNT       : 1026                           
REMARK   3   ESTIMATED ERROR OF FREE R VALUE   : NULL                           
REMARK   3                                                                      
REMARK   3  FIT IN THE HIGHEST RESOLUTION BIN.                                  
REMARK   3   TOTAL NUMBER OF BINS USED               : 50                       
REMARK   3   BIN RESOLUTION RANGE HIGH   (ANGSTROMS) : 2.70                     
REMARK   3   BIN RESOLUTION RANGE LOW    (ANGSTROMS) : 2.73                     
REMARK   3   BIN COMPLETENESS (WORKING+TEST)     (%) : 67.15                    
REMARK   3   REFLECTIONS IN BIN (WORKING + TEST SET) : 414                      
REMARK   3   BIN R VALUE        (WORKING + TEST SET) : 0.2369                   
REMARK   3   REFLECTIONS IN BIN        (WORKING SET) : 395                      
REMARK   3   BIN R VALUE               (WORKING SET) : 0.2364                   
REMARK   3   BIN FREE R VALUE                        : 0.2466                   
REMARK   3   BIN FREE R VALUE TEST SET SIZE      (%) : 4.59                     
REMARK   3   BIN FREE R VALUE TEST SET COUNT         : 19                       
REMARK   3   ESTIMATED ERROR OF BIN FREE R VALUE     : 0.000                    
REMARK   3                                                                      
REMARK   3  NUMBER OF NON-HYDROGEN ATOMS USED IN REFINEMENT.                    
REMARK   3   PROTEIN ATOMS            : 4166                                    
REMARK   3   NUCLEIC ACID ATOMS       : 0                                       
REMARK   3   HETEROGEN ATOMS          : 59                                      
REMARK   3   SOLVENT ATOMS            : 340                                     
REMARK   3                                                                      
REMARK   3  B VALUES.                                                           
REMARK   3   FROM WILSON PLOT           (A**2) : 57.03                          
REMARK   3   MEAN B VALUE      (OVERALL, A**2) : 39.38                          
REMARK   3   OVERALL ANISOTROPIC B VALUE.                                       
REMARK   3    B11 (A**2) : 0.18800                                              
REMARK   3    B22 (A**2) : 0.18800                                              
REMARK   3    B33 (A**2) : -0.37600                                             
REMARK   3    B12 (A**2) : 0.00000                                              
REMARK   3    B13 (A**2) : 0.00000                                              
REMARK   3    B23 (A**2) : 0.00000                                              
REMARK   3                                                                      
REMARK   3  ESTIMATED COORDINATE ERROR.                                         
REMARK   3   ESD FROM LUZZATI PLOT                    (A) : 0.350               
REMARK   3   DPI (BLOW EQ-10) BASED ON R VALUE        (A) : 2.065               
REMARK   3   DPI (BLOW EQ-9) BASED ON FREE R VALUE    (A) : 0.338               
REMARK   3   DPI (CRUICKSHANK) BASED ON R VALUE       (A) : 0.750               
REMARK   3   DPI (CRUICKSHANK) BASED ON FREE R VALUE  (A) : 0.326               
REMARK   3                                                                      
REMARK   3   REFERENCES: BLOW, D. (2002) ACTA CRYST D58, 792-797                
REMARK   3               CRUICKSHANK, D.W.J. (1999) ACTA CRYST D55, 583-601     
REMARK   3                                                                      
REMARK   3 CORRELATION COEFFICIENTS.                                            
REMARK   3   CORRELATION COEFFICIENT FO-FC      : 0.926                         
REMARK   3   CORRELATION COEFFICIENT FO-FC FREE : 0.874                         
REMARK   3                                                                      
REMARK   3   NUMBER OF GEOMETRIC FUNCTION TERMS DEFINED : 15                    
REMARK   3   TERM                          COUNT    WEIGHT   FUNCTION.          
REMARK   3    BOND LENGTHS              : 4318   ; 2.000  ; HARMONIC            
REMARK   3    BOND ANGLES               : 5852   ; 2.000  ; HARMONIC            
REMARK   3    TORSION ANGLES            : 1546   ; 2.000  ; SINUSOIDAL          
REMARK   3    TRIGONAL CARBON PLANES    : NULL   ; NULL   ; NULL                
REMARK   3    GENERAL PLANES            : 747    ; 5.000  ; HARMONIC            
REMARK   3    ISOTROPIC THERMAL FACTORS : 4318   ; 20.000 ; HARMONIC            
REMARK   3    BAD NON-BONDED CONTACTS   : NULL   ; NULL   ; NULL                
REMARK   3    IMPROPER TORSIONS         : NULL   ; NULL   ; NULL                
REMARK   3    PSEUDOROTATION ANGLES     : NULL   ; NULL   ; NULL                
REMARK   3    CHIRAL IMPROPER TORSION   : 569    ; 5.000  ; SEMIHARMONIC        
REMARK   3    SUM OF OCCUPANCIES        : NULL   ; NULL   ; NULL                
REMARK   3    UTILITY DISTANCES         : NULL   ; NULL   ; NULL                
REMARK   3    UTILITY ANGLES            : NULL   ; NULL   ; NULL                
REMARK   3    UTILITY TORSION           : NULL   ; NULL   ; NULL                
REMARK   3    IDEAL-DIST CONTACT TERM   : 5041   ; 4.000  ; SEMIHARMONIC        
REMARK   3                                                                      
REMARK   3   RMS DEVIATIONS FROM IDEAL VALUES.                                  
REMARK   3    BOND LENGTHS                       (A) : 0.008                    
REMARK   3    BOND ANGLES                  (DEGREES) : 0.98                     
REMARK   3    PEPTIDE OMEGA TORSION ANGLES (DEGREES) : 2.22                     
REMARK   3    OTHER TORSION ANGLES         (DEGREES) : 19.41                    
REMARK   3                                                                      
REMARK   3  TLS DETAILS                                                         
REMARK   3   NUMBER OF TLS GROUPS  : NULL                                       
REMARK   3                                                                      
REMARK   3  OTHER REFINEMENT REMARKS: NULL                                      
REMARK   4                                                                      
REMARK   4 6NJS COMPLIES WITH FORMAT V. 3.30, 13-JUL-11                         
REMARK 100                                                                      
REMARK 100 THIS ENTRY HAS BEEN PROCESSED BY RCSB ON 07-JAN-19.                  
REMARK 100 THE DEPOSITION ID IS D_1000238855.                                   
REMARK 200                                                                      
REMARK 200 EXPERIMENTAL DETAILS                                                 
REMARK 200  EXPERIMENT TYPE                : X-RAY DIFFRACTION                  
REMARK 200  DATE OF DATA COLLECTION        : 17-JUL-18                          
REMARK 200  TEMPERATURE           (KELVIN) : 100                                
REMARK 200  PH                             : NULL                               
REMARK 200  NUMBER OF CRYSTALS USED        : 1                                  
REMARK 200                                                                      
REMARK 200  SYNCHROTRON              (Y/N) : Y                                  
REMARK 200  RADIATION SOURCE               : APS                                
REMARK 200  BEAMLINE                       : 21-ID-D                            
REMARK 200  X-RAY GENERATOR MODEL          : NULL                               
REMARK 200  MONOCHROMATIC OR LAUE    (M/L) : M                                  
REMARK 200  WAVELENGTH OR RANGE        (A) : 1.07812                            
REMARK 200  MONOCHROMATOR                  : NULL                               
REMARK 200  OPTICS                         : NULL                               
REMARK 200                                                                      
REMARK 200  DETECTOR TYPE                  : PIXEL                              
REMARK 200  DETECTOR MANUFACTURER          : DECTRIS EIGER X 9M                 
REMARK 200  INTENSITY-INTEGRATION SOFTWARE : HKL-2000                           
REMARK 200  DATA SCALING SOFTWARE          : HKL-2000                           
REMARK 200                                                                      
REMARK 200  NUMBER OF UNIQUE REFLECTIONS   : 21068                              
REMARK 200  RESOLUTION RANGE HIGH      (A) : 2.700                              
REMARK 200  RESOLUTION RANGE LOW       (A) : 50.000                             
REMARK 200  REJECTION CRITERIA  (SIGMA(I)) : NULL                               
REMARK 200                                                                      
REMARK 200 OVERALL.                                                             
REMARK 200  COMPLETENESS FOR RANGE     (%) : 99.9                               
REMARK 200  DATA REDUNDANCY                : 12.10                              
REMARK 200  R MERGE                    (I) : 0.05800                            
REMARK 200  R SYM                      (I) : NULL                               
REMARK 200  <I/SIGMA(I)> FOR THE DATA SET  : 11.0000                            
REMARK 200                                                                      
REMARK 200 IN THE HIGHEST RESOLUTION SHELL.                                     
REMARK 200  HIGHEST RESOLUTION SHELL, RANGE HIGH (A) : 2.70                     
REMARK 200  HIGHEST RESOLUTION SHELL, RANGE LOW  (A) : 2.75                     
REMARK 200  COMPLETENESS FOR SHELL     (%) : 100.0                              
REMARK 200  DATA REDUNDANCY IN SHELL       : 8.30                               
REMARK 200  R MERGE FOR SHELL          (I) : 0.48400                            
REMARK 200  R SYM FOR SHELL            (I) : NULL                               
REMARK 200  <I/SIGMA(I)> FOR SHELL         : NULL                               
REMARK 200                                                                      
REMARK 200 DIFFRACTION PROTOCOL: SINGLE WAVELENGTH                              
REMARK 200 METHOD USED TO DETERMINE THE STRUCTURE: MOLECULAR REPLACEMENT        
REMARK 200 SOFTWARE USED: PHASER                                                
REMARK 200 STARTING MODEL: 3CWG                                                 
REMARK 200                                                                      
REMARK 200 REMARK: NULL                                                         
REMARK 280                                                                      
REMARK 280 CRYSTAL                                                              
REMARK 280 SOLVENT CONTENT, VS   (%): 56.48                                     
REMARK 280 MATTHEWS COEFFICIENT, VM (ANGSTROMS**3/DA): 2.83                     
REMARK 280                                                                      
REMARK 280 CRYSTALLIZATION CONDITIONS: 10% PEG 3350, 100-150 MM AMMONIUM        
REMARK 280  NITRATE, VAPOR DIFFUSION, SITTING DROP, TEMPERATURE 277.15K         
REMARK 290                                                                      
REMARK 290 CRYSTALLOGRAPHIC SYMMETRY                                            
REMARK 290 SYMMETRY OPERATORS FOR SPACE GROUP: P 41 21 2                        
REMARK 290                                                                      
REMARK 290      SYMOP   SYMMETRY                                                
REMARK 290     NNNMMM   OPERATOR                                                
REMARK 290       1555   X,Y,Z                                                   
REMARK 290       2555   -X,-Y,Z+1/2                                             
REMARK 290       3555   -Y+1/2,X+1/2,Z+1/4                                      
REMARK 290       4555   Y+1/2,-X+1/2,Z+3/4                                      
REMARK 290       5555   -X+1/2,Y+1/2,-Z+1/4                                     
REMARK 290       6555   X+1/2,-Y+1/2,-Z+3/4                                     
REMARK 290       7555   Y,X,-Z                                                  
REMARK 290       8555   -Y,-X,-Z+1/2                                            
REMARK 290                                                                      
REMARK 290     WHERE NNN -> OPERATOR NUMBER                                     
REMARK 290           MMM -> TRANSLATION VECTOR                                  
REMARK 290                                                                      
REMARK 290 CRYSTALLOGRAPHIC SYMMETRY TRANSFORMATIONS                            
REMARK 290 THE FOLLOWING TRANSFORMATIONS OPERATE ON THE ATOM/HETATM             
REMARK 290 RECORDS IN THIS ENTRY TO PRODUCE CRYSTALLOGRAPHICALLY                
REMARK 290 RELATED MOLECULES.                                                   
REMARK 290   SMTRY1   1  1.000000  0.000000  0.000000        0.00000            
REMARK 290   SMTRY2   1  0.000000  1.000000  0.000000        0.00000            
REMARK 290   SMTRY3   1  0.000000  0.000000  1.000000        0.00000            
REMARK 290   SMTRY1   2 -1.000000  0.000000  0.000000        0.00000            
REMARK 290   SMTRY2   2  0.000000 -1.000000  0.000000        0.00000            
REMARK 290   SMTRY3   2  0.000000  0.000000  1.000000      103.15500            
REMARK 290   SMTRY1   3  0.000000 -1.000000  0.000000       42.00000            
REMARK 290   SMTRY2   3  1.000000  0.000000  0.000000       42.00000            
REMARK 290   SMTRY3   3  0.000000  0.000000  1.000000       51.57750            
REMARK 290   SMTRY1   4  0.000000  1.000000  0.000000       42.00000            
REMARK 290   SMTRY2   4 -1.000000  0.000000  0.000000       42.00000            
REMARK 290   SMTRY3   4  0.000000  0.000000  1.000000      154.73250            
REMARK 290   SMTRY1   5 -1.000000  0.000000  0.000000       42.00000            
REMARK 290   SMTRY2   5  0.000000  1.000000  0.000000       42.00000            
REMARK 290   SMTRY3   5  0.000000  0.000000 -1.000000       51.57750            
REMARK 290   SMTRY1   6  1.000000  0.000000  0.000000       42.00000            
REMARK 290   SMTRY2   6  0.000000 -1.000000  0.000000       42.00000            
REMARK 290   SMTRY3   6  0.000000  0.000000 -1.000000      154.73250            
REMARK 290   SMTRY1   7  0.000000  1.000000  0.000000        0.00000            
REMARK 290   SMTRY2   7  1.000000  0.000000  0.000000        0.00000            
REMARK 290   SMTRY3   7  0.000000  0.000000 -1.000000        0.00000            
REMARK 290   SMTRY1   8  0.000000 -1.000000  0.000000        0.00000            
REMARK 290   SMTRY2   8 -1.000000  0.000000  0.000000        0.00000            
REMARK 290   SMTRY3   8  0.000000  0.000000 -1.000000      103.15500            
REMARK 290                                                                      
REMARK 290 REMARK: NULL                                                         
REMARK 300                                                                      
REMARK 300 BIOMOLECULE: 1                                                       
REMARK 300 SEE REMARK 350 FOR THE AUTHOR PROVIDED AND/OR PROGRAM                
REMARK 300 GENERATED ASSEMBLY INFORMATION FOR THE STRUCTURE IN                  
REMARK 300 THIS ENTRY. THE REMARK MAY ALSO PROVIDE INFORMATION ON               
REMARK 300 BURIED SURFACE AREA.                                                 
REMARK 350                                                                      
REMARK 350 COORDINATES FOR A COMPLETE MULTIMER REPRESENTING THE KNOWN           
REMARK 350 BIOLOGICALLY SIGNIFICANT OLIGOMERIZATION STATE OF THE                
REMARK 350 MOLECULE CAN BE GENERATED BY APPLYING BIOMT TRANSFORMATIONS          
REMARK 350 GIVEN BELOW.  BOTH NON-CRYSTALLOGRAPHIC AND                          
REMARK 350 CRYSTALLOGRAPHIC OPERATIONS ARE GIVEN.                               
REMARK 350                                                                      
REMARK 350 BIOMOLECULE: 1                                                       
REMARK 350 AUTHOR DETERMINED BIOLOGICAL UNIT: MONOMERIC                         
REMARK 350 SOFTWARE DETERMINED QUATERNARY STRUCTURE: MONOMERIC                  
REMARK 350 SOFTWARE USED: PISA                                                  
REMARK 350 APPLY THE FOLLOWING TO CHAINS: A                                     
REMARK 350   BIOMT1   1  1.000000  0.000000  0.000000        0.00000            
REMARK 350   BIOMT2   1  0.000000  1.000000  0.000000        0.00000            
REMARK 350   BIOMT3   1  0.000000  0.000000  1.000000        0.00000            
REMARK 465                                                                      
REMARK 465 MISSING RESIDUES                                                     
REMARK 465 THE FOLLOWING RESIDUES WERE NOT LOCATED IN THE                       
REMARK 465 EXPERIMENT. (M=MODEL NUMBER; RES=RESIDUE NAME; C=CHAIN               
REMARK 465 IDENTIFIER; SSSEQ=SEQUENCE NUMBER; I=INSERTION CODE.)                
REMARK 465                                                                      
REMARK 465   M RES C SSSEQI                                                     
REMARK 465     GLY A   127                                                      
REMARK 465     GLN A   128                                                      
REMARK 465     ALA A   129                                                      
REMARK 465     ASN A   130                                                      
REMARK 465     HIS A   131                                                      
REMARK 465     PRO A   132                                                      
REMARK 465     THR A   133                                                      
REMARK 465     ALA A   134                                                      
REMARK 465     ALA A   135                                                      
REMARK 465     SER A   181                                                      
REMARK 465     GLN A   182                                                      
REMARK 465     GLY A   183                                                      
REMARK 465     ASP A   184                                                      
REMARK 465     MET A   185                                                      
REMARK 465     GLN A   186                                                      
REMARK 465     ASP A   187                                                      
REMARK 465     LEU A   188                                                      
REMARK 465     ASN A   189                                                      
REMARK 465     GLY A   190                                                      
REMARK 465     ASN A   191                                                      
REMARK 465     SER A   372                                                      
REMARK 465     GLY A   373                                                      
REMARK 465     ASP A   374                                                      
REMARK 465     VAL A   375                                                      
REMARK 465     ALA A   376                                                      
REMARK 465     ALA A   377                                                      
REMARK 465     LEU A   378                                                      
REMARK 465     GLY A   419                                                      
REMARK 465     ASN A   420                                                      
REMARK 465     GLY A   421                                                      
REMARK 465     GLY A   422                                                      
REMARK 465     ARG A   423                                                      
REMARK 465     ALA A   424                                                      
REMARK 465     ASN A   425                                                      
REMARK 465     CYS A   426                                                      
REMARK 465     ASP A   427                                                      
REMARK 465     ALA A   428                                                      
REMARK 465     SER A   429                                                      
REMARK 465     ARG A   688                                                      
REMARK 470                                                                      
REMARK 470 MISSING ATOM                                                         
REMARK 470 THE FOLLOWING RESIDUES HAVE MISSING ATOMS (M=MODEL NUMBER;           
REMARK 470 RES=RESIDUE NAME; C=CHAIN IDENTIFIER; SSEQ=SEQUENCE NUMBER;          
REMARK 470 I=INSERTION CODE):                                                   
REMARK 470   M RES CSSEQI  ATOMS                                                
REMARK 470     MET A 143    CG   SD   CE                                        
REMARK 470     LYS A 153    CG   CD   CE   NZ                                   
REMARK 470     ASN A 192    CG   OD1  ND2                                       
REMARK 470     GLN A 193    CG   CD   OE1  NE2                                  
REMARK 470     SER A 194    OG                                                  
REMARK 470     THR A 196    OG1  CG2                                            
REMARK 470     ARG A 197    CG   CD   NE   CZ   NH1  NH2                        
REMARK 470     GLN A 198    CG   CD   OE1  NE2                                  
REMARK 470     GLN A 201    CG   CD   OE1  NE2                                  
REMARK 470     ASN A 257    CG   OD1  ND2                                       
REMARK 470     ILE A 258    CG1  CG2  CD1                                       
REMARK 470     ASP A 371    CG   OD1  OD2                                       
REMARK 470     GLU A 398    CG   CD   OE1  OE2                                  
REMARK 470     SER A 399    OG                                                  
REMARK 470     ASN A 401    CG   OD1  ND2                                       
REMARK 470     ARG A 417    CG   CD   NE   CZ   NH1  NH2                        
REMARK 470     LEU A 430    CG   CD1  CD2                                       
REMARK 470     LYS A 495    CG   CD   CE   NZ                                   
REMARK 470     GLU A 523    CG   CD   OE1  OE2                                  
REMARK 470     LYS A 591    CG   CD   CE   NZ                                   
REMARK 470     GLU A 592    CG   CD   OE1  OE2                                  
REMARK 470     LYS A 626    CG   CD   CE   NZ                                   
REMARK 470     LYS A 631    CG   CD   CE   NZ                                   
REMARK 470     LYS A 685    CG   CD   CE   NZ                                   
REMARK 500                                                                      
REMARK 500 GEOMETRY AND STEREOCHEMISTRY                                         
REMARK 500 SUBTOPIC: TORSION ANGLES                                             
REMARK 500                                                                      
REMARK 500 TORSION ANGLES OUTSIDE THE EXPECTED RAMACHANDRAN REGIONS:            
REMARK 500 (M=MODEL NUMBER; RES=RESIDUE NAME; C=CHAIN IDENTIFIER;               
REMARK 500 SSEQ=SEQUENCE NUMBER; I=INSERTION CODE).                             
REMARK 500                                                                      
REMARK 500 STANDARD TABLE:                                                      
REMARK 500 FORMAT:(10X,I3,1X,A3,1X,A1,I4,A1,4X,F7.2,3X,F7.2)                    
REMARK 500                                                                      
REMARK 500 EXPECTED VALUES: GJ KLEYWEGT AND TA JONES (1996). PHI/PSI-           
REMARK 500 CHOLOGY: RAMACHANDRAN REVISITED. STRUCTURE 4, 1395 - 1400            
REMARK 500                                                                      
REMARK 500  M RES CSSEQI        PSI       PHI                                   
REMARK 500    ILE A 252       30.06    -98.16                                   
REMARK 500    ASN A 257      -93.00    -78.03                                   
REMARK 500    ILE A 258       47.72     35.24                                   
REMARK 500    ASN A 401       42.54     71.62                                   
REMARK 500    HIS A 410       62.44   -114.32                                   
REMARK 500    LYS A 488       29.36   -142.12                                   
REMARK 500    CYS A 550      -50.13   -135.99                                   
REMARK 500    ASP A 676       10.71   -150.34                                   
REMARK 500                                                                      
REMARK 500 REMARK: NULL                                                         
REMARK 525                                                                      
REMARK 525 SOLVENT                                                              
REMARK 525                                                                      
REMARK 525 THE SOLVENT MOLECULES HAVE CHAIN IDENTIFIERS THAT                    
REMARK 525 INDICATE THE POLYMER CHAIN WITH WHICH THEY ARE MOST                  
REMARK 525 CLOSELY ASSOCIATED. THE REMARK LISTS ALL THE SOLVENT                 
REMARK 525 MOLECULES WHICH ARE MORE THAN 5A AWAY FROM THE                       
REMARK 525 NEAREST POLYMER CHAIN (M = MODEL NUMBER;                             
REMARK 525 RES=RESIDUE NAME; C=CHAIN IDENTIFIER; SSEQ=SEQUENCE                  
REMARK 525 NUMBER; I=INSERTION CODE):                                           
REMARK 525                                                                      
REMARK 525  M RES CSSEQI                                                        
REMARK 525    HOH A1138        DISTANCE =  7.35 ANGSTROMS                       
REMARK 525    HOH A1139        DISTANCE = 12.09 ANGSTROMS                       
REMARK 525    HOH A1140        DISTANCE = 14.47 ANGSTROMS                       
REMARK 800                                                                      
REMARK 800 SITE                                                                 
REMARK 800 SITE_IDENTIFIER: AC1                                                 
REMARK 800 EVIDENCE_CODE: SOFTWARE                                              
REMARK 800 SITE_DESCRIPTION: binding site for residue KQV A 701                 
DBREF  6NJS A  127   688  UNP    P40763   STAT3_HUMAN    127    688             
SEQRES   1 A  562  GLY GLN ALA ASN HIS PRO THR ALA ALA VAL VAL THR GLU          
SEQRES   2 A  562  LYS GLN GLN MET LEU GLU GLN HIS LEU GLN ASP VAL ARG          
SEQRES   3 A  562  LYS ARG VAL GLN ASP LEU GLU GLN LYS MET LYS VAL VAL          
SEQRES   4 A  562  GLU ASN LEU GLN ASP ASP PHE ASP PHE ASN TYR LYS THR          
SEQRES   5 A  562  LEU LYS SER GLN GLY ASP MET GLN ASP LEU ASN GLY ASN          
SEQRES   6 A  562  ASN GLN SER VAL THR ARG GLN LYS MET GLN GLN LEU GLU          
SEQRES   7 A  562  GLN MET LEU THR ALA LEU ASP GLN MET ARG ARG SER ILE          
SEQRES   8 A  562  VAL SER GLU LEU ALA GLY LEU LEU SER ALA MET GLU TYR          
SEQRES   9 A  562  VAL GLN LYS THR LEU THR ASP GLU GLU LEU ALA ASP TRP          
SEQRES  10 A  562  LYS ARG ARG GLN GLN ILE ALA CYS ILE GLY GLY PRO PRO          
SEQRES  11 A  562  ASN ILE CYS LEU ASP ARG LEU GLU ASN TRP ILE THR SER          
SEQRES  12 A  562  LEU ALA GLU SER GLN LEU GLN THR ARG GLN GLN ILE LYS          
SEQRES  13 A  562  LYS LEU GLU GLU LEU GLN GLN LYS VAL SER TYR LYS GLY          
SEQRES  14 A  562  ASP PRO ILE VAL GLN HIS ARG PRO MET LEU GLU GLU ARG          
SEQRES  15 A  562  ILE VAL GLU LEU PHE ARG ASN LEU MET LYS SER ALA PHE          
SEQRES  16 A  562  VAL VAL GLU ARG GLN PRO CYS MET PRO MET HIS PRO ASP          
SEQRES  17 A  562  ARG PRO LEU VAL ILE LYS THR GLY VAL GLN PHE THR THR          
SEQRES  18 A  562  LYS VAL ARG LEU LEU VAL LYS PHE PRO GLU LEU ASN TYR          
SEQRES  19 A  562  GLN LEU LYS ILE LYS VAL CYS ILE ASP LYS ASP SER GLY          
SEQRES  20 A  562  ASP VAL ALA ALA LEU ARG GLY SER ARG LYS PHE ASN ILE          
SEQRES  21 A  562  LEU GLY THR ASN THR LYS VAL MET ASN MET GLU GLU SER          
SEQRES  22 A  562  ASN ASN GLY SER LEU SER ALA GLU PHE LYS HIS LEU THR          
SEQRES  23 A  562  LEU ARG GLU GLN ARG CYS GLY ASN GLY GLY ARG ALA ASN          
SEQRES  24 A  562  CYS ASP ALA SER LEU ILE VAL THR GLU GLU LEU HIS LEU          
SEQRES  25 A  562  ILE THR PHE GLU THR GLU VAL TYR HIS GLN GLY LEU LYS          
SEQRES  26 A  562  ILE ASP LEU GLU THR HIS SER LEU PRO VAL VAL VAL ILE          
SEQRES  27 A  562  SER ASN ILE CYS GLN MET PRO ASN ALA TRP ALA SER ILE          
SEQRES  28 A  562  LEU TRP TYR ASN MET LEU THR ASN ASN PRO LYS ASN VAL          
SEQRES  29 A  562  ASN PHE PHE THR LYS PRO PRO ILE GLY THR TRP ASP GLN          
SEQRES  30 A  562  VAL ALA GLU VAL LEU SER TRP GLN PHE SER SER THR THR          
SEQRES  31 A  562  LYS ARG GLY LEU SER ILE GLU GLN LEU THR THR LEU ALA          
SEQRES  32 A  562  GLU LYS LEU LEU GLY PRO GLY VAL ASN TYR SER GLY CYS          
SEQRES  33 A  562  GLN ILE THR TRP ALA LYS PHE CYS LYS GLU ASN MET ALA          
SEQRES  34 A  562  GLY LYS GLY PHE SER PHE TRP VAL TRP LEU ASP ASN ILE          
SEQRES  35 A  562  ILE ASP LEU VAL LYS LYS TYR ILE LEU ALA LEU TRP ASN          
SEQRES  36 A  562  GLU GLY TYR ILE MET GLY PHE ILE SER LYS GLU ARG GLU          
SEQRES  37 A  562  ARG ALA ILE LEU SER THR LYS PRO PRO GLY THR PHE LEU          
SEQRES  38 A  562  LEU ARG PHE SER GLU SER SER LYS GLU GLY GLY VAL THR          
SEQRES  39 A  562  PHE THR TRP VAL GLU LYS ASP ILE SER GLY LYS THR GLN          
SEQRES  40 A  562  ILE GLN SER VAL GLU PRO TYR THR LYS GLN GLN LEU ASN          
SEQRES  41 A  562  ASN MET SER PHE ALA GLU ILE ILE MET GLY TYR LYS ILE          
SEQRES  42 A  562  MET ASP ALA THR ASN ILE LEU VAL SER PRO LEU VAL TYR          
SEQRES  43 A  562  LEU TYR PRO ASP ILE PRO LYS GLU GLU ALA PHE GLY LYS          
SEQRES  44 A  562  TYR CYS ARG                                                  
HET    KQV  A 701      59                                                       
HETNAM     KQV [(2-{[(5S,8S,10AR)-3-ACETYL-8-({(2S)-5-AMINO-1-                  
HETNAM   2 KQV  [(DIPHENYLMETHYL)AMINO]-1,5-DIOXOPENTAN-2-                      
HETNAM   3 KQV  YL}CARBAMOYL)-6-OXODECAHYDROPYRROLO[1,2-A][1,                   
HETNAM   4 KQV  5]DIAZOCIN-5-YL]CARBAMOYL}-1H-INDOL-5-YL)(DIFLUORO)             
HETNAM   5 KQV  METHYL]PHOSPHONIC ACID (NON-PREFERRED NAME)                     
FORMUL   2  KQV    C40 H44 F2 N7 O9 P                                           
FORMUL   3  HOH   *340(H2 O)                                                    
HELIX    1 AA1 THR A  138  THR A  178  1                                  41    
HELIX    2 AA2 GLN A  193  GLU A  238  1                                  46    
HELIX    3 AA3 GLU A  238  ILE A  252  1                                  15    
HELIX    4 AA4 LEU A  260  VAL A  291  1                                  32    
HELIX    5 AA5 ASP A  296  ALA A  320  1                                  25    
HELIX    6 AA6 PHE A  355  ASN A  359  5                                   5    
HELIX    7 AA7 ILE A  431  GLU A  435  5                                   5    
HELIX    8 AA8 ASN A  466  CYS A  468  5                                   3    
HELIX    9 AA9 GLN A  469  THR A  484  1                                  16    
HELIX   10 AB1 TRP A  501  SER A  514  1                                  14    
HELIX   11 AB2 SER A  521  GLY A  534  1                                  14    
HELIX   12 AB3 THR A  545  CYS A  550  1                                   6    
HELIX   13 AB4 SER A  560  TYR A  575  1                                  16    
HELIX   14 AB5 ILE A  576  GLY A  583  1                                   8    
HELIX   15 AB6 SER A  590  LYS A  601  1                                  12    
HELIX   16 AB7 THR A  641  ASN A  646  1                                   6    
HELIX   17 AB8 SER A  649  TYR A  657  1                                   9    
HELIX   18 AB9 LYS A  679  GLY A  684  1                                   6    
HELIX   19 AC1 LYS A  685  CYS A  687  5                                   3    
SHEET    1 AA1 4 PHE A 321  CYS A 328  0                                        
SHEET    2 AA1 4 PHE A 345  LEU A 351 -1  O  ARG A 350   N  VAL A 322           
SHEET    3 AA1 4 LEU A 404  GLU A 415 -1  O  PHE A 408   N  THR A 347           
SHEET    4 AA1 4 PHE A 384  GLY A 388 -1  N  LEU A 387   O  THR A 412           
SHEET    1 AA2 4 PHE A 321  CYS A 328  0                                        
SHEET    2 AA2 4 PHE A 345  LEU A 351 -1  O  ARG A 350   N  VAL A 322           
SHEET    3 AA2 4 LEU A 404  GLU A 415 -1  O  PHE A 408   N  THR A 347           
SHEET    4 AA2 4 ASN A 395  MET A 396 -1  N  ASN A 395   O  SER A 405           
SHEET    1 AA3 2 VAL A 338  LYS A 340  0                                        
SHEET    2 AA3 2 VAL A 462  ILE A 464  1  O  VAL A 462   N  ILE A 339           
SHEET    1 AA4 4 THR A 391  VAL A 393  0                                        
SHEET    2 AA4 4 LYS A 363  ILE A 368 -1  N  ILE A 364   O  LYS A 392           
SHEET    3 AA4 4 ILE A 439  HIS A 447 -1  O  GLU A 442   N  LYS A 365           
SHEET    4 AA4 4 LEU A 450  HIS A 457 -1  O  THR A 456   N  PHE A 441           
SHEET    1 AA5 2 GLY A 499  THR A 500  0                                        
SHEET    2 AA5 2 GLN A 543  ILE A 544 -1  O  ILE A 544   N  GLY A 499           
SHEET    1 AA6 5 THR A 632  SER A 636  0                                        
SHEET    2 AA6 5 VAL A 619  LYS A 626 -1  N  GLU A 625   O  GLN A 633           
SHEET    3 AA6 5 THR A 605  PHE A 610 -1  N  ARG A 609   O  THR A 620           
SHEET    4 AA6 5 TYR A 672  LEU A 673  1  O  TYR A 672   N  PHE A 606           
SHEET    5 AA6 5 ILE A 677  PRO A 678 -1  O  ILE A 677   N  LEU A 673           
SHEET    1 AA7 2 ILE A 659  MET A 660  0                                        
SHEET    2 AA7 2 LEU A 666  VAL A 667 -1  O  VAL A 667   N  ILE A 659           
CISPEP   1 TYR A  674    PRO A  675          0         4.13                     
SITE     1 AC1 24 ASP A 173  TYR A 176  LYS A 290  SER A 292                    
SITE     2 AC1 24 TYR A 293  ARG A 609  SER A 611  GLU A 612                    
SITE     3 AC1 24 SER A 613  THR A 620  SER A 636  VAL A 637                    
SITE     4 AC1 24 GLU A 638  PRO A 639  TYR A 640  GLN A 644                    
SITE     5 AC1 24 TYR A 657  LYS A 658  ILE A 659  HOH A 804                    
SITE     6 AC1 24 HOH A 832  HOH A 837  HOH A 839  HOH A 907                    
CRYST1   84.000   84.000  206.310  90.00  90.00  90.00 P 41 21 2     8          
ORIGX1      1.000000  0.000000  0.000000        0.00000                         
ORIGX2      0.000000  1.000000  0.000000        0.00000                         
ORIGX3      0.000000  0.000000  1.000000        0.00000                         
SCALE1      0.011905  0.000000  0.000000        0.00000                         
SCALE2      0.000000  0.011905  0.000000        0.00000                         
SCALE3      0.000000  0.000000  0.004847        0.00000                         
ATOM      1  N   VAL A 136     -18.879  24.681  26.137  1.00 64.79           N  
ATOM      2  CA  VAL A 136     -20.148  24.033  25.807  1.00 64.66           C  
ATOM      3  C   VAL A 136     -20.004  22.492  25.863  1.00 67.86           C  
ATOM      4  O   VAL A 136     -19.149  21.920  25.179  1.00 67.72           O  
ATOM      5  CB  VAL A 136     -20.785  24.567  24.478  1.00 68.67           C  
ATOM      6  CG1 VAL A 136     -19.847  24.430  23.276  1.00 68.46           C  
ATOM      7  CG2 VAL A 136     -22.146  23.929  24.198  1.00 68.51           C  
ATOM      8  N   VAL A 137     -20.829  21.839  26.709  1.00 63.25           N  
ATOM      9  CA  VAL A 137     -20.832  20.383  26.896  1.00 62.68           C  
ATOM     10  C   VAL A 137     -21.483  19.708  25.681  1.00 65.02           C  
ATOM     11  O   VAL A 137     -22.602  20.069  25.306  1.00 64.96           O  
ATOM     12  CB  VAL A 137     -21.496  19.952  28.237  1.00 66.98           C  
ATOM     13  CG1 VAL A 137     -21.353  18.449  28.469  1.00 66.82           C  
ATOM     14  CG2 VAL A 137     -20.918  20.728  29.422  1.00 66.91           C  
ATOM     15  N   THR A 138     -20.777  18.736  25.071  1.00 59.85           N  
ATOM     16  CA  THR A 138     -21.242  18.004  23.885  1.00 58.88           C  
ATOM     17  C   THR A 138     -22.259  16.906  24.233  1.00 60.91           C  
ATOM     18  O   THR A 138     -22.474  16.612  25.412  1.00 60.15           O  
ATOM     19  CB  THR A 138     -20.052  17.458  23.053  1.00 67.03           C  
ATOM     20  OG1 THR A 138     -19.567  16.242  23.622  1.00 65.76           O  
ATOM     21  CG2 THR A 138     -18.917  18.469  22.886  1.00 66.25           C  
ATOM     22  N   GLU A 139     -22.878  16.304  23.194  1.00 56.48           N  
ATOM     23  CA  GLU A 139     -23.843  15.208  23.313  1.00 55.80           C  
ATOM     24  C   GLU A 139     -23.139  13.938  23.799  1.00 57.34           C  
ATOM     25  O   GLU A 139     -23.671  13.224  24.651  1.00 57.10           O  
ATOM     26  CB  GLU A 139     -24.526  14.951  21.960  1.00 57.39           C  
ATOM     27  CG  GLU A 139     -25.854  15.665  21.797  1.00 70.75           C  
ATOM     28  CD  GLU A 139     -27.019  14.950  22.452  1.00 97.76           C  
ATOM     29  OE1 GLU A 139     -27.602  14.050  21.806  1.00 97.92           O  
ATOM     30  OE2 GLU A 139     -27.344  15.283  23.615  1.00 92.02           O  
ATOM     31  N   LYS A 140     -21.930  13.681  23.263  1.00 51.78           N  
ATOM     32  CA  LYS A 140     -21.066  12.548  23.591  1.00 50.65           C  
ATOM     33  C   LYS A 140     -20.629  12.612  25.062  1.00 53.50           C  
ATOM     34  O   LYS A 140     -20.532  11.573  25.715  1.00 53.42           O  
ATOM     35  CB  LYS A 140     -19.842  12.565  22.658  1.00 52.45           C  
ATOM     36  CG  LYS A 140     -19.022  11.285  22.636  1.00 58.32           C  
ATOM     37  CD  LYS A 140     -18.048  11.311  21.474  1.00 62.35           C  
ATOM     38  CE  LYS A 140     -16.940  10.314  21.640  1.00 68.34           C  
ATOM     39  NZ  LYS A 140     -16.082  10.248  20.430  1.00 77.61           N  
ATOM     40  N   GLN A 141     -20.389  13.835  25.574  1.00 48.82           N  
ATOM     41  CA  GLN A 141     -19.966  14.105  26.948  1.00 47.98           C  
ATOM     42  C   GLN A 141     -21.118  13.988  27.948  1.00 51.77           C  
ATOM     43  O   GLN A 141     -20.886  13.571  29.085  1.00 51.83           O  
ATOM     44  CB  GLN A 141     -19.276  15.474  27.050  1.00 48.97           C  
ATOM     45  CG  GLN A 141     -17.919  15.533  26.337  1.00 54.34           C  
ATOM     46  CD  GLN A 141     -17.294  16.912  26.292  1.00 61.99           C  
ATOM     47  OE1 GLN A 141     -17.944  17.946  26.485  1.00 55.68           O  
ATOM     48  NE2 GLN A 141     -16.004  16.956  26.024  1.00 50.64           N  
ATOM     49  N   GLN A 142     -22.350  14.357  27.535  1.00 47.73           N  
ATOM     50  CA  GLN A 142     -23.548  14.263  28.379  1.00 47.17           C  
ATOM     51  C   GLN A 142     -23.960  12.799  28.535  1.00 49.28           C  
ATOM     52  O   GLN A 142     -24.389  12.398  29.618  1.00 48.77           O  
ATOM     53  CB  GLN A 142     -24.707  15.103  27.809  1.00 48.74           C  
ATOM     54  CG  GLN A 142     -24.581  16.606  28.091  1.00 64.52           C  
ATOM     55  CD  GLN A 142     -25.707  17.454  27.529  1.00 80.93           C  
ATOM     56  OE1 GLN A 142     -26.244  18.336  28.211  1.00 75.22           O  
ATOM     57  NE2 GLN A 142     -26.082  17.232  26.271  1.00 71.20           N  
ATOM     58  N   MET A 143     -23.804  12.001  27.454  1.00 44.81           N  
ATOM     59  CA  MET A 143     -24.093  10.565  27.422  1.00 44.10           C  
ATOM     60  C   MET A 143     -23.073   9.818  28.284  1.00 47.19           C  
ATOM     61  O   MET A 143     -23.434   8.846  28.942  1.00 47.33           O  
ATOM     62  CB  MET A 143     -24.080  10.035  25.980  1.00 46.37           C  
ATOM     63  N   LEU A 144     -21.812  10.302  28.302  1.00 42.48           N  
ATOM     64  CA  LEU A 144     -20.715   9.768  29.111  1.00 41.70           C  
ATOM     65  C   LEU A 144     -20.983  10.014  30.607  1.00 44.97           C  
ATOM     66  O   LEU A 144     -20.754   9.117  31.417  1.00 44.05           O  
ATOM     67  CB  LEU A 144     -19.382  10.413  28.673  1.00 41.50           C  
ATOM     68  CG  LEU A 144     -18.090   9.949  29.360  1.00 45.61           C  
ATOM     69  CD1 LEU A 144     -17.708   8.544  28.941  1.00 45.51           C  
ATOM     70  CD2 LEU A 144     -16.956  10.886  29.038  1.00 47.76           C  
ATOM     71  N   GLU A 145     -21.481  11.220  30.958  1.00 41.88           N  
ATOM     72  CA  GLU A 145     -21.836  11.631  32.322  1.00 41.90           C  
ATOM     73  C   GLU A 145     -22.943  10.720  32.893  1.00 45.99           C  
ATOM     74  O   GLU A 145     -22.875  10.338  34.066  1.00 45.43           O  
ATOM     75  CB  GLU A 145     -22.259  13.117  32.334  1.00 43.30           C  
ATOM     76  CG  GLU A 145     -22.613  13.700  33.698  1.00 55.44           C  
ATOM     77  CD  GLU A 145     -21.502  13.839  34.726  1.00 80.61           C  
ATOM     78  OE1 GLU A 145     -20.323  13.988  34.328  1.00 81.61           O  
ATOM     79  OE2 GLU A 145     -21.819  13.815  35.937  1.00 72.24           O  
ATOM     80  N   GLN A 146     -23.937  10.354  32.055  1.00 42.68           N  
ATOM     81  CA  GLN A 146     -25.028   9.464  32.453  1.00 42.56           C  
ATOM     82  C   GLN A 146     -24.543   8.013  32.522  1.00 46.22           C  
ATOM     83  O   GLN A 146     -24.913   7.306  33.456  1.00 46.03           O  
ATOM     84  CB  GLN A 146     -26.261   9.622  31.538  1.00 44.06           C  
ATOM     85  CG  GLN A 146     -27.550   8.960  32.072  1.00 61.31           C  
ATOM     86  CD  GLN A 146     -28.008   9.461  33.431  1.00 78.14           C  
ATOM     87  OE1 GLN A 146     -28.236  10.660  33.645  1.00 73.24           O  
ATOM     88  NE2 GLN A 146     -28.164   8.544  34.382  1.00 66.84           N  
ATOM     89  N   HIS A 147     -23.687   7.588  31.568  1.00 42.28           N  
ATOM     90  CA  HIS A 147     -23.094   6.247  31.538  1.00 41.84           C  
ATOM     91  C   HIS A 147     -22.245   5.961  32.788  1.00 44.83           C  
ATOM     92  O   HIS A 147     -22.249   4.828  33.269  1.00 44.54           O  
ATOM     93  CB  HIS A 147     -22.278   6.043  30.256  1.00 42.81           C  
ATOM     94  CG  HIS A 147     -23.091   5.649  29.059  1.00 46.54           C  
ATOM     95  ND1 HIS A 147     -22.487   5.179  27.904  1.00 48.51           N  
ATOM     96  CD2 HIS A 147     -24.433   5.648  28.877  1.00 48.45           C  
ATOM     97  CE1 HIS A 147     -23.473   4.913  27.063  1.00 47.97           C  
ATOM     98  NE2 HIS A 147     -24.662   5.177  27.604  1.00 48.30           N  
ATOM     99  N   LEU A 148     -21.553   6.993  33.327  1.00 40.43           N  
ATOM    100  CA  LEU A 148     -20.749   6.894  34.551  1.00 40.00           C  
ATOM    101  C   LEU A 148     -21.667   6.832  35.774  1.00 44.80           C  
ATOM    102  O   LEU A 148     -21.415   6.040  36.682  1.00 44.78           O  
ATOM    103  CB  LEU A 148     -19.767   8.075  34.683  1.00 39.76           C  
ATOM    104  CG  LEU A 148     -18.557   8.078  33.749  1.00 43.71           C  
ATOM    105  CD1 LEU A 148     -17.994   9.460  33.619  1.00 43.38           C  
ATOM    106  CD2 LEU A 148     -17.481   7.124  34.222  1.00 46.21           C  
ATOM    107  N   GLN A 149     -22.741   7.658  35.784  1.00 41.56           N  
ATOM    108  CA  GLN A 149     -23.765   7.702  36.835  1.00 41.27           C  
ATOM    109  C   GLN A 149     -24.513   6.365  36.909  1.00 45.12           C  
ATOM    110  O   GLN A 149     -24.868   5.925  38.003  1.00 44.69           O  
ATOM    111  CB  GLN A 149     -24.750   8.850  36.580  1.00 42.59           C  
ATOM    112  CG  GLN A 149     -24.439  10.110  37.379  1.00 62.78           C  
ATOM    113  CD  GLN A 149     -25.331  11.274  37.008  1.00 87.35           C  
ATOM    114  OE1 GLN A 149     -24.882  12.272  36.430  1.00 83.23           O  
ATOM    115  NE2 GLN A 149     -26.616  11.184  37.339  1.00 81.59           N  
ATOM    116  N   ASP A 150     -24.724   5.714  35.742  1.00 41.56           N  
ATOM    117  CA  ASP A 150     -25.368   4.407  35.624  1.00 41.56           C  
ATOM    118  C   ASP A 150     -24.446   3.322  36.161  1.00 44.82           C  
ATOM    119  O   ASP A 150     -24.932   2.341  36.721  1.00 44.81           O  
ATOM    120  CB  ASP A 150     -25.770   4.110  34.166  1.00 43.86           C  
ATOM    121  CG  ASP A 150     -26.949   4.921  33.636  1.00 57.74           C  
ATOM    122  OD1 ASP A 150     -27.636   5.589  34.453  1.00 59.24           O  
ATOM    123  OD2 ASP A 150     -27.186   4.889  32.407  1.00 63.42           O  
ATOM    124  N   VAL A 151     -23.115   3.505  36.002  1.00 40.51           N  
ATOM    125  CA  VAL A 151     -22.092   2.589  36.517  1.00 39.68           C  
ATOM    126  C   VAL A 151     -22.106   2.676  38.053  1.00 41.22           C  
ATOM    127  O   VAL A 151     -22.161   1.641  38.715  1.00 40.54           O  
ATOM    128  CB  VAL A 151     -20.694   2.850  35.873  1.00 43.63           C  
ATOM    129  CG1 VAL A 151     -19.545   2.391  36.766  1.00 43.39           C  
ATOM    130  CG2 VAL A 151     -20.596   2.196  34.499  1.00 43.37           C  
ATOM    131  N   ARG A 152     -22.143   3.908  38.600  1.00 36.65           N  
ATOM    132  CA  ARG A 152     -22.206   4.173  40.040  1.00 36.31           C  
ATOM    133  C   ARG A 152     -23.467   3.563  40.663  1.00 40.05           C  
ATOM    134  O   ARG A 152     -23.379   2.978  41.744  1.00 39.83           O  
ATOM    135  CB  ARG A 152     -22.121   5.682  40.327  1.00 36.46           C  
ATOM    136  CG  ARG A 152     -21.864   6.008  41.799  1.00 48.80           C  
ATOM    137  CD  ARG A 152     -21.259   7.386  42.006  1.00 61.13           C  
ATOM    138  NE  ARG A 152     -19.865   7.447  41.557  1.00 69.98           N  
ATOM    139  CZ  ARG A 152     -18.813   7.161  42.319  1.00 80.51           C  
ATOM    140  NH1 ARG A 152     -17.588   7.237  41.821  1.00 63.72           N  
ATOM    141  NH2 ARG A 152     -18.979   6.798  43.586  1.00 66.60           N  
ATOM    142  N   LYS A 153     -24.624   3.678  39.968  1.00 36.09           N  
ATOM    143  CA  LYS A 153     -25.910   3.128  40.405  1.00 35.41           C  
ATOM    144  C   LYS A 153     -25.858   1.603  40.436  1.00 38.23           C  
ATOM    145  O   LYS A 153     -26.345   1.009  41.392  1.00 37.89           O  
ATOM    146  CB  LYS A 153     -27.058   3.616  39.508  1.00 37.71           C  
ATOM    147  N   ARG A 154     -25.238   0.980  39.415  1.00 34.35           N  
ATOM    148  CA  ARG A 154     -25.068  -0.472  39.313  1.00 34.10           C  
ATOM    149  C   ARG A 154     -24.156  -0.997  40.425  1.00 38.47           C  
ATOM    150  O   ARG A 154     -24.451  -2.038  41.015  1.00 37.86           O  
ATOM    151  CB  ARG A 154     -24.510  -0.867  37.938  1.00 33.63           C  
ATOM    152  CG  ARG A 154     -25.558  -0.968  36.840  1.00 41.96           C  
ATOM    153  CD  ARG A 154     -25.177  -2.041  35.840  1.00 47.59           C  
ATOM    154  NE  ARG A 154     -25.114  -1.526  34.472  1.00 49.82           N  
ATOM    155  CZ  ARG A 154     -24.844  -2.268  33.402  1.00 63.61           C  
ATOM    156  NH1 ARG A 154     -24.610  -3.569  33.527  1.00 48.04           N  
ATOM    157  NH2 ARG A 154     -24.810  -1.716  32.197  1.00 53.97           N  
ATOM    158  N   VAL A 155     -23.057  -0.258  40.711  1.00 35.52           N  
ATOM    159  CA  VAL A 155     -22.074  -0.565  41.757  1.00 35.55           C  
ATOM    160  C   VAL A 155     -22.765  -0.509  43.131  1.00 40.27           C  
ATOM    161  O   VAL A 155     -22.559  -1.398  43.956  1.00 40.26           O  
ATOM    162  CB  VAL A 155     -20.826   0.365  41.656  1.00 39.17           C  
ATOM    163  CG1 VAL A 155     -20.019   0.377  42.947  1.00 38.79           C  
ATOM    164  CG2 VAL A 155     -19.933  -0.028  40.480  1.00 38.90           C  
ATOM    165  N   GLN A 156     -23.615   0.510  43.345  1.00 37.04           N  
ATOM    166  CA  GLN A 156     -24.379   0.696  44.577  1.00 36.87           C  
ATOM    167  C   GLN A 156     -25.450  -0.391  44.761  1.00 41.14           C  
ATOM    168  O   GLN A 156     -25.659  -0.848  45.886  1.00 40.79           O  
ATOM    169  CB  GLN A 156     -24.975   2.108  44.634  1.00 38.15           C  
ATOM    170  CG  GLN A 156     -23.948   3.164  45.061  1.00 56.17           C  
ATOM    171  CD  GLN A 156     -24.218   4.564  44.546  1.00 80.31           C  
ATOM    172  OE1 GLN A 156     -25.057   4.799  43.665  1.00 76.54           O  
ATOM    173  NE2 GLN A 156     -23.489   5.532  45.083  1.00 74.00           N  
ATOM    174  N   ASP A 157     -26.091  -0.831  43.656  1.00 37.78           N  
ATOM    175  CA  ASP A 157     -27.107  -1.889  43.666  1.00 37.85           C  
ATOM    176  C   ASP A 157     -26.501  -3.245  44.033  1.00 41.90           C  
ATOM    177  O   ASP A 157     -27.137  -4.019  44.748  1.00 41.85           O  
ATOM    178  CB  ASP A 157     -27.829  -1.979  42.309  1.00 40.05           C  
ATOM    179  CG  ASP A 157     -28.755  -0.818  41.979  1.00 55.86           C  
ATOM    180  OD1 ASP A 157     -29.248  -0.154  42.926  1.00 57.19           O  
ATOM    181  OD2 ASP A 157     -28.992  -0.573  40.775  1.00 63.75           O  
ATOM    182  N   LEU A 158     -25.275  -3.529  43.542  1.00 38.07           N  
ATOM    183  CA  LEU A 158     -24.556  -4.769  43.831  1.00 37.54           C  
ATOM    184  C   LEU A 158     -24.081  -4.809  45.278  1.00 40.73           C  
ATOM    185  O   LEU A 158     -24.031  -5.893  45.855  1.00 40.51           O  
ATOM    186  CB  LEU A 158     -23.386  -4.982  42.867  1.00 37.61           C  
ATOM    187  CG  LEU A 158     -23.697  -5.823  41.636  1.00 42.32           C  
ATOM    188  CD1 LEU A 158     -22.964  -5.305  40.426  1.00 42.67           C  
ATOM    189  CD2 LEU A 158     -23.369  -7.288  41.868  1.00 44.46           C  
ATOM    190  N   GLU A 159     -23.770  -3.633  45.874  1.00 36.63           N  
ATOM    191  CA  GLU A 159     -23.359  -3.501  47.277  1.00 36.43           C  
ATOM    192  C   GLU A 159     -24.470  -3.999  48.204  1.00 39.85           C  
ATOM    193  O   GLU A 159     -24.186  -4.664  49.202  1.00 39.66           O  
ATOM    194  CB  GLU A 159     -23.017  -2.041  47.622  1.00 37.97           C  
ATOM    195  CG  GLU A 159     -21.531  -1.752  47.758  1.00 52.17           C  
ATOM    196  CD  GLU A 159     -20.744  -2.672  48.672  1.00 80.87           C  
ATOM    197  OE1 GLU A 159     -19.726  -3.233  48.208  1.00 77.16           O  
ATOM    198  OE2 GLU A 159     -21.149  -2.844  49.846  1.00 78.62           O  
ATOM    199  N   GLN A 160     -25.736  -3.688  47.849  1.00 35.63           N  
ATOM    200  CA  GLN A 160     -26.935  -4.104  48.573  1.00 34.86           C  
ATOM    201  C   GLN A 160     -27.162  -5.613  48.438  1.00 36.87           C  
ATOM    202  O   GLN A 160     -27.569  -6.247  49.414  1.00 36.61           O  
ATOM    203  CB  GLN A 160     -28.158  -3.287  48.114  1.00 36.30           C  
ATOM    204  CG  GLN A 160     -28.537  -2.135  49.059  1.00 54.32           C  
ATOM    205  CD  GLN A 160     -27.399  -1.181  49.369  1.00 78.64           C  
ATOM    206  OE1 GLN A 160     -26.805  -1.217  50.454  1.00 75.14           O  
ATOM    207  NE2 GLN A 160     -27.070  -0.307  48.426  1.00 72.39           N  
ATOM    208  N   LYS A 161     -26.861  -6.190  47.252  1.00 31.75           N  
ATOM    209  CA  LYS A 161     -26.971  -7.634  47.010  1.00 31.17           C  
ATOM    210  C   LYS A 161     -25.868  -8.381  47.783  1.00 34.37           C  
ATOM    211  O   LYS A 161     -26.123  -9.456  48.332  1.00 34.49           O  
ATOM    212  CB  LYS A 161     -26.898  -7.963  45.510  1.00 33.49           C  
ATOM    213  CG  LYS A 161     -28.135  -7.560  44.722  1.00 47.23           C  
ATOM    214  CD  LYS A 161     -28.182  -8.238  43.361  1.00 56.30           C  
ATOM    215  CE  LYS A 161     -29.417  -7.834  42.593  1.00 68.77           C  
ATOM    216  NZ  LYS A 161     -29.717  -8.777  41.485  1.00 78.41           N  
ATOM    217  N   MET A 162     -24.659  -7.786  47.855  1.00 29.46           N  
ATOM    218  CA  MET A 162     -23.510  -8.321  48.585  1.00 28.65           C  
ATOM    219  C   MET A 162     -23.805  -8.430  50.083  1.00 33.27           C  
ATOM    220  O   MET A 162     -23.338  -9.368  50.728  1.00 33.07           O  
ATOM    221  CB  MET A 162     -22.264  -7.440  48.379  1.00 30.57           C  
ATOM    222  CG  MET A 162     -21.547  -7.644  47.045  1.00 33.59           C  
ATOM    223  SD  MET A 162     -21.242  -9.350  46.513  1.00 37.05           S  
ATOM    224  CE  MET A 162     -20.215  -9.933  47.789  1.00 33.47           C  
ATOM    225  N   LYS A 163     -24.566  -7.458  50.633  1.00 29.74           N  
ATOM    226  CA  LYS A 163     -24.953  -7.420  52.040  1.00 29.59           C  
ATOM    227  C   LYS A 163     -25.908  -8.574  52.360  1.00 33.70           C  
ATOM    228  O   LYS A 163     -25.713  -9.278  53.353  1.00 33.88           O  
ATOM    229  CB  LYS A 163     -25.603  -6.073  52.375  1.00 32.05           C  
ATOM    230  CG  LYS A 163     -24.635  -5.049  52.927  1.00 47.02           C  
ATOM    231  CD  LYS A 163     -25.256  -3.663  52.926  1.00 58.71           C  
ATOM    232  CE  LYS A 163     -24.558  -2.721  53.873  1.00 71.90           C  
ATOM    233  NZ  LYS A 163     -24.984  -2.939  55.283  1.00 83.30           N  
ATOM    234  N   VAL A 164     -26.911  -8.778  51.490  1.00 29.63           N  
ATOM    235  CA  VAL A 164     -27.940  -9.814  51.592  1.00 29.11           C  
ATOM    236  C   VAL A 164     -27.337 -11.221  51.476  1.00 32.22           C  
ATOM    237  O   VAL A 164     -27.673 -12.080  52.292  1.00 32.47           O  
ATOM    238  CB  VAL A 164     -29.090  -9.546  50.582  1.00 33.09           C  
ATOM    239  CG1 VAL A 164     -30.061 -10.719  50.491  1.00 32.89           C  
ATOM    240  CG2 VAL A 164     -29.837  -8.268  50.946  1.00 32.92           C  
ATOM    241  N   VAL A 165     -26.425 -11.445  50.502  1.00 27.59           N  
ATOM    242  CA  VAL A 165     -25.768 -12.743  50.307  1.00 27.03           C  
ATOM    243  C   VAL A 165     -24.848 -13.086  51.501  1.00 30.70           C  
ATOM    244  O   VAL A 165     -24.763 -14.255  51.882  1.00 30.50           O  
ATOM    245  CB  VAL A 165     -25.066 -12.873  48.922  1.00 30.74           C  
ATOM    246  CG1 VAL A 165     -23.698 -12.188  48.889  1.00 30.46           C  
ATOM    247  CG2 VAL A 165     -24.960 -14.332  48.492  1.00 30.44           C  
ATOM    248  N   GLU A 166     -24.209 -12.064  52.110  1.00 27.04           N  
ATOM    249  CA  GLU A 166     -23.335 -12.227  53.270  1.00 26.59           C  
ATOM    250  C   GLU A 166     -24.152 -12.590  54.507  1.00 29.82           C  
ATOM    251  O   GLU A 166     -23.749 -13.483  55.247  1.00 29.41           O  
ATOM    252  CB  GLU A 166     -22.507 -10.958  53.513  1.00 27.89           C  
ATOM    253  CG  GLU A 166     -21.369 -11.134  54.506  1.00 35.80           C  
ATOM    254  CD  GLU A 166     -20.449  -9.941  54.678  1.00 55.60           C  
ATOM    255  OE1 GLU A 166     -19.292 -10.156  55.104  1.00 52.19           O  
ATOM    256  OE2 GLU A 166     -20.874  -8.798  54.392  1.00 52.46           O  
ATOM    257  N   ASN A 167     -25.299 -11.914  54.721  1.00 26.23           N  
ATOM    258  CA  ASN A 167     -26.185 -12.175  55.859  1.00 26.25           C  
ATOM    259  C   ASN A 167     -26.818 -13.568  55.792  1.00 27.91           C  
ATOM    260  O   ASN A 167     -26.950 -14.217  56.830  1.00 27.16           O  
ATOM    261  CB  ASN A 167     -27.255 -11.089  55.988  1.00 30.26           C  
ATOM    262  CG  ASN A 167     -26.786  -9.879  56.752  1.00 62.85           C  
ATOM    263  OD1 ASN A 167     -26.509  -8.821  56.180  1.00 58.01           O  
ATOM    264  ND2 ASN A 167     -26.688 -10.010  58.070  1.00 57.98           N  
ATOM    265  N   LEU A 168     -27.189 -14.023  54.570  1.00 22.40           N  
ATOM    266  CA  LEU A 168     -27.759 -15.344  54.327  1.00 21.37           C  
ATOM    267  C   LEU A 168     -26.703 -16.423  54.579  1.00 24.47           C  
ATOM    268  O   LEU A 168     -27.015 -17.439  55.202  1.00 24.43           O  
ATOM    269  CB  LEU A 168     -28.358 -15.441  52.902  1.00 21.38           C  
ATOM    270  CG  LEU A 168     -28.688 -16.846  52.335  1.00 25.88           C  
ATOM    271  CD1 LEU A 168     -29.733 -17.581  53.170  1.00 25.51           C  
ATOM    272  CD2 LEU A 168     -29.134 -16.759  50.907  1.00 28.99           C  
ATOM    273  N   GLN A 169     -25.459 -16.199  54.114  1.00 20.44           N  
ATOM    274  CA  GLN A 169     -24.360 -17.143  54.326  1.00 19.85           C  
ATOM    275  C   GLN A 169     -23.982 -17.220  55.806  1.00 22.20           C  
ATOM    276  O   GLN A 169     -23.700 -18.312  56.292  1.00 21.50           O  
ATOM    277  CB  GLN A 169     -23.132 -16.788  53.475  1.00 21.13           C  
ATOM    278  CG  GLN A 169     -22.140 -17.938  53.381  1.00 32.13           C  
ATOM    279  CD  GLN A 169     -20.776 -17.503  52.937  1.00 46.79           C  
ATOM    280  OE1 GLN A 169     -20.556 -17.191  51.771  1.00 38.60           O  
ATOM    281  NE2 GLN A 169     -19.825 -17.496  53.858  1.00 42.37           N  
ATOM    282  N   ASP A 170     -23.993 -16.069  56.517  1.00 18.24           N  
ATOM    283  CA  ASP A 170     -23.675 -15.986  57.947  1.00 17.87           C  
ATOM    284  C   ASP A 170     -24.714 -16.736  58.759  1.00 21.74           C  
ATOM    285  O   ASP A 170     -24.365 -17.341  59.769  1.00 21.54           O  
ATOM    286  CB  ASP A 170     -23.561 -14.524  58.422  1.00 19.67           C  
ATOM    287  CG  ASP A 170     -22.319 -13.758  57.979  1.00 30.37           C  
ATOM    288  OD1 ASP A 170     -21.348 -14.404  57.515  1.00 31.60           O  
ATOM    289  OD2 ASP A 170     -22.317 -12.512  58.097  1.00 35.11           O  
ATOM    290  N   ASP A 171     -25.981 -16.727  58.292  1.00 18.71           N  
ATOM    291  CA  ASP A 171     -27.092 -17.454  58.903  1.00 18.97           C  
ATOM    292  C   ASP A 171     -26.943 -18.953  58.627  1.00 23.60           C  
ATOM    293  O   ASP A 171     -27.116 -19.750  59.545  1.00 23.53           O  
ATOM    294  CB  ASP A 171     -28.447 -16.941  58.384  1.00 20.97           C  
ATOM    295  CG  ASP A 171     -28.898 -15.608  58.948  1.00 31.86           C  
ATOM    296  OD1 ASP A 171     -28.450 -15.247  60.054  1.00 33.13           O  
ATOM    297  OD2 ASP A 171     -29.709 -14.935  58.292  1.00 37.81           O  
ATOM    298  N   PHE A 172     -26.605 -19.332  57.372  1.00 20.38           N  
ATOM    299  CA  PHE A 172     -26.382 -20.725  56.979  1.00 20.27           C  
ATOM    300  C   PHE A 172     -25.210 -21.328  57.767  1.00 24.68           C  
ATOM    301  O   PHE A 172     -25.333 -22.443  58.266  1.00 24.63           O  
ATOM    302  CB  PHE A 172     -26.160 -20.860  55.456  1.00 21.90           C  
ATOM    303  CG  PHE A 172     -25.645 -22.219  55.032  1.00 23.53           C  
ATOM    304  CD1 PHE A 172     -26.500 -23.313  54.954  1.00 26.57           C  
ATOM    305  CD2 PHE A 172     -24.298 -22.411  54.740  1.00 25.53           C  
ATOM    306  CE1 PHE A 172     -26.014 -24.576  54.600  1.00 27.39           C  
ATOM    307  CE2 PHE A 172     -23.815 -23.675  54.387  1.00 28.14           C  
ATOM    308  CZ  PHE A 172     -24.677 -24.746  54.313  1.00 26.23           C  
ATOM    309  N   ASP A 173     -24.089 -20.584  57.874  1.00 21.09           N  
ATOM    310  CA  ASP A 173     -22.879 -20.974  58.599  1.00 21.00           C  
ATOM    311  C   ASP A 173     -23.207 -21.197  60.075  1.00 25.11           C  
ATOM    312  O   ASP A 173     -22.808 -22.218  60.634  1.00 24.99           O  
ATOM    313  CB  ASP A 173     -21.797 -19.890  58.428  1.00 23.06           C  
ATOM    314  CG  ASP A 173     -20.501 -20.102  59.187  1.00 34.70           C  
ATOM    315  OD1 ASP A 173     -20.486 -19.866  60.415  1.00 35.28           O  
ATOM    316  OD2 ASP A 173     -19.487 -20.451  58.542  1.00 41.89           O  
ATOM    317  N   PHE A 174     -23.946 -20.251  60.696  1.00 21.40           N  
ATOM    318  CA  PHE A 174     -24.332 -20.326  62.100  1.00 20.68           C  
ATOM    319  C   PHE A 174     -25.215 -21.537  62.375  1.00 26.11           C  
ATOM    320  O   PHE A 174     -24.883 -22.331  63.256  1.00 25.99           O  
ATOM    321  CB  PHE A 174     -25.005 -19.024  62.578  1.00 21.89           C  
ATOM    322  CG  PHE A 174     -25.308 -19.034  64.059  1.00 22.87           C  
ATOM    323  CD1 PHE A 174     -24.337 -18.674  64.986  1.00 25.43           C  
ATOM    324  CD2 PHE A 174     -26.551 -19.443  64.529  1.00 24.09           C  
ATOM    325  CE1 PHE A 174     -24.606 -18.718  66.352  1.00 25.96           C  
ATOM    326  CE2 PHE A 174     -26.815 -19.496  65.896  1.00 26.44           C  
ATOM    327  CZ  PHE A 174     -25.840 -19.138  66.797  1.00 24.57           C  
ATOM    328  N   ASN A 175     -26.330 -21.676  61.624  1.00 23.70           N  
ATOM    329  CA  ASN A 175     -27.288 -22.776  61.757  1.00 23.99           C  
ATOM    330  C   ASN A 175     -26.677 -24.153  61.474  1.00 30.13           C  
ATOM    331  O   ASN A 175     -27.079 -25.130  62.108  1.00 29.93           O  
ATOM    332  CB  ASN A 175     -28.537 -22.536  60.912  1.00 22.75           C  
ATOM    333  CG  ASN A 175     -29.433 -21.402  61.368  1.00 41.35           C  
ATOM    334  OD1 ASN A 175     -30.293 -20.936  60.617  1.00 39.55           O  
ATOM    335  ND2 ASN A 175     -29.277 -20.930  62.600  1.00 30.41           N  
ATOM    336  N   TYR A 176     -25.688 -24.223  60.560  1.00 28.22           N  
ATOM    337  CA  TYR A 176     -24.992 -25.468  60.234  1.00 28.85           C  
ATOM    338  C   TYR A 176     -24.186 -25.941  61.445  1.00 35.16           C  
ATOM    339  O   TYR A 176     -24.407 -27.052  61.922  1.00 35.35           O  
ATOM    340  CB  TYR A 176     -24.080 -25.285  59.007  1.00 29.90           C  
ATOM    341  CG  TYR A 176     -23.625 -26.586  58.384  1.00 32.05           C  
ATOM    342  CD1 TYR A 176     -22.503 -27.257  58.863  1.00 34.01           C  
ATOM    343  CD2 TYR A 176     -24.305 -27.139  57.303  1.00 33.04           C  
ATOM    344  CE1 TYR A 176     -22.081 -28.457  58.296  1.00 34.84           C  
ATOM    345  CE2 TYR A 176     -23.889 -28.336  56.723  1.00 34.04           C  
ATOM    346  CZ  TYR A 176     -22.780 -28.995  57.228  1.00 42.64           C  
ATOM    347  OH  TYR A 176     -22.359 -30.172  56.660  1.00 45.24           O  
ATOM    348  N   LYS A 177     -23.299 -25.069  61.969  1.00 32.71           N  
ATOM    349  CA  LYS A 177     -22.419 -25.311  63.118  1.00 32.93           C  
ATOM    350  C   LYS A 177     -23.163 -25.573  64.443  1.00 40.10           C  
ATOM    351  O   LYS A 177     -22.555 -26.086  65.384  1.00 40.14           O  
ATOM    352  CB  LYS A 177     -21.436 -24.138  63.286  1.00 34.12           C  
ATOM    353  CG  LYS A 177     -20.428 -23.994  62.151  1.00 31.39           C  
ATOM    354  CD  LYS A 177     -19.668 -22.685  62.243  1.00 29.91           C  
ATOM    355  CE  LYS A 177     -18.606 -22.591  61.181  1.00 33.61           C  
ATOM    356  NZ  LYS A 177     -17.849 -21.318  61.268  1.00 41.04           N  
ATOM    357  N   THR A 178     -24.459 -25.221  64.517  1.00 38.72           N  
ATOM    358  CA  THR A 178     -25.281 -25.375  65.721  1.00 39.64           C  
ATOM    359  C   THR A 178     -26.356 -26.465  65.586  1.00 47.54           C  
ATOM    360  O   THR A 178     -26.662 -26.911  64.476  1.00 47.06           O  
ATOM    361  CB  THR A 178     -25.875 -24.023  66.145  1.00 45.67           C  
ATOM    362  OG1 THR A 178     -26.635 -23.474  65.065  1.00 44.31           O  
ATOM    363  CG2 THR A 178     -24.811 -23.031  66.611  1.00 42.96           C  
ATOM    364  N   LEU A 179     -26.919 -26.892  66.740  1.00 47.56           N  
ATOM    365  CA  LEU A 179     -27.948 -27.937  66.891  1.00 48.90           C  
ATOM    366  C   LEU A 179     -27.542 -29.261  66.202  1.00 54.24           C  
ATOM    367  O   LEU A 179     -28.350 -29.906  65.528  1.00 54.23           O  
ATOM    368  CB  LEU A 179     -29.357 -27.441  66.453  1.00 49.29           C  
ATOM    369  CG  LEU A 179     -30.325 -26.905  67.544  1.00 54.58           C  
ATOM    370  CD1 LEU A 179     -30.784 -28.003  68.506  1.00 55.05           C  
ATOM    371  CD2 LEU A 179     -29.776 -25.672  68.276  1.00 57.46           C  
ATOM    372  N   LYS A 180     -26.265 -29.647  66.397  1.00 51.43           N  
ATOM    373  CA  LYS A 180     -25.638 -30.854  65.858  1.00 83.14           C  
ATOM    374  C   LYS A 180     -25.674 -31.972  66.899  1.00110.14           C  
ATOM    375  O   LYS A 180     -25.602 -33.149  66.552  1.00 70.64           O  
ATOM    376  CB  LYS A 180     -24.185 -30.557  65.449  1.00 85.58           C  
ATOM    377  CG  LYS A 180     -24.044 -29.931  64.067  1.00 98.22           C  
ATOM    378  CD  LYS A 180     -22.579 -29.761  63.689  1.00106.61           C  
ATOM    379  CE  LYS A 180     -22.367 -29.698  62.196  1.00113.81           C  
ATOM    380  NZ  LYS A 180     -20.923 -29.676  61.845  1.00120.18           N  
ATOM    381  N   ASN A 192     -39.409 -33.919  69.344  1.00 78.46           N  
ATOM    382  CA  ASN A 192     -39.374 -35.108  68.495  1.00 78.19           C  
ATOM    383  C   ASN A 192     -38.133 -35.127  67.583  1.00 81.44           C  
ATOM    384  O   ASN A 192     -37.317 -34.203  67.639  1.00 80.88           O  
ATOM    385  CB  ASN A 192     -40.667 -35.214  67.676  1.00 79.22           C  
ATOM    386  N   GLN A 193     -37.988 -36.191  66.758  1.00 77.59           N  
ATOM    387  CA  GLN A 193     -36.882 -36.368  65.805  1.00 77.06           C  
ATOM    388  C   GLN A 193     -37.082 -35.526  64.530  1.00 79.69           C  
ATOM    389  O   GLN A 193     -36.136 -35.341  63.758  1.00 79.25           O  
ATOM    390  CB  GLN A 193     -36.710 -37.854  65.447  1.00 78.40           C  
ATOM    391  N   SER A 194     -38.315 -35.014  64.326  1.00 75.06           N  
ATOM    392  CA  SER A 194     -38.713 -34.181  63.189  1.00 74.25           C  
ATOM    393  C   SER A 194     -38.080 -32.786  63.233  1.00 76.11           C  
ATOM    394  O   SER A 194     -37.953 -32.152  62.184  1.00 75.80           O  
ATOM    395  CB  SER A 194     -40.233 -34.064  63.125  1.00 78.05           C  
ATOM    396  N   VAL A 195     -37.696 -32.310  64.441  1.00 70.84           N  
ATOM    397  CA  VAL A 195     -37.064 -31.002  64.673  1.00 69.70           C  
ATOM    398  C   VAL A 195     -35.707 -30.942  63.944  1.00 71.05           C  
ATOM    399  O   VAL A 195     -35.404 -29.931  63.308  1.00 70.78           O  
ATOM    400  CB  VAL A 195     -36.947 -30.632  66.183  1.00 73.72           C  
ATOM    401  CG1 VAL A 195     -36.633 -29.150  66.366  1.00 73.54           C  
ATOM    402  CG2 VAL A 195     -38.219 -30.992  66.949  1.00 73.60           C  
ATOM    403  N   THR A 196     -34.923 -32.044  64.002  1.00 65.27           N  
ATOM    404  CA  THR A 196     -33.629 -32.179  63.325  1.00 63.84           C  
ATOM    405  C   THR A 196     -33.832 -32.259  61.807  1.00 64.66           C  
ATOM    406  O   THR A 196     -33.029 -31.709  61.050  1.00 64.26           O  
ATOM    407  CB  THR A 196     -32.870 -33.397  63.862  1.00 70.96           C  
ATOM    408  N   ARG A 197     -34.924 -32.927  61.376  1.00 58.69           N  
ATOM    409  CA  ARG A 197     -35.311 -33.089  59.973  1.00 57.31           C  
ATOM    410  C   ARG A 197     -35.742 -31.750  59.365  1.00 57.98           C  
ATOM    411  O   ARG A 197     -35.452 -31.488  58.196  1.00 57.41           O  
ATOM    412  CB  ARG A 197     -36.438 -34.124  59.847  1.00 57.38           C  
ATOM    413  N   GLN A 198     -36.427 -30.909  60.166  1.00 52.17           N  
ATOM    414  CA  GLN A 198     -36.906 -29.583  59.773  1.00 50.76           C  
ATOM    415  C   GLN A 198     -35.741 -28.603  59.618  1.00 52.14           C  
ATOM    416  O   GLN A 198     -35.765 -27.771  58.712  1.00 51.31           O  
ATOM    417  CB  GLN A 198     -37.931 -29.055  60.788  1.00 51.94           C  
ATOM    418  N   LYS A 199     -34.721 -28.714  60.498  1.00 47.28           N  
ATOM    419  CA  LYS A 199     -33.512 -27.884  60.486  1.00 46.24           C  
ATOM    420  C   LYS A 199     -32.650 -28.217  59.273  1.00 48.13           C  
ATOM    421  O   LYS A 199     -32.003 -27.326  58.723  1.00 47.56           O  
ATOM    422  CB  LYS A 199     -32.699 -28.077  61.776  1.00 48.79           C  
ATOM    423  CG  LYS A 199     -33.288 -27.376  62.992  1.00 66.00           C  
ATOM    424  CD  LYS A 199     -32.470 -27.669  64.242  1.00 78.68           C  
ATOM    425  CE  LYS A 199     -33.317 -27.736  65.490  1.00 91.97           C  
ATOM    426  NZ  LYS A 199     -33.678 -26.388  66.003  1.00102.13           N  
ATOM    427  N   MET A 200     -32.647 -29.503  58.860  1.00 43.36           N  
ATOM    428  CA  MET A 200     -31.906 -29.997  57.700  1.00 42.48           C  
ATOM    429  C   MET A 200     -32.482 -29.433  56.405  1.00 44.07           C  
ATOM    430  O   MET A 200     -31.714 -29.034  55.529  1.00 44.01           O  
ATOM    431  CB  MET A 200     -31.895 -31.529  57.672  1.00 45.02           C  
ATOM    432  CG  MET A 200     -30.528 -32.102  57.392  1.00 49.06           C  
ATOM    433  SD  MET A 200     -29.402 -31.858  58.785  1.00 53.58           S  
ATOM    434  CE  MET A 200     -27.838 -32.172  57.991  1.00 50.32           C  
ATOM    435  N   GLN A 201     -33.831 -29.361  56.308  1.00 38.47           N  
ATOM    436  CA  GLN A 201     -34.563 -28.799  55.169  1.00 37.06           C  
ATOM    437  C   GLN A 201     -34.292 -27.291  55.069  1.00 38.96           C  
ATOM    438  O   GLN A 201     -34.168 -26.762  53.960  1.00 38.42           O  
ATOM    439  CB  GLN A 201     -36.069 -29.072  55.303  1.00 38.09           C  
ATOM    440  N   GLN A 202     -34.175 -26.609  56.231  1.00 33.93           N  
ATOM    441  CA  GLN A 202     -33.877 -25.179  56.309  1.00 33.20           C  
ATOM    442  C   GLN A 202     -32.491 -24.883  55.729  1.00 36.08           C  
ATOM    443  O   GLN A 202     -32.358 -23.977  54.909  1.00 36.14           O  
ATOM    444  CB  GLN A 202     -33.993 -24.661  57.754  1.00 34.44           C  
ATOM    445  CG  GLN A 202     -35.429 -24.466  58.249  1.00 49.69           C  
ATOM    446  CD  GLN A 202     -36.191 -23.418  57.472  1.00 69.15           C  
ATOM    447  OE1 GLN A 202     -36.996 -23.732  56.587  1.00 64.06           O  
ATOM    448  NE2 GLN A 202     -35.954 -22.149  57.784  1.00 62.13           N  
ATOM    449  N   LEU A 203     -31.485 -25.692  56.106  1.00 31.01           N  
ATOM    450  CA  LEU A 203     -30.108 -25.574  55.637  1.00 30.16           C  
ATOM    451  C   LEU A 203     -29.971 -25.842  54.138  1.00 32.25           C  
ATOM    452  O   LEU A 203     -29.189 -25.165  53.469  1.00 32.04           O  
ATOM    453  CB  LEU A 203     -29.174 -26.479  56.457  1.00 30.32           C  
ATOM    454  CG  LEU A 203     -28.916 -26.042  57.907  1.00 35.13           C  
ATOM    455  CD1 LEU A 203     -28.419 -27.200  58.749  1.00 35.33           C  
ATOM    456  CD2 LEU A 203     -27.938 -24.883  57.971  1.00 37.59           C  
ATOM    457  N   GLU A 204     -30.750 -26.800  53.607  1.00 27.32           N  
ATOM    458  CA  GLU A 204     -30.756 -27.134  52.179  1.00 26.19           C  
ATOM    459  C   GLU A 204     -31.377 -25.996  51.356  1.00 28.95           C  
ATOM    460  O   GLU A 204     -30.850 -25.646  50.302  1.00 28.31           O  
ATOM    461  CB  GLU A 204     -31.506 -28.448  51.928  1.00 27.35           C  
ATOM    462  CG  GLU A 204     -30.764 -29.691  52.392  1.00 36.22           C  
ATOM    463  CD  GLU A 204     -31.630 -30.829  52.905  1.00 56.59           C  
ATOM    464  OE1 GLU A 204     -32.876 -30.728  52.830  1.00 45.80           O  
ATOM    465  OE2 GLU A 204     -31.054 -31.825  53.399  1.00 54.83           O  
ATOM    466  N   GLN A 205     -32.480 -25.408  51.858  1.00 25.30           N  
ATOM    467  CA  GLN A 205     -33.189 -24.294  51.227  1.00 24.92           C  
ATOM    468  C   GLN A 205     -32.326 -23.035  51.236  1.00 28.48           C  
ATOM    469  O   GLN A 205     -32.292 -22.320  50.231  1.00 27.94           O  
ATOM    470  CB  GLN A 205     -34.522 -24.031  51.941  1.00 26.21           C  
ATOM    471  CG  GLN A 205     -35.549 -23.324  51.064  1.00 39.47           C  
ATOM    472  CD  GLN A 205     -36.884 -23.104  51.732  1.00 55.07           C  
ATOM    473  OE1 GLN A 205     -37.380 -21.978  51.808  1.00 50.75           O  
ATOM    474  NE2 GLN A 205     -37.517 -24.173  52.198  1.00 45.46           N  
ATOM    475  N   MET A 206     -31.621 -22.782  52.365  1.00 24.58           N  
ATOM    476  CA  MET A 206     -30.729 -21.634  52.542  1.00 24.40           C  
ATOM    477  C   MET A 206     -29.537 -21.708  51.600  1.00 28.38           C  
ATOM    478  O   MET A 206     -29.139 -20.680  51.057  1.00 28.50           O  
ATOM    479  CB  MET A 206     -30.262 -21.498  54.002  1.00 26.78           C  
ATOM    480  CG  MET A 206     -31.309 -20.895  54.917  1.00 30.52           C  
ATOM    481  SD  MET A 206     -30.696 -20.487  56.571  1.00 35.07           S  
ATOM    482  CE  MET A 206     -30.512 -22.116  57.285  1.00 31.84           C  
ATOM    483  N   LEU A 207     -28.980 -22.918  51.395  1.00 24.70           N  
ATOM    484  CA  LEU A 207     -27.846 -23.147  50.497  1.00 24.50           C  
ATOM    485  C   LEU A 207     -28.263 -23.030  49.026  1.00 29.91           C  
ATOM    486  O   LEU A 207     -27.485 -22.516  48.219  1.00 30.36           O  
ATOM    487  CB  LEU A 207     -27.174 -24.503  50.791  1.00 24.24           C  
ATOM    488  CG  LEU A 207     -25.819 -24.779  50.125  1.00 28.51           C  
ATOM    489  CD1 LEU A 207     -24.733 -23.823  50.615  1.00 28.49           C  
ATOM    490  CD2 LEU A 207     -25.386 -26.194  50.367  1.00 30.68           C  
ATOM    491  N   THR A 208     -29.485 -23.493  48.679  1.00 26.60           N  
ATOM    492  CA  THR A 208     -30.035 -23.401  47.321  1.00 26.57           C  
ATOM    493  C   THR A 208     -30.271 -21.920  46.987  1.00 30.74           C  
ATOM    494  O   THR A 208     -29.972 -21.487  45.871  1.00 30.48           O  
ATOM    495  CB  THR A 208     -31.285 -24.295  47.181  1.00 34.01           C  
ATOM    496  OG1 THR A 208     -30.911 -25.652  47.421  1.00 35.12           O  
ATOM    497  CG2 THR A 208     -31.948 -24.189  45.810  1.00 30.66           C  
ATOM    498  N   ALA A 209     -30.765 -21.147  47.977  1.00 27.12           N  
ATOM    499  CA  ALA A 209     -31.003 -19.709  47.864  1.00 26.63           C  
ATOM    500  C   ALA A 209     -29.670 -18.972  47.753  1.00 30.89           C  
ATOM    501  O   ALA A 209     -29.575 -18.011  46.991  1.00 30.86           O  
ATOM    502  CB  ALA A 209     -31.776 -19.213  49.071  1.00 27.15           C  
ATOM    503  N   LEU A 210     -28.635 -19.447  48.489  1.00 27.24           N  
ATOM    504  CA  LEU A 210     -27.271 -18.911  48.476  1.00 26.89           C  
ATOM    505  C   LEU A 210     -26.687 -19.056  47.072  1.00 29.79           C  
ATOM    506  O   LEU A 210     -26.089 -18.108  46.558  1.00 29.13           O  
ATOM    507  CB  LEU A 210     -26.381 -19.675  49.480  1.00 27.06           C  
ATOM    508  CG  LEU A 210     -25.445 -18.869  50.381  1.00 31.85           C  
ATOM    509  CD1 LEU A 210     -24.767 -19.778  51.398  1.00 32.02           C  
ATOM    510  CD2 LEU A 210     -24.392 -18.130  49.584  1.00 34.02           C  
ATOM    511  N   ASP A 211     -26.873 -20.240  46.454  1.00 25.76           N  
ATOM    512  CA  ASP A 211     -26.395 -20.528  45.108  1.00 25.66           C  
ATOM    513  C   ASP A 211     -26.991 -19.563  44.081  1.00 29.51           C  
ATOM    514  O   ASP A 211     -26.236 -18.958  43.322  1.00 29.27           O  
ATOM    515  CB  ASP A 211     -26.663 -21.994  44.728  1.00 27.55           C  
ATOM    516  CG  ASP A 211     -26.199 -22.356  43.331  1.00 37.96           C  
ATOM    517  OD1 ASP A 211     -24.976 -22.419  43.112  1.00 38.18           O  
ATOM    518  OD2 ASP A 211     -27.061 -22.568  42.460  1.00 45.74           O  
ATOM    519  N   GLN A 212     -28.327 -19.380  44.110  1.00 25.84           N  
ATOM    520  CA  GLN A 212     -29.073 -18.502  43.211  1.00 25.80           C  
ATOM    521  C   GLN A 212     -28.669 -17.037  43.336  1.00 30.34           C  
ATOM    522  O   GLN A 212     -28.550 -16.365  42.311  1.00 30.38           O  
ATOM    523  CB  GLN A 212     -30.589 -18.698  43.387  1.00 27.35           C  
ATOM    524  CG  GLN A 212     -31.281 -19.311  42.161  1.00 49.68           C  
ATOM    525  CD  GLN A 212     -30.686 -20.628  41.707  1.00 71.86           C  
ATOM    526  OE1 GLN A 212     -30.739 -21.643  42.411  1.00 68.77           O  
ATOM    527  NE2 GLN A 212     -30.106 -20.634  40.513  1.00 62.64           N  
ATOM    528  N   MET A 213     -28.419 -16.557  44.575  1.00 27.21           N  
ATOM    529  CA  MET A 213     -27.968 -15.190  44.861  1.00 27.33           C  
ATOM    530  C   MET A 213     -26.546 -14.978  44.339  1.00 30.54           C  
ATOM    531  O   MET A 213     -26.237 -13.900  43.829  1.00 30.13           O  
ATOM    532  CB  MET A 213     -28.009 -14.901  46.365  1.00 30.21           C  
ATOM    533  CG  MET A 213     -29.392 -14.666  46.900  1.00 34.91           C  
ATOM    534  SD  MET A 213     -29.358 -13.904  48.539  1.00 40.08           S  
ATOM    535  CE  MET A 213     -31.088 -14.048  48.988  1.00 36.85           C  
ATOM    536  N   ARG A 214     -25.691 -16.015  44.463  1.00 26.75           N  
ATOM    537  CA  ARG A 214     -24.307 -16.026  43.992  1.00 26.43           C  
ATOM    538  C   ARG A 214     -24.259 -16.033  42.468  1.00 30.20           C  
ATOM    539  O   ARG A 214     -23.476 -15.275  41.892  1.00 30.43           O  
ATOM    540  CB  ARG A 214     -23.549 -17.239  44.545  1.00 25.94           C  
ATOM    541  CG  ARG A 214     -22.963 -17.037  45.921  1.00 27.96           C  
ATOM    542  CD  ARG A 214     -22.224 -18.278  46.356  1.00 28.23           C  
ATOM    543  NE  ARG A 214     -21.661 -18.112  47.694  1.00 28.96           N  
ATOM    544  CZ  ARG A 214     -20.772 -18.930  48.243  1.00 36.30           C  
ATOM    545  NH1 ARG A 214     -20.315 -19.975  47.567  1.00 26.07           N  
ATOM    546  NH2 ARG A 214     -20.326 -18.705  49.468  1.00 15.25           N  
ATOM    547  N   ARG A 215     -25.107 -16.866  41.817  1.00 25.64           N  
ATOM    548  CA  ARG A 215     -25.206 -16.952  40.353  1.00 25.03           C  
ATOM    549  C   ARG A 215     -25.647 -15.616  39.760  1.00 28.92           C  
ATOM    550  O   ARG A 215     -25.147 -15.228  38.703  1.00 28.71           O  
ATOM    551  CB  ARG A 215     -26.153 -18.083  39.911  1.00 24.50           C  
ATOM    552  CG  ARG A 215     -25.609 -19.467  40.218  1.00 34.47           C  
ATOM    553  CD  ARG A 215     -26.285 -20.594  39.469  1.00 44.41           C  
ATOM    554  NE  ARG A 215     -25.885 -21.894  40.014  1.00 57.31           N  
ATOM    555  CZ  ARG A 215     -24.773 -22.550  39.687  1.00 74.02           C  
ATOM    556  NH1 ARG A 215     -23.931 -22.042  38.793  1.00 63.08           N  
ATOM    557  NH2 ARG A 215     -24.493 -23.718  40.251  1.00 59.61           N  
ATOM    558  N   SER A 216     -26.557 -14.905  40.462  1.00 25.85           N  
ATOM    559  CA  SER A 216     -27.079 -13.590  40.084  1.00 25.79           C  
ATOM    560  C   SER A 216     -25.983 -12.521  40.166  1.00 31.25           C  
ATOM    561  O   SER A 216     -25.712 -11.874  39.156  1.00 31.23           O  
ATOM    562  CB  SER A 216     -28.269 -13.212  40.961  1.00 28.25           C  
ATOM    563  OG  SER A 216     -28.690 -11.879  40.718  1.00 35.93           O  
ATOM    564  N   ILE A 217     -25.338 -12.363  41.351  1.00 28.43           N  
ATOM    565  CA  ILE A 217     -24.260 -11.395  41.607  1.00 28.51           C  
ATOM    566  C   ILE A 217     -23.118 -11.531  40.585  1.00 33.21           C  
ATOM    567  O   ILE A 217     -22.736 -10.532  39.979  1.00 32.52           O  
ATOM    568  CB  ILE A 217     -23.777 -11.465  43.091  1.00 31.46           C  
ATOM    569  CG1 ILE A 217     -24.778 -10.738  44.009  1.00 31.44           C  
ATOM    570  CG2 ILE A 217     -22.359 -10.892  43.278  1.00 32.29           C  
ATOM    571  CD1 ILE A 217     -24.767 -11.172  45.448  1.00 36.62           C  
ATOM    572  N   VAL A 218     -22.617 -12.764  40.372  1.00 31.10           N  
ATOM    573  CA  VAL A 218     -21.534 -13.087  39.437  1.00 31.48           C  
ATOM    574  C   VAL A 218     -21.832 -12.571  38.010  1.00 37.60           C  
ATOM    575  O   VAL A 218     -20.984 -11.889  37.428  1.00 37.60           O  
ATOM    576  CB  VAL A 218     -21.190 -14.598  39.492  1.00 35.13           C  
ATOM    577  CG1 VAL A 218     -20.558 -15.090  38.199  1.00 34.99           C  
ATOM    578  CG2 VAL A 218     -20.289 -14.909  40.682  1.00 34.83           C  
ATOM    579  N   SER A 219     -23.041 -12.860  37.478  1.00 35.27           N  
ATOM    580  CA  SER A 219     -23.460 -12.410  36.146  1.00 35.30           C  
ATOM    581  C   SER A 219     -23.718 -10.897  36.116  1.00 38.95           C  
ATOM    582  O   SER A 219     -23.429 -10.257  35.103  1.00 39.02           O  
ATOM    583  CB  SER A 219     -24.673 -13.197  35.650  1.00 39.19           C  
ATOM    584  OG  SER A 219     -25.824 -12.987  36.452  1.00 48.13           O  
ATOM    585  N   GLU A 220     -24.223 -10.326  37.235  1.00 34.74           N  
ATOM    586  CA  GLU A 220     -24.475  -8.886  37.389  1.00 34.45           C  
ATOM    587  C   GLU A 220     -23.136  -8.118  37.387  1.00 37.87           C  
ATOM    588  O   GLU A 220     -23.072  -7.007  36.860  1.00 37.66           O  
ATOM    589  CB  GLU A 220     -25.268  -8.611  38.681  1.00 35.97           C  
ATOM    590  CG  GLU A 220     -25.921  -7.237  38.744  1.00 49.55           C  
ATOM    591  CD  GLU A 220     -27.197  -7.136  39.564  1.00 70.16           C  
ATOM    592  OE1 GLU A 220     -27.290  -6.213  40.405  1.00 56.22           O  
ATOM    593  OE2 GLU A 220     -28.113  -7.965  39.352  1.00 67.57           O  
ATOM    594  N   LEU A 221     -22.068  -8.733  37.954  1.00 33.30           N  
ATOM    595  CA  LEU A 221     -20.716  -8.178  37.996  1.00 32.20           C  
ATOM    596  C   LEU A 221     -20.062  -8.264  36.627  1.00 35.32           C  
ATOM    597  O   LEU A 221     -19.321  -7.356  36.258  1.00 34.45           O  
ATOM    598  CB  LEU A 221     -19.845  -8.893  39.041  1.00 31.88           C  
ATOM    599  CG  LEU A 221     -19.960  -8.402  40.477  1.00 35.72           C  
ATOM    600  CD1 LEU A 221     -19.385  -9.406  41.419  1.00 35.35           C  
ATOM    601  CD2 LEU A 221     -19.278  -7.048  40.672  1.00 37.85           C  
ATOM    602  N   ALA A 222     -20.341  -9.347  35.874  1.00 32.13           N  
ATOM    603  CA  ALA A 222     -19.829  -9.554  34.517  1.00 32.23           C  
ATOM    604  C   ALA A 222     -20.406  -8.502  33.560  1.00 37.27           C  
ATOM    605  O   ALA A 222     -19.682  -7.986  32.710  1.00 37.13           O  
ATOM    606  CB  ALA A 222     -20.175 -10.950  34.035  1.00 32.97           C  
ATOM    607  N   GLY A 223     -21.685  -8.171  33.744  1.00 34.36           N  
ATOM    608  CA  GLY A 223     -22.385  -7.159  32.963  1.00 34.02           C  
ATOM    609  C   GLY A 223     -21.923  -5.757  33.302  1.00 37.52           C  
ATOM    610  O   GLY A 223     -21.891  -4.889  32.425  1.00 37.69           O  
ATOM    611  N   LEU A 224     -21.559  -5.530  34.584  1.00 33.06           N  
ATOM    612  CA  LEU A 224     -21.046  -4.251  35.087  1.00 32.46           C  
ATOM    613  C   LEU A 224     -19.656  -3.970  34.506  1.00 35.03           C  
ATOM    614  O   LEU A 224     -19.392  -2.834  34.109  1.00 34.85           O  
ATOM    615  CB  LEU A 224     -21.016  -4.238  36.635  1.00 32.60           C  
ATOM    616  CG  LEU A 224     -20.235  -3.110  37.341  1.00 37.33           C  
ATOM    617  CD1 LEU A 224     -20.921  -1.763  37.184  1.00 37.79           C  
ATOM    618  CD2 LEU A 224     -20.036  -3.423  38.802  1.00 39.57           C  
ATOM    619  N   LEU A 225     -18.780  -5.004  34.445  1.00 30.10           N  
ATOM    620  CA  LEU A 225     -17.421  -4.888  33.904  1.00 29.24           C  
ATOM    621  C   LEU A 225     -17.438  -4.560  32.417  1.00 33.63           C  
ATOM    622  O   LEU A 225     -16.630  -3.741  31.972  1.00 33.61           O  
ATOM    623  CB  LEU A 225     -16.585  -6.155  34.160  1.00 28.83           C  
ATOM    624  CG  LEU A 225     -16.272  -6.510  35.613  1.00 32.59           C  
ATOM    625  CD1 LEU A 225     -15.656  -7.874  35.704  1.00 31.93           C  
ATOM    626  CD2 LEU A 225     -15.370  -5.481  36.266  1.00 34.96           C  
ATOM    627  N   SER A 226     -18.370  -5.188  31.656  1.00 29.83           N  
ATOM    628  CA  SER A 226     -18.563  -4.962  30.219  1.00 29.00           C  
ATOM    629  C   SER A 226     -18.955  -3.506  29.979  1.00 32.45           C  
ATOM    630  O   SER A 226     -18.427  -2.882  29.059  1.00 32.42           O  
ATOM    631  CB  SER A 226     -19.622  -5.907  29.656  1.00 31.40           C  
ATOM    632  OG  SER A 226     -19.157  -7.247  29.619  1.00 36.69           O  
ATOM    633  N   ALA A 227     -19.836  -2.955  30.841  1.00 28.54           N  
ATOM    634  CA  ALA A 227     -20.272  -1.560  30.786  1.00 28.60           C  
ATOM    635  C   ALA A 227     -19.094  -0.631  31.105  1.00 33.31           C  
ATOM    636  O   ALA A 227     -18.901   0.361  30.405  1.00 33.44           O  
ATOM    637  CB  ALA A 227     -21.410  -1.323  31.766  1.00 29.25           C  
ATOM    638  N   MET A 228     -18.287  -0.983  32.133  1.00 29.69           N  
ATOM    639  CA  MET A 228     -17.092  -0.246  32.553  1.00 29.09           C  
ATOM    640  C   MET A 228     -16.069  -0.181  31.418  1.00 33.57           C  
ATOM    641  O   MET A 228     -15.514   0.887  31.171  1.00 33.47           O  
ATOM    642  CB  MET A 228     -16.469  -0.889  33.799  1.00 30.97           C  
ATOM    643  CG  MET A 228     -17.065  -0.395  35.083  1.00 33.97           C  
ATOM    644  SD  MET A 228     -16.449  -1.308  36.513  1.00 37.35           S  
ATOM    645  CE  MET A 228     -17.003  -0.252  37.801  1.00 33.83           C  
ATOM    646  N   GLU A 229     -15.864  -1.312  30.708  1.00 30.36           N  
ATOM    647  CA  GLU A 229     -14.957  -1.444  29.564  1.00 30.66           C  
ATOM    648  C   GLU A 229     -15.313  -0.485  28.432  1.00 36.11           C  
ATOM    649  O   GLU A 229     -14.420   0.157  27.879  1.00 35.69           O  
ATOM    650  CB  GLU A 229     -14.954  -2.889  29.042  1.00 31.88           C  
ATOM    651  CG  GLU A 229     -14.036  -3.808  29.823  1.00 42.36           C  
ATOM    652  CD  GLU A 229     -14.414  -5.274  29.880  1.00 62.91           C  
ATOM    653  OE1 GLU A 229     -15.366  -5.688  29.178  1.00 65.23           O  
ATOM    654  OE2 GLU A 229     -13.746  -6.016  30.635  1.00 48.45           O  
ATOM    655  N   TYR A 230     -16.618  -0.390  28.100  1.00 34.06           N  
ATOM    656  CA  TYR A 230     -17.153   0.478  27.050  1.00 34.53           C  
ATOM    657  C   TYR A 230     -16.907   1.944  27.406  1.00 36.80           C  
ATOM    658  O   TYR A 230     -16.262   2.654  26.633  1.00 36.79           O  
ATOM    659  CB  TYR A 230     -18.659   0.180  26.814  1.00 36.93           C  
ATOM    660  CG  TYR A 230     -19.361   1.146  25.878  1.00 40.41           C  
ATOM    661  CD1 TYR A 230     -19.357   0.943  24.500  1.00 42.61           C  
ATOM    662  CD2 TYR A 230     -20.047   2.254  26.374  1.00 41.80           C  
ATOM    663  CE1 TYR A 230     -19.989   1.838  23.634  1.00 44.23           C  
ATOM    664  CE2 TYR A 230     -20.674   3.161  25.518  1.00 43.14           C  
ATOM    665  CZ  TYR A 230     -20.649   2.946  24.149  1.00 52.04           C  
ATOM    666  OH  TYR A 230     -21.281   3.832  23.307  1.00 53.27           O  
ATOM    667  N   VAL A 231     -17.392   2.374  28.586  1.00 32.10           N  
ATOM    668  CA  VAL A 231     -17.272   3.737  29.111  1.00 31.63           C  
ATOM    669  C   VAL A 231     -15.795   4.157  29.258  1.00 34.82           C  
ATOM    670  O   VAL A 231     -15.478   5.311  28.960  1.00 34.67           O  
ATOM    671  CB  VAL A 231     -18.102   3.929  30.409  1.00 35.77           C  
ATOM    672  CG1 VAL A 231     -18.017   5.359  30.930  1.00 35.65           C  
ATOM    673  CG2 VAL A 231     -19.559   3.552  30.179  1.00 35.78           C  
ATOM    674  N   GLN A 232     -14.894   3.222  29.661  1.00 30.27           N  
ATOM    675  CA  GLN A 232     -13.459   3.509  29.779  1.00 29.55           C  
ATOM    676  C   GLN A 232     -12.850   3.778  28.401  1.00 33.64           C  
ATOM    677  O   GLN A 232     -12.062   4.714  28.277  1.00 33.68           O  
ATOM    678  CB  GLN A 232     -12.690   2.406  30.533  1.00 30.49           C  
ATOM    679  CG  GLN A 232     -11.231   2.784  30.836  1.00 31.74           C  
ATOM    680  CD  GLN A 232     -10.617   2.029  31.982  1.00 41.60           C  
ATOM    681  OE1 GLN A 232     -11.120   2.033  33.107  1.00 39.64           O  
ATOM    682  NE2 GLN A 232      -9.486   1.397  31.730  1.00 26.74           N  
ATOM    683  N   LYS A 233     -13.241   2.989  27.368  1.00 29.91           N  
ATOM    684  CA  LYS A 233     -12.773   3.171  25.987  1.00 29.83           C  
ATOM    685  C   LYS A 233     -13.183   4.540  25.455  1.00 34.43           C  
ATOM    686  O   LYS A 233     -12.380   5.200  24.802  1.00 34.62           O  
ATOM    687  CB  LYS A 233     -13.271   2.056  25.058  1.00 32.23           C  
ATOM    688  CG  LYS A 233     -12.343   0.852  25.000  1.00 47.57           C  
ATOM    689  CD  LYS A 233     -12.805  -0.165  23.966  1.00 60.17           C  
ATOM    690  CE  LYS A 233     -12.538  -1.590  24.396  1.00 75.92           C  
ATOM    691  NZ  LYS A 233     -13.523  -2.064  25.408  1.00 86.23           N  
ATOM    692  N   THR A 234     -14.409   4.985  25.781  1.00 30.77           N  
ATOM    693  CA  THR A 234     -14.924   6.297  25.391  1.00 30.49           C  
ATOM    694  C   THR A 234     -14.133   7.399  26.124  1.00 34.61           C  
ATOM    695  O   THR A 234     -13.715   8.375  25.501  1.00 34.38           O  
ATOM    696  CB  THR A 234     -16.444   6.358  25.643  1.00 36.24           C  
ATOM    697  OG1 THR A 234     -17.076   5.331  24.878  1.00 37.46           O  
ATOM    698  CG2 THR A 234     -17.055   7.707  25.280  1.00 33.73           C  
ATOM    699  N   LEU A 235     -13.911   7.218  27.434  1.00 30.97           N  
ATOM    700  CA  LEU A 235     -13.216   8.170  28.293  1.00 30.70           C  
ATOM    701  C   LEU A 235     -11.728   8.357  27.962  1.00 34.50           C  
ATOM    702  O   LEU A 235     -11.290   9.497  27.807  1.00 33.65           O  
ATOM    703  CB  LEU A 235     -13.414   7.771  29.769  1.00 30.80           C  
ATOM    704  CG  LEU A 235     -12.933   8.734  30.856  1.00 35.45           C  
ATOM    705  CD1 LEU A 235     -13.535  10.121  30.691  1.00 35.32           C  
ATOM    706  CD2 LEU A 235     -13.263   8.189  32.222  1.00 38.11           C  
ATOM    707  N   THR A 236     -10.964   7.253  27.853  1.00 31.72           N  
ATOM    708  CA  THR A 236      -9.519   7.280  27.603  1.00 31.72           C  
ATOM    709  C   THR A 236      -9.151   7.368  26.114  1.00 36.88           C  
ATOM    710  O   THR A 236      -8.395   8.260  25.734  1.00 36.99           O  
ATOM    711  CB  THR A 236      -8.802   6.092  28.293  1.00 36.12           C  
ATOM    712  OG1 THR A 236      -9.179   4.865  27.669  1.00 34.21           O  
ATOM    713  CG2 THR A 236      -9.055   6.028  29.799  1.00 32.34           C  
ATOM    714  N   ASP A 237      -9.649   6.441  25.282  1.00 33.84           N  
ATOM    715  CA  ASP A 237      -9.311   6.409  23.858  1.00 34.03           C  
ATOM    716  C   ASP A 237      -9.974   7.512  23.023  1.00 38.06           C  
ATOM    717  O   ASP A 237      -9.508   7.785  21.914  1.00 38.57           O  
ATOM    718  CB  ASP A 237      -9.597   5.021  23.252  1.00 36.07           C  
ATOM    719  CG  ASP A 237      -8.746   3.881  23.796  1.00 47.63           C  
ATOM    720  OD1 ASP A 237      -8.331   3.953  24.978  1.00 47.45           O  
ATOM    721  OD2 ASP A 237      -8.516   2.907  23.047  1.00 56.13           O  
ATOM    722  N   GLU A 238     -11.043   8.143  23.533  1.00 33.49           N  
ATOM    723  CA  GLU A 238     -11.729   9.194  22.783  1.00 32.79           C  
ATOM    724  C   GLU A 238     -11.676  10.557  23.490  1.00 35.88           C  
ATOM    725  O   GLU A 238     -11.024  11.456  22.970  1.00 36.02           O  
ATOM    726  CB  GLU A 238     -13.169   8.782  22.406  1.00 34.07           C  
ATOM    727  CG  GLU A 238     -13.237   7.627  21.417  1.00 43.87           C  
ATOM    728  CD  GLU A 238     -14.519   6.814  21.417  1.00 62.55           C  
ATOM    729  OE1 GLU A 238     -15.598   7.398  21.166  1.00 51.39           O  
ATOM    730  OE2 GLU A 238     -14.443   5.585  21.646  1.00 58.20           O  
ATOM    731  N   GLU A 239     -12.310  10.709  24.670  1.00 31.39           N  
ATOM    732  CA  GLU A 239     -12.348  11.986  25.392  1.00 30.86           C  
ATOM    733  C   GLU A 239     -10.992  12.507  25.871  1.00 34.06           C  
ATOM    734  O   GLU A 239     -10.794  13.726  25.883  1.00 34.05           O  
ATOM    735  CB  GLU A 239     -13.344  11.951  26.561  1.00 32.24           C  
ATOM    736  CG  GLU A 239     -14.784  12.223  26.145  1.00 42.45           C  
ATOM    737  CD  GLU A 239     -14.999  13.368  25.169  1.00 57.59           C  
ATOM    738  OE1 GLU A 239     -14.696  14.527  25.530  1.00 44.64           O  
ATOM    739  OE2 GLU A 239     -15.455  13.099  24.034  1.00 50.17           O  
ATOM    740  N   LEU A 240     -10.073  11.606  26.269  1.00 29.49           N  
ATOM    741  CA  LEU A 240      -8.736  11.981  26.740  1.00 28.85           C  
ATOM    742  C   LEU A 240      -7.794  12.309  25.573  1.00 32.85           C  
ATOM    743  O   LEU A 240      -7.015  13.260  25.676  1.00 32.69           O  
ATOM    744  CB  LEU A 240      -8.154  10.894  27.669  1.00 28.64           C  
ATOM    745  CG  LEU A 240      -6.734  11.080  28.222  1.00 32.54           C  
ATOM    746  CD1 LEU A 240      -6.639  12.280  29.155  1.00 32.44           C  
ATOM    747  CD2 LEU A 240      -6.284   9.841  28.941  1.00 34.29           C  
ATOM    748  N   ALA A 241      -7.884  11.536  24.467  1.00 29.12           N  
ATOM    749  CA  ALA A 241      -7.102  11.718  23.237  1.00 28.87           C  
ATOM    750  C   ALA A 241      -7.380  13.088  22.599  1.00 33.17           C  
ATOM    751  O   ALA A 241      -6.450  13.729  22.108  1.00 33.27           O  
ATOM    752  CB  ALA A 241      -7.415  10.606  22.249  1.00 29.51           C  
ATOM    753  N   ASP A 242      -8.653  13.539  22.637  1.00 29.42           N  
ATOM    754  CA  ASP A 242      -9.085  14.842  22.129  1.00 29.19           C  
ATOM    755  C   ASP A 242      -8.384  15.958  22.899  1.00 32.29           C  
ATOM    756  O   ASP A 242      -7.900  16.900  22.272  1.00 32.50           O  
ATOM    757  CB  ASP A 242     -10.618  14.996  22.216  1.00 31.24           C  
ATOM    758  CG  ASP A 242     -11.431  14.044  21.344  1.00 43.38           C  
ATOM    759  OD1 ASP A 242     -10.827  13.349  20.484  1.00 43.60           O  
ATOM    760  OD2 ASP A 242     -12.672  13.987  21.524  1.00 50.26           O  
ATOM    761  N   TRP A 243      -8.290  15.828  24.249  1.00 27.38           N  
ATOM    762  CA  TRP A 243      -7.592  16.784  25.116  1.00 26.32           C  
ATOM    763  C   TRP A 243      -6.102  16.832  24.763  1.00 27.92           C  
ATOM    764  O   TRP A 243      -5.536  17.924  24.683  1.00 26.99           O  
ATOM    765  CB  TRP A 243      -7.775  16.445  26.609  1.00 25.05           C  
ATOM    766  CG  TRP A 243      -6.962  17.332  27.510  1.00 26.17           C  
ATOM    767  CD1 TRP A 243      -7.303  18.573  27.958  1.00 29.07           C  
ATOM    768  CD2 TRP A 243      -5.618  17.097  27.962  1.00 26.11           C  
ATOM    769  NE1 TRP A 243      -6.274  19.108  28.699  1.00 28.60           N  
ATOM    770  CE2 TRP A 243      -5.218  18.235  28.696  1.00 30.03           C  
ATOM    771  CE3 TRP A 243      -4.716  16.028  27.831  1.00 27.49           C  
ATOM    772  CZ2 TRP A 243      -3.960  18.330  29.302  1.00 29.30           C  
ATOM    773  CZ3 TRP A 243      -3.474  16.120  28.441  1.00 29.02           C  
ATOM    774  CH2 TRP A 243      -3.112  17.256  29.176  1.00 29.60           C  
ATOM    775  N   LYS A 244      -5.470  15.651  24.575  1.00 23.45           N  
ATOM    776  CA  LYS A 244      -4.056  15.527  24.207  1.00 22.85           C  
ATOM    777  C   LYS A 244      -3.765  16.270  22.894  1.00 26.74           C  
ATOM    778  O   LYS A 244      -2.779  17.008  22.820  1.00 26.33           O  
ATOM    779  CB  LYS A 244      -3.624  14.056  24.146  1.00 24.80           C  
ATOM    780  CG  LYS A 244      -3.407  13.444  25.527  1.00 38.31           C  
ATOM    781  CD  LYS A 244      -2.393  12.314  25.493  1.00 50.47           C  
ATOM    782  CE  LYS A 244      -1.559  12.263  26.752  1.00 64.38           C  
ATOM    783  NZ  LYS A 244      -0.280  11.526  26.544  1.00 72.31           N  
ATOM    784  N   ARG A 245      -4.680  16.146  21.901  1.00 22.69           N  
ATOM    785  CA  ARG A 245      -4.618  16.840  20.614  1.00 22.08           C  
ATOM    786  C   ARG A 245      -4.857  18.345  20.819  1.00 25.29           C  
ATOM    787  O   ARG A 245      -4.144  19.159  20.233  1.00 24.38           O  
ATOM    788  CB  ARG A 245      -5.630  16.231  19.619  1.00 22.34           C  
ATOM    789  CG  ARG A 245      -5.656  16.879  18.231  1.00 28.01           C  
ATOM    790  CD  ARG A 245      -4.397  16.613  17.431  1.00 30.72           C  
ATOM    791  NE  ARG A 245      -4.143  17.707  16.499  1.00 33.67           N  
ATOM    792  CZ  ARG A 245      -2.951  18.010  15.999  1.00 45.80           C  
ATOM    793  NH1 ARG A 245      -1.880  17.303  16.340  1.00 29.40           N  
ATOM    794  NH2 ARG A 245      -2.818  19.026  15.159  1.00 35.45           N  
ATOM    795  N   ARG A 246      -5.832  18.705  21.678  1.00 22.56           N  
ATOM    796  CA  ARG A 246      -6.134  20.096  22.030  1.00 22.98           C  
ATOM    797  C   ARG A 246      -4.930  20.774  22.710  1.00 28.64           C  
ATOM    798  O   ARG A 246      -4.746  21.979  22.540  1.00 29.19           O  
ATOM    799  CB  ARG A 246      -7.385  20.189  22.911  1.00 23.17           C  
ATOM    800  CG  ARG A 246      -8.694  20.156  22.130  1.00 32.03           C  
ATOM    801  CD  ARG A 246      -9.899  20.213  23.057  1.00 40.45           C  
ATOM    802  NE  ARG A 246     -10.337  18.878  23.469  1.00 46.71           N  
ATOM    803  CZ  ARG A 246     -10.736  18.562  24.697  1.00 59.50           C  
ATOM    804  NH1 ARG A 246     -10.747  19.478  25.656  1.00 41.74           N  
ATOM    805  NH2 ARG A 246     -11.115  17.322  24.979  1.00 51.52           N  
ATOM    806  N   GLN A 247      -4.097  19.992  23.443  1.00 25.11           N  
ATOM    807  CA  GLN A 247      -2.874  20.466  24.095  1.00 24.72           C  
ATOM    808  C   GLN A 247      -1.788  20.731  23.033  1.00 28.28           C  
ATOM    809  O   GLN A 247      -1.131  21.771  23.099  1.00 28.18           O  
ATOM    810  CB  GLN A 247      -2.383  19.461  25.156  1.00 25.93           C  
ATOM    811  CG  GLN A 247      -1.184  19.958  25.969  1.00 29.68           C  
ATOM    812  CD  GLN A 247      -0.701  18.965  26.995  1.00 34.93           C  
ATOM    813  OE1 GLN A 247      -0.341  17.824  26.687  1.00 26.46           O  
ATOM    814  NE2 GLN A 247      -0.660  19.394  28.240  1.00 24.67           N  
ATOM    815  N   GLN A 248      -1.613  19.801  22.055  1.00 24.08           N  
ATOM    816  CA  GLN A 248      -0.657  19.937  20.940  1.00 23.80           C  
ATOM    817  C   GLN A 248      -0.929  21.237  20.187  1.00 29.48           C  
ATOM    818  O   GLN A 248       0.002  21.984  19.892  1.00 30.03           O  
ATOM    819  CB  GLN A 248      -0.785  18.774  19.941  1.00 24.49           C  
ATOM    820  CG  GLN A 248      -0.212  17.454  20.399  1.00 24.15           C  
ATOM    821  CD  GLN A 248      -0.297  16.440  19.294  1.00 39.89           C  
ATOM    822  OE1 GLN A 248      -1.345  15.830  19.059  1.00 37.49           O  
ATOM    823  NE2 GLN A 248       0.806  16.241  18.586  1.00 28.78           N  
ATOM    824  N   ILE A 249      -2.218  21.504  19.903  1.00 26.02           N  
ATOM    825  CA  ILE A 249      -2.717  22.689  19.212  1.00 25.68           C  
ATOM    826  C   ILE A 249      -2.458  23.958  20.039  1.00 28.89           C  
ATOM    827  O   ILE A 249      -1.910  24.912  19.492  1.00 28.79           O  
ATOM    828  CB  ILE A 249      -4.206  22.472  18.805  1.00 28.75           C  
ATOM    829  CG1 ILE A 249      -4.295  21.570  17.547  1.00 28.93           C  
ATOM    830  CG2 ILE A 249      -4.962  23.793  18.601  1.00 29.35           C  
ATOM    831  CD1 ILE A 249      -5.573  20.775  17.418  1.00 36.62           C  
ATOM    832  N   ALA A 250      -2.807  23.954  21.348  1.00 24.85           N  
ATOM    833  CA  ALA A 250      -2.597  25.091  22.260  1.00 24.26           C  
ATOM    834  C   ALA A 250      -1.111  25.438  22.405  1.00 28.22           C  
ATOM    835  O   ALA A 250      -0.771  26.616  22.524  1.00 27.21           O  
ATOM    836  CB  ALA A 250      -3.203  24.796  23.622  1.00 24.74           C  
ATOM    837  N   CYS A 251      -0.234  24.406  22.365  1.00 25.43           N  
ATOM    838  CA  CYS A 251       1.226  24.522  22.439  1.00 25.48           C  
ATOM    839  C   CYS A 251       1.766  25.370  21.291  1.00 28.48           C  
ATOM    840  O   CYS A 251       2.651  26.199  21.514  1.00 27.85           O  
ATOM    841  CB  CYS A 251       1.884  23.141  22.459  1.00 25.95           C  
ATOM    842  SG  CYS A 251       2.044  22.403  24.110  1.00 29.81           S  
ATOM    843  N   ILE A 252       1.214  25.174  20.071  1.00 24.93           N  
ATOM    844  CA  ILE A 252       1.645  25.874  18.854  1.00 24.51           C  
ATOM    845  C   ILE A 252       0.741  27.096  18.502  1.00 28.03           C  
ATOM    846  O   ILE A 252       0.646  27.483  17.337  1.00 28.18           O  
ATOM    847  CB  ILE A 252       1.852  24.900  17.651  1.00 27.31           C  
ATOM    848  CG1 ILE A 252       0.587  24.065  17.330  1.00 27.48           C  
ATOM    849  CG2 ILE A 252       3.088  24.014  17.891  1.00 27.62           C  
ATOM    850  CD1 ILE A 252       0.558  23.417  15.923  1.00 34.77           C  
ATOM    851  N   GLY A 253       0.166  27.724  19.523  1.00 24.31           N  
ATOM    852  CA  GLY A 253      -0.629  28.936  19.381  1.00 24.95           C  
ATOM    853  C   GLY A 253      -2.123  28.814  19.148  1.00 32.41           C  
ATOM    854  O   GLY A 253      -2.813  29.831  19.025  1.00 31.50           O  
ATOM    855  N   GLY A 254      -2.635  27.587  19.103  1.00 31.73           N  
ATOM    856  CA  GLY A 254      -4.055  27.341  18.883  1.00 32.48           C  
ATOM    857  C   GLY A 254      -4.952  27.749  20.037  1.00 38.84           C  
ATOM    858  O   GLY A 254      -4.456  28.267  21.045  1.00 38.15           O  
ATOM    859  N   PRO A 255      -6.288  27.527  19.924  1.00 37.62           N  
ATOM    860  CA  PRO A 255      -7.195  27.900  21.027  1.00 38.36           C  
ATOM    861  C   PRO A 255      -6.775  27.312  22.381  1.00 45.18           C  
ATOM    862  O   PRO A 255      -6.483  26.114  22.461  1.00 44.70           O  
ATOM    863  CB  PRO A 255      -8.556  27.373  20.564  1.00 39.94           C  
ATOM    864  CG  PRO A 255      -8.454  27.318  19.085  1.00 44.12           C  
ATOM    865  CD  PRO A 255      -7.035  26.936  18.795  1.00 39.43           C  
ATOM    866  N   PRO A 256      -6.674  28.144  23.443  1.00 44.07           N  
ATOM    867  CA  PRO A 256      -6.230  27.617  24.739  1.00 44.76           C  
ATOM    868  C   PRO A 256      -7.345  26.986  25.579  1.00 50.88           C  
ATOM    869  O   PRO A 256      -7.690  27.502  26.648  1.00 51.02           O  
ATOM    870  CB  PRO A 256      -5.576  28.832  25.406  1.00 46.53           C  
ATOM    871  CG  PRO A 256      -6.261  30.022  24.798  1.00 50.77           C  
ATOM    872  CD  PRO A 256      -6.950  29.595  23.523  1.00 46.12           C  
ATOM    873  N   ASN A 257      -7.901  25.853  25.100  1.00 48.29           N  
ATOM    874  CA  ASN A 257      -8.940  25.113  25.820  1.00 48.53           C  
ATOM    875  C   ASN A 257      -8.224  24.314  26.931  1.00 52.72           C  
ATOM    876  O   ASN A 257      -7.966  24.868  28.005  1.00 52.20           O  
ATOM    877  CB  ASN A 257      -9.735  24.211  24.858  1.00 49.27           C  
ATOM    878  N   ILE A 258      -7.858  23.047  26.637  1.00 49.07           N  
ATOM    879  CA  ILE A 258      -7.089  22.098  27.449  1.00 48.49           C  
ATOM    880  C   ILE A 258      -7.322  22.152  29.000  1.00 50.76           C  
ATOM    881  O   ILE A 258      -6.351  22.101  29.762  1.00 50.19           O  
ATOM    882  CB  ILE A 258      -5.581  22.243  27.106  1.00 51.52           C  
ATOM    883  N   CYS A 259      -8.594  22.176  29.458  1.00 46.21           N  
ATOM    884  CA  CYS A 259      -8.897  22.138  30.897  1.00 45.47           C  
ATOM    885  C   CYS A 259      -9.185  20.702  31.361  1.00 47.34           C  
ATOM    886  O   CYS A 259     -10.025  20.016  30.773  1.00 47.09           O  
ATOM    887  CB  CYS A 259     -10.022  23.095  31.277  1.00 45.92           C  
ATOM    888  SG  CYS A 259     -10.232  23.302  33.065  1.00 49.89           S  
ATOM    889  N   LEU A 260      -8.473  20.258  32.412  1.00 42.23           N  
ATOM    890  CA  LEU A 260      -8.528  18.899  32.968  1.00 41.17           C  
ATOM    891  C   LEU A 260      -9.679  18.585  33.928  1.00 42.55           C  
ATOM    892  O   LEU A 260      -9.947  17.407  34.162  1.00 42.09           O  
ATOM    893  CB  LEU A 260      -7.201  18.565  33.686  1.00 41.14           C  
ATOM    894  CG  LEU A 260      -5.962  18.161  32.881  1.00 45.73           C  
ATOM    895  CD1 LEU A 260      -6.262  17.086  31.842  1.00 45.83           C  
ATOM    896  CD2 LEU A 260      -5.221  19.365  32.347  1.00 48.69           C  
ATOM    897  N   ASP A 261     -10.304  19.612  34.525  1.00 37.37           N  
ATOM    898  CA  ASP A 261     -11.351  19.481  35.543  1.00 36.78           C  
ATOM    899  C   ASP A 261     -12.492  18.498  35.202  1.00 39.45           C  
ATOM    900  O   ASP A 261     -12.875  17.723  36.080  1.00 38.99           O  
ATOM    901  CB  ASP A 261     -11.911  20.856  35.930  1.00 38.65           C  
ATOM    902  CG  ASP A 261     -10.885  21.770  36.593  1.00 49.21           C  
ATOM    903  OD1 ASP A 261      -9.959  21.247  37.264  1.00 49.25           O  
ATOM    904  OD2 ASP A 261     -11.010  23.008  36.446  1.00 55.54           O  
ATOM    905  N   ARG A 262     -13.002  18.495  33.952  1.00 34.68           N  
ATOM    906  CA  ARG A 262     -14.075  17.578  33.548  1.00 33.66           C  
ATOM    907  C   ARG A 262     -13.577  16.134  33.436  1.00 34.82           C  
ATOM    908  O   ARG A 262     -14.249  15.227  33.930  1.00 34.63           O  
ATOM    909  CB  ARG A 262     -14.778  18.038  32.257  1.00 35.62           C  
ATOM    910  CG  ARG A 262     -15.749  19.204  32.463  1.00 51.06           C  
ATOM    911  CD  ARG A 262     -17.145  18.908  31.938  1.00 68.01           C  
ATOM    912  NE  ARG A 262     -17.943  18.135  32.896  1.00 83.57           N  
ATOM    913  CZ  ARG A 262     -19.203  17.754  32.700  1.00 99.81           C  
ATOM    914  NH1 ARG A 262     -19.832  18.068  31.574  1.00 87.59           N  
ATOM    915  NH2 ARG A 262     -19.844  17.056  33.628  1.00 86.64           N  
ATOM    916  N   LEU A 263     -12.396  15.926  32.819  1.00 29.18           N  
ATOM    917  CA  LEU A 263     -11.779  14.602  32.676  1.00 28.00           C  
ATOM    918  C   LEU A 263     -11.342  14.029  34.025  1.00 30.26           C  
ATOM    919  O   LEU A 263     -11.437  12.822  34.219  1.00 29.47           O  
ATOM    920  CB  LEU A 263     -10.596  14.630  31.698  1.00 27.86           C  
ATOM    921  CG  LEU A 263     -10.934  14.543  30.214  1.00 32.01           C  
ATOM    922  CD1 LEU A 263      -9.807  15.083  29.389  1.00 31.86           C  
ATOM    923  CD2 LEU A 263     -11.234  13.112  29.788  1.00 34.11           C  
ATOM    924  N   GLU A 264     -10.890  14.891  34.959  1.00 26.13           N  
ATOM    925  CA  GLU A 264     -10.503  14.483  36.309  1.00 25.81           C  
ATOM    926  C   GLU A 264     -11.741  13.990  37.070  1.00 30.30           C  
ATOM    927  O   GLU A 264     -11.662  12.971  37.744  1.00 29.33           O  
ATOM    928  CB  GLU A 264      -9.813  15.628  37.064  1.00 26.93           C  
ATOM    929  CG  GLU A 264      -9.134  15.173  38.346  1.00 35.09           C  
ATOM    930  CD  GLU A 264      -8.308  16.219  39.064  1.00 55.83           C  
ATOM    931  OE1 GLU A 264      -8.856  17.300  39.384  1.00 47.72           O  
ATOM    932  OE2 GLU A 264      -7.112  15.951  39.319  1.00 52.84           O  
ATOM    933  N   ASN A 265     -12.885  14.688  36.918  1.00 28.17           N  
ATOM    934  CA  ASN A 265     -14.161  14.332  37.537  1.00 28.51           C  
ATOM    935  C   ASN A 265     -14.694  13.009  37.003  1.00 33.88           C  
ATOM    936  O   ASN A 265     -15.200  12.209  37.790  1.00 34.34           O  
ATOM    937  CB  ASN A 265     -15.194  15.444  37.344  1.00 29.80           C  
ATOM    938  CG  ASN A 265     -14.968  16.673  38.203  1.00 55.56           C  
ATOM    939  OD1 ASN A 265     -14.255  16.654  39.221  1.00 50.12           O  
ATOM    940  ND2 ASN A 265     -15.582  17.781  37.807  1.00 47.30           N  
ATOM    941  N   TRP A 266     -14.551  12.765  35.683  1.00 30.27           N  
ATOM    942  CA  TRP A 266     -14.995  11.531  35.035  1.00 30.22           C  
ATOM    943  C   TRP A 266     -14.100  10.338  35.386  1.00 32.10           C  
ATOM    944  O   TRP A 266     -14.617   9.252  35.666  1.00 31.13           O  
ATOM    945  CB  TRP A 266     -15.072  11.709  33.511  1.00 29.69           C  
ATOM    946  CG  TRP A 266     -16.052  12.742  33.028  1.00 31.44           C  
ATOM    947  CD1 TRP A 266     -17.207  13.138  33.643  1.00 34.58           C  
ATOM    948  CD2 TRP A 266     -15.983  13.472  31.794  1.00 31.49           C  
ATOM    949  NE1 TRP A 266     -17.835  14.108  32.893  1.00 34.28           N  
ATOM    950  CE2 TRP A 266     -17.111  14.324  31.746  1.00 35.81           C  
ATOM    951  CE3 TRP A 266     -15.059  13.512  30.735  1.00 32.84           C  
ATOM    952  CZ2 TRP A 266     -17.350  15.190  30.670  1.00 35.20           C  
ATOM    953  CZ3 TRP A 266     -15.295  14.372  29.672  1.00 34.48           C  
ATOM    954  CH2 TRP A 266     -16.425  15.201  29.647  1.00 35.19           C  
ATOM    955  N   ILE A 267     -12.764  10.537  35.357  1.00 27.70           N  
ATOM    956  CA  ILE A 267     -11.766   9.506  35.665  1.00 26.91           C  
ATOM    957  C   ILE A 267     -11.870   9.092  37.142  1.00 29.76           C  
ATOM    958  O   ILE A 267     -11.910   7.891  37.413  1.00 29.08           O  
ATOM    959  CB  ILE A 267     -10.331   9.924  35.206  1.00 29.80           C  
ATOM    960  CG1 ILE A 267     -10.199   9.799  33.667  1.00 29.77           C  
ATOM    961  CG2 ILE A 267      -9.234   9.115  35.900  1.00 30.25           C  
ATOM    962  CD1 ILE A 267      -9.137  10.684  33.010  1.00 34.13           C  
ATOM    963  N   THR A 268     -11.986  10.074  38.076  1.00 26.19           N  
ATOM    964  CA  THR A 268     -12.140   9.826  39.522  1.00 26.07           C  
ATOM    965  C   THR A 268     -13.390   8.987  39.790  1.00 30.37           C  
ATOM    966  O   THR A 268     -13.306   7.992  40.508  1.00 30.20           O  
ATOM    967  CB  THR A 268     -12.129  11.142  40.324  1.00 33.08           C  
ATOM    968  OG1 THR A 268     -10.911  11.832  40.052  1.00 33.27           O  
ATOM    969  CG2 THR A 268     -12.256  10.925  41.830  1.00 31.27           C  
ATOM    970  N   SER A 269     -14.531   9.374  39.180  1.00 26.96           N  
ATOM    971  CA  SER A 269     -15.816   8.680  39.291  1.00 26.60           C  
ATOM    972  C   SER A 269     -15.682   7.211  38.865  1.00 30.17           C  
ATOM    973  O   SER A 269     -16.128   6.325  39.598  1.00 30.36           O  
ATOM    974  CB  SER A 269     -16.880   9.388  38.456  1.00 29.65           C  
ATOM    975  OG  SER A 269     -18.180   8.898  38.738  1.00 38.32           O  
ATOM    976  N   LEU A 270     -15.024   6.958  37.715  1.00 25.65           N  
ATOM    977  CA  LEU A 270     -14.789   5.609  37.196  1.00 25.11           C  
ATOM    978  C   LEU A 270     -13.820   4.839  38.100  1.00 29.91           C  
ATOM    979  O   LEU A 270     -14.011   3.643  38.297  1.00 29.51           O  
ATOM    980  CB  LEU A 270     -14.270   5.666  35.739  1.00 24.74           C  
ATOM    981  CG  LEU A 270     -14.191   4.347  34.941  1.00 28.36           C  
ATOM    982  CD1 LEU A 270     -15.561   3.673  34.799  1.00 28.37           C  
ATOM    983  CD2 LEU A 270     -13.599   4.582  33.575  1.00 28.47           C  
ATOM    984  N   ALA A 271     -12.806   5.533  38.670  1.00 26.84           N  
ATOM    985  CA  ALA A 271     -11.802   4.945  39.562  1.00 26.43           C  
ATOM    986  C   ALA A 271     -12.401   4.502  40.892  1.00 29.92           C  
ATOM    987  O   ALA A 271     -12.021   3.446  41.403  1.00 29.52           O  
ATOM    988  CB  ALA A 271     -10.664   5.926  39.795  1.00 27.15           C  
ATOM    989  N   GLU A 272     -13.339   5.304  41.443  1.00 26.06           N  
ATOM    990  CA  GLU A 272     -14.029   5.027  42.707  1.00 25.50           C  
ATOM    991  C   GLU A 272     -14.999   3.862  42.550  1.00 28.60           C  
ATOM    992  O   GLU A 272     -15.095   3.030  43.453  1.00 28.40           O  
ATOM    993  CB  GLU A 272     -14.767   6.269  43.219  1.00 26.87           C  
ATOM    994  CG  GLU A 272     -13.866   7.345  43.800  1.00 38.09           C  
ATOM    995  CD  GLU A 272     -14.541   8.634  44.236  1.00 61.14           C  
ATOM    996  OE1 GLU A 272     -15.725   8.850  43.887  1.00 51.66           O  
ATOM    997  OE2 GLU A 272     -13.873   9.437  44.927  1.00 58.82           O  
ATOM    998  N   SER A 273     -15.706   3.798  41.397  1.00 24.40           N  
ATOM    999  CA  SER A 273     -16.650   2.730  41.053  1.00 23.69           C  
ATOM   1000  C   SER A 273     -15.915   1.397  40.885  1.00 27.58           C  
ATOM   1001  O   SER A 273     -16.397   0.369  41.365  1.00 27.32           O  
ATOM   1002  CB  SER A 273     -17.411   3.076  39.777  1.00 26.30           C  
ATOM   1003  OG  SER A 273     -18.251   4.204  39.965  1.00 34.05           O  
ATOM   1004  N   GLN A 274     -14.731   1.426  40.236  1.00 23.95           N  
ATOM   1005  CA  GLN A 274     -13.878   0.255  40.011  1.00 23.67           C  
ATOM   1006  C   GLN A 274     -13.285  -0.273  41.320  1.00 29.89           C  
ATOM   1007  O   GLN A 274     -13.110  -1.485  41.456  1.00 29.92           O  
ATOM   1008  CB  GLN A 274     -12.770   0.570  39.002  1.00 24.40           C  
ATOM   1009  CG  GLN A 274     -13.255   0.586  37.555  1.00 29.63           C  
ATOM   1010  CD  GLN A 274     -12.205   1.024  36.567  1.00 41.73           C  
ATOM   1011  OE1 GLN A 274     -11.056   1.312  36.910  1.00 39.17           O  
ATOM   1012  NE2 GLN A 274     -12.583   1.083  35.304  1.00 29.44           N  
ATOM   1013  N   LEU A 275     -12.997   0.632  42.285  1.00 27.34           N  
ATOM   1014  CA  LEU A 275     -12.456   0.275  43.597  1.00 27.78           C  
ATOM   1015  C   LEU A 275     -13.485  -0.488  44.438  1.00 31.26           C  
ATOM   1016  O   LEU A 275     -13.121  -1.454  45.106  1.00 31.59           O  
ATOM   1017  CB  LEU A 275     -11.934   1.516  44.342  1.00 28.34           C  
ATOM   1018  CG  LEU A 275     -11.234   1.268  45.689  1.00 33.66           C  
ATOM   1019  CD1 LEU A 275      -9.917   0.501  45.509  1.00 33.76           C  
ATOM   1020  CD2 LEU A 275     -11.036   2.574  46.457  1.00 36.35           C  
ATOM   1021  N   GLN A 276     -14.765  -0.078  44.376  1.00 26.83           N  
ATOM   1022  CA  GLN A 276     -15.867  -0.751  45.070  1.00 26.13           C  
ATOM   1023  C   GLN A 276     -16.110  -2.145  44.457  1.00 29.12           C  
ATOM   1024  O   GLN A 276     -16.433  -3.083  45.186  1.00 28.49           O  
ATOM   1025  CB  GLN A 276     -17.149   0.090  44.997  1.00 27.34           C  
ATOM   1026  CG  GLN A 276     -17.100   1.388  45.801  1.00 46.10           C  
ATOM   1027  CD  GLN A 276     -18.295   2.287  45.565  1.00 65.76           C  
ATOM   1028  OE1 GLN A 276     -18.189   3.350  44.938  1.00 59.47           O  
ATOM   1029  NE2 GLN A 276     -19.458   1.894  46.076  1.00 58.60           N  
ATOM   1030  N   THR A 277     -15.931  -2.268  43.119  1.00 25.05           N  
ATOM   1031  CA  THR A 277     -16.092  -3.499  42.335  1.00 24.73           C  
ATOM   1032  C   THR A 277     -14.978  -4.491  42.690  1.00 28.82           C  
ATOM   1033  O   THR A 277     -15.254  -5.682  42.853  1.00 28.65           O  
ATOM   1034  CB  THR A 277     -16.141  -3.166  40.824  1.00 30.58           C  
ATOM   1035  OG1 THR A 277     -17.094  -2.123  40.597  1.00 29.23           O  
ATOM   1036  CG2 THR A 277     -16.475  -4.379  39.953  1.00 25.72           C  
ATOM   1037  N   ARG A 278     -13.727  -3.989  42.825  1.00 24.80           N  
ATOM   1038  CA  ARG A 278     -12.542  -4.760  43.211  1.00 24.26           C  
ATOM   1039  C   ARG A 278     -12.738  -5.305  44.637  1.00 27.13           C  
ATOM   1040  O   ARG A 278     -12.371  -6.449  44.906  1.00 27.26           O  
ATOM   1041  CB  ARG A 278     -11.277  -3.877  43.082  1.00 26.63           C  
ATOM   1042  CG  ARG A 278     -10.003  -4.383  43.770  1.00 42.51           C  
ATOM   1043  CD  ARG A 278      -9.124  -5.281  42.916  1.00 52.87           C  
ATOM   1044  NE  ARG A 278      -7.764  -5.341  43.461  1.00 63.57           N  
ATOM   1045  CZ  ARG A 278      -7.040  -6.451  43.586  1.00 78.22           C  
ATOM   1046  NH1 ARG A 278      -7.533  -7.622  43.199  1.00 65.31           N  
ATOM   1047  NH2 ARG A 278      -5.817  -6.397  44.095  1.00 65.88           N  
ATOM   1048  N   GLN A 279     -13.368  -4.502  45.520  1.00 22.40           N  
ATOM   1049  CA  GLN A 279     -13.691  -4.863  46.900  1.00 21.62           C  
ATOM   1050  C   GLN A 279     -14.816  -5.906  46.965  1.00 25.41           C  
ATOM   1051  O   GLN A 279     -14.820  -6.751  47.866  1.00 25.48           O  
ATOM   1052  CB  GLN A 279     -14.039  -3.615  47.721  1.00 22.78           C  
ATOM   1053  CG  GLN A 279     -12.795  -2.826  48.139  1.00 40.69           C  
ATOM   1054  CD  GLN A 279     -13.062  -1.418  48.626  1.00 63.74           C  
ATOM   1055  OE1 GLN A 279     -14.168  -0.870  48.516  1.00 61.71           O  
ATOM   1056  NE2 GLN A 279     -12.033  -0.791  49.171  1.00 55.31           N  
ATOM   1057  N   GLN A 280     -15.754  -5.861  45.996  1.00 20.96           N  
ATOM   1058  CA  GLN A 280     -16.860  -6.817  45.899  1.00 20.31           C  
ATOM   1059  C   GLN A 280     -16.347  -8.178  45.435  1.00 23.62           C  
ATOM   1060  O   GLN A 280     -16.836  -9.205  45.903  1.00 22.59           O  
ATOM   1061  CB  GLN A 280     -17.954  -6.295  44.959  1.00 21.47           C  
ATOM   1062  CG  GLN A 280     -18.895  -5.302  45.629  1.00 29.89           C  
ATOM   1063  CD  GLN A 280     -19.681  -4.463  44.650  1.00 45.76           C  
ATOM   1064  OE1 GLN A 280     -19.897  -4.825  43.488  1.00 42.88           O  
ATOM   1065  NE2 GLN A 280     -20.136  -3.315  45.106  1.00 35.68           N  
ATOM   1066  N   ILE A 281     -15.345  -8.180  44.532  1.00 20.81           N  
ATOM   1067  CA  ILE A 281     -14.711  -9.398  44.023  1.00 21.05           C  
ATOM   1068  C   ILE A 281     -13.835 -10.023  45.137  1.00 25.84           C  
ATOM   1069  O   ILE A 281     -13.763 -11.252  45.237  1.00 25.81           O  
ATOM   1070  CB  ILE A 281     -13.996  -9.147  42.662  1.00 24.09           C  
ATOM   1071  CG1 ILE A 281     -15.047  -8.780  41.579  1.00 24.53           C  
ATOM   1072  CG2 ILE A 281     -13.177 -10.365  42.212  1.00 24.55           C  
ATOM   1073  CD1 ILE A 281     -14.561  -7.948  40.401  1.00 30.89           C  
ATOM   1074  N   LYS A 282     -13.250  -9.174  46.016  1.00 22.73           N  
ATOM   1075  CA  LYS A 282     -12.468  -9.597  47.187  1.00 22.71           C  
ATOM   1076  C   LYS A 282     -13.403 -10.263  48.209  1.00 27.05           C  
ATOM   1077  O   LYS A 282     -13.030 -11.278  48.802  1.00 27.26           O  
ATOM   1078  CB  LYS A 282     -11.754  -8.400  47.838  1.00 25.14           C  
ATOM   1079  CG  LYS A 282     -10.446  -8.009  47.166  1.00 38.88           C  
ATOM   1080  CD  LYS A 282      -9.829  -6.799  47.843  1.00 50.53           C  
ATOM   1081  CE  LYS A 282      -8.537  -6.370  47.190  1.00 65.06           C  
ATOM   1082  NZ  LYS A 282      -7.951  -5.177  47.859  1.00 73.55           N  
ATOM   1083  N   LYS A 283     -14.625  -9.699  48.390  1.00 22.89           N  
ATOM   1084  CA  LYS A 283     -15.651 -10.223  49.296  1.00 22.21           C  
ATOM   1085  C   LYS A 283     -16.132 -11.607  48.853  1.00 26.55           C  
ATOM   1086  O   LYS A 283     -16.292 -12.487  49.702  1.00 26.59           O  
ATOM   1087  CB  LYS A 283     -16.820  -9.229  49.463  1.00 23.84           C  
ATOM   1088  CG  LYS A 283     -17.915  -9.652  50.464  1.00 33.08           C  
ATOM   1089  CD  LYS A 283     -17.454  -9.799  51.919  1.00 39.63           C  
ATOM   1090  CE  LYS A 283     -17.459  -8.495  52.670  1.00 48.96           C  
ATOM   1091  NZ  LYS A 283     -16.814  -8.636  53.995  1.00 57.99           N  
ATOM   1092  N   LEU A 284     -16.309 -11.816  47.532  1.00 23.29           N  
ATOM   1093  CA  LEU A 284     -16.706 -13.114  46.970  1.00 23.39           C  
ATOM   1094  C   LEU A 284     -15.664 -14.198  47.288  1.00 28.59           C  
ATOM   1095  O   LEU A 284     -16.050 -15.330  47.570  1.00 27.48           O  
ATOM   1096  CB  LEU A 284     -16.937 -13.036  45.451  1.00 23.35           C  
ATOM   1097  CG  LEU A 284     -18.148 -12.235  44.947  1.00 27.88           C  
ATOM   1098  CD1 LEU A 284     -18.174 -12.219  43.439  1.00 27.82           C  
ATOM   1099  CD2 LEU A 284     -19.465 -12.799  45.461  1.00 29.45           C  
ATOM   1100  N   GLU A 285     -14.351 -13.836  47.276  1.00 26.96           N  
ATOM   1101  CA  GLU A 285     -13.236 -14.738  47.605  1.00 27.25           C  
ATOM   1102  C   GLU A 285     -13.328 -15.138  49.076  1.00 30.75           C  
ATOM   1103  O   GLU A 285     -13.290 -16.330  49.390  1.00 29.67           O  
ATOM   1104  CB  GLU A 285     -11.880 -14.068  47.315  1.00 28.91           C  
ATOM   1105  CG  GLU A 285     -10.744 -15.056  47.084  1.00 41.21           C  
ATOM   1106  CD  GLU A 285      -9.355 -14.477  46.877  1.00 65.63           C  
ATOM   1107  OE1 GLU A 285      -9.133 -13.290  47.215  1.00 64.50           O  
ATOM   1108  OE2 GLU A 285      -8.478 -15.224  46.385  1.00 60.24           O  
ATOM   1109  N   GLU A 286     -13.498 -14.132  49.962  1.00 28.05           N  
ATOM   1110  CA  GLU A 286     -13.657 -14.281  51.410  1.00 28.18           C  
ATOM   1111  C   GLU A 286     -14.857 -15.202  51.737  1.00 31.36           C  
ATOM   1112  O   GLU A 286     -14.702 -16.136  52.526  1.00 30.61           O  
ATOM   1113  CB  GLU A 286     -13.830 -12.892  52.058  1.00 29.80           C  
ATOM   1114  CG  GLU A 286     -13.946 -12.899  53.579  1.00 41.81           C  
ATOM   1115  CD  GLU A 286     -14.587 -11.681  54.222  1.00 62.25           C  
ATOM   1116  OE1 GLU A 286     -15.097 -11.820  55.356  1.00 58.47           O  
ATOM   1117  OE2 GLU A 286     -14.581 -10.591  53.603  1.00 57.43           O  
ATOM   1118  N   LEU A 287     -16.025 -14.952  51.100  1.00 27.48           N  
ATOM   1119  CA  LEU A 287     -17.266 -15.718  51.285  1.00 27.21           C  
ATOM   1120  C   LEU A 287     -17.146 -17.189  50.851  1.00 31.53           C  
ATOM   1121  O   LEU A 287     -17.635 -18.082  51.553  1.00 31.11           O  
ATOM   1122  CB  LEU A 287     -18.443 -15.033  50.558  1.00 27.07           C  
ATOM   1123  CG  LEU A 287     -18.977 -13.727  51.171  1.00 31.55           C  
ATOM   1124  CD1 LEU A 287     -19.828 -12.970  50.175  1.00 31.61           C  
ATOM   1125  CD2 LEU A 287     -19.749 -13.975  52.467  1.00 33.06           C  
ATOM   1126  N   GLN A 288     -16.485 -17.428  49.702  1.00 28.04           N  
ATOM   1127  CA  GLN A 288     -16.251 -18.749  49.114  1.00 27.65           C  
ATOM   1128  C   GLN A 288     -15.388 -19.623  50.023  1.00 32.62           C  
ATOM   1129  O   GLN A 288     -15.683 -20.807  50.174  1.00 32.76           O  
ATOM   1130  CB  GLN A 288     -15.610 -18.597  47.725  1.00 28.55           C  
ATOM   1131  CG  GLN A 288     -15.415 -19.889  46.943  1.00 33.06           C  
ATOM   1132  CD  GLN A 288     -14.112 -20.588  47.257  1.00 50.62           C  
ATOM   1133  OE1 GLN A 288     -14.086 -21.788  47.543  1.00 44.99           O  
ATOM   1134  NE2 GLN A 288     -13.001 -19.859  47.221  1.00 44.67           N  
ATOM   1135  N   GLN A 289     -14.314 -19.047  50.600  1.00 29.38           N  
ATOM   1136  CA  GLN A 289     -13.387 -19.735  51.505  1.00 28.97           C  
ATOM   1137  C   GLN A 289     -14.132 -20.396  52.669  1.00 31.04           C  
ATOM   1138  O   GLN A 289     -13.872 -21.560  52.981  1.00 30.91           O  
ATOM   1139  CB  GLN A 289     -12.324 -18.756  52.036  1.00 30.45           C  
ATOM   1140  CG  GLN A 289     -11.196 -18.461  51.045  1.00 44.75           C  
ATOM   1141  CD  GLN A 289     -10.369 -17.243  51.412  1.00 63.61           C  
ATOM   1142  OE1 GLN A 289     -10.432 -16.705  52.531  1.00 59.13           O  
ATOM   1143  NE2 GLN A 289      -9.569 -16.777  50.463  1.00 54.20           N  
ATOM   1144  N   LYS A 290     -15.087 -19.660  53.268  1.00 25.72           N  
ATOM   1145  CA  LYS A 290     -15.921 -20.096  54.386  1.00 24.77           C  
ATOM   1146  C   LYS A 290     -16.978 -21.121  53.946  1.00 29.58           C  
ATOM   1147  O   LYS A 290     -17.119 -22.166  54.585  1.00 29.35           O  
ATOM   1148  CB  LYS A 290     -16.592 -18.882  55.053  1.00 25.81           C  
ATOM   1149  CG  LYS A 290     -15.620 -17.958  55.779  1.00 25.07           C  
ATOM   1150  CD  LYS A 290     -15.988 -16.491  55.619  1.00 29.58           C  
ATOM   1151  CE  LYS A 290     -16.910 -15.969  56.694  1.00 32.98           C  
ATOM   1152  NZ  LYS A 290     -16.864 -14.486  56.775  1.00 38.37           N  
ATOM   1153  N   VAL A 291     -17.741 -20.806  52.876  1.00 26.16           N  
ATOM   1154  CA  VAL A 291     -18.805 -21.669  52.353  1.00 25.73           C  
ATOM   1155  C   VAL A 291     -18.655 -21.854  50.841  1.00 30.45           C  
ATOM   1156  O   VAL A 291     -18.702 -20.881  50.087  1.00 30.40           O  
ATOM   1157  CB  VAL A 291     -20.230 -21.166  52.751  1.00 28.93           C  
ATOM   1158  CG1 VAL A 291     -21.329 -21.892  51.976  1.00 28.58           C  
ATOM   1159  CG2 VAL A 291     -20.469 -21.291  54.253  1.00 28.55           C  
ATOM   1160  N   SER A 292     -18.475 -23.105  50.411  1.00 27.10           N  
ATOM   1161  CA  SER A 292     -18.379 -23.486  49.004  1.00 27.17           C  
ATOM   1162  C   SER A 292     -19.027 -24.865  48.789  1.00 32.50           C  
ATOM   1163  O   SER A 292     -19.418 -25.519  49.758  1.00 32.07           O  
ATOM   1164  CB  SER A 292     -16.935 -23.436  48.511  1.00 30.47           C  
ATOM   1165  OG  SER A 292     -16.877 -23.614  47.104  1.00 39.17           O  
ATOM   1166  N   TYR A 293     -19.180 -25.280  47.520  1.00 30.11           N  
ATOM   1167  CA  TYR A 293     -19.833 -26.530  47.112  1.00 30.35           C  
ATOM   1168  C   TYR A 293     -19.481 -26.821  45.651  1.00 36.20           C  
ATOM   1169  O   TYR A 293     -19.027 -25.912  44.952  1.00 36.08           O  
ATOM   1170  CB  TYR A 293     -21.374 -26.402  47.272  1.00 31.36           C  
ATOM   1171  CG  TYR A 293     -21.936 -25.091  46.758  1.00 32.68           C  
ATOM   1172  CD1 TYR A 293     -22.288 -24.938  45.422  1.00 34.71           C  
ATOM   1173  CD2 TYR A 293     -22.106 -24.000  47.606  1.00 33.37           C  
ATOM   1174  CE1 TYR A 293     -22.782 -23.730  44.938  1.00 35.37           C  
ATOM   1175  CE2 TYR A 293     -22.581 -22.780  47.130  1.00 34.19           C  
ATOM   1176  CZ  TYR A 293     -22.927 -22.653  45.794  1.00 41.26           C  
ATOM   1177  OH  TYR A 293     -23.398 -21.460  45.308  1.00 41.45           O  
ATOM   1178  N   LYS A 294     -19.707 -28.072  45.182  1.00 33.80           N  
ATOM   1179  CA  LYS A 294     -19.449 -28.475  43.794  1.00 34.19           C  
ATOM   1180  C   LYS A 294     -20.329 -27.642  42.849  1.00 39.53           C  
ATOM   1181  O   LYS A 294     -21.549 -27.594  43.027  1.00 40.17           O  
ATOM   1182  CB  LYS A 294     -19.701 -29.984  43.604  1.00 36.87           C  
ATOM   1183  CG  LYS A 294     -19.179 -30.549  42.284  1.00 53.84           C  
ATOM   1184  CD  LYS A 294     -20.299 -31.147  41.443  1.00 66.49           C  
ATOM   1185  CE  LYS A 294     -19.826 -31.541  40.063  1.00 78.89           C  
ATOM   1186  NZ  LYS A 294     -20.917 -32.151  39.259  1.00 86.61           N  
ATOM   1187  N   GLY A 295     -19.685 -26.949  41.910  1.00 35.51           N  
ATOM   1188  CA  GLY A 295     -20.346 -26.088  40.933  1.00 34.89           C  
ATOM   1189  C   GLY A 295     -20.660 -24.689  41.428  1.00 37.68           C  
ATOM   1190  O   GLY A 295     -21.616 -24.068  40.953  1.00 37.79           O  
ATOM   1191  N   ASP A 296     -19.847 -24.179  42.377  1.00 32.59           N  
ATOM   1192  CA  ASP A 296     -19.974 -22.841  42.965  1.00 31.35           C  
ATOM   1193  C   ASP A 296     -19.631 -21.767  41.923  1.00 33.13           C  
ATOM   1194  O   ASP A 296     -18.523 -21.789  41.382  1.00 32.31           O  
ATOM   1195  CB  ASP A 296     -19.062 -22.720  44.208  1.00 32.88           C  
ATOM   1196  CG  ASP A 296     -19.126 -21.450  45.049  1.00 37.40           C  
ATOM   1197  OD1 ASP A 296     -19.927 -20.556  44.726  1.00 37.24           O  
ATOM   1198  OD2 ASP A 296     -18.380 -21.361  46.041  1.00 41.55           O  
ATOM   1199  N   PRO A 297     -20.562 -20.817  41.639  1.00 29.00           N  
ATOM   1200  CA  PRO A 297     -20.267 -19.762  40.647  1.00 28.52           C  
ATOM   1201  C   PRO A 297     -19.075 -18.859  40.977  1.00 31.75           C  
ATOM   1202  O   PRO A 297     -18.500 -18.278  40.056  1.00 31.53           O  
ATOM   1203  CB  PRO A 297     -21.575 -18.974  40.562  1.00 30.31           C  
ATOM   1204  CG  PRO A 297     -22.277 -19.265  41.836  1.00 34.69           C  
ATOM   1205  CD  PRO A 297     -21.932 -20.671  42.176  1.00 30.29           C  
ATOM   1206  N   ILE A 298     -18.686 -18.754  42.271  1.00 27.33           N  
ATOM   1207  CA  ILE A 298     -17.525 -17.957  42.681  1.00 26.31           C  
ATOM   1208  C   ILE A 298     -16.227 -18.645  42.242  1.00 31.17           C  
ATOM   1209  O   ILE A 298     -15.382 -17.987  41.646  1.00 31.62           O  
ATOM   1210  CB  ILE A 298     -17.517 -17.561  44.189  1.00 28.55           C  
ATOM   1211  CG1 ILE A 298     -18.740 -16.690  44.559  1.00 28.19           C  
ATOM   1212  CG2 ILE A 298     -16.210 -16.835  44.557  1.00 29.00           C  
ATOM   1213  CD1 ILE A 298     -18.986 -16.533  46.084  1.00 31.28           C  
ATOM   1214  N   VAL A 299     -16.077 -19.957  42.500  1.00 28.01           N  
ATOM   1215  CA  VAL A 299     -14.853 -20.687  42.145  1.00 28.33           C  
ATOM   1216  C   VAL A 299     -14.641 -20.739  40.609  1.00 33.58           C  
ATOM   1217  O   VAL A 299     -13.488 -20.754  40.169  1.00 33.45           O  
ATOM   1218  CB  VAL A 299     -14.691 -22.089  42.826  1.00 32.04           C  
ATOM   1219  CG1 VAL A 299     -15.416 -22.162  44.162  1.00 31.64           C  
ATOM   1220  CG2 VAL A 299     -15.113 -23.242  41.922  1.00 31.95           C  
ATOM   1221  N   GLN A 300     -15.727 -20.716  39.808  1.00 30.86           N  
ATOM   1222  CA  GLN A 300     -15.583 -20.771  38.353  1.00 31.27           C  
ATOM   1223  C   GLN A 300     -15.459 -19.404  37.668  1.00 35.15           C  
ATOM   1224  O   GLN A 300     -14.765 -19.323  36.651  1.00 35.04           O  
ATOM   1225  CB  GLN A 300     -16.687 -21.613  37.677  1.00 32.78           C  
ATOM   1226  CG  GLN A 300     -18.125 -21.168  37.924  1.00 48.88           C  
ATOM   1227  CD  GLN A 300     -19.123 -21.780  36.960  1.00 70.54           C  
ATOM   1228  OE1 GLN A 300     -18.800 -22.161  35.823  1.00 64.75           O  
ATOM   1229  NE2 GLN A 300     -20.375 -21.867  37.389  1.00 64.62           N  
ATOM   1230  N   HIS A 301     -16.111 -18.348  38.201  1.00 31.20           N  
ATOM   1231  CA  HIS A 301     -16.104 -17.036  37.551  1.00 31.06           C  
ATOM   1232  C   HIS A 301     -15.291 -15.919  38.237  1.00 34.45           C  
ATOM   1233  O   HIS A 301     -14.968 -14.942  37.556  1.00 34.07           O  
ATOM   1234  CB  HIS A 301     -17.535 -16.543  37.316  1.00 32.09           C  
ATOM   1235  CG  HIS A 301     -18.356 -17.425  36.426  1.00 35.72           C  
ATOM   1236  ND1 HIS A 301     -18.055 -17.582  35.082  1.00 37.55           N  
ATOM   1237  CD2 HIS A 301     -19.466 -18.147  36.713  1.00 37.59           C  
ATOM   1238  CE1 HIS A 301     -18.975 -18.402  34.603  1.00 37.06           C  
ATOM   1239  NE2 HIS A 301     -19.846 -18.769  35.548  1.00 37.41           N  
ATOM   1240  N   ARG A 302     -14.974 -16.027  39.549  1.00 30.51           N  
ATOM   1241  CA  ARG A 302     -14.193 -14.991  40.246  1.00 30.08           C  
ATOM   1242  C   ARG A 302     -12.799 -14.758  39.607  1.00 34.66           C  
ATOM   1243  O   ARG A 302     -12.465 -13.586  39.416  1.00 34.04           O  
ATOM   1244  CB  ARG A 302     -14.096 -15.245  41.761  1.00 28.93           C  
ATOM   1245  CG  ARG A 302     -13.475 -14.095  42.548  1.00 37.08           C  
ATOM   1246  CD  ARG A 302     -12.737 -14.545  43.795  1.00 46.04           C  
ATOM   1247  NE  ARG A 302     -11.753 -15.601  43.532  1.00 56.96           N  
ATOM   1248  CZ  ARG A 302     -10.501 -15.393  43.135  1.00 69.06           C  
ATOM   1249  NH1 ARG A 302     -10.051 -14.158  42.948  1.00 54.09           N  
ATOM   1250  NH2 ARG A 302      -9.688 -16.420  42.919  1.00 53.36           N  
ATOM   1251  N   PRO A 303     -11.996 -15.798  39.215  1.00 32.14           N  
ATOM   1252  CA  PRO A 303     -10.689 -15.515  38.587  1.00 32.55           C  
ATOM   1253  C   PRO A 303     -10.752 -14.597  37.367  1.00 38.74           C  
ATOM   1254  O   PRO A 303      -9.881 -13.737  37.217  1.00 38.73           O  
ATOM   1255  CB  PRO A 303     -10.170 -16.906  38.215  1.00 34.03           C  
ATOM   1256  CG  PRO A 303     -10.810 -17.809  39.193  1.00 38.17           C  
ATOM   1257  CD  PRO A 303     -12.192 -17.258  39.355  1.00 33.56           C  
ATOM   1258  N   MET A 304     -11.798 -14.750  36.521  1.00 36.42           N  
ATOM   1259  CA  MET A 304     -12.017 -13.919  35.335  1.00 36.80           C  
ATOM   1260  C   MET A 304     -12.459 -12.501  35.745  1.00 38.06           C  
ATOM   1261  O   MET A 304     -11.950 -11.527  35.185  1.00 38.02           O  
ATOM   1262  CB  MET A 304     -12.983 -14.613  34.342  1.00 40.13           C  
ATOM   1263  CG  MET A 304     -13.887 -13.680  33.542  1.00 45.34           C  
ATOM   1264  SD  MET A 304     -15.512 -13.477  34.325  1.00 51.21           S  
ATOM   1265  CE  MET A 304     -16.223 -12.304  33.257  1.00 47.92           C  
ATOM   1266  N   LEU A 305     -13.379 -12.393  36.737  1.00 31.99           N  
ATOM   1267  CA  LEU A 305     -13.873 -11.114  37.260  1.00 30.60           C  
ATOM   1268  C   LEU A 305     -12.729 -10.302  37.857  1.00 32.77           C  
ATOM   1269  O   LEU A 305     -12.666  -9.092  37.635  1.00 31.77           O  
ATOM   1270  CB  LEU A 305     -14.972 -11.321  38.322  1.00 30.59           C  
ATOM   1271  CG  LEU A 305     -16.335 -11.875  37.873  1.00 35.09           C  
ATOM   1272  CD1 LEU A 305     -17.133 -12.363  39.064  1.00 35.18           C  
ATOM   1273  CD2 LEU A 305     -17.161 -10.838  37.143  1.00 36.83           C  
ATOM   1274  N   GLU A 306     -11.811 -10.978  38.587  1.00 29.33           N  
ATOM   1275  CA  GLU A 306     -10.646 -10.355  39.214  1.00 29.07           C  
ATOM   1276  C   GLU A 306      -9.672  -9.829  38.158  1.00 31.50           C  
ATOM   1277  O   GLU A 306      -9.276  -8.669  38.233  1.00 30.51           O  
ATOM   1278  CB  GLU A 306      -9.949 -11.319  40.182  1.00 30.60           C  
ATOM   1279  CG  GLU A 306      -9.419 -10.620  41.422  1.00 42.97           C  
ATOM   1280  CD  GLU A 306      -8.179 -11.202  42.075  1.00 72.03           C  
ATOM   1281  OE1 GLU A 306      -7.872 -12.397  41.849  1.00 70.31           O  
ATOM   1282  OE2 GLU A 306      -7.516 -10.454  42.828  1.00 70.81           O  
ATOM   1283  N   GLU A 307      -9.339 -10.660  37.149  1.00 27.71           N  
ATOM   1284  CA  GLU A 307      -8.468 -10.298  36.025  1.00 27.45           C  
ATOM   1285  C   GLU A 307      -9.006  -9.083  35.259  1.00 30.06           C  
ATOM   1286  O   GLU A 307      -8.224  -8.221  34.862  1.00 30.03           O  
ATOM   1287  CB  GLU A 307      -8.319 -11.482  35.058  1.00 29.02           C  
ATOM   1288  CG  GLU A 307      -7.118 -12.367  35.339  1.00 42.88           C  
ATOM   1289  CD  GLU A 307      -7.115 -13.706  34.623  1.00 68.99           C  
ATOM   1290  OE1 GLU A 307      -6.798 -14.723  35.282  1.00 64.07           O  
ATOM   1291  OE2 GLU A 307      -7.425 -13.743  33.409  1.00 65.50           O  
ATOM   1292  N   ARG A 308     -10.338  -9.018  35.068  1.00 25.12           N  
ATOM   1293  CA  ARG A 308     -11.016  -7.951  34.340  1.00 24.24           C  
ATOM   1294  C   ARG A 308     -10.963  -6.600  35.056  1.00 28.00           C  
ATOM   1295  O   ARG A 308     -10.613  -5.609  34.412  1.00 28.22           O  
ATOM   1296  CB  ARG A 308     -12.459  -8.346  33.983  1.00 23.09           C  
ATOM   1297  CG  ARG A 308     -12.567  -9.361  32.845  1.00 27.59           C  
ATOM   1298  CD  ARG A 308     -13.622  -8.967  31.831  1.00 30.88           C  
ATOM   1299  NE  ARG A 308     -14.960  -9.433  32.190  1.00 35.03           N  
ATOM   1300  CZ  ARG A 308     -16.094  -8.911  31.728  1.00 49.21           C  
ATOM   1301  NH1 ARG A 308     -16.070  -7.872  30.905  1.00 35.61           N  
ATOM   1302  NH2 ARG A 308     -17.262  -9.409  32.108  1.00 39.20           N  
ATOM   1303  N   ILE A 309     -11.289  -6.553  36.371  1.00 23.63           N  
ATOM   1304  CA  ILE A 309     -11.280  -5.308  37.160  1.00 23.06           C  
ATOM   1305  C   ILE A 309      -9.843  -4.758  37.354  1.00 26.55           C  
ATOM   1306  O   ILE A 309      -9.648  -3.540  37.285  1.00 25.92           O  
ATOM   1307  CB  ILE A 309     -12.078  -5.425  38.507  1.00 25.95           C  
ATOM   1308  CG1 ILE A 309     -12.410  -4.038  39.124  1.00 25.99           C  
ATOM   1309  CG2 ILE A 309     -11.387  -6.334  39.537  1.00 26.27           C  
ATOM   1310  CD1 ILE A 309     -13.260  -3.113  38.283  1.00 27.46           C  
ATOM   1311  N   VAL A 310      -8.857  -5.657  37.583  1.00 23.02           N  
ATOM   1312  CA  VAL A 310      -7.436  -5.333  37.768  1.00 22.73           C  
ATOM   1313  C   VAL A 310      -6.886  -4.705  36.479  1.00 26.68           C  
ATOM   1314  O   VAL A 310      -6.241  -3.656  36.543  1.00 26.14           O  
ATOM   1315  CB  VAL A 310      -6.632  -6.573  38.256  1.00 26.55           C  
ATOM   1316  CG1 VAL A 310      -5.129  -6.396  38.065  1.00 26.41           C  
ATOM   1317  CG2 VAL A 310      -6.953  -6.896  39.715  1.00 26.14           C  
ATOM   1318  N   GLU A 311      -7.206  -5.309  35.315  1.00 23.60           N  
ATOM   1319  CA  GLU A 311      -6.818  -4.816  33.991  1.00 23.51           C  
ATOM   1320  C   GLU A 311      -7.406  -3.414  33.778  1.00 26.41           C  
ATOM   1321  O   GLU A 311      -6.665  -2.505  33.407  1.00 26.15           O  
ATOM   1322  CB  GLU A 311      -7.287  -5.793  32.893  1.00 25.19           C  
ATOM   1323  CG  GLU A 311      -6.718  -5.534  31.502  1.00 39.28           C  
ATOM   1324  CD  GLU A 311      -5.250  -5.849  31.271  1.00 66.87           C  
ATOM   1325  OE1 GLU A 311      -4.728  -6.806  31.890  1.00 60.95           O  
ATOM   1326  OE2 GLU A 311      -4.625  -5.143  30.447  1.00 65.59           O  
ATOM   1327  N   LEU A 312      -8.712  -3.233  34.080  1.00 22.32           N  
ATOM   1328  CA  LEU A 312      -9.421  -1.953  33.972  1.00 22.04           C  
ATOM   1329  C   LEU A 312      -8.761  -0.861  34.820  1.00 26.76           C  
ATOM   1330  O   LEU A 312      -8.399   0.188  34.279  1.00 26.67           O  
ATOM   1331  CB  LEU A 312     -10.901  -2.105  34.387  1.00 21.95           C  
ATOM   1332  CG  LEU A 312     -11.879  -2.678  33.353  1.00 26.08           C  
ATOM   1333  CD1 LEU A 312     -13.102  -3.254  34.036  1.00 25.52           C  
ATOM   1334  CD2 LEU A 312     -12.295  -1.621  32.335  1.00 28.36           C  
ATOM   1335  N   PHE A 313      -8.571  -1.128  36.134  1.00 23.74           N  
ATOM   1336  CA  PHE A 313      -7.987  -0.196  37.107  1.00 23.83           C  
ATOM   1337  C   PHE A 313      -6.536   0.201  36.804  1.00 27.13           C  
ATOM   1338  O   PHE A 313      -6.186   1.362  37.007  1.00 26.99           O  
ATOM   1339  CB  PHE A 313      -8.126  -0.733  38.542  1.00 25.89           C  
ATOM   1340  CG  PHE A 313      -7.854   0.295  39.613  1.00 27.77           C  
ATOM   1341  CD1 PHE A 313      -8.830   1.215  39.982  1.00 31.37           C  
ATOM   1342  CD2 PHE A 313      -6.626   0.337  40.264  1.00 30.13           C  
ATOM   1343  CE1 PHE A 313      -8.577   2.167  40.975  1.00 32.39           C  
ATOM   1344  CE2 PHE A 313      -6.375   1.287  41.256  1.00 33.03           C  
ATOM   1345  CZ  PHE A 313      -7.351   2.195  41.606  1.00 31.37           C  
ATOM   1346  N   ARG A 314      -5.698  -0.747  36.341  1.00 22.91           N  
ATOM   1347  CA  ARG A 314      -4.308  -0.466  35.972  1.00 22.33           C  
ATOM   1348  C   ARG A 314      -4.285   0.503  34.785  1.00 26.36           C  
ATOM   1349  O   ARG A 314      -3.676   1.569  34.885  1.00 26.51           O  
ATOM   1350  CB  ARG A 314      -3.560  -1.755  35.599  1.00 22.03           C  
ATOM   1351  CG  ARG A 314      -3.112  -2.593  36.778  1.00 31.65           C  
ATOM   1352  CD  ARG A 314      -2.457  -3.883  36.313  1.00 38.31           C  
ATOM   1353  NE  ARG A 314      -2.163  -4.763  37.444  1.00 45.02           N  
ATOM   1354  CZ  ARG A 314      -1.023  -4.752  38.128  1.00 60.44           C  
ATOM   1355  NH1 ARG A 314      -0.045  -3.920  37.788  1.00 51.75           N  
ATOM   1356  NH2 ARG A 314      -0.849  -5.577  39.152  1.00 43.48           N  
ATOM   1357  N   ASN A 315      -4.996   0.148  33.685  1.00 22.07           N  
ATOM   1358  CA  ASN A 315      -5.083   0.943  32.458  1.00 21.33           C  
ATOM   1359  C   ASN A 315      -5.652   2.344  32.685  1.00 23.56           C  
ATOM   1360  O   ASN A 315      -5.216   3.278  32.016  1.00 23.37           O  
ATOM   1361  CB  ASN A 315      -5.873   0.197  31.374  1.00 23.56           C  
ATOM   1362  CG  ASN A 315      -5.261  -1.110  30.917  1.00 44.37           C  
ATOM   1363  OD1 ASN A 315      -4.056  -1.359  31.062  1.00 40.28           O  
ATOM   1364  ND2 ASN A 315      -6.089  -1.976  30.342  1.00 33.45           N  
ATOM   1365  N   LEU A 316      -6.610   2.493  33.624  1.00 18.79           N  
ATOM   1366  CA  LEU A 316      -7.200   3.789  33.957  1.00 18.23           C  
ATOM   1367  C   LEU A 316      -6.180   4.646  34.704  1.00 24.17           C  
ATOM   1368  O   LEU A 316      -6.052   5.834  34.401  1.00 24.59           O  
ATOM   1369  CB  LEU A 316      -8.499   3.620  34.771  1.00 17.81           C  
ATOM   1370  CG  LEU A 316      -9.293   4.894  35.104  1.00 21.24           C  
ATOM   1371  CD1 LEU A 316      -9.912   5.520  33.858  1.00 21.01           C  
ATOM   1372  CD2 LEU A 316     -10.358   4.606  36.129  1.00 22.13           C  
ATOM   1373  N   MET A 317      -5.434   4.032  35.652  1.00 21.25           N  
ATOM   1374  CA  MET A 317      -4.376   4.685  36.421  1.00 21.26           C  
ATOM   1375  C   MET A 317      -3.251   5.148  35.498  1.00 23.83           C  
ATOM   1376  O   MET A 317      -2.758   6.261  35.659  1.00 23.42           O  
ATOM   1377  CB  MET A 317      -3.818   3.741  37.499  1.00 24.05           C  
ATOM   1378  CG  MET A 317      -4.619   3.736  38.789  1.00 28.30           C  
ATOM   1379  SD  MET A 317      -4.634   5.310  39.693  1.00 32.86           S  
ATOM   1380  CE  MET A 317      -2.982   5.401  40.201  1.00 29.56           C  
ATOM   1381  N   LYS A 318      -2.857   4.300  34.529  1.00 19.87           N  
ATOM   1382  CA  LYS A 318      -1.805   4.603  33.551  1.00 19.39           C  
ATOM   1383  C   LYS A 318      -2.209   5.756  32.623  1.00 24.18           C  
ATOM   1384  O   LYS A 318      -1.391   6.640  32.366  1.00 25.11           O  
ATOM   1385  CB  LYS A 318      -1.392   3.347  32.762  1.00 20.71           C  
ATOM   1386  CG  LYS A 318      -0.665   2.311  33.624  1.00 24.83           C  
ATOM   1387  CD  LYS A 318      -0.205   1.092  32.852  1.00 28.29           C  
ATOM   1388  CE  LYS A 318       0.215  -0.003  33.800  1.00 38.03           C  
ATOM   1389  NZ  LYS A 318       0.994  -1.069  33.117  1.00 47.47           N  
ATOM   1390  N   SER A 319      -3.478   5.777  32.179  1.00 19.63           N  
ATOM   1391  CA  SER A 319      -4.025   6.819  31.309  1.00 19.49           C  
ATOM   1392  C   SER A 319      -4.167   8.167  32.029  1.00 24.81           C  
ATOM   1393  O   SER A 319      -3.999   9.212  31.400  1.00 24.97           O  
ATOM   1394  CB  SER A 319      -5.376   6.388  30.744  1.00 22.39           C  
ATOM   1395  OG  SER A 319      -5.277   5.166  30.031  1.00 29.66           O  
ATOM   1396  N   ALA A 320      -4.473   8.141  33.345  1.00 21.37           N  
ATOM   1397  CA  ALA A 320      -4.651   9.334  34.179  1.00 20.49           C  
ATOM   1398  C   ALA A 320      -3.340  10.100  34.454  1.00 23.14           C  
ATOM   1399  O   ALA A 320      -3.392  11.265  34.857  1.00 23.16           O  
ATOM   1400  CB  ALA A 320      -5.337   8.962  35.482  1.00 21.10           C  
ATOM   1401  N   PHE A 321      -2.181   9.461  34.233  1.00 18.52           N  
ATOM   1402  CA  PHE A 321      -0.883  10.102  34.434  1.00 18.58           C  
ATOM   1403  C   PHE A 321      -0.514  10.888  33.167  1.00 22.61           C  
ATOM   1404  O   PHE A 321      -0.063  10.297  32.179  1.00 22.71           O  
ATOM   1405  CB  PHE A 321       0.186   9.054  34.816  1.00 20.36           C  
ATOM   1406  CG  PHE A 321       1.485   9.598  35.372  1.00 22.00           C  
ATOM   1407  CD1 PHE A 321       1.485  10.544  36.394  1.00 25.45           C  
ATOM   1408  CD2 PHE A 321       2.707   9.105  34.933  1.00 24.02           C  
ATOM   1409  CE1 PHE A 321       2.687  11.028  36.920  1.00 26.33           C  
ATOM   1410  CE2 PHE A 321       3.906   9.589  35.461  1.00 26.76           C  
ATOM   1411  CZ  PHE A 321       3.889  10.544  36.452  1.00 24.96           C  
ATOM   1412  N   VAL A 322      -0.768  12.215  33.181  1.00 18.20           N  
ATOM   1413  CA  VAL A 322      -0.550  13.114  32.034  1.00 17.87           C  
ATOM   1414  C   VAL A 322       0.392  14.282  32.325  1.00 21.73           C  
ATOM   1415  O   VAL A 322       0.563  14.672  33.479  1.00 21.57           O  
ATOM   1416  CB  VAL A 322      -1.886  13.647  31.421  1.00 21.87           C  
ATOM   1417  CG1 VAL A 322      -2.719  12.525  30.801  1.00 21.83           C  
ATOM   1418  CG2 VAL A 322      -2.706  14.452  32.435  1.00 21.55           C  
ATOM   1419  N   VAL A 323       0.951  14.874  31.253  1.00 18.09           N  
ATOM   1420  CA  VAL A 323       1.795  16.066  31.308  1.00 17.12           C  
ATOM   1421  C   VAL A 323       0.814  17.235  31.126  1.00 21.96           C  
ATOM   1422  O   VAL A 323       0.292  17.442  30.025  1.00 21.44           O  
ATOM   1423  CB  VAL A 323       2.925  16.057  30.237  1.00 20.00           C  
ATOM   1424  CG1 VAL A 323       3.718  17.361  30.254  1.00 19.80           C  
ATOM   1425  CG2 VAL A 323       3.856  14.866  30.422  1.00 19.50           C  
ATOM   1426  N   GLU A 324       0.497  17.926  32.235  1.00 19.12           N  
ATOM   1427  CA  GLU A 324      -0.423  19.063  32.280  1.00 18.89           C  
ATOM   1428  C   GLU A 324       0.206  20.277  31.575  1.00 22.85           C  
ATOM   1429  O   GLU A 324      -0.474  20.972  30.815  1.00 22.59           O  
ATOM   1430  CB  GLU A 324      -0.771  19.395  33.747  1.00 20.38           C  
ATOM   1431  CG  GLU A 324      -1.822  20.485  33.913  1.00 33.71           C  
ATOM   1432  CD  GLU A 324      -2.138  20.927  35.329  1.00 58.87           C  
ATOM   1433  OE1 GLU A 324      -1.663  20.274  36.288  1.00 60.05           O  
ATOM   1434  OE2 GLU A 324      -2.874  21.929  35.479  1.00 53.13           O  
ATOM   1435  N   ARG A 325       1.500  20.529  31.843  1.00 19.08           N  
ATOM   1436  CA  ARG A 325       2.246  21.638  31.257  1.00 18.54           C  
ATOM   1437  C   ARG A 325       3.568  21.125  30.679  1.00 21.14           C  
ATOM   1438  O   ARG A 325       4.443  20.665  31.420  1.00 20.66           O  
ATOM   1439  CB  ARG A 325       2.444  22.763  32.288  1.00 18.55           C  
ATOM   1440  CG  ARG A 325       2.809  24.108  31.667  1.00 28.06           C  
ATOM   1441  CD  ARG A 325       2.866  25.255  32.677  1.00 37.78           C  
ATOM   1442  NE  ARG A 325       3.580  24.942  33.924  1.00 40.69           N  
ATOM   1443  CZ  ARG A 325       4.897  24.793  34.028  1.00 53.99           C  
ATOM   1444  NH1 ARG A 325       5.671  24.884  32.952  1.00 50.24           N  
ATOM   1445  NH2 ARG A 325       5.448  24.521  35.203  1.00 32.58           N  
ATOM   1446  N   GLN A 326       3.672  21.167  29.343  1.00 16.90           N  
ATOM   1447  CA  GLN A 326       4.808  20.696  28.547  1.00 16.47           C  
ATOM   1448  C   GLN A 326       6.135  21.425  28.846  1.00 20.51           C  
ATOM   1449  O   GLN A 326       6.105  22.614  29.183  1.00 19.60           O  
ATOM   1450  CB  GLN A 326       4.479  20.759  27.040  1.00 17.53           C  
ATOM   1451  CG  GLN A 326       3.352  19.820  26.579  1.00 23.71           C  
ATOM   1452  CD  GLN A 326       3.684  18.348  26.685  1.00 32.39           C  
ATOM   1453  OE1 GLN A 326       4.843  17.934  26.638  1.00 31.44           O  
ATOM   1454  NE2 GLN A 326       2.664  17.519  26.824  1.00 13.17           N  
ATOM   1455  N   PRO A 327       7.303  20.734  28.704  1.00 17.69           N  
ATOM   1456  CA  PRO A 327       8.596  21.386  28.975  1.00 17.94           C  
ATOM   1457  C   PRO A 327       8.774  22.690  28.216  1.00 22.69           C  
ATOM   1458  O   PRO A 327       8.595  22.746  26.997  1.00 22.40           O  
ATOM   1459  CB  PRO A 327       9.619  20.327  28.557  1.00 19.75           C  
ATOM   1460  CG  PRO A 327       8.915  19.048  28.729  1.00 23.95           C  
ATOM   1461  CD  PRO A 327       7.504  19.325  28.312  1.00 19.29           C  
ATOM   1462  N   CYS A 328       9.064  23.755  28.962  1.00 19.73           N  
ATOM   1463  CA  CYS A 328       9.190  25.097  28.417  1.00 19.58           C  
ATOM   1464  C   CYS A 328      10.153  25.921  29.255  1.00 23.42           C  
ATOM   1465  O   CYS A 328      10.275  25.689  30.458  1.00 22.48           O  
ATOM   1466  CB  CYS A 328       7.809  25.746  28.359  1.00 20.01           C  
ATOM   1467  SG  CYS A 328       7.766  27.348  27.524  1.00 23.99           S  
ATOM   1468  N   MET A 329      10.828  26.890  28.617  1.00 20.42           N  
ATOM   1469  CA  MET A 329      11.728  27.815  29.295  1.00 20.61           C  
ATOM   1470  C   MET A 329      10.877  29.006  29.753  1.00 27.26           C  
ATOM   1471  O   MET A 329      10.155  29.563  28.921  1.00 27.04           O  
ATOM   1472  CB  MET A 329      12.844  28.287  28.355  1.00 22.77           C  
ATOM   1473  CG  MET A 329      13.789  27.187  27.924  1.00 25.95           C  
ATOM   1474  SD  MET A 329      15.166  27.803  26.935  1.00 29.53           S  
ATOM   1475  CE  MET A 329      14.345  28.189  25.406  1.00 26.22           C  
ATOM   1476  N   PRO A 330      10.913  29.405  31.053  1.00 26.15           N  
ATOM   1477  CA  PRO A 330      10.064  30.529  31.512  1.00 26.80           C  
ATOM   1478  C   PRO A 330      10.211  31.851  30.745  1.00 33.61           C  
ATOM   1479  O   PRO A 330       9.234  32.593  30.639  1.00 33.57           O  
ATOM   1480  CB  PRO A 330      10.439  30.690  32.993  1.00 28.20           C  
ATOM   1481  CG  PRO A 330      11.724  29.946  33.165  1.00 32.31           C  
ATOM   1482  CD  PRO A 330      11.681  28.829  32.176  1.00 27.85           C  
ATOM   1483  N   MET A 331      11.403  32.133  30.190  1.00 32.21           N  
ATOM   1484  CA  MET A 331      11.658  33.353  29.418  1.00 33.28           C  
ATOM   1485  C   MET A 331      11.110  33.289  27.984  1.00 37.54           C  
ATOM   1486  O   MET A 331      11.098  34.308  27.287  1.00 37.48           O  
ATOM   1487  CB  MET A 331      13.151  33.735  29.436  1.00 36.26           C  
ATOM   1488  CG  MET A 331      13.658  34.168  30.806  1.00 40.77           C  
ATOM   1489  SD  MET A 331      12.692  35.519  31.534  1.00 45.93           S  
ATOM   1490  CE  MET A 331      12.023  34.689  32.994  1.00 42.83           C  
ATOM   1491  N   HIS A 332      10.638  32.100  27.555  1.00 33.55           N  
ATOM   1492  CA  HIS A 332      10.056  31.871  26.230  1.00 32.97           C  
ATOM   1493  C   HIS A 332       8.708  31.118  26.403  1.00 36.15           C  
ATOM   1494  O   HIS A 332       8.600  29.973  25.956  1.00 35.84           O  
ATOM   1495  CB  HIS A 332      11.049  31.086  25.347  1.00 33.72           C  
ATOM   1496  CG  HIS A 332      12.399  31.728  25.244  1.00 37.24           C  
ATOM   1497  ND1 HIS A 332      12.714  32.586  24.203  1.00 39.05           N  
ATOM   1498  CD2 HIS A 332      13.468  31.632  26.070  1.00 38.90           C  
ATOM   1499  CE1 HIS A 332      13.959  32.976  24.425  1.00 38.35           C  
ATOM   1500  NE2 HIS A 332      14.453  32.431  25.537  1.00 38.63           N  
ATOM   1501  N   PRO A 333       7.675  31.720  27.064  1.00 32.02           N  
ATOM   1502  CA  PRO A 333       6.420  30.978  27.294  1.00 31.63           C  
ATOM   1503  C   PRO A 333       5.591  30.694  26.051  1.00 35.42           C  
ATOM   1504  O   PRO A 333       4.835  29.724  26.033  1.00 35.05           O  
ATOM   1505  CB  PRO A 333       5.666  31.859  28.289  1.00 33.35           C  
ATOM   1506  CG  PRO A 333       6.158  33.225  28.024  1.00 37.84           C  
ATOM   1507  CD  PRO A 333       7.604  33.070  27.663  1.00 33.53           C  
ATOM   1508  N   ASP A 334       5.740  31.529  25.016  1.00 32.06           N  
ATOM   1509  CA  ASP A 334       5.026  31.381  23.750  1.00 31.62           C  
ATOM   1510  C   ASP A 334       5.715  30.366  22.816  1.00 33.69           C  
ATOM   1511  O   ASP A 334       5.222  30.112  21.715  1.00 33.15           O  
ATOM   1512  CB  ASP A 334       4.827  32.758  23.081  1.00 33.73           C  
ATOM   1513  CG  ASP A 334       4.059  33.771  23.930  1.00 46.70           C  
ATOM   1514  OD1 ASP A 334       3.045  33.377  24.564  1.00 47.33           O  
ATOM   1515  OD2 ASP A 334       4.467  34.958  23.956  1.00 53.18           O  
ATOM   1516  N   ARG A 335       6.840  29.766  23.271  1.00 29.20           N  
ATOM   1517  CA  ARG A 335       7.607  28.780  22.504  1.00 28.45           C  
ATOM   1518  C   ARG A 335       7.930  27.499  23.323  1.00 31.97           C  
ATOM   1519  O   ARG A 335       9.109  27.234  23.587  1.00 31.49           O  
ATOM   1520  CB  ARG A 335       8.897  29.406  21.918  1.00 28.20           C  
ATOM   1521  CG  ARG A 335       8.741  30.769  21.233  1.00 39.92           C  
ATOM   1522  CD  ARG A 335       8.254  30.693  19.795  1.00 46.62           C  
ATOM   1523  NE  ARG A 335       9.365  30.825  18.854  1.00 50.29           N  
ATOM   1524  CZ  ARG A 335       9.393  31.671  17.830  1.00 59.87           C  
ATOM   1525  NH1 ARG A 335       8.359  32.466  17.588  1.00 43.05           N  
ATOM   1526  NH2 ARG A 335      10.451  31.722  17.034  1.00 48.45           N  
ATOM   1527  N   PRO A 336       6.929  26.661  23.711  1.00 28.29           N  
ATOM   1528  CA  PRO A 336       7.259  25.438  24.465  1.00 27.85           C  
ATOM   1529  C   PRO A 336       7.942  24.368  23.616  1.00 31.17           C  
ATOM   1530  O   PRO A 336       8.063  24.533  22.406  1.00 31.11           O  
ATOM   1531  CB  PRO A 336       5.899  24.971  24.987  1.00 29.58           C  
ATOM   1532  CG  PRO A 336       4.933  25.457  23.989  1.00 34.11           C  
ATOM   1533  CD  PRO A 336       5.468  26.779  23.511  1.00 29.89           C  
ATOM   1534  N   LEU A 337       8.415  23.282  24.264  1.00 26.94           N  
ATOM   1535  CA  LEU A 337       9.082  22.121  23.649  1.00 26.18           C  
ATOM   1536  C   LEU A 337      10.449  22.453  22.999  1.00 28.63           C  
ATOM   1537  O   LEU A 337      11.058  21.586  22.367  1.00 27.55           O  
ATOM   1538  CB  LEU A 337       8.153  21.371  22.662  1.00 26.09           C  
ATOM   1539  CG  LEU A 337       6.782  20.943  23.203  1.00 30.83           C  
ATOM   1540  CD1 LEU A 337       5.831  20.602  22.069  1.00 31.03           C  
ATOM   1541  CD2 LEU A 337       6.901  19.788  24.200  1.00 32.86           C  
ATOM   1542  N   VAL A 338      10.946  23.688  23.194  1.00 24.76           N  
ATOM   1543  CA  VAL A 338      12.265  24.110  22.716  1.00 24.33           C  
ATOM   1544  C   VAL A 338      13.074  24.452  23.969  1.00 28.98           C  
ATOM   1545  O   VAL A 338      12.727  25.394  24.681  1.00 28.04           O  
ATOM   1546  CB  VAL A 338      12.223  25.274  21.694  1.00 27.79           C  
ATOM   1547  CG1 VAL A 338      13.632  25.670  21.267  1.00 27.50           C  
ATOM   1548  CG2 VAL A 338      11.374  24.917  20.475  1.00 27.57           C  
ATOM   1549  N   ILE A 339      14.098  23.643  24.279  1.00 26.69           N  
ATOM   1550  CA  ILE A 339      14.900  23.855  25.480  1.00 27.17           C  
ATOM   1551  C   ILE A 339      16.384  23.985  25.144  1.00 30.78           C  
ATOM   1552  O   ILE A 339      16.957  23.115  24.491  1.00 30.52           O  
ATOM   1553  CB  ILE A 339      14.595  22.777  26.575  1.00 30.75           C  
ATOM   1554  CG1 ILE A 339      13.267  23.084  27.296  1.00 31.45           C  
ATOM   1555  CG2 ILE A 339      15.711  22.659  27.617  1.00 31.66           C  
ATOM   1556  CD1 ILE A 339      12.093  22.377  26.759  1.00 40.95           C  
ATOM   1557  N   LYS A 340      16.990  25.089  25.598  1.00 26.94           N  
ATOM   1558  CA  LYS A 340      18.408  25.372  25.426  1.00 26.42           C  
ATOM   1559  C   LYS A 340      19.151  24.771  26.611  1.00 29.52           C  
ATOM   1560  O   LYS A 340      18.673  24.876  27.744  1.00 28.97           O  
ATOM   1561  CB  LYS A 340      18.642  26.893  25.349  1.00 28.83           C  
ATOM   1562  CG  LYS A 340      20.053  27.303  24.942  1.00 38.54           C  
ATOM   1563  CD  LYS A 340      20.248  28.805  25.074  1.00 45.48           C  
ATOM   1564  CE  LYS A 340      21.572  29.137  25.714  1.00 55.31           C  
ATOM   1565  NZ  LYS A 340      21.545  30.471  26.370  1.00 64.53           N  
ATOM   1566  N   THR A 341      20.310  24.136  26.353  1.00 26.06           N  
ATOM   1567  CA  THR A 341      21.156  23.536  27.395  1.00 25.89           C  
ATOM   1568  C   THR A 341      21.676  24.618  28.355  1.00 30.09           C  
ATOM   1569  O   THR A 341      22.019  25.718  27.917  1.00 29.89           O  
ATOM   1570  CB  THR A 341      22.327  22.746  26.781  1.00 30.47           C  
ATOM   1571  OG1 THR A 341      23.004  23.557  25.824  1.00 30.21           O  
ATOM   1572  CG2 THR A 341      21.896  21.435  26.151  1.00 26.76           C  
ATOM   1573  N   GLY A 342      21.690  24.306  29.648  1.00 26.67           N  
ATOM   1574  CA  GLY A 342      22.164  25.220  30.683  1.00 26.60           C  
ATOM   1575  C   GLY A 342      21.150  26.241  31.170  1.00 30.17           C  
ATOM   1576  O   GLY A 342      21.426  26.967  32.131  1.00 30.30           O  
ATOM   1577  N   VAL A 343      19.959  26.284  30.530  1.00 25.14           N  
ATOM   1578  CA  VAL A 343      18.859  27.196  30.870  1.00 23.73           C  
ATOM   1579  C   VAL A 343      17.831  26.474  31.746  1.00 26.70           C  
ATOM   1580  O   VAL A 343      17.373  25.383  31.390  1.00 27.03           O  
ATOM   1581  CB  VAL A 343      18.200  27.831  29.613  1.00 26.74           C  
ATOM   1582  CG1 VAL A 343      17.096  28.814  29.998  1.00 26.40           C  
ATOM   1583  CG2 VAL A 343      19.236  28.516  28.730  1.00 26.35           C  
ATOM   1584  N   GLN A 344      17.482  27.085  32.895  1.00 21.76           N  
ATOM   1585  CA  GLN A 344      16.488  26.570  33.837  1.00 21.06           C  
ATOM   1586  C   GLN A 344      15.139  26.453  33.132  1.00 25.44           C  
ATOM   1587  O   GLN A 344      14.662  27.435  32.558  1.00 26.16           O  
ATOM   1588  CB  GLN A 344      16.364  27.508  35.051  1.00 22.07           C  
ATOM   1589  CG  GLN A 344      15.544  26.920  36.203  1.00 29.51           C  
ATOM   1590  CD  GLN A 344      15.622  27.720  37.481  1.00 41.54           C  
ATOM   1591  OE1 GLN A 344      16.621  28.379  37.787  1.00 34.32           O  
ATOM   1592  NE2 GLN A 344      14.571  27.655  38.275  1.00 36.82           N  
ATOM   1593  N   PHE A 345      14.551  25.252  33.135  1.00 20.94           N  
ATOM   1594  CA  PHE A 345      13.250  25.033  32.512  1.00 20.15           C  
ATOM   1595  C   PHE A 345      12.272  24.388  33.486  1.00 24.39           C  
ATOM   1596  O   PHE A 345      12.694  23.755  34.458  1.00 24.14           O  
ATOM   1597  CB  PHE A 345      13.357  24.272  31.168  1.00 21.43           C  
ATOM   1598  CG  PHE A 345      13.579  22.775  31.215  1.00 22.43           C  
ATOM   1599  CD1 PHE A 345      14.861  22.246  31.211  1.00 24.78           C  
ATOM   1600  CD2 PHE A 345      12.504  21.895  31.179  1.00 24.59           C  
ATOM   1601  CE1 PHE A 345      15.065  20.863  31.216  1.00 25.37           C  
ATOM   1602  CE2 PHE A 345      12.710  20.511  31.194  1.00 26.96           C  
ATOM   1603  CZ  PHE A 345      13.989  20.006  31.210  1.00 24.56           C  
ATOM   1604  N   THR A 346      10.963  24.574  33.228  1.00 20.85           N  
ATOM   1605  CA  THR A 346       9.876  24.041  34.047  1.00 20.27           C  
ATOM   1606  C   THR A 346       8.977  23.087  33.257  1.00 24.38           C  
ATOM   1607  O   THR A 346       8.920  23.159  32.029  1.00 24.15           O  
ATOM   1608  CB  THR A 346       9.067  25.174  34.746  1.00 27.77           C  
ATOM   1609  OG1 THR A 346       8.159  25.773  33.829  1.00 25.59           O  
ATOM   1610  CG2 THR A 346       9.950  26.258  35.382  1.00 27.36           C  
ATOM   1611  N   THR A 347       8.274  22.199  33.980  1.00 21.62           N  
ATOM   1612  CA  THR A 347       7.301  21.210  33.487  1.00 21.45           C  
ATOM   1613  C   THR A 347       6.369  20.796  34.652  1.00 25.48           C  
ATOM   1614  O   THR A 347       6.726  20.996  35.815  1.00 25.07           O  
ATOM   1615  CB  THR A 347       7.994  20.043  32.735  1.00 29.61           C  
ATOM   1616  OG1 THR A 347       7.030  19.297  31.986  1.00 29.33           O  
ATOM   1617  CG2 THR A 347       8.807  19.131  33.653  1.00 27.69           C  
ATOM   1618  N   LYS A 348       5.172  20.268  34.345  1.00 22.04           N  
ATOM   1619  CA  LYS A 348       4.191  19.862  35.361  1.00 21.34           C  
ATOM   1620  C   LYS A 348       3.436  18.595  34.947  1.00 25.43           C  
ATOM   1621  O   LYS A 348       3.008  18.479  33.794  1.00 25.30           O  
ATOM   1622  CB  LYS A 348       3.205  21.013  35.637  1.00 22.82           C  
ATOM   1623  CG  LYS A 348       2.310  20.816  36.855  1.00 33.98           C  
ATOM   1624  CD  LYS A 348       1.421  22.026  37.060  1.00 45.60           C  
ATOM   1625  CE  LYS A 348       0.527  21.914  38.269  1.00 57.78           C  
ATOM   1626  NZ  LYS A 348      -0.446  23.038  38.323  1.00 64.91           N  
ATOM   1627  N   VAL A 349       3.275  17.654  35.889  1.00 21.88           N  
ATOM   1628  CA  VAL A 349       2.542  16.397  35.673  1.00 21.98           C  
ATOM   1629  C   VAL A 349       1.333  16.295  36.602  1.00 25.65           C  
ATOM   1630  O   VAL A 349       1.358  16.851  37.695  1.00 24.98           O  
ATOM   1631  CB  VAL A 349       3.409  15.112  35.704  1.00 25.76           C  
ATOM   1632  CG1 VAL A 349       4.190  14.958  34.413  1.00 25.25           C  
ATOM   1633  CG2 VAL A 349       4.328  15.068  36.924  1.00 25.77           C  
ATOM   1634  N   ARG A 350       0.281  15.588  36.163  1.00 22.22           N  
ATOM   1635  CA  ARG A 350      -0.952  15.443  36.928  1.00 22.11           C  
ATOM   1636  C   ARG A 350      -1.495  14.026  36.858  1.00 25.65           C  
ATOM   1637  O   ARG A 350      -1.462  13.409  35.795  1.00 25.59           O  
ATOM   1638  CB  ARG A 350      -1.995  16.439  36.384  1.00 23.35           C  
ATOM   1639  CG  ARG A 350      -3.255  16.631  37.224  1.00 32.54           C  
ATOM   1640  CD  ARG A 350      -3.994  17.855  36.727  1.00 38.24           C  
ATOM   1641  NE  ARG A 350      -5.384  17.911  37.176  1.00 43.45           N  
ATOM   1642  CZ  ARG A 350      -6.148  18.997  37.095  1.00 57.21           C  
ATOM   1643  NH1 ARG A 350      -5.656  20.129  36.602  1.00 42.31           N  
ATOM   1644  NH2 ARG A 350      -7.406  18.964  37.513  1.00 44.31           N  
ATOM   1645  N   LEU A 351      -1.996  13.517  37.994  1.00 22.31           N  
ATOM   1646  CA  LEU A 351      -2.668  12.223  38.077  1.00 22.08           C  
ATOM   1647  C   LEU A 351      -4.161  12.547  38.226  1.00 25.63           C  
ATOM   1648  O   LEU A 351      -4.575  13.138  39.229  1.00 24.79           O  
ATOM   1649  CB  LEU A 351      -2.138  11.348  39.228  1.00 22.09           C  
ATOM   1650  CG  LEU A 351      -2.746   9.939  39.360  1.00 26.97           C  
ATOM   1651  CD1 LEU A 351      -2.475   9.076  38.121  1.00 27.23           C  
ATOM   1652  CD2 LEU A 351      -2.235   9.242  40.597  1.00 29.03           C  
ATOM   1653  N   LEU A 352      -4.944  12.221  37.183  1.00 21.82           N  
ATOM   1654  CA  LEU A 352      -6.369  12.541  37.083  1.00 21.49           C  
ATOM   1655  C   LEU A 352      -7.300  11.652  37.938  1.00 26.19           C  
ATOM   1656  O   LEU A 352      -8.518  11.836  37.897  1.00 25.79           O  
ATOM   1657  CB  LEU A 352      -6.806  12.559  35.607  1.00 21.46           C  
ATOM   1658  CG  LEU A 352      -6.084  13.577  34.704  1.00 25.65           C  
ATOM   1659  CD1 LEU A 352      -6.351  13.300  33.236  1.00 25.33           C  
ATOM   1660  CD2 LEU A 352      -6.427  15.027  35.082  1.00 27.32           C  
ATOM   1661  N   VAL A 353      -6.732  10.730  38.738  1.00 23.90           N  
ATOM   1662  CA  VAL A 353      -7.472   9.895  39.685  1.00 24.19           C  
ATOM   1663  C   VAL A 353      -7.305  10.645  41.014  1.00 29.27           C  
ATOM   1664  O   VAL A 353      -6.247  10.551  41.646  1.00 29.06           O  
ATOM   1665  CB  VAL A 353      -6.931   8.432  39.741  1.00 28.33           C  
ATOM   1666  CG1 VAL A 353      -7.486   7.667  40.943  1.00 28.19           C  
ATOM   1667  CG2 VAL A 353      -7.237   7.679  38.453  1.00 28.06           C  
ATOM   1668  N   LYS A 354      -8.314  11.458  41.382  1.00 26.54           N  
ATOM   1669  CA  LYS A 354      -8.304  12.293  42.588  1.00 26.75           C  
ATOM   1670  C   LYS A 354      -8.510  11.461  43.861  1.00 31.79           C  
ATOM   1671  O   LYS A 354      -9.591  11.473  44.452  1.00 32.10           O  
ATOM   1672  CB  LYS A 354      -9.343  13.424  42.474  1.00 29.19           C  
ATOM   1673  CG  LYS A 354      -8.868  14.774  42.987  1.00 42.57           C  
ATOM   1674  CD  LYS A 354     -10.053  15.714  43.167  1.00 51.67           C  
ATOM   1675  CE  LYS A 354      -9.689  17.166  43.024  1.00 62.10           C  
ATOM   1676  NZ  LYS A 354     -10.872  18.045  43.215  1.00 72.61           N  
ATOM   1677  N   PHE A 355      -7.456  10.739  44.275  1.00 28.08           N  
ATOM   1678  CA  PHE A 355      -7.459   9.892  45.462  1.00 27.59           C  
ATOM   1679  C   PHE A 355      -6.650  10.547  46.597  1.00 31.54           C  
ATOM   1680  O   PHE A 355      -5.418  10.590  46.516  1.00 31.00           O  
ATOM   1681  CB  PHE A 355      -6.908   8.484  45.130  1.00 29.33           C  
ATOM   1682  CG  PHE A 355      -7.866   7.467  44.540  1.00 31.04           C  
ATOM   1683  CD1 PHE A 355      -9.183   7.810  44.240  1.00 34.10           C  
ATOM   1684  CD2 PHE A 355      -7.450   6.164  44.285  1.00 33.29           C  
ATOM   1685  CE1 PHE A 355     -10.062   6.871  43.687  1.00 34.83           C  
ATOM   1686  CE2 PHE A 355      -8.331   5.225  43.732  1.00 36.03           C  
ATOM   1687  CZ  PHE A 355      -9.631   5.584  43.441  1.00 34.09           C  
ATOM   1688  N   PRO A 356      -7.313  11.044  47.673  1.00 28.27           N  
ATOM   1689  CA  PRO A 356      -6.565  11.659  48.785  1.00 28.01           C  
ATOM   1690  C   PRO A 356      -5.577  10.731  49.498  1.00 32.26           C  
ATOM   1691  O   PRO A 356      -4.641  11.238  50.109  1.00 31.68           O  
ATOM   1692  CB  PRO A 356      -7.666  12.160  49.725  1.00 29.70           C  
ATOM   1693  CG  PRO A 356      -8.889  12.242  48.885  1.00 34.02           C  
ATOM   1694  CD  PRO A 356      -8.767  11.103  47.925  1.00 29.79           C  
ATOM   1695  N   GLU A 357      -5.767   9.385  49.398  1.00 29.46           N  
ATOM   1696  CA  GLU A 357      -4.887   8.345  49.973  1.00 29.50           C  
ATOM   1697  C   GLU A 357      -3.467   8.507  49.419  1.00 34.16           C  
ATOM   1698  O   GLU A 357      -2.493   8.248  50.123  1.00 34.67           O  
ATOM   1699  CB  GLU A 357      -5.349   6.917  49.566  1.00 31.01           C  
ATOM   1700  CG  GLU A 357      -6.799   6.545  49.813  1.00 43.91           C  
ATOM   1701  CD  GLU A 357      -7.752   6.712  48.649  1.00 68.40           C  
ATOM   1702  OE1 GLU A 357      -8.271   5.684  48.158  1.00 61.85           O  
ATOM   1703  OE2 GLU A 357      -8.003   7.871  48.247  1.00 64.88           O  
ATOM   1704  N   LEU A 358      -3.368   8.888  48.132  1.00 30.29           N  
ATOM   1705  CA  LEU A 358      -2.122   9.030  47.392  1.00 29.79           C  
ATOM   1706  C   LEU A 358      -1.361  10.332  47.664  1.00 32.77           C  
ATOM   1707  O   LEU A 358      -0.246  10.476  47.162  1.00 32.84           O  
ATOM   1708  CB  LEU A 358      -2.372   8.848  45.877  1.00 29.78           C  
ATOM   1709  CG  LEU A 358      -3.098   7.565  45.435  1.00 34.47           C  
ATOM   1710  CD1 LEU A 358      -3.362   7.576  43.947  1.00 34.59           C  
ATOM   1711  CD2 LEU A 358      -2.326   6.312  45.826  1.00 36.99           C  
ATOM   1712  N   ASN A 359      -1.923  11.265  48.459  1.00 27.80           N  
ATOM   1713  CA  ASN A 359      -1.234  12.524  48.759  1.00 27.14           C  
ATOM   1714  C   ASN A 359       0.101  12.254  49.474  1.00 31.86           C  
ATOM   1715  O   ASN A 359       0.134  11.494  50.452  1.00 31.98           O  
ATOM   1716  CB  ASN A 359      -2.128  13.480  49.560  1.00 24.32           C  
ATOM   1717  CG  ASN A 359      -1.691  14.927  49.549  1.00 36.19           C  
ATOM   1718  OD1 ASN A 359      -0.943  15.379  48.685  1.00 29.18           O  
ATOM   1719  ND2 ASN A 359      -2.166  15.704  50.505  1.00 26.72           N  
ATOM   1720  N   TYR A 360       1.206  12.807  48.911  1.00 27.69           N  
ATOM   1721  CA  TYR A 360       2.599  12.694  49.379  1.00 26.92           C  
ATOM   1722  C   TYR A 360       3.176  11.266  49.290  1.00 30.24           C  
ATOM   1723  O   TYR A 360       4.209  10.985  49.901  1.00 30.43           O  
ATOM   1724  CB  TYR A 360       2.781  13.277  50.802  1.00 27.75           C  
ATOM   1725  CG  TYR A 360       2.475  14.754  50.907  1.00 29.13           C  
ATOM   1726  CD1 TYR A 360       3.388  15.709  50.468  1.00 31.12           C  
ATOM   1727  CD2 TYR A 360       1.287  15.201  51.478  1.00 29.73           C  
ATOM   1728  CE1 TYR A 360       3.115  17.072  50.570  1.00 32.16           C  
ATOM   1729  CE2 TYR A 360       0.998  16.563  51.576  1.00 30.47           C  
ATOM   1730  CZ  TYR A 360       1.914  17.495  51.116  1.00 37.81           C  
ATOM   1731  OH  TYR A 360       1.647  18.838  51.218  1.00 39.15           O  
ATOM   1732  N   GLN A 361       2.548  10.385  48.496  1.00 25.94           N  
ATOM   1733  CA  GLN A 361       2.973   8.988  48.358  1.00 25.52           C  
ATOM   1734  C   GLN A 361       3.701   8.675  47.055  1.00 30.28           C  
ATOM   1735  O   GLN A 361       4.453   7.698  46.995  1.00 30.76           O  
ATOM   1736  CB  GLN A 361       1.773   8.030  48.535  1.00 26.65           C  
ATOM   1737  CG  GLN A 361       1.030   8.149  49.875  1.00 37.62           C  
ATOM   1738  CD  GLN A 361       1.932   7.960  51.072  1.00 53.94           C  
ATOM   1739  OE1 GLN A 361       2.429   6.860  51.348  1.00 48.80           O  
ATOM   1740  NE2 GLN A 361       2.169   9.040  51.803  1.00 44.26           N  
ATOM   1741  N   LEU A 362       3.472   9.484  46.013  1.00 26.29           N  
ATOM   1742  CA  LEU A 362       4.054   9.261  44.694  1.00 25.60           C  
ATOM   1743  C   LEU A 362       5.239  10.169  44.426  1.00 28.06           C  
ATOM   1744  O   LEU A 362       5.089  11.392  44.377  1.00 27.57           O  
ATOM   1745  CB  LEU A 362       2.982   9.429  43.600  1.00 25.69           C  
ATOM   1746  CG  LEU A 362       2.045   8.253  43.308  1.00 30.37           C  
ATOM   1747  CD1 LEU A 362       1.093   7.964  44.471  1.00 30.26           C  
ATOM   1748  CD2 LEU A 362       1.215   8.550  42.084  1.00 33.33           C  
ATOM   1749  N   LYS A 363       6.420   9.554  44.246  1.00 23.46           N  
ATOM   1750  CA  LYS A 363       7.670  10.239  43.942  1.00 22.25           C  
ATOM   1751  C   LYS A 363       7.867  10.177  42.431  1.00 24.37           C  
ATOM   1752  O   LYS A 363       8.098   9.101  41.881  1.00 23.18           O  
ATOM   1753  CB  LYS A 363       8.842   9.587  44.699  1.00 24.25           C  
ATOM   1754  CG  LYS A 363      10.049  10.498  44.876  1.00 37.74           C  
ATOM   1755  CD  LYS A 363      10.944  10.016  46.018  1.00 50.92           C  
ATOM   1756  CE  LYS A 363      12.260  10.759  46.119  1.00 65.10           C  
ATOM   1757  NZ  LYS A 363      12.096  12.161  46.597  1.00 73.43           N  
ATOM   1758  N   ILE A 364       7.716  11.328  41.759  1.00 20.88           N  
ATOM   1759  CA  ILE A 364       7.852  11.437  40.304  1.00 20.65           C  
ATOM   1760  C   ILE A 364       9.319  11.660  39.914  1.00 25.48           C  
ATOM   1761  O   ILE A 364       9.915  12.676  40.285  1.00 25.41           O  
ATOM   1762  CB  ILE A 364       6.900  12.514  39.681  1.00 23.30           C  
ATOM   1763  CG1 ILE A 364       5.474  12.528  40.334  1.00 23.49           C  
ATOM   1764  CG2 ILE A 364       6.826  12.402  38.150  1.00 23.11           C  
ATOM   1765  CD1 ILE A 364       4.588  11.257  40.230  1.00 29.54           C  
ATOM   1766  N   LYS A 365       9.890  10.704  39.166  1.00 21.86           N  
ATOM   1767  CA  LYS A 365      11.260  10.772  38.674  1.00 21.70           C  
ATOM   1768  C   LYS A 365      11.244  11.276  37.229  1.00 25.66           C  
ATOM   1769  O   LYS A 365      10.547  10.701  36.390  1.00 25.14           O  
ATOM   1770  CB  LYS A 365      11.926   9.386  38.747  1.00 24.77           C  
ATOM   1771  CG  LYS A 365      13.348   9.405  39.306  1.00 45.67           C  
ATOM   1772  CD  LYS A 365      14.404   9.903  38.314  1.00 54.41           C  
ATOM   1773  CE  LYS A 365      15.745  10.060  38.982  1.00 66.16           C  
ATOM   1774  NZ  LYS A 365      16.823  10.318  37.994  1.00 78.59           N  
ATOM   1775  N   VAL A 366      11.993  12.352  36.940  1.00 22.46           N  
ATOM   1776  CA  VAL A 366      12.063  12.900  35.585  1.00 22.37           C  
ATOM   1777  C   VAL A 366      13.451  12.649  34.963  1.00 26.62           C  
ATOM   1778  O   VAL A 366      14.469  12.737  35.651  1.00 25.81           O  
ATOM   1779  CB  VAL A 366      11.593  14.382  35.488  1.00 26.32           C  
ATOM   1780  CG1 VAL A 366      12.596  15.351  36.100  1.00 26.24           C  
ATOM   1781  CG2 VAL A 366      11.281  14.776  34.050  1.00 25.94           C  
ATOM   1782  N   CYS A 367      13.469  12.297  33.670  1.00 24.53           N  
ATOM   1783  CA  CYS A 367      14.691  12.043  32.906  1.00 25.02           C  
ATOM   1784  C   CYS A 367      14.487  12.336  31.421  1.00 28.65           C  
ATOM   1785  O   CYS A 367      13.352  12.494  30.971  1.00 27.94           O  
ATOM   1786  CB  CYS A 367      15.196  10.619  33.131  1.00 25.66           C  
ATOM   1787  SG  CYS A 367      14.266   9.351  32.234  1.00 29.71           S  
ATOM   1788  N   ILE A 368      15.598  12.421  30.672  1.00 25.31           N  
ATOM   1789  CA  ILE A 368      15.629  12.625  29.222  1.00 24.88           C  
ATOM   1790  C   ILE A 368      16.456  11.492  28.599  1.00 30.10           C  
ATOM   1791  O   ILE A 368      17.358  10.959  29.253  1.00 29.56           O  
ATOM   1792  CB  ILE A 368      16.112  14.059  28.818  1.00 27.46           C  
ATOM   1793  CG1 ILE A 368      15.850  14.358  27.319  1.00 27.37           C  
ATOM   1794  CG2 ILE A 368      17.569  14.326  29.213  1.00 27.95           C  
ATOM   1795  CD1 ILE A 368      15.938  15.808  26.897  1.00 30.72           C  
ATOM   1796  N   ASP A 369      16.118  11.108  27.355  1.00 27.99           N  
ATOM   1797  CA  ASP A 369      16.796  10.073  26.571  1.00 28.29           C  
ATOM   1798  C   ASP A 369      16.930   8.755  27.348  1.00 34.98           C  
ATOM   1799  O   ASP A 369      18.037   8.280  27.616  1.00 35.71           O  
ATOM   1800  CB  ASP A 369      18.145  10.594  26.020  1.00 29.51           C  
ATOM   1801  CG  ASP A 369      18.027  11.882  25.212  1.00 35.77           C  
ATOM   1802  OD1 ASP A 369      16.954  12.107  24.597  1.00 35.10           O  
ATOM   1803  OD2 ASP A 369      19.003  12.665  25.198  1.00 40.58           O  
ATOM   1804  N   LYS A 370      15.774   8.193  27.732  1.00 31.96           N  
ATOM   1805  CA  LYS A 370      15.668   6.943  28.476  1.00 32.07           C  
ATOM   1806  C   LYS A 370      16.053   5.763  27.566  1.00 38.53           C  
ATOM   1807  O   LYS A 370      16.865   4.924  27.970  1.00 38.75           O  
ATOM   1808  CB  LYS A 370      14.233   6.781  29.017  1.00 33.78           C  
ATOM   1809  CG  LYS A 370      14.072   5.703  30.075  1.00 42.56           C  
ATOM   1810  CD  LYS A 370      12.621   5.273  30.203  1.00 49.74           C  
ATOM   1811  CE  LYS A 370      12.451   4.175  31.222  1.00 58.68           C  
ATOM   1812  NZ  LYS A 370      11.088   3.589  31.182  1.00 67.47           N  
ATOM   1813  N   ASP A 371      15.481   5.724  26.333  1.00 35.92           N  
ATOM   1814  CA  ASP A 371      15.668   4.685  25.306  1.00 74.81           C  
ATOM   1815  C   ASP A 371      15.255   3.294  25.791  1.00104.39           C  
ATOM   1816  O   ASP A 371      14.175   3.134  26.357  1.00 64.87           O  
ATOM   1817  CB  ASP A 371      17.099   4.679  24.738  1.00 76.70           C  
ATOM   1818  N   ARG A 379      19.631   6.468  16.174  1.00 62.09           N  
ATOM   1819  CA  ARG A 379      20.967   6.162  15.665  1.00 61.85           C  
ATOM   1820  C   ARG A 379      21.800   7.439  15.476  1.00 64.31           C  
ATOM   1821  O   ARG A 379      21.376   8.356  14.762  1.00 64.43           O  
ATOM   1822  CB  ARG A 379      20.879   5.361  14.347  1.00 63.28           C  
ATOM   1823  CG  ARG A 379      22.194   4.714  13.911  1.00 75.88           C  
ATOM   1824  CD  ARG A 379      22.326   3.286  14.411  1.00 89.71           C  
ATOM   1825  NE  ARG A 379      23.726   2.896  14.583  1.00102.71           N  
ATOM   1826  CZ  ARG A 379      24.472   2.321  13.644  1.00118.79           C  
ATOM   1827  NH1 ARG A 379      23.962   2.067  12.444  1.00106.38           N  
ATOM   1828  NH2 ARG A 379      25.734   2.001  13.895  1.00106.12           N  
ATOM   1829  N   GLY A 380      22.963   7.479  16.131  1.00 58.88           N  
ATOM   1830  CA  GLY A 380      23.903   8.599  16.089  1.00 57.63           C  
ATOM   1831  C   GLY A 380      23.409   9.901  16.698  1.00 58.47           C  
ATOM   1832  O   GLY A 380      24.035  10.950  16.502  1.00 58.26           O  
ATOM   1833  N   SER A 381      22.284   9.845  17.445  1.00 51.94           N  
ATOM   1834  CA  SER A 381      21.652  10.994  18.094  1.00 50.10           C  
ATOM   1835  C   SER A 381      22.384  11.440  19.357  1.00 49.05           C  
ATOM   1836  O   SER A 381      22.973  10.608  20.056  1.00 48.76           O  
ATOM   1837  CB  SER A 381      20.193  10.687  18.419  1.00 54.34           C  
ATOM   1838  OG  SER A 381      19.450  10.422  17.240  1.00 65.76           O  
ATOM   1839  N   ARG A 382      22.333  12.759  19.650  1.00 41.37           N  
ATOM   1840  CA  ARG A 382      22.945  13.370  20.837  1.00 39.27           C  
ATOM   1841  C   ARG A 382      22.220  12.898  22.098  1.00 39.71           C  
ATOM   1842  O   ARG A 382      20.991  12.843  22.112  1.00 38.54           O  
ATOM   1843  CB  ARG A 382      22.894  14.906  20.760  1.00 37.57           C  
ATOM   1844  CG  ARG A 382      23.785  15.515  19.693  1.00 41.76           C  
ATOM   1845  CD  ARG A 382      23.056  16.571  18.894  1.00 46.64           C  
ATOM   1846  NE  ARG A 382      22.965  17.849  19.600  1.00 52.15           N  
ATOM   1847  CZ  ARG A 382      21.827  18.454  19.924  1.00 60.98           C  
ATOM   1848  NH1 ARG A 382      21.846  19.623  20.550  1.00 46.18           N  
ATOM   1849  NH2 ARG A 382      20.659  17.895  19.625  1.00 43.62           N  
ATOM   1850  N   LYS A 383      22.983  12.532  23.136  1.00 34.61           N  
ATOM   1851  CA  LYS A 383      22.446  12.061  24.413  1.00 33.55           C  
ATOM   1852  C   LYS A 383      22.581  13.162  25.479  1.00 34.00           C  
ATOM   1853  O   LYS A 383      23.630  13.806  25.568  1.00 32.82           O  
ATOM   1854  CB  LYS A 383      23.143  10.750  24.833  1.00 36.58           C  
ATOM   1855  CG  LYS A 383      22.653  10.160  26.152  1.00 57.37           C  
ATOM   1856  CD  LYS A 383      21.698   8.994  25.978  1.00 70.04           C  
ATOM   1857  CE  LYS A 383      21.390   8.361  27.314  1.00 80.41           C  
ATOM   1858  NZ  LYS A 383      20.566   7.134  27.167  1.00 89.60           N  
ATOM   1859  N   PHE A 384      21.514  13.374  26.276  1.00 28.90           N  
ATOM   1860  CA  PHE A 384      21.467  14.403  27.323  1.00 27.82           C  
ATOM   1861  C   PHE A 384      21.066  13.854  28.688  1.00 30.51           C  
ATOM   1862  O   PHE A 384      20.519  12.757  28.777  1.00 30.21           O  
ATOM   1863  CB  PHE A 384      20.507  15.537  26.920  1.00 29.42           C  
ATOM   1864  CG  PHE A 384      20.878  16.272  25.658  1.00 30.64           C  
ATOM   1865  CD1 PHE A 384      21.716  17.379  25.700  1.00 33.59           C  
ATOM   1866  CD2 PHE A 384      20.373  15.871  24.427  1.00 32.53           C  
ATOM   1867  CE1 PHE A 384      22.061  18.060  24.529  1.00 34.60           C  
ATOM   1868  CE2 PHE A 384      20.717  16.551  23.256  1.00 35.40           C  
ATOM   1869  CZ  PHE A 384      21.559  17.641  23.315  1.00 33.57           C  
ATOM   1870  N   ASN A 385      21.318  14.641  29.748  1.00 26.86           N  
ATOM   1871  CA  ASN A 385      20.971  14.321  31.134  1.00 26.62           C  
ATOM   1872  C   ASN A 385      20.196  15.484  31.750  1.00 30.16           C  
ATOM   1873  O   ASN A 385      20.524  16.644  31.478  1.00 29.98           O  
ATOM   1874  CB  ASN A 385      22.241  14.092  31.977  1.00 27.38           C  
ATOM   1875  CG  ASN A 385      23.022  12.830  31.709  1.00 47.59           C  
ATOM   1876  OD1 ASN A 385      24.247  12.864  31.559  1.00 44.91           O  
ATOM   1877  ND2 ASN A 385      22.352  11.685  31.683  1.00 36.57           N  
ATOM   1878  N   ILE A 386      19.200  15.183  32.602  1.00 26.38           N  
ATOM   1879  CA  ILE A 386      18.451  16.216  33.323  1.00 26.28           C  
ATOM   1880  C   ILE A 386      19.174  16.462  34.648  1.00 30.86           C  
ATOM   1881  O   ILE A 386      19.325  15.534  35.451  1.00 31.19           O  
ATOM   1882  CB  ILE A 386      16.939  15.875  33.512  1.00 29.38           C  
ATOM   1883  CG1 ILE A 386      16.147  16.141  32.212  1.00 29.62           C  
ATOM   1884  CG2 ILE A 386      16.330  16.650  34.693  1.00 30.01           C  
ATOM   1885  CD1 ILE A 386      14.641  15.824  32.230  1.00 35.77           C  
ATOM   1886  N   LEU A 387      19.636  17.700  34.863  1.00 27.10           N  
ATOM   1887  CA  LEU A 387      20.317  18.087  36.099  1.00 26.62           C  
ATOM   1888  C   LEU A 387      19.458  19.045  36.922  1.00 28.89           C  
ATOM   1889  O   LEU A 387      18.635  19.774  36.366  1.00 27.95           O  
ATOM   1890  CB  LEU A 387      21.701  18.697  35.821  1.00 27.02           C  
ATOM   1891  CG  LEU A 387      22.708  17.884  34.991  1.00 31.81           C  
ATOM   1892  CD1 LEU A 387      24.043  18.565  35.007  1.00 32.14           C  
ATOM   1893  CD2 LEU A 387      22.864  16.444  35.503  1.00 33.30           C  
ATOM   1894  N   GLY A 388      19.660  19.018  38.239  1.00 25.11           N  
ATOM   1895  CA  GLY A 388      18.923  19.813  39.215  1.00 23.88           C  
ATOM   1896  C   GLY A 388      18.077  18.907  40.079  1.00 26.32           C  
ATOM   1897  O   GLY A 388      18.520  17.810  40.432  1.00 26.28           O  
ATOM   1898  N   THR A 389      16.850  19.337  40.408  1.00 21.86           N  
ATOM   1899  CA  THR A 389      15.920  18.543  41.212  1.00 21.50           C  
ATOM   1900  C   THR A 389      15.041  17.727  40.256  1.00 25.10           C  
ATOM   1901  O   THR A 389      14.035  18.232  39.762  1.00 24.84           O  
ATOM   1902  CB  THR A 389      15.139  19.438  42.201  1.00 31.68           C  
ATOM   1903  OG1 THR A 389      16.041  20.340  42.854  1.00 33.11           O  
ATOM   1904  CG2 THR A 389      14.368  18.630  43.242  1.00 29.04           C  
ATOM   1905  N   ASN A 390      15.453  16.481  39.968  1.00 21.46           N  
ATOM   1906  CA  ASN A 390      14.754  15.586  39.044  1.00 21.09           C  
ATOM   1907  C   ASN A 390      13.783  14.600  39.733  1.00 24.85           C  
ATOM   1908  O   ASN A 390      13.289  13.673  39.085  1.00 23.92           O  
ATOM   1909  CB  ASN A 390      15.750  14.854  38.128  1.00 21.67           C  
ATOM   1910  CG  ASN A 390      16.755  13.951  38.811  1.00 44.99           C  
ATOM   1911  OD1 ASN A 390      16.789  13.774  40.039  1.00 37.04           O  
ATOM   1912  ND2 ASN A 390      17.609  13.352  38.005  1.00 39.64           N  
ATOM   1913  N   THR A 391      13.497  14.822  41.030  1.00 21.94           N  
ATOM   1914  CA  THR A 391      12.538  14.041  41.819  1.00 22.16           C  
ATOM   1915  C   THR A 391      11.603  14.990  42.539  1.00 27.00           C  
ATOM   1916  O   THR A 391      12.063  15.925  43.199  1.00 26.98           O  
ATOM   1917  CB  THR A 391      13.208  13.054  42.787  1.00 30.95           C  
ATOM   1918  OG1 THR A 391      14.307  13.690  43.442  1.00 36.27           O  
ATOM   1919  CG2 THR A 391      13.657  11.783  42.107  1.00 28.07           C  
ATOM   1920  N   LYS A 392      10.293  14.766  42.396  1.00 24.32           N  
ATOM   1921  CA  LYS A 392       9.270  15.601  43.018  1.00 24.58           C  
ATOM   1922  C   LYS A 392       8.137  14.748  43.554  1.00 29.64           C  
ATOM   1923  O   LYS A 392       7.624  13.880  42.845  1.00 29.31           O  
ATOM   1924  CB  LYS A 392       8.747  16.672  42.032  1.00 27.02           C  
ATOM   1925  CG  LYS A 392       7.889  17.764  42.671  1.00 42.37           C  
ATOM   1926  CD  LYS A 392       8.722  18.870  43.324  1.00 51.90           C  
ATOM   1927  CE  LYS A 392       7.990  19.567  44.447  1.00 61.23           C  
ATOM   1928  NZ  LYS A 392       6.857  20.396  43.958  1.00 70.49           N  
ATOM   1929  N   VAL A 393       7.752  14.996  44.811  1.00 27.10           N  
ATOM   1930  CA  VAL A 393       6.662  14.276  45.457  1.00 27.30           C  
ATOM   1931  C   VAL A 393       5.351  14.947  45.052  1.00 32.56           C  
ATOM   1932  O   VAL A 393       5.191  16.161  45.214  1.00 32.88           O  
ATOM   1933  CB  VAL A 393       6.840  14.142  46.992  1.00 31.17           C  
ATOM   1934  CG1 VAL A 393       5.675  13.387  47.616  1.00 30.97           C  
ATOM   1935  CG2 VAL A 393       8.155  13.448  47.336  1.00 31.01           C  
ATOM   1936  N   MET A 394       4.446  14.158  44.465  1.00 29.12           N  
ATOM   1937  CA  MET A 394       3.137  14.604  44.002  1.00 28.89           C  
ATOM   1938  C   MET A 394       2.253  14.944  45.212  1.00 33.80           C  
ATOM   1939  O   MET A 394       2.207  14.183  46.176  1.00 32.94           O  
ATOM   1940  CB  MET A 394       2.516  13.511  43.115  1.00 30.93           C  
ATOM   1941  CG  MET A 394       1.281  13.937  42.374  1.00 34.03           C  
ATOM   1942  SD  MET A 394       0.921  12.781  41.041  1.00 37.46           S  
ATOM   1943  CE  MET A 394       1.656  13.642  39.671  1.00 34.08           C  
ATOM   1944  N   ASN A 395       1.606  16.115  45.184  1.00 32.39           N  
ATOM   1945  CA  ASN A 395       0.750  16.554  46.284  1.00 33.19           C  
ATOM   1946  C   ASN A 395      -0.494  17.323  45.827  1.00 39.79           C  
ATOM   1947  O   ASN A 395      -0.511  17.876  44.727  1.00 39.87           O  
ATOM   1948  CB  ASN A 395       1.547  17.348  47.331  1.00 33.46           C  
ATOM   1949  CG  ASN A 395       1.964  18.727  46.900  1.00 55.11           C  
ATOM   1950  OD1 ASN A 395       1.235  19.699  47.087  1.00 47.25           O  
ATOM   1951  ND2 ASN A 395       3.152  18.846  46.330  1.00 50.50           N  
ATOM   1952  N   MET A 396      -1.526  17.352  46.688  1.00 38.26           N  
ATOM   1953  CA  MET A 396      -2.787  18.056  46.468  1.00 39.34           C  
ATOM   1954  C   MET A 396      -2.652  19.479  46.993  1.00 48.07           C  
ATOM   1955  O   MET A 396      -2.263  19.682  48.146  1.00 48.18           O  
ATOM   1956  CB  MET A 396      -3.946  17.332  47.169  1.00 41.63           C  
ATOM   1957  CG  MET A 396      -4.231  15.968  46.597  1.00 45.45           C  
ATOM   1958  SD  MET A 396      -5.603  15.135  47.415  1.00 49.66           S  
ATOM   1959  CE  MET A 396      -6.238  14.187  46.044  1.00 46.30           C  
ATOM   1960  N   GLU A 397      -2.947  20.464  46.140  1.00 48.28           N  
ATOM   1961  CA  GLU A 397      -2.844  21.885  46.479  1.00 49.71           C  
ATOM   1962  C   GLU A 397      -4.186  22.579  46.361  1.00 56.34           C  
ATOM   1963  O   GLU A 397      -5.049  22.113  45.616  1.00 56.33           O  
ATOM   1964  CB  GLU A 397      -1.855  22.584  45.528  1.00 51.25           C  
ATOM   1965  CG  GLU A 397      -0.392  22.313  45.815  1.00 63.41           C  
ATOM   1966  CD  GLU A 397       0.154  23.107  46.981  1.00 90.26           C  
ATOM   1967  OE1 GLU A 397       0.295  22.524  48.080  1.00 88.55           O  
ATOM   1968  OE2 GLU A 397       0.425  24.317  46.801  1.00 87.94           O  
ATOM   1969  N   GLU A 398      -4.341  23.726  47.051  1.00 54.30           N  
ATOM   1970  CA  GLU A 398      -5.534  24.569  46.960  1.00 54.74           C  
ATOM   1971  C   GLU A 398      -5.495  25.277  45.593  1.00 59.94           C  
ATOM   1972  O   GLU A 398      -6.542  25.481  44.974  1.00 59.57           O  
ATOM   1973  CB  GLU A 398      -5.560  25.595  48.103  1.00 56.13           C  
ATOM   1974  N   SER A 399      -4.261  25.596  45.114  1.00 57.34           N  
ATOM   1975  CA  SER A 399      -3.948  26.233  43.826  1.00 57.42           C  
ATOM   1976  C   SER A 399      -4.340  25.340  42.637  1.00 62.13           C  
ATOM   1977  O   SER A 399      -4.636  25.857  41.557  1.00 62.06           O  
ATOM   1978  CB  SER A 399      -2.462  26.573  43.749  1.00 60.62           C  
ATOM   1979  N   ASN A 400      -4.327  24.004  42.839  1.00 58.57           N  
ATOM   1980  CA  ASN A 400      -4.708  23.008  41.833  1.00 58.16           C  
ATOM   1981  C   ASN A 400      -6.191  22.632  41.987  1.00 60.73           C  
ATOM   1982  O   ASN A 400      -6.748  21.970  41.103  1.00 60.66           O  
ATOM   1983  CB  ASN A 400      -3.851  21.740  41.974  1.00 60.38           C  
ATOM   1984  CG  ASN A 400      -2.352  21.923  41.924  1.00 87.52           C  
ATOM   1985  OD1 ASN A 400      -1.611  21.218  42.613  1.00 86.70           O  
ATOM   1986  ND2 ASN A 400      -1.860  22.848  41.108  1.00 77.17           N  
ATOM   1987  N   ASN A 401      -6.817  23.067  43.114  1.00 55.62           N  
ATOM   1988  CA  ASN A 401      -8.198  22.803  43.547  1.00 54.46           C  
ATOM   1989  C   ASN A 401      -8.363  21.329  44.004  1.00 55.26           C  
ATOM   1990  O   ASN A 401      -9.364  20.669  43.703  1.00 54.73           O  
ATOM   1991  CB  ASN A 401      -9.247  23.250  42.507  1.00 55.67           C  
ATOM   1992  N   GLY A 402      -7.362  20.859  44.754  1.00 49.34           N  
ATOM   1993  CA  GLY A 402      -7.287  19.521  45.332  1.00 47.99           C  
ATOM   1994  C   GLY A 402      -6.706  18.453  44.426  1.00 48.76           C  
ATOM   1995  O   GLY A 402      -6.751  17.269  44.769  1.00 48.56           O  
ATOM   1996  N   SER A 403      -6.166  18.856  43.263  1.00 42.07           N  
ATOM   1997  CA  SER A 403      -5.618  17.935  42.267  1.00 40.25           C  
ATOM   1998  C   SER A 403      -4.222  17.432  42.603  1.00 39.77           C  
ATOM   1999  O   SER A 403      -3.385  18.208  43.069  1.00 39.24           O  
ATOM   2000  CB  SER A 403      -5.616  18.583  40.886  1.00 44.09           C  
ATOM   2001  OG  SER A 403      -6.911  19.030  40.519  1.00 54.72           O  
ATOM   2002  N   LEU A 404      -3.966  16.134  42.326  1.00 33.20           N  
ATOM   2003  CA  LEU A 404      -2.668  15.488  42.517  1.00 31.67           C  
ATOM   2004  C   LEU A 404      -1.764  15.908  41.365  1.00 32.42           C  
ATOM   2005  O   LEU A 404      -2.014  15.548  40.213  1.00 31.57           O  
ATOM   2006  CB  LEU A 404      -2.803  13.952  42.554  1.00 31.73           C  
ATOM   2007  CG  LEU A 404      -3.167  13.334  43.893  1.00 36.71           C  
ATOM   2008  CD1 LEU A 404      -4.002  12.098  43.701  1.00 37.24           C  
ATOM   2009  CD2 LEU A 404      -1.932  12.995  44.703  1.00 39.17           C  
ATOM   2010  N   SER A 405      -0.746  16.715  41.669  1.00 27.47           N  
ATOM   2011  CA  SER A 405       0.184  17.209  40.658  1.00 26.27           C  
ATOM   2012  C   SER A 405       1.617  17.337  41.182  1.00 27.96           C  
ATOM   2013  O   SER A 405       1.832  17.325  42.394  1.00 27.30           O  
ATOM   2014  CB  SER A 405      -0.310  18.533  40.083  1.00 29.38           C  
ATOM   2015  OG  SER A 405      -0.196  19.580  41.029  1.00 38.16           O  
ATOM   2016  N   ALA A 406       2.593  17.434  40.263  1.00 23.26           N  
ATOM   2017  CA  ALA A 406       4.013  17.599  40.569  1.00 22.51           C  
ATOM   2018  C   ALA A 406       4.625  18.567  39.562  1.00 25.64           C  
ATOM   2019  O   ALA A 406       4.626  18.295  38.360  1.00 25.48           O  
ATOM   2020  CB  ALA A 406       4.731  16.255  40.529  1.00 23.17           C  
ATOM   2021  N   GLU A 407       5.102  19.717  40.053  1.00 21.24           N  
ATOM   2022  CA  GLU A 407       5.718  20.755  39.234  1.00 20.26           C  
ATOM   2023  C   GLU A 407       7.231  20.747  39.434  1.00 22.88           C  
ATOM   2024  O   GLU A 407       7.709  20.872  40.562  1.00 22.88           O  
ATOM   2025  CB  GLU A 407       5.122  22.134  39.570  1.00 21.62           C  
ATOM   2026  CG  GLU A 407       5.509  23.236  38.594  1.00 33.02           C  
ATOM   2027  CD  GLU A 407       4.672  24.502  38.617  1.00 55.11           C  
ATOM   2028  OE1 GLU A 407       3.708  24.579  39.414  1.00 58.05           O  
ATOM   2029  OE2 GLU A 407       4.981  25.422  37.826  1.00 46.40           O  
ATOM   2030  N   PHE A 408       7.974  20.580  38.335  1.00 18.27           N  
ATOM   2031  CA  PHE A 408       9.434  20.573  38.302  1.00 17.37           C  
ATOM   2032  C   PHE A 408       9.878  21.948  37.798  1.00 21.61           C  
ATOM   2033  O   PHE A 408       9.582  22.302  36.657  1.00 20.71           O  
ATOM   2034  CB  PHE A 408       9.945  19.464  37.363  1.00 18.58           C  
ATOM   2035  CG  PHE A 408       9.649  18.045  37.790  1.00 19.81           C  
ATOM   2036  CD1 PHE A 408       8.439  17.439  37.462  1.00 22.68           C  
ATOM   2037  CD2 PHE A 408      10.597  17.296  38.479  1.00 21.50           C  
ATOM   2038  CE1 PHE A 408       8.170  16.121  37.849  1.00 23.60           C  
ATOM   2039  CE2 PHE A 408      10.331  15.975  38.857  1.00 24.22           C  
ATOM   2040  CZ  PHE A 408       9.121  15.396  38.539  1.00 22.45           C  
ATOM   2041  N   LYS A 409      10.539  22.738  38.652  1.00 18.47           N  
ATOM   2042  CA  LYS A 409      10.979  24.084  38.273  1.00 18.50           C  
ATOM   2043  C   LYS A 409      12.510  24.221  38.217  1.00 22.46           C  
ATOM   2044  O   LYS A 409      13.020  25.218  37.699  1.00 21.72           O  
ATOM   2045  CB  LYS A 409      10.386  25.142  39.224  1.00 20.81           C  
ATOM   2046  CG  LYS A 409       8.864  25.228  39.231  1.00 35.97           C  
ATOM   2047  CD  LYS A 409       8.397  26.524  39.886  1.00 47.71           C  
ATOM   2048  CE  LYS A 409       7.087  26.389  40.621  1.00 60.84           C  
ATOM   2049  NZ  LYS A 409       7.278  25.834  41.989  1.00 71.77           N  
ATOM   2050  N   HIS A 410      13.238  23.225  38.744  1.00 18.95           N  
ATOM   2051  CA  HIS A 410      14.695  23.270  38.808  1.00 18.72           C  
ATOM   2052  C   HIS A 410      15.336  22.202  37.931  1.00 23.24           C  
ATOM   2053  O   HIS A 410      16.046  21.322  38.417  1.00 22.57           O  
ATOM   2054  CB  HIS A 410      15.162  23.225  40.277  1.00 19.14           C  
ATOM   2055  CG  HIS A 410      14.523  24.295  41.107  1.00 22.36           C  
ATOM   2056  ND1 HIS A 410      13.226  24.165  41.577  1.00 24.14           N  
ATOM   2057  CD2 HIS A 410      14.991  25.514  41.455  1.00 23.93           C  
ATOM   2058  CE1 HIS A 410      12.959  25.292  42.215  1.00 23.43           C  
ATOM   2059  NE2 HIS A 410      13.993  26.130  42.175  1.00 23.78           N  
ATOM   2060  N   LEU A 411      15.086  22.306  36.612  1.00 20.46           N  
ATOM   2061  CA  LEU A 411      15.614  21.387  35.606  1.00 20.13           C  
ATOM   2062  C   LEU A 411      16.516  22.088  34.591  1.00 24.26           C  
ATOM   2063  O   LEU A 411      16.312  23.264  34.293  1.00 23.45           O  
ATOM   2064  CB  LEU A 411      14.464  20.686  34.864  1.00 20.10           C  
ATOM   2065  CG  LEU A 411      13.435  19.877  35.659  1.00 24.13           C  
ATOM   2066  CD1 LEU A 411      12.488  19.171  34.717  1.00 24.12           C  
ATOM   2067  CD2 LEU A 411      14.094  18.851  36.552  1.00 25.77           C  
ATOM   2068  N   THR A 412      17.503  21.349  34.055  1.00 22.13           N  
ATOM   2069  CA  THR A 412      18.449  21.791  33.019  1.00 23.07           C  
ATOM   2070  C   THR A 412      18.945  20.601  32.237  1.00 28.41           C  
ATOM   2071  O   THR A 412      19.057  19.505  32.786  1.00 28.18           O  
ATOM   2072  CB  THR A 412      19.704  22.492  33.577  1.00 34.97           C  
ATOM   2073  OG1 THR A 412      19.900  22.197  34.959  1.00 41.15           O  
ATOM   2074  CG2 THR A 412      19.704  23.964  33.328  1.00 32.50           C  
ATOM   2075  N   LEU A 413      19.313  20.830  30.978  1.00 26.10           N  
ATOM   2076  CA  LEU A 413      19.870  19.782  30.145  1.00 26.77           C  
ATOM   2077  C   LEU A 413      21.361  19.996  29.964  1.00 32.40           C  
ATOM   2078  O   LEU A 413      21.817  21.127  29.776  1.00 31.41           O  
ATOM   2079  CB  LEU A 413      19.160  19.699  28.778  1.00 26.87           C  
ATOM   2080  CG  LEU A 413      17.640  19.494  28.775  1.00 31.14           C  
ATOM   2081  CD1 LEU A 413      17.137  19.352  27.375  1.00 31.23           C  
ATOM   2082  CD2 LEU A 413      17.235  18.265  29.558  1.00 32.38           C  
ATOM   2083  N   ARG A 414      22.116  18.903  30.043  1.00 31.29           N  
ATOM   2084  CA  ARG A 414      23.559  18.889  29.831  1.00 32.14           C  
ATOM   2085  C   ARG A 414      23.864  17.654  29.015  1.00 38.33           C  
ATOM   2086  O   ARG A 414      23.326  16.584  29.317  1.00 38.21           O  
ATOM   2087  CB  ARG A 414      24.328  18.874  31.166  1.00 32.24           C  
ATOM   2088  CG  ARG A 414      25.799  19.256  31.025  1.00 41.44           C  
ATOM   2089  CD  ARG A 414      26.453  19.459  32.369  1.00 54.28           C  
ATOM   2090  NE  ARG A 414      26.821  20.857  32.600  1.00 67.18           N  
ATOM   2091  CZ  ARG A 414      27.018  21.396  33.801  1.00 81.30           C  
ATOM   2092  NH1 ARG A 414      26.860  20.665  34.899  1.00 64.41           N  
ATOM   2093  NH2 ARG A 414      27.361  22.672  33.914  1.00 69.80           N  
ATOM   2094  N   GLU A 415      24.686  17.803  27.960  1.00 36.60           N  
ATOM   2095  CA  GLU A 415      25.079  16.697  27.085  1.00 37.31           C  
ATOM   2096  C   GLU A 415      25.888  15.663  27.865  1.00 43.14           C  
ATOM   2097  O   GLU A 415      26.761  16.034  28.654  1.00 42.60           O  
ATOM   2098  CB  GLU A 415      25.859  17.213  25.865  1.00 38.76           C  
ATOM   2099  CG  GLU A 415      25.971  16.198  24.737  1.00 49.77           C  
ATOM   2100  CD  GLU A 415      25.898  16.725  23.315  1.00 67.31           C  
ATOM   2101  OE1 GLU A 415      26.020  17.956  23.109  1.00 55.45           O  
ATOM   2102  OE2 GLU A 415      25.721  15.892  22.398  1.00 59.82           O  
ATOM   2103  N   GLN A 416      25.559  14.373  27.678  1.00 41.72           N  
ATOM   2104  CA  GLN A 416      26.223  13.254  28.350  1.00 42.48           C  
ATOM   2105  C   GLN A 416      27.699  13.179  27.952  1.00 48.80           C  
ATOM   2106  O   GLN A 416      28.039  13.472  26.800  1.00 48.15           O  
ATOM   2107  CB  GLN A 416      25.496  11.940  28.046  1.00 43.79           C  
ATOM   2108  CG  GLN A 416      25.583  10.932  29.179  1.00 64.38           C  
ATOM   2109  CD  GLN A 416      24.460   9.933  29.116  1.00 89.28           C  
ATOM   2110  OE1 GLN A 416      23.317  10.218  29.490  1.00 85.58           O  
ATOM   2111  NE2 GLN A 416      24.756   8.738  28.626  1.00 83.70           N  
ATOM   2112  N   ARG A 417      28.577  12.840  28.921  1.00 47.44           N  
ATOM   2113  CA  ARG A 417      30.022  12.763  28.682  1.00 48.28           C  
ATOM   2114  C   ARG A 417      30.699  11.598  29.410  1.00 53.72           C  
ATOM   2115  O   ARG A 417      31.020  11.707  30.604  1.00 53.28           O  
ATOM   2116  CB  ARG A 417      30.710  14.104  29.003  1.00 49.30           C  
ATOM   2117  N   CYS A 418      30.927  10.487  28.661  1.00 50.82           N  
ATOM   2118  CA  CYS A 418      31.575   9.239  29.093  1.00 86.51           C  
ATOM   2119  C   CYS A 418      30.978   8.658  30.377  1.00105.51           C  
ATOM   2120  O   CYS A 418      30.283   7.646  30.329  1.00 62.63           O  
ATOM   2121  CB  CYS A 418      33.089   9.407  29.200  1.00 86.95           C  
ATOM   2122  SG  CYS A 418      33.921   9.717  27.617  1.00 90.89           S  
ATOM   2123  N   LEU A 430      21.909  13.709  11.678  1.00 51.57           N  
ATOM   2124  CA  LEU A 430      20.784  14.636  11.542  1.00 51.39           C  
ATOM   2125  C   LEU A 430      21.082  16.013  12.156  1.00 54.61           C  
ATOM   2126  O   LEU A 430      21.856  16.103  13.115  1.00 54.74           O  
ATOM   2127  CB  LEU A 430      19.525  14.038  12.180  1.00 51.49           C  
ATOM   2128  N   ILE A 431      20.453  17.083  11.615  1.00 49.31           N  
ATOM   2129  CA  ILE A 431      20.649  18.453  12.111  1.00 48.03           C  
ATOM   2130  C   ILE A 431      20.035  18.625  13.512  1.00 49.48           C  
ATOM   2131  O   ILE A 431      19.029  17.988  13.832  1.00 49.35           O  
ATOM   2132  CB  ILE A 431      20.215  19.569  11.112  1.00 51.02           C  
ATOM   2133  CG1 ILE A 431      18.709  19.530  10.793  1.00 51.49           C  
ATOM   2134  CG2 ILE A 431      21.067  19.534   9.835  1.00 51.66           C  
ATOM   2135  CD1 ILE A 431      18.087  20.896  10.502  1.00 58.78           C  
ATOM   2136  N   VAL A 432      20.675  19.466  14.341  1.00 43.81           N  
ATOM   2137  CA  VAL A 432      20.326  19.760  15.734  1.00 42.67           C  
ATOM   2138  C   VAL A 432      18.866  20.243  15.900  1.00 43.87           C  
ATOM   2139  O   VAL A 432      18.172  19.742  16.787  1.00 43.35           O  
ATOM   2140  CB  VAL A 432      21.373  20.736  16.353  1.00 46.73           C  
ATOM   2141  CG1 VAL A 432      20.847  21.456  17.596  1.00 46.56           C  
ATOM   2142  CG2 VAL A 432      22.672  20.001  16.672  1.00 46.57           C  
ATOM   2143  N   THR A 433      18.399  21.177  15.046  1.00 38.66           N  
ATOM   2144  CA  THR A 433      17.037  21.727  15.136  1.00 37.59           C  
ATOM   2145  C   THR A 433      15.929  20.729  14.702  1.00 39.70           C  
ATOM   2146  O   THR A 433      14.752  20.995  14.949  1.00 39.00           O  
ATOM   2147  CB  THR A 433      16.914  23.072  14.404  1.00 44.17           C  
ATOM   2148  OG1 THR A 433      17.358  22.933  13.056  1.00 45.13           O  
ATOM   2149  CG2 THR A 433      17.671  24.197  15.107  1.00 41.50           C  
ATOM   2150  N   GLU A 434      16.302  19.584  14.091  1.00 34.88           N  
ATOM   2151  CA  GLU A 434      15.352  18.554  13.650  1.00 33.80           C  
ATOM   2152  C   GLU A 434      15.402  17.290  14.520  1.00 34.56           C  
ATOM   2153  O   GLU A 434      14.573  16.394  14.343  1.00 33.44           O  
ATOM   2154  CB  GLU A 434      15.575  18.199  12.169  1.00 35.21           C  
ATOM   2155  CG  GLU A 434      14.785  19.061  11.198  1.00 43.68           C  
ATOM   2156  CD  GLU A 434      15.098  18.837   9.729  1.00 60.94           C  
ATOM   2157  OE1 GLU A 434      15.222  17.664   9.308  1.00 51.52           O  
ATOM   2158  OE2 GLU A 434      15.204  19.844   8.992  1.00 53.83           O  
ATOM   2159  N   GLU A 435      16.380  17.212  15.442  1.00 29.54           N  
ATOM   2160  CA  GLU A 435      16.551  16.076  16.346  1.00 28.48           C  
ATOM   2161  C   GLU A 435      15.562  16.221  17.500  1.00 31.87           C  
ATOM   2162  O   GLU A 435      15.469  17.292  18.108  1.00 32.01           O  
ATOM   2163  CB  GLU A 435      17.998  15.999  16.849  1.00 29.57           C  
ATOM   2164  CG  GLU A 435      18.353  14.680  17.510  1.00 38.02           C  
ATOM   2165  CD  GLU A 435      19.756  14.657  18.078  1.00 51.74           C  
ATOM   2166  OE1 GLU A 435      20.659  14.100  17.414  1.00 36.03           O  
ATOM   2167  OE2 GLU A 435      19.959  15.215  19.179  1.00 46.34           O  
ATOM   2168  N   LEU A 436      14.812  15.152  17.786  1.00 27.37           N  
ATOM   2169  CA  LEU A 436      13.784  15.169  18.821  1.00 26.62           C  
ATOM   2170  C   LEU A 436      14.121  14.284  20.012  1.00 29.01           C  
ATOM   2171  O   LEU A 436      14.727  13.220  19.853  1.00 29.07           O  
ATOM   2172  CB  LEU A 436      12.404  14.817  18.227  1.00 26.75           C  
ATOM   2173  CG  LEU A 436      11.916  15.683  17.049  1.00 31.68           C  
ATOM   2174  CD1 LEU A 436      10.670  15.109  16.434  1.00 32.11           C  
ATOM   2175  CD2 LEU A 436      11.663  17.122  17.467  1.00 34.25           C  
ATOM   2176  N   HIS A 437      13.734  14.742  21.214  1.00 23.54           N  
ATOM   2177  CA  HIS A 437      13.983  14.049  22.478  1.00 22.25           C  
ATOM   2178  C   HIS A 437      12.716  13.958  23.309  1.00 25.45           C  
ATOM   2179  O   HIS A 437      11.845  14.820  23.202  1.00 25.10           O  
ATOM   2180  CB  HIS A 437      15.096  14.760  23.269  1.00 22.58           C  
ATOM   2181  CG  HIS A 437      16.371  14.894  22.495  1.00 25.84           C  
ATOM   2182  ND1 HIS A 437      17.369  13.942  22.579  1.00 27.34           N  
ATOM   2183  CD2 HIS A 437      16.741  15.835  21.595  1.00 27.54           C  
ATOM   2184  CE1 HIS A 437      18.317  14.342  21.753  1.00 26.69           C  
ATOM   2185  NE2 HIS A 437      17.987  15.477  21.139  1.00 27.17           N  
ATOM   2186  N   LEU A 438      12.609  12.917  24.138  1.00 21.51           N  
ATOM   2187  CA  LEU A 438      11.450  12.741  25.006  1.00 20.84           C  
ATOM   2188  C   LEU A 438      11.848  12.879  26.462  1.00 23.95           C  
ATOM   2189  O   LEU A 438      12.793  12.226  26.912  1.00 23.55           O  
ATOM   2190  CB  LEU A 438      10.765  11.380  24.778  1.00 20.90           C  
ATOM   2191  CG  LEU A 438      10.163  11.101  23.394  1.00 25.48           C  
ATOM   2192  CD1 LEU A 438       9.861   9.625  23.238  1.00 25.55           C  
ATOM   2193  CD2 LEU A 438       8.901  11.923  23.151  1.00 27.22           C  
ATOM   2194  N   ILE A 439      11.131  13.744  27.194  1.00 20.11           N  
ATOM   2195  CA  ILE A 439      11.323  13.938  28.630  1.00 19.41           C  
ATOM   2196  C   ILE A 439      10.300  13.010  29.301  1.00 22.57           C  
ATOM   2197  O   ILE A 439       9.096  13.175  29.096  1.00 22.62           O  
ATOM   2198  CB  ILE A 439      11.226  15.439  29.023  1.00 22.31           C  
ATOM   2199  CG1 ILE A 439      12.521  16.177  28.591  1.00 22.55           C  
ATOM   2200  CG2 ILE A 439      10.975  15.612  30.526  1.00 23.15           C  
ATOM   2201  CD1 ILE A 439      12.448  17.700  28.475  1.00 27.65           C  
ATOM   2202  N   THR A 440      10.792  11.982  30.014  1.00 17.78           N  
ATOM   2203  CA  THR A 440       9.986  10.935  30.646  1.00 17.20           C  
ATOM   2204  C   THR A 440       9.792  11.152  32.148  1.00 20.26           C  
ATOM   2205  O   THR A 440      10.708  11.608  32.827  1.00 19.84           O  
ATOM   2206  CB  THR A 440      10.603   9.559  30.313  1.00 24.50           C  
ATOM   2207  OG1 THR A 440      10.747   9.457  28.899  1.00 26.80           O  
ATOM   2208  CG2 THR A 440       9.765   8.390  30.798  1.00 22.61           C  
ATOM   2209  N   PHE A 441       8.593  10.795  32.654  1.00 16.53           N  
ATOM   2210  CA  PHE A 441       8.186  10.858  34.061  1.00 16.06           C  
ATOM   2211  C   PHE A 441       7.780   9.457  34.507  1.00 21.73           C  
ATOM   2212  O   PHE A 441       7.068   8.771  33.777  1.00 20.93           O  
ATOM   2213  CB  PHE A 441       7.009  11.821  34.257  1.00 17.12           C  
ATOM   2214  CG  PHE A 441       7.237  13.219  33.748  1.00 18.01           C  
ATOM   2215  CD1 PHE A 441       6.969  13.547  32.422  1.00 20.48           C  
ATOM   2216  CD2 PHE A 441       7.686  14.221  34.600  1.00 19.87           C  
ATOM   2217  CE1 PHE A 441       7.174  14.846  31.951  1.00 21.19           C  
ATOM   2218  CE2 PHE A 441       7.863  15.530  34.135  1.00 22.43           C  
ATOM   2219  CZ  PHE A 441       7.616  15.829  32.812  1.00 20.53           C  
ATOM   2220  N   GLU A 442       8.249   9.021  35.691  1.00 20.53           N  
ATOM   2221  CA  GLU A 442       7.969   7.682  36.226  1.00 21.07           C  
ATOM   2222  C   GLU A 442       7.631   7.706  37.707  1.00 25.92           C  
ATOM   2223  O   GLU A 442       8.179   8.520  38.448  1.00 25.30           O  
ATOM   2224  CB  GLU A 442       9.178   6.749  36.018  1.00 22.61           C  
ATOM   2225  CG  GLU A 442       9.504   6.434  34.572  1.00 35.93           C  
ATOM   2226  CD  GLU A 442      10.766   5.619  34.394  1.00 60.73           C  
ATOM   2227  OE1 GLU A 442      11.819   6.219  34.078  1.00 55.38           O  
ATOM   2228  OE2 GLU A 442      10.704   4.381  34.571  1.00 56.57           O  
ATOM   2229  N   THR A 443       6.758   6.771  38.136  1.00 23.85           N  
ATOM   2230  CA  THR A 443       6.339   6.538  39.526  1.00 24.07           C  
ATOM   2231  C   THR A 443       5.747   5.133  39.683  1.00 29.16           C  
ATOM   2232  O   THR A 443       5.499   4.451  38.684  1.00 28.82           O  
ATOM   2233  CB  THR A 443       5.421   7.662  40.071  1.00 32.68           C  
ATOM   2234  OG1 THR A 443       5.430   7.622  41.499  1.00 34.40           O  
ATOM   2235  CG2 THR A 443       3.989   7.575  39.563  1.00 30.63           C  
ATOM   2236  N   GLU A 444       5.531   4.710  40.940  1.00 26.43           N  
ATOM   2237  CA  GLU A 444       4.934   3.425  41.299  1.00 26.49           C  
ATOM   2238  C   GLU A 444       3.805   3.687  42.282  1.00 30.37           C  
ATOM   2239  O   GLU A 444       3.999   4.389  43.279  1.00 30.30           O  
ATOM   2240  CB  GLU A 444       5.962   2.487  41.951  1.00 28.19           C  
ATOM   2241  CG  GLU A 444       7.123   2.063  41.064  1.00 42.63           C  
ATOM   2242  CD  GLU A 444       8.113   1.128  41.737  1.00 74.04           C  
ATOM   2243  OE1 GLU A 444       8.649   0.237  41.039  1.00 75.84           O  
ATOM   2244  OE2 GLU A 444       8.355   1.282  42.957  1.00 70.71           O  
ATOM   2245  N   VAL A 445       2.626   3.125  42.004  1.00 26.49           N  
ATOM   2246  CA  VAL A 445       1.465   3.274  42.875  1.00 25.71           C  
ATOM   2247  C   VAL A 445       1.208   1.955  43.585  1.00 29.79           C  
ATOM   2248  O   VAL A 445       1.148   0.904  42.944  1.00 28.63           O  
ATOM   2249  CB  VAL A 445       0.204   3.776  42.122  1.00 29.06           C  
ATOM   2250  CG1 VAL A 445      -0.916   4.132  43.096  1.00 28.69           C  
ATOM   2251  CG2 VAL A 445       0.531   4.967  41.243  1.00 28.78           C  
ATOM   2252  N   TYR A 446       1.060   2.019  44.908  1.00 27.83           N  
ATOM   2253  CA  TYR A 446       0.746   0.869  45.742  1.00 28.55           C  
ATOM   2254  C   TYR A 446      -0.631   1.122  46.333  1.00 32.29           C  
ATOM   2255  O   TYR A 446      -0.770   1.896  47.284  1.00 32.56           O  
ATOM   2256  CB  TYR A 446       1.821   0.655  46.821  1.00 30.83           C  
ATOM   2257  CG  TYR A 446       3.151   0.208  46.257  1.00 34.24           C  
ATOM   2258  CD1 TYR A 446       4.117   1.136  45.875  1.00 36.37           C  
ATOM   2259  CD2 TYR A 446       3.443  -1.143  46.096  1.00 35.76           C  
ATOM   2260  CE1 TYR A 446       5.338   0.731  45.336  1.00 37.76           C  
ATOM   2261  CE2 TYR A 446       4.663  -1.561  45.564  1.00 37.34           C  
ATOM   2262  CZ  TYR A 446       5.609  -0.619  45.187  1.00 46.11           C  
ATOM   2263  OH  TYR A 446       6.818  -1.026  44.673  1.00 47.97           O  
ATOM   2264  N   HIS A 447      -1.663   0.553  45.700  1.00 28.03           N  
ATOM   2265  CA  HIS A 447      -3.036   0.751  46.142  1.00 27.60           C  
ATOM   2266  C   HIS A 447      -3.741  -0.562  46.387  1.00 30.35           C  
ATOM   2267  O   HIS A 447      -3.999  -1.315  45.448  1.00 30.20           O  
ATOM   2268  CB  HIS A 447      -3.826   1.638  45.163  1.00 28.56           C  
ATOM   2269  CG  HIS A 447      -5.120   2.142  45.725  1.00 32.05           C  
ATOM   2270  ND1 HIS A 447      -5.192   3.350  46.394  1.00 33.81           N  
ATOM   2271  CD2 HIS A 447      -6.348   1.574  45.716  1.00 33.73           C  
ATOM   2272  CE1 HIS A 447      -6.455   3.482  46.761  1.00 33.13           C  
ATOM   2273  NE2 HIS A 447      -7.187   2.437  46.380  1.00 33.43           N  
ATOM   2274  N   GLN A 448      -4.034  -0.826  47.669  1.00 26.04           N  
ATOM   2275  CA  GLN A 448      -4.752  -1.983  48.208  1.00 25.55           C  
ATOM   2276  C   GLN A 448      -4.350  -3.324  47.554  1.00 29.29           C  
ATOM   2277  O   GLN A 448      -5.196  -4.051  47.030  1.00 29.44           O  
ATOM   2278  CB  GLN A 448      -6.276  -1.740  48.163  1.00 26.86           C  
ATOM   2279  CG  GLN A 448      -6.711  -0.524  48.990  1.00 39.00           C  
ATOM   2280  CD  GLN A 448      -8.172  -0.165  48.874  1.00 55.92           C  
ATOM   2281  OE1 GLN A 448      -9.007  -0.947  48.416  1.00 51.91           O  
ATOM   2282  NE2 GLN A 448      -8.516   1.036  49.313  1.00 48.07           N  
ATOM   2283  N   GLY A 449      -3.053  -3.623  47.602  1.00 25.89           N  
ATOM   2284  CA  GLY A 449      -2.488  -4.867  47.092  1.00 26.02           C  
ATOM   2285  C   GLY A 449      -2.052  -4.875  45.642  1.00 31.39           C  
ATOM   2286  O   GLY A 449      -1.591  -5.914  45.159  1.00 31.40           O  
ATOM   2287  N   LEU A 450      -2.194  -3.727  44.934  1.00 28.21           N  
ATOM   2288  CA  LEU A 450      -1.810  -3.579  43.528  1.00 27.85           C  
ATOM   2289  C   LEU A 450      -0.600  -2.680  43.345  1.00 31.59           C  
ATOM   2290  O   LEU A 450      -0.548  -1.594  43.918  1.00 31.40           O  
ATOM   2291  CB  LEU A 450      -2.969  -3.013  42.679  1.00 27.98           C  
ATOM   2292  CG  LEU A 450      -4.073  -3.959  42.192  1.00 32.99           C  
ATOM   2293  CD1 LEU A 450      -5.077  -3.200  41.348  1.00 33.32           C  
ATOM   2294  CD2 LEU A 450      -3.516  -5.120  41.367  1.00 35.16           C  
ATOM   2295  N   LYS A 451       0.344  -3.107  42.498  1.00 28.42           N  
ATOM   2296  CA  LYS A 451       1.512  -2.309  42.142  1.00 28.47           C  
ATOM   2297  C   LYS A 451       1.332  -1.858  40.692  1.00 33.04           C  
ATOM   2298  O   LYS A 451       1.484  -2.672  39.775  1.00 32.99           O  
ATOM   2299  CB  LYS A 451       2.829  -3.088  42.335  1.00 30.84           C  
ATOM   2300  CG  LYS A 451       4.079  -2.280  41.979  1.00 43.07           C  
ATOM   2301  CD  LYS A 451       5.362  -3.059  42.230  1.00 53.69           C  
ATOM   2302  CE  LYS A 451       6.558  -2.440  41.544  1.00 63.91           C  
ATOM   2303  NZ  LYS A 451       6.603  -2.776  40.094  1.00 72.34           N  
ATOM   2304  N   ILE A 452       0.976  -0.571  40.492  1.00 29.11           N  
ATOM   2305  CA  ILE A 452       0.782   0.010  39.160  1.00 28.40           C  
ATOM   2306  C   ILE A 452       1.970   0.911  38.819  1.00 32.21           C  
ATOM   2307  O   ILE A 452       2.198   1.916  39.499  1.00 32.15           O  
ATOM   2308  CB  ILE A 452      -0.588   0.732  38.992  1.00 31.09           C  
ATOM   2309  CG1 ILE A 452      -1.760  -0.143  39.495  1.00 31.11           C  
ATOM   2310  CG2 ILE A 452      -0.805   1.170  37.532  1.00 31.17           C  
ATOM   2311  CD1 ILE A 452      -2.864   0.622  40.186  1.00 34.38           C  
ATOM   2312  N   ASP A 453       2.733   0.531  37.779  1.00 28.17           N  
ATOM   2313  CA  ASP A 453       3.891   1.288  37.314  1.00 27.68           C  
ATOM   2314  C   ASP A 453       3.455   2.345  36.310  1.00 30.07           C  
ATOM   2315  O   ASP A 453       3.077   2.016  35.179  1.00 29.49           O  
ATOM   2316  CB  ASP A 453       4.972   0.357  36.727  1.00 29.92           C  
ATOM   2317  CG  ASP A 453       5.763  -0.449  37.747  1.00 43.47           C  
ATOM   2318  OD1 ASP A 453       5.643  -0.160  38.962  1.00 44.83           O  
ATOM   2319  OD2 ASP A 453       6.516  -1.359  37.330  1.00 50.04           O  
ATOM   2320  N   LEU A 454       3.471   3.614  36.742  1.00 25.94           N  
ATOM   2321  CA  LEU A 454       3.080   4.741  35.899  1.00 25.40           C  
ATOM   2322  C   LEU A 454       4.265   5.308  35.132  1.00 29.32           C  
ATOM   2323  O   LEU A 454       5.337   5.527  35.704  1.00 29.02           O  
ATOM   2324  CB  LEU A 454       2.400   5.869  36.700  1.00 25.20           C  
ATOM   2325  CG  LEU A 454       1.179   5.546  37.566  1.00 29.92           C  
ATOM   2326  CD1 LEU A 454       0.564   6.818  38.099  1.00 30.21           C  
ATOM   2327  CD2 LEU A 454       0.121   4.774  36.800  1.00 32.08           C  
ATOM   2328  N   GLU A 455       4.061   5.554  33.835  1.00 25.48           N  
ATOM   2329  CA  GLU A 455       5.061   6.145  32.960  1.00 25.08           C  
ATOM   2330  C   GLU A 455       4.392   6.957  31.860  1.00 29.41           C  
ATOM   2331  O   GLU A 455       3.541   6.452  31.123  1.00 29.00           O  
ATOM   2332  CB  GLU A 455       6.000   5.085  32.362  1.00 26.30           C  
ATOM   2333  CG  GLU A 455       7.233   5.679  31.693  1.00 35.03           C  
ATOM   2334  CD  GLU A 455       7.997   4.777  30.740  1.00 53.86           C  
ATOM   2335  OE1 GLU A 455       8.509   5.298  29.722  1.00 51.87           O  
ATOM   2336  OE2 GLU A 455       8.090   3.557  31.005  1.00 46.00           O  
ATOM   2337  N   THR A 456       4.778   8.226  31.769  1.00 26.18           N  
ATOM   2338  CA  THR A 456       4.322   9.143  30.736  1.00 26.00           C  
ATOM   2339  C   THR A 456       5.510   9.943  30.206  1.00 30.49           C  
ATOM   2340  O   THR A 456       6.552  10.019  30.866  1.00 29.84           O  
ATOM   2341  CB  THR A 456       3.148  10.004  31.213  1.00 32.21           C  
ATOM   2342  OG1 THR A 456       2.477  10.501  30.057  1.00 31.69           O  
ATOM   2343  CG2 THR A 456       3.579  11.175  32.107  1.00 30.61           C  
ATOM   2344  N   HIS A 457       5.356  10.529  29.020  1.00 27.74           N  
ATOM   2345  CA  HIS A 457       6.400  11.358  28.436  1.00 28.07           C  
ATOM   2346  C   HIS A 457       5.840  12.622  27.806  1.00 29.23           C  
ATOM   2347  O   HIS A 457       4.641  12.709  27.529  1.00 28.64           O  
ATOM   2348  CB  HIS A 457       7.290  10.572  27.463  1.00 29.90           C  
ATOM   2349  CG  HIS A 457       6.533   9.854  26.398  1.00 34.48           C  
ATOM   2350  ND1 HIS A 457       6.255   8.500  26.502  1.00 36.97           N  
ATOM   2351  CD2 HIS A 457       6.016  10.323  25.238  1.00 37.16           C  
ATOM   2352  CE1 HIS A 457       5.579   8.189  25.407  1.00 36.85           C  
ATOM   2353  NE2 HIS A 457       5.405   9.254  24.618  1.00 37.22           N  
ATOM   2354  N   SER A 458       6.710  13.613  27.609  1.00 23.68           N  
ATOM   2355  CA  SER A 458       6.356  14.887  26.998  1.00 22.27           C  
ATOM   2356  C   SER A 458       6.229  14.718  25.488  1.00 24.49           C  
ATOM   2357  O   SER A 458       6.574  13.662  24.946  1.00 23.79           O  
ATOM   2358  CB  SER A 458       7.443  15.914  27.296  1.00 24.25           C  
ATOM   2359  OG  SER A 458       8.661  15.601  26.637  1.00 30.19           O  
ATOM   2360  N   LEU A 459       5.771  15.774  24.806  1.00 20.22           N  
ATOM   2361  CA  LEU A 459       5.724  15.793  23.353  1.00 19.89           C  
ATOM   2362  C   LEU A 459       7.189  15.987  22.905  1.00 25.16           C  
ATOM   2363  O   LEU A 459       7.952  16.587  23.673  1.00 24.67           O  
ATOM   2364  CB  LEU A 459       4.838  16.950  22.848  1.00 19.50           C  
ATOM   2365  CG  LEU A 459       3.319  16.780  23.003  1.00 23.14           C  
ATOM   2366  CD1 LEU A 459       2.599  18.112  22.826  1.00 22.76           C  
ATOM   2367  CD2 LEU A 459       2.770  15.740  22.034  1.00 24.16           C  
ATOM   2368  N   PRO A 460       7.632  15.459  21.731  1.00 22.65           N  
ATOM   2369  CA  PRO A 460       9.045  15.615  21.333  1.00 22.56           C  
ATOM   2370  C   PRO A 460       9.600  17.031  21.474  1.00 25.85           C  
ATOM   2371  O   PRO A 460       8.948  18.013  21.116  1.00 24.88           O  
ATOM   2372  CB  PRO A 460       9.059  15.103  19.897  1.00 24.34           C  
ATOM   2373  CG  PRO A 460       7.997  14.072  19.896  1.00 28.67           C  
ATOM   2374  CD  PRO A 460       6.894  14.675  20.721  1.00 24.13           C  
ATOM   2375  N   VAL A 461      10.793  17.109  22.076  1.00 22.35           N  
ATOM   2376  CA  VAL A 461      11.526  18.320  22.426  1.00 21.99           C  
ATOM   2377  C   VAL A 461      12.768  18.507  21.543  1.00 25.53           C  
ATOM   2378  O   VAL A 461      13.515  17.554  21.310  1.00 24.97           O  
ATOM   2379  CB  VAL A 461      11.865  18.283  23.955  1.00 25.79           C  
ATOM   2380  CG1 VAL A 461      13.055  19.168  24.317  1.00 25.77           C  
ATOM   2381  CG2 VAL A 461      10.648  18.648  24.801  1.00 25.47           C  
ATOM   2382  N   VAL A 462      12.982  19.742  21.061  1.00 22.20           N  
ATOM   2383  CA  VAL A 462      14.167  20.104  20.284  1.00 22.12           C  
ATOM   2384  C   VAL A 462      15.132  20.710  21.294  1.00 25.96           C  
ATOM   2385  O   VAL A 462      14.771  21.673  21.977  1.00 25.67           O  
ATOM   2386  CB  VAL A 462      13.888  21.100  19.117  1.00 26.18           C  
ATOM   2387  CG1 VAL A 462      15.162  21.378  18.325  1.00 26.19           C  
ATOM   2388  CG2 VAL A 462      12.791  20.595  18.186  1.00 25.77           C  
ATOM   2389  N   VAL A 463      16.343  20.144  21.400  1.00 22.90           N  
ATOM   2390  CA  VAL A 463      17.368  20.647  22.317  1.00 22.96           C  
ATOM   2391  C   VAL A 463      18.354  21.533  21.545  1.00 28.74           C  
ATOM   2392  O   VAL A 463      18.992  21.065  20.597  1.00 28.73           O  
ATOM   2393  CB  VAL A 463      18.073  19.537  23.137  1.00 26.43           C  
ATOM   2394  CG1 VAL A 463      18.989  20.144  24.194  1.00 25.96           C  
ATOM   2395  CG2 VAL A 463      17.059  18.599  23.788  1.00 26.13           C  
ATOM   2396  N   ILE A 464      18.453  22.816  21.937  1.00 25.92           N  
ATOM   2397  CA  ILE A 464      19.340  23.775  21.278  1.00 26.23           C  
ATOM   2398  C   ILE A 464      20.527  24.159  22.187  1.00 31.54           C  
ATOM   2399  O   ILE A 464      20.491  23.912  23.393  1.00 30.69           O  
ATOM   2400  CB  ILE A 464      18.578  25.002  20.689  1.00 29.24           C  
ATOM   2401  CG1 ILE A 464      17.815  25.804  21.773  1.00 29.39           C  
ATOM   2402  CG2 ILE A 464      17.645  24.554  19.552  1.00 30.02           C  
ATOM   2403  CD1 ILE A 464      17.440  27.240  21.395  1.00 31.65           C  
ATOM   2404  N   SER A 465      21.601  24.701  21.581  1.00 29.43           N  
ATOM   2405  CA  SER A 465      22.837  25.109  22.264  1.00 29.35           C  
ATOM   2406  C   SER A 465      22.984  26.631  22.332  1.00 33.30           C  
ATOM   2407  O   SER A 465      23.544  27.152  23.298  1.00 32.17           O  
ATOM   2408  CB  SER A 465      24.058  24.474  21.601  1.00 32.58           C  
ATOM   2409  OG  SER A 465      23.853  24.200  20.223  1.00 40.82           O  
ATOM   2410  N   ASN A 466      22.470  27.331  21.308  1.00 31.03           N  
ATOM   2411  CA  ASN A 466      22.477  28.788  21.193  1.00 31.56           C  
ATOM   2412  C   ASN A 466      21.057  29.261  20.900  1.00 36.69           C  
ATOM   2413  O   ASN A 466      20.315  28.549  20.226  1.00 36.60           O  
ATOM   2414  CB  ASN A 466      23.416  29.224  20.065  1.00 33.65           C  
ATOM   2415  CG  ASN A 466      23.955  30.624  20.230  1.00 59.81           C  
ATOM   2416  OD1 ASN A 466      24.794  30.896  21.098  1.00 59.87           O  
ATOM   2417  ND2 ASN A 466      23.495  31.541  19.393  1.00 46.82           N  
ATOM   2418  N   ILE A 467      20.683  30.466  21.371  1.00 34.14           N  
ATOM   2419  CA  ILE A 467      19.342  31.024  21.151  1.00 34.32           C  
ATOM   2420  C   ILE A 467      19.091  31.401  19.666  1.00 39.43           C  
ATOM   2421  O   ILE A 467      17.942  31.613  19.288  1.00 39.29           O  
ATOM   2422  CB  ILE A 467      19.030  32.189  22.137  1.00 37.37           C  
ATOM   2423  CG1 ILE A 467      17.533  32.237  22.513  1.00 37.46           C  
ATOM   2424  CG2 ILE A 467      19.545  33.549  21.643  1.00 38.19           C  
ATOM   2425  CD1 ILE A 467      17.111  31.256  23.599  1.00 42.68           C  
ATOM   2426  N   CYS A 468      20.148  31.452  18.827  1.00 36.85           N  
ATOM   2427  CA  CYS A 468      20.011  31.748  17.397  1.00 37.18           C  
ATOM   2428  C   CYS A 468      19.301  30.591  16.680  1.00 39.36           C  
ATOM   2429  O   CYS A 468      18.715  30.792  15.614  1.00 38.51           O  
ATOM   2430  CB  CYS A 468      21.368  32.052  16.765  1.00 38.18           C  
ATOM   2431  SG  CYS A 468      22.441  30.603  16.564  1.00 42.60           S  
ATOM   2432  N   GLN A 469      19.368  29.384  17.283  1.00 35.11           N  
ATOM   2433  CA  GLN A 469      18.769  28.138  16.800  1.00 34.48           C  
ATOM   2434  C   GLN A 469      17.261  28.069  17.086  1.00 39.47           C  
ATOM   2435  O   GLN A 469      16.577  27.231  16.497  1.00 39.37           O  
ATOM   2436  CB  GLN A 469      19.488  26.920  17.404  1.00 35.11           C  
ATOM   2437  CG  GLN A 469      20.974  26.842  17.079  1.00 37.42           C  
ATOM   2438  CD  GLN A 469      21.605  25.575  17.594  1.00 46.39           C  
ATOM   2439  OE1 GLN A 469      21.738  25.355  18.805  1.00 40.08           O  
ATOM   2440  NE2 GLN A 469      22.021  24.714  16.679  1.00 33.74           N  
ATOM   2441  N   MET A 470      16.752  28.950  17.983  1.00 36.28           N  
ATOM   2442  CA  MET A 470      15.343  29.070  18.381  1.00 36.13           C  
ATOM   2443  C   MET A 470      14.368  29.144  17.165  1.00 38.42           C  
ATOM   2444  O   MET A 470      13.469  28.306  17.124  1.00 38.06           O  
ATOM   2445  CB  MET A 470      15.164  30.256  19.357  1.00 38.91           C  
ATOM   2446  CG  MET A 470      13.737  30.561  19.763  1.00 43.16           C  
ATOM   2447  SD  MET A 470      13.082  29.410  20.987  1.00 47.88           S  
ATOM   2448  CE  MET A 470      11.845  28.669  20.034  1.00 44.46           C  
ATOM   2449  N   PRO A 471      14.531  30.059  16.161  1.00 33.61           N  
ATOM   2450  CA  PRO A 471      13.588  30.087  15.024  1.00 32.97           C  
ATOM   2451  C   PRO A 471      13.378  28.758  14.289  1.00 35.34           C  
ATOM   2452  O   PRO A 471      12.231  28.339  14.146  1.00 34.98           O  
ATOM   2453  CB  PRO A 471      14.177  31.162  14.105  1.00 34.74           C  
ATOM   2454  CG  PRO A 471      14.920  32.049  15.010  1.00 39.07           C  
ATOM   2455  CD  PRO A 471      15.527  31.143  16.028  1.00 34.87           C  
ATOM   2456  N   ASN A 472      14.462  28.082  13.853  1.00 30.76           N  
ATOM   2457  CA  ASN A 472      14.362  26.794  13.156  1.00 29.99           C  
ATOM   2458  C   ASN A 472      13.847  25.682  14.055  1.00 33.07           C  
ATOM   2459  O   ASN A 472      13.179  24.771  13.561  1.00 33.34           O  
ATOM   2460  CB  ASN A 472      15.681  26.396  12.498  1.00 29.98           C  
ATOM   2461  CG  ASN A 472      16.033  27.187  11.260  1.00 46.12           C  
ATOM   2462  OD1 ASN A 472      15.175  27.751  10.569  1.00 38.23           O  
ATOM   2463  ND2 ASN A 472      17.314  27.232  10.945  1.00 38.00           N  
ATOM   2464  N   ALA A 473      14.132  25.764  15.371  1.00 28.49           N  
ATOM   2465  CA  ALA A 473      13.663  24.795  16.366  1.00 27.93           C  
ATOM   2466  C   ALA A 473      12.145  24.902  16.539  1.00 31.37           C  
ATOM   2467  O   ALA A 473      11.470  23.871  16.563  1.00 31.17           O  
ATOM   2468  CB  ALA A 473      14.359  25.020  17.694  1.00 28.57           C  
ATOM   2469  N   TRP A 474      11.609  26.147  16.613  1.00 27.28           N  
ATOM   2470  CA  TRP A 474      10.175  26.399  16.741  1.00 27.19           C  
ATOM   2471  C   TRP A 474       9.386  25.912  15.531  1.00 32.40           C  
ATOM   2472  O   TRP A 474       8.273  25.412  15.703  1.00 32.40           O  
ATOM   2473  CB  TRP A 474       9.862  27.871  17.060  1.00 25.71           C  
ATOM   2474  CG  TRP A 474       8.394  28.141  17.251  1.00 26.37           C  
ATOM   2475  CD1 TRP A 474       7.598  28.917  16.461  1.00 29.23           C  
ATOM   2476  CD2 TRP A 474       7.526  27.531  18.219  1.00 25.96           C  
ATOM   2477  NE1 TRP A 474       6.299  28.876  16.911  1.00 28.52           N  
ATOM   2478  CE2 TRP A 474       6.224  28.025  17.983  1.00 29.72           C  
ATOM   2479  CE3 TRP A 474       7.728  26.640  19.289  1.00 26.90           C  
ATOM   2480  CZ2 TRP A 474       5.130  27.656  18.772  1.00 28.86           C  
ATOM   2481  CZ3 TRP A 474       6.641  26.268  20.063  1.00 28.08           C  
ATOM   2482  CH2 TRP A 474       5.364  26.782  19.810  1.00 28.79           C  
ATOM   2483  N   ALA A 475       9.978  26.017  14.323  1.00 29.32           N  
ATOM   2484  CA  ALA A 475       9.390  25.539  13.070  1.00 29.08           C  
ATOM   2485  C   ALA A 475       9.233  24.012  13.088  1.00 32.54           C  
ATOM   2486  O   ALA A 475       8.240  23.503  12.561  1.00 32.90           O  
ATOM   2487  CB  ALA A 475      10.252  25.957  11.893  1.00 29.68           C  
ATOM   2488  N   SER A 476      10.198  23.290  13.706  1.00 27.59           N  
ATOM   2489  CA  SER A 476      10.161  21.831  13.836  1.00 27.22           C  
ATOM   2490  C   SER A 476       9.036  21.401  14.773  1.00 30.61           C  
ATOM   2491  O   SER A 476       8.445  20.342  14.573  1.00 30.79           O  
ATOM   2492  CB  SER A 476      11.495  21.288  14.338  1.00 30.90           C  
ATOM   2493  OG  SER A 476      12.524  21.441  13.375  1.00 39.34           O  
ATOM   2494  N   ILE A 477       8.737  22.230  15.788  1.00 25.87           N  
ATOM   2495  CA  ILE A 477       7.649  21.988  16.732  1.00 24.86           C  
ATOM   2496  C   ILE A 477       6.320  22.281  16.029  1.00 29.14           C  
ATOM   2497  O   ILE A 477       5.380  21.495  16.167  1.00 29.14           O  
ATOM   2498  CB  ILE A 477       7.854  22.772  18.066  1.00 27.08           C  
ATOM   2499  CG1 ILE A 477       9.101  22.269  18.847  1.00 26.51           C  
ATOM   2500  CG2 ILE A 477       6.589  22.796  18.955  1.00 27.55           C  
ATOM   2501  CD1 ILE A 477       9.191  20.732  19.121  1.00 29.35           C  
ATOM   2502  N   LEU A 478       6.266  23.380  15.236  1.00 25.41           N  
ATOM   2503  CA  LEU A 478       5.087  23.775  14.456  1.00 24.89           C  
ATOM   2504  C   LEU A 478       4.702  22.670  13.478  1.00 29.47           C  
ATOM   2505  O   LEU A 478       3.538  22.292  13.440  1.00 29.08           O  
ATOM   2506  CB  LEU A 478       5.311  25.099  13.693  1.00 24.63           C  
ATOM   2507  CG  LEU A 478       5.375  26.400  14.503  1.00 28.69           C  
ATOM   2508  CD1 LEU A 478       5.667  27.580  13.610  1.00 28.43           C  
ATOM   2509  CD2 LEU A 478       4.103  26.650  15.274  1.00 30.22           C  
ATOM   2510  N   TRP A 479       5.691  22.112  12.741  1.00 26.40           N  
ATOM   2511  CA  TRP A 479       5.483  21.039  11.768  1.00 26.15           C  
ATOM   2512  C   TRP A 479       4.966  19.762  12.432  1.00 29.07           C  
ATOM   2513  O   TRP A 479       3.951  19.222  11.990  1.00 28.43           O  
ATOM   2514  CB  TRP A 479       6.767  20.779  10.957  1.00 25.06           C  
ATOM   2515  CG  TRP A 479       6.525  20.380   9.526  1.00 26.16           C  
ATOM   2516  CD1 TRP A 479       6.795  19.170   8.955  1.00 29.13           C  
ATOM   2517  CD2 TRP A 479       5.980  21.203   8.482  1.00 25.96           C  
ATOM   2518  NE1 TRP A 479       6.446  19.184   7.623  1.00 28.63           N  
ATOM   2519  CE2 TRP A 479       5.944  20.421   7.306  1.00 30.11           C  
ATOM   2520  CE3 TRP A 479       5.530  22.534   8.423  1.00 27.09           C  
ATOM   2521  CZ2 TRP A 479       5.462  20.921   6.089  1.00 29.40           C  
ATOM   2522  CZ3 TRP A 479       5.063  23.031   7.215  1.00 28.46           C  
ATOM   2523  CH2 TRP A 479       5.028  22.228   6.068  1.00 29.12           C  
ATOM   2524  N   TYR A 480       5.622  19.326  13.523  1.00 25.44           N  
ATOM   2525  CA  TYR A 480       5.258  18.127  14.286  1.00 25.10           C  
ATOM   2526  C   TYR A 480       3.834  18.170  14.853  1.00 28.57           C  
ATOM   2527  O   TYR A 480       3.059  17.245  14.626  1.00 27.81           O  
ATOM   2528  CB  TYR A 480       6.270  17.868  15.424  1.00 26.09           C  
ATOM   2529  CG  TYR A 480       6.115  16.506  16.068  1.00 27.63           C  
ATOM   2530  CD1 TYR A 480       5.158  16.282  17.056  1.00 29.47           C  
ATOM   2531  CD2 TYR A 480       6.926  15.442  15.693  1.00 28.29           C  
ATOM   2532  CE1 TYR A 480       4.993  15.022  17.631  1.00 29.62           C  
ATOM   2533  CE2 TYR A 480       6.772  14.180  16.262  1.00 28.93           C  
ATOM   2534  CZ  TYR A 480       5.802  13.973  17.228  1.00 35.03           C  
ATOM   2535  OH  TYR A 480       5.674  12.732  17.802  1.00 35.57           O  
ATOM   2536  N   ASN A 481       3.507  19.218  15.607  1.00 25.38           N  
ATOM   2537  CA  ASN A 481       2.213  19.337  16.266  1.00 25.71           C  
ATOM   2538  C   ASN A 481       1.054  19.666  15.317  1.00 31.11           C  
ATOM   2539  O   ASN A 481      -0.088  19.348  15.645  1.00 30.80           O  
ATOM   2540  CB  ASN A 481       2.298  20.312  17.429  1.00 25.50           C  
ATOM   2541  CG  ASN A 481       3.112  19.735  18.556  1.00 36.73           C  
ATOM   2542  OD1 ASN A 481       2.608  18.978  19.384  1.00 31.08           O  
ATOM   2543  ND2 ASN A 481       4.398  20.039  18.584  1.00 25.40           N  
ATOM   2544  N   MET A 482       1.340  20.240  14.136  1.00 28.58           N  
ATOM   2545  CA  MET A 482       0.325  20.544  13.124  1.00 28.29           C  
ATOM   2546  C   MET A 482      -0.061  19.270  12.357  1.00 31.80           C  
ATOM   2547  O   MET A 482      -1.244  19.062  12.078  1.00 30.95           O  
ATOM   2548  CB  MET A 482       0.851  21.626  12.146  1.00 30.61           C  
ATOM   2549  CG  MET A 482       0.033  21.803  10.868  1.00 34.38           C  
ATOM   2550  SD  MET A 482       0.776  22.935   9.656  1.00 38.74           S  
ATOM   2551  CE  MET A 482       1.962  21.897   8.920  1.00 35.28           C  
ATOM   2552  N   LEU A 483       0.938  18.431  12.016  1.00 28.58           N  
ATOM   2553  CA  LEU A 483       0.748  17.258  11.166  1.00 28.70           C  
ATOM   2554  C   LEU A 483       0.520  15.916  11.855  1.00 33.34           C  
ATOM   2555  O   LEU A 483      -0.122  15.061  11.241  1.00 33.59           O  
ATOM   2556  CB  LEU A 483       1.915  17.125  10.180  1.00 28.82           C  
ATOM   2557  CG  LEU A 483       1.940  18.169   9.060  1.00 33.23           C  
ATOM   2558  CD1 LEU A 483       3.287  18.224   8.402  1.00 33.34           C  
ATOM   2559  CD2 LEU A 483       0.844  17.921   8.040  1.00 35.28           C  
ATOM   2560  N   THR A 484       1.031  15.692  13.078  1.00 30.07           N  
ATOM   2561  CA  THR A 484       0.807  14.386  13.712  1.00 29.60           C  
ATOM   2562  C   THR A 484       0.161  14.488  15.100  1.00 33.49           C  
ATOM   2563  O   THR A 484       0.311  15.497  15.794  1.00 32.59           O  
ATOM   2564  CB  THR A 484       2.086  13.510  13.719  1.00 33.36           C  
ATOM   2565  OG1 THR A 484       1.731  12.179  14.087  1.00 30.60           O  
ATOM   2566  CG2 THR A 484       3.173  14.016  14.657  1.00 31.20           C  
ATOM   2567  N   ASN A 485      -0.569  13.416  15.479  1.00 30.51           N  
ATOM   2568  CA  ASN A 485      -1.219  13.238  16.778  1.00 30.13           C  
ATOM   2569  C   ASN A 485      -0.405  12.236  17.622  1.00 33.99           C  
ATOM   2570  O   ASN A 485      -0.674  12.071  18.815  1.00 33.61           O  
ATOM   2571  CB  ASN A 485      -2.682  12.795  16.611  1.00 29.84           C  
ATOM   2572  CG  ASN A 485      -2.899  11.420  16.016  1.00 53.64           C  
ATOM   2573  OD1 ASN A 485      -2.040  10.842  15.333  1.00 47.89           O  
ATOM   2574  ND2 ASN A 485      -4.075  10.867  16.259  1.00 47.24           N  
ATOM   2575  N   ASN A 486       0.598  11.580  16.987  1.00 30.39           N  
ATOM   2576  CA  ASN A 486       1.522  10.624  17.602  1.00 30.53           C  
ATOM   2577  C   ASN A 486       2.407  11.396  18.597  1.00 35.98           C  
ATOM   2578  O   ASN A 486       3.038  12.381  18.201  1.00 35.69           O  
ATOM   2579  CB  ASN A 486       2.375   9.936  16.521  1.00 29.82           C  
ATOM   2580  CG  ASN A 486       3.315   8.842  16.991  1.00 50.54           C  
ATOM   2581  OD1 ASN A 486       3.419   8.506  18.177  1.00 40.90           O  
ATOM   2582  ND2 ASN A 486       4.028   8.248  16.047  1.00 45.06           N  
ATOM   2583  N   PRO A 487       2.438  11.005  19.896  1.00 33.07           N  
ATOM   2584  CA  PRO A 487       3.217  11.783  20.873  1.00 32.73           C  
ATOM   2585  C   PRO A 487       4.683  11.386  21.062  1.00 35.87           C  
ATOM   2586  O   PRO A 487       5.345  11.974  21.919  1.00 35.59           O  
ATOM   2587  CB  PRO A 487       2.420  11.597  22.165  1.00 34.51           C  
ATOM   2588  CG  PRO A 487       1.742  10.266  22.012  1.00 38.71           C  
ATOM   2589  CD  PRO A 487       1.714   9.896  20.555  1.00 34.39           C  
ATOM   2590  N   LYS A 488       5.199  10.407  20.292  1.00 31.90           N  
ATOM   2591  CA  LYS A 488       6.581   9.952  20.477  1.00 31.33           C  
ATOM   2592  C   LYS A 488       7.339   9.606  19.178  1.00 34.91           C  
ATOM   2593  O   LYS A 488       8.275   8.803  19.219  1.00 34.90           O  
ATOM   2594  CB  LYS A 488       6.644   8.779  21.478  1.00 33.87           C  
ATOM   2595  CG  LYS A 488       5.696   7.615  21.206  1.00 49.68           C  
ATOM   2596  CD  LYS A 488       5.930   6.491  22.212  1.00 61.71           C  
ATOM   2597  CE  LYS A 488       4.693   5.669  22.477  1.00 75.12           C  
ATOM   2598  NZ  LYS A 488       3.736   6.373  23.376  1.00 84.01           N  
ATOM   2599  N   ASN A 489       7.000  10.258  18.052  1.00 30.90           N  
ATOM   2600  CA  ASN A 489       7.716  10.018  16.802  1.00 30.37           C  
ATOM   2601  C   ASN A 489       9.003  10.867  16.762  1.00 34.26           C  
ATOM   2602  O   ASN A 489       9.016  11.973  16.215  1.00 33.66           O  
ATOM   2603  CB  ASN A 489       6.814  10.245  15.577  1.00 29.71           C  
ATOM   2604  CG  ASN A 489       7.392   9.761  14.260  1.00 49.09           C  
ATOM   2605  OD1 ASN A 489       8.385   9.021  14.200  1.00 44.15           O  
ATOM   2606  ND2 ASN A 489       6.772  10.167  13.162  1.00 38.83           N  
ATOM   2607  N   VAL A 490      10.083  10.345  17.372  1.00 30.68           N  
ATOM   2608  CA  VAL A 490      11.389  11.019  17.431  1.00 30.30           C  
ATOM   2609  C   VAL A 490      12.086  11.081  16.049  1.00 34.19           C  
ATOM   2610  O   VAL A 490      12.871  12.003  15.811  1.00 33.58           O  
ATOM   2611  CB  VAL A 490      12.330  10.459  18.538  1.00 33.83           C  
ATOM   2612  CG1 VAL A 490      11.880  10.910  19.924  1.00 33.51           C  
ATOM   2613  CG2 VAL A 490      12.458   8.939  18.469  1.00 33.54           C  
ATOM   2614  N   ASN A 491      11.780  10.122  15.143  1.00 31.12           N  
ATOM   2615  CA  ASN A 491      12.342  10.051  13.785  1.00 30.92           C  
ATOM   2616  C   ASN A 491      11.443  10.742  12.725  1.00 35.14           C  
ATOM   2617  O   ASN A 491      11.536  10.437  11.532  1.00 35.13           O  
ATOM   2618  CB  ASN A 491      12.639   8.587  13.399  1.00 31.41           C  
ATOM   2619  CG  ASN A 491      13.670   7.887  14.258  1.00 50.98           C  
ATOM   2620  OD1 ASN A 491      14.701   8.453  14.652  1.00 42.12           O  
ATOM   2621  ND2 ASN A 491      13.422   6.619  14.549  1.00 42.77           N  
ATOM   2622  N   PHE A 492      10.601  11.694  13.170  1.00 31.74           N  
ATOM   2623  CA  PHE A 492       9.653  12.456  12.352  1.00 31.64           C  
ATOM   2624  C   PHE A 492      10.284  13.167  11.147  1.00 37.21           C  
ATOM   2625  O   PHE A 492       9.662  13.202  10.087  1.00 36.34           O  
ATOM   2626  CB  PHE A 492       8.893  13.459  13.240  1.00 33.12           C  
ATOM   2627  CG  PHE A 492       7.843  14.318  12.572  1.00 34.37           C  
ATOM   2628  CD1 PHE A 492       8.158  15.587  12.102  1.00 37.16           C  
ATOM   2629  CD2 PHE A 492       6.526  13.891  12.483  1.00 36.57           C  
ATOM   2630  CE1 PHE A 492       7.184  16.395  11.512  1.00 38.23           C  
ATOM   2631  CE2 PHE A 492       5.549  14.703  11.902  1.00 39.52           C  
ATOM   2632  CZ  PHE A 492       5.883  15.954  11.427  1.00 37.66           C  
ATOM   2633  N   PHE A 493      11.496  13.742  11.315  1.00 35.54           N  
ATOM   2634  CA  PHE A 493      12.184  14.507  10.272  1.00 35.79           C  
ATOM   2635  C   PHE A 493      13.113  13.673   9.365  1.00 42.02           C  
ATOM   2636  O   PHE A 493      13.755  14.245   8.476  1.00 41.88           O  
ATOM   2637  CB  PHE A 493      12.917  15.714  10.878  1.00 37.29           C  
ATOM   2638  CG  PHE A 493      11.951  16.767  11.367  1.00 38.45           C  
ATOM   2639  CD1 PHE A 493      11.354  17.653  10.477  1.00 41.01           C  
ATOM   2640  CD2 PHE A 493      11.602  16.844  12.710  1.00 40.10           C  
ATOM   2641  CE1 PHE A 493      10.431  18.601  10.924  1.00 41.65           C  
ATOM   2642  CE2 PHE A 493      10.689  17.803  13.156  1.00 42.55           C  
ATOM   2643  CZ  PHE A 493      10.096  18.660  12.257  1.00 40.45           C  
ATOM   2644  N   THR A 494      13.126  12.331   9.526  1.00 40.02           N  
ATOM   2645  CA  THR A 494      13.891  11.432   8.647  1.00 40.54           C  
ATOM   2646  C   THR A 494      13.193  11.472   7.270  1.00 45.78           C  
ATOM   2647  O   THR A 494      13.860  11.522   6.236  1.00 46.19           O  
ATOM   2648  CB  THR A 494      13.967  10.007   9.227  1.00 48.41           C  
ATOM   2649  OG1 THR A 494      14.233  10.066  10.629  1.00 47.51           O  
ATOM   2650  CG2 THR A 494      15.028   9.159   8.547  1.00 47.23           C  
ATOM   2651  N   LYS A 495      11.844  11.511   7.291  1.00 42.02           N  
ATOM   2652  CA  LYS A 495      10.955  11.639   6.140  1.00 41.73           C  
ATOM   2653  C   LYS A 495       9.748  12.487   6.602  1.00 45.16           C  
ATOM   2654  O   LYS A 495       8.720  11.917   6.976  1.00 44.86           O  
ATOM   2655  CB  LYS A 495      10.525  10.257   5.612  1.00 44.28           C  
ATOM   2656  N   PRO A 496       9.871  13.842   6.653  1.00 41.46           N  
ATOM   2657  CA  PRO A 496       8.745  14.662   7.152  1.00 41.45           C  
ATOM   2658  C   PRO A 496       7.489  14.667   6.268  1.00 46.40           C  
ATOM   2659  O   PRO A 496       7.607  14.777   5.045  1.00 46.53           O  
ATOM   2660  CB  PRO A 496       9.354  16.060   7.304  1.00 42.93           C  
ATOM   2661  CG  PRO A 496      10.488  16.081   6.348  1.00 47.18           C  
ATOM   2662  CD  PRO A 496      11.035  14.685   6.301  1.00 42.68           C  
ATOM   2663  N   PRO A 497       6.277  14.547   6.864  1.00 43.05           N  
ATOM   2664  CA  PRO A 497       5.051  14.542   6.048  1.00 42.88           C  
ATOM   2665  C   PRO A 497       4.727  15.900   5.427  1.00 46.07           C  
ATOM   2666  O   PRO A 497       5.218  16.935   5.890  1.00 45.95           O  
ATOM   2667  CB  PRO A 497       3.968  14.106   7.040  1.00 44.64           C  
ATOM   2668  CG  PRO A 497       4.466  14.573   8.352  1.00 49.04           C  
ATOM   2669  CD  PRO A 497       5.959  14.390   8.297  1.00 44.64           C  
ATOM   2670  N   ILE A 498       3.894  15.879   4.376  1.00 41.40           N  
ATOM   2671  CA  ILE A 498       3.460  17.064   3.636  1.00 40.84           C  
ATOM   2672  C   ILE A 498       2.201  17.634   4.297  1.00 43.48           C  
ATOM   2673  O   ILE A 498       1.353  16.881   4.783  1.00 43.89           O  
ATOM   2674  CB  ILE A 498       3.210  16.739   2.124  1.00 44.15           C  
ATOM   2675  CG1 ILE A 498       4.188  15.656   1.550  1.00 44.60           C  
ATOM   2676  CG2 ILE A 498       3.197  18.004   1.254  1.00 45.08           C  
ATOM   2677  CD1 ILE A 498       5.727  15.976   1.495  1.00 52.47           C  
ATOM   2678  N   GLY A 499       2.093  18.955   4.301  1.00 38.39           N  
ATOM   2679  CA  GLY A 499       0.939  19.660   4.842  1.00 37.42           C  
ATOM   2680  C   GLY A 499       0.117  20.318   3.757  1.00 39.49           C  
ATOM   2681  O   GLY A 499       0.632  20.606   2.678  1.00 39.00           O  
ATOM   2682  N   THR A 500      -1.169  20.544   4.023  1.00 35.07           N  
ATOM   2683  CA  THR A 500      -2.052  21.219   3.071  1.00 34.29           C  
ATOM   2684  C   THR A 500      -1.918  22.717   3.333  1.00 37.52           C  
ATOM   2685  O   THR A 500      -1.438  23.091   4.407  1.00 37.00           O  
ATOM   2686  CB  THR A 500      -3.510  20.734   3.221  1.00 37.71           C  
ATOM   2687  OG1 THR A 500      -4.032  21.173   4.473  1.00 35.54           O  
ATOM   2688  CG2 THR A 500      -3.653  19.225   3.090  1.00 33.99           C  
ATOM   2689  N   TRP A 501      -2.334  23.579   2.382  1.00 33.80           N  
ATOM   2690  CA  TRP A 501      -2.246  25.020   2.619  1.00 33.41           C  
ATOM   2691  C   TRP A 501      -3.127  25.460   3.798  1.00 37.70           C  
ATOM   2692  O   TRP A 501      -2.669  26.247   4.626  1.00 37.62           O  
ATOM   2693  CB  TRP A 501      -2.498  25.877   1.356  1.00 31.83           C  
ATOM   2694  CG  TRP A 501      -2.660  27.335   1.688  1.00 32.58           C  
ATOM   2695  CD1 TRP A 501      -3.829  28.038   1.721  1.00 35.49           C  
ATOM   2696  CD2 TRP A 501      -1.658  28.197   2.253  1.00 32.30           C  
ATOM   2697  NE1 TRP A 501      -3.608  29.305   2.212  1.00 34.91           N  
ATOM   2698  CE2 TRP A 501      -2.286  29.424   2.563  1.00 36.29           C  
ATOM   2699  CE3 TRP A 501      -0.286  28.054   2.522  1.00 33.45           C  
ATOM   2700  CZ2 TRP A 501      -1.584  30.507   3.109  1.00 35.55           C  
ATOM   2701  CZ3 TRP A 501       0.407  29.123   3.065  1.00 34.96           C  
ATOM   2702  CH2 TRP A 501      -0.238  30.337   3.343  1.00 35.61           C  
ATOM   2703  N   ASP A 502      -4.358  24.916   3.895  1.00 33.94           N  
ATOM   2704  CA  ASP A 502      -5.331  25.240   4.950  1.00 33.58           C  
ATOM   2705  C   ASP A 502      -4.848  24.854   6.346  1.00 35.92           C  
ATOM   2706  O   ASP A 502      -5.244  25.494   7.322  1.00 35.54           O  
ATOM   2707  CB  ASP A 502      -6.712  24.636   4.647  1.00 35.90           C  
ATOM   2708  CG  ASP A 502      -7.064  24.655   3.169  1.00 48.91           C  
ATOM   2709  OD1 ASP A 502      -6.616  23.731   2.439  1.00 49.63           O  
ATOM   2710  OD2 ASP A 502      -7.764  25.604   2.736  1.00 53.71           O  
ATOM   2711  N   GLN A 503      -3.970  23.831   6.432  1.00 31.20           N  
ATOM   2712  CA  GLN A 503      -3.345  23.379   7.675  1.00 30.35           C  
ATOM   2713  C   GLN A 503      -2.287  24.409   8.102  1.00 33.66           C  
ATOM   2714  O   GLN A 503      -2.296  24.851   9.254  1.00 33.59           O  
ATOM   2715  CB  GLN A 503      -2.683  22.005   7.480  1.00 31.31           C  
ATOM   2716  CG  GLN A 503      -3.596  20.817   7.744  1.00 32.85           C  
ATOM   2717  CD  GLN A 503      -2.863  19.496   7.642  1.00 44.26           C  
ATOM   2718  OE1 GLN A 503      -2.058  19.255   6.729  1.00 33.97           O  
ATOM   2719  NE2 GLN A 503      -3.140  18.599   8.577  1.00 39.42           N  
ATOM   2720  N   VAL A 504      -1.398  24.798   7.154  1.00 29.24           N  
ATOM   2721  CA  VAL A 504      -0.310  25.771   7.331  1.00 28.65           C  
ATOM   2722  C   VAL A 504      -0.879  27.161   7.672  1.00 31.78           C  
ATOM   2723  O   VAL A 504      -0.440  27.766   8.646  1.00 31.69           O  
ATOM   2724  CB  VAL A 504       0.662  25.792   6.106  1.00 32.43           C  
ATOM   2725  CG1 VAL A 504       1.724  26.881   6.244  1.00 32.31           C  
ATOM   2726  CG2 VAL A 504       1.326  24.431   5.895  1.00 32.04           C  
ATOM   2727  N   ALA A 505      -1.882  27.632   6.899  1.00 27.51           N  
ATOM   2728  CA  ALA A 505      -2.559  28.922   7.073  1.00 26.90           C  
ATOM   2729  C   ALA A 505      -3.152  29.088   8.474  1.00 30.99           C  
ATOM   2730  O   ALA A 505      -3.146  30.196   9.018  1.00 31.14           O  
ATOM   2731  CB  ALA A 505      -3.650  29.078   6.028  1.00 27.53           C  
ATOM   2732  N   GLU A 506      -3.658  27.981   9.056  1.00 27.00           N  
ATOM   2733  CA  GLU A 506      -4.242  27.946  10.394  1.00 26.32           C  
ATOM   2734  C   GLU A 506      -3.140  28.202  11.437  1.00 29.19           C  
ATOM   2735  O   GLU A 506      -3.343  29.000  12.352  1.00 28.94           O  
ATOM   2736  CB  GLU A 506      -4.933  26.593  10.629  1.00 27.57           C  
ATOM   2737  CG  GLU A 506      -5.899  26.587  11.801  1.00 36.38           C  
ATOM   2738  CD  GLU A 506      -6.568  25.258  12.105  1.00 56.07           C  
ATOM   2739  OE1 GLU A 506      -5.921  24.200  11.926  1.00 47.60           O  
ATOM   2740  OE2 GLU A 506      -7.740  25.279  12.545  1.00 52.39           O  
ATOM   2741  N   VAL A 507      -1.969  27.551  11.265  1.00 24.42           N  
ATOM   2742  CA  VAL A 507      -0.803  27.685  12.139  1.00 24.01           C  
ATOM   2743  C   VAL A 507      -0.197  29.096  12.047  1.00 27.94           C  
ATOM   2744  O   VAL A 507       0.089  29.702  13.085  1.00 27.55           O  
ATOM   2745  CB  VAL A 507       0.230  26.556  11.882  1.00 27.69           C  
ATOM   2746  CG1 VAL A 507       1.576  26.854  12.532  1.00 27.20           C  
ATOM   2747  CG2 VAL A 507      -0.307  25.218  12.367  1.00 27.68           C  
ATOM   2748  N   LEU A 508      -0.022  29.617  10.812  1.00 23.97           N  
ATOM   2749  CA  LEU A 508       0.534  30.950  10.569  1.00 23.68           C  
ATOM   2750  C   LEU A 508      -0.304  32.052  11.224  1.00 27.98           C  
ATOM   2751  O   LEU A 508       0.265  32.951  11.848  1.00 27.71           O  
ATOM   2752  CB  LEU A 508       0.774  31.215   9.070  1.00 23.82           C  
ATOM   2753  CG  LEU A 508       1.661  30.208   8.300  1.00 28.65           C  
ATOM   2754  CD1 LEU A 508       1.979  30.709   6.914  1.00 28.66           C  
ATOM   2755  CD2 LEU A 508       2.955  29.874   9.047  1.00 31.03           C  
ATOM   2756  N   SER A 509      -1.650  31.939  11.158  1.00 24.51           N  
ATOM   2757  CA  SER A 509      -2.556  32.879  11.818  1.00 24.06           C  
ATOM   2758  C   SER A 509      -2.458  32.724  13.343  1.00 28.84           C  
ATOM   2759  O   SER A 509      -2.552  33.726  14.056  1.00 29.08           O  
ATOM   2760  CB  SER A 509      -3.990  32.679  11.348  1.00 26.89           C  
ATOM   2761  OG  SER A 509      -4.822  33.726  11.820  1.00 32.18           O  
ATOM   2762  N   TRP A 510      -2.221  31.483  13.840  1.00 25.72           N  
ATOM   2763  CA  TRP A 510      -2.044  31.207  15.274  1.00 25.93           C  
ATOM   2764  C   TRP A 510      -0.796  31.900  15.824  1.00 28.67           C  
ATOM   2765  O   TRP A 510      -0.803  32.298  16.985  1.00 28.33           O  
ATOM   2766  CB  TRP A 510      -1.958  29.698  15.572  1.00 25.22           C  
ATOM   2767  CG  TRP A 510      -3.253  28.932  15.519  1.00 26.47           C  
ATOM   2768  CD1 TRP A 510      -4.517  29.430  15.656  1.00 29.40           C  
ATOM   2769  CD2 TRP A 510      -3.394  27.512  15.371  1.00 26.43           C  
ATOM   2770  NE1 TRP A 510      -5.439  28.412  15.565  1.00 29.01           N  
ATOM   2771  CE2 TRP A 510      -4.777  27.224  15.385  1.00 30.51           C  
ATOM   2772  CE3 TRP A 510      -2.482  26.452  15.220  1.00 27.79           C  
ATOM   2773  CZ2 TRP A 510      -5.269  25.917  15.278  1.00 29.88           C  
ATOM   2774  CZ3 TRP A 510      -2.972  25.161  15.088  1.00 29.37           C  
ATOM   2775  CH2 TRP A 510      -4.349  24.904  15.109  1.00 30.02           C  
ATOM   2776  N   GLN A 511       0.262  32.065  14.988  1.00 23.99           N  
ATOM   2777  CA  GLN A 511       1.522  32.732  15.358  1.00 23.02           C  
ATOM   2778  C   GLN A 511       1.310  34.194  15.705  1.00 26.97           C  
ATOM   2779  O   GLN A 511       2.076  34.754  16.489  1.00 26.36           O  
ATOM   2780  CB  GLN A 511       2.579  32.614  14.240  1.00 24.09           C  
ATOM   2781  CG  GLN A 511       2.933  31.186  13.802  1.00 32.22           C  
ATOM   2782  CD  GLN A 511       3.034  30.223  14.959  1.00 41.56           C  
ATOM   2783  OE1 GLN A 511       3.950  30.294  15.786  1.00 32.69           O  
ATOM   2784  NE2 GLN A 511       2.068  29.324  15.054  1.00 33.33           N  
ATOM   2785  N   PHE A 512       0.267  34.806  15.121  1.00 24.36           N  
ATOM   2786  CA  PHE A 512      -0.084  36.204  15.327  1.00 24.50           C  
ATOM   2787  C   PHE A 512      -1.147  36.398  16.406  1.00 31.03           C  
ATOM   2788  O   PHE A 512      -1.019  37.327  17.200  1.00 30.51           O  
ATOM   2789  CB  PHE A 512      -0.501  36.861  14.000  1.00 25.77           C  
ATOM   2790  CG  PHE A 512       0.631  37.065  13.017  1.00 26.61           C  
ATOM   2791  CD1 PHE A 512       1.010  36.051  12.146  1.00 28.58           C  
ATOM   2792  CD2 PHE A 512       1.309  38.278  12.952  1.00 28.35           C  
ATOM   2793  CE1 PHE A 512       2.056  36.242  11.237  1.00 29.08           C  
ATOM   2794  CE2 PHE A 512       2.346  38.471  12.031  1.00 30.51           C  
ATOM   2795  CZ  PHE A 512       2.714  37.450  11.184  1.00 28.05           C  
ATOM   2796  N   SER A 513      -2.178  35.524  16.455  1.00 29.98           N  
ATOM   2797  CA  SER A 513      -3.275  35.626  17.435  1.00 30.86           C  
ATOM   2798  C   SER A 513      -2.885  35.234  18.880  1.00 37.83           C  
ATOM   2799  O   SER A 513      -3.608  35.592  19.814  1.00 38.40           O  
ATOM   2800  CB  SER A 513      -4.507  34.851  16.974  1.00 33.58           C  
ATOM   2801  OG  SER A 513      -4.205  33.516  16.604  1.00 41.97           O  
ATOM   2802  N   SER A 514      -1.738  34.549  19.067  1.00 35.55           N  
ATOM   2803  CA  SER A 514      -1.222  34.128  20.380  1.00 35.98           C  
ATOM   2804  C   SER A 514      -0.303  35.163  21.005  1.00 41.16           C  
ATOM   2805  O   SER A 514      -0.134  35.188  22.228  1.00 40.92           O  
ATOM   2806  CB  SER A 514      -0.441  32.831  20.242  1.00 39.68           C  
ATOM   2807  OG  SER A 514      -1.262  31.889  19.585  1.00 49.72           O  
ATOM   2808  N   THR A 515       0.334  35.974  20.154  1.00 38.24           N  
ATOM   2809  CA  THR A 515       1.287  37.007  20.540  1.00 38.05           C  
ATOM   2810  C   THR A 515       0.622  38.392  20.534  1.00 40.78           C  
ATOM   2811  O   THR A 515       1.071  39.283  21.257  1.00 40.27           O  
ATOM   2812  CB  THR A 515       2.528  36.931  19.622  1.00 48.64           C  
ATOM   2813  OG1 THR A 515       2.744  35.577  19.207  1.00 47.61           O  
ATOM   2814  CG2 THR A 515       3.784  37.451  20.295  1.00 48.58           C  
ATOM   2815  N   THR A 516      -0.441  38.568  19.712  1.00 36.95           N  
ATOM   2816  CA  THR A 516      -1.179  39.834  19.552  1.00 36.59           C  
ATOM   2817  C   THR A 516      -2.705  39.650  19.734  1.00 39.87           C  
ATOM   2818  O   THR A 516      -3.168  38.542  20.019  1.00 39.77           O  
ATOM   2819  CB  THR A 516      -0.852  40.504  18.178  1.00 44.25           C  
ATOM   2820  OG1 THR A 516      -1.697  39.969  17.160  1.00 42.13           O  
ATOM   2821  CG2 THR A 516       0.609  40.359  17.755  1.00 43.08           C  
ATOM   2822  N   LYS A 517      -3.477  40.739  19.532  1.00 35.48           N  
ATOM   2823  CA  LYS A 517      -4.942  40.767  19.603  1.00 34.92           C  
ATOM   2824  C   LYS A 517      -5.565  40.428  18.230  1.00 38.77           C  
ATOM   2825  O   LYS A 517      -6.787  40.316  18.119  1.00 38.99           O  
ATOM   2826  CB  LYS A 517      -5.432  42.163  20.045  1.00 37.40           C  
ATOM   2827  CG  LYS A 517      -5.099  42.553  21.484  1.00 55.85           C  
ATOM   2828  CD  LYS A 517      -5.399  44.032  21.725  1.00 67.46           C  
ATOM   2829  CE  LYS A 517      -6.432  44.264  22.801  1.00 80.82           C  
ATOM   2830  NZ  LYS A 517      -5.830  44.249  24.160  1.00 90.48           N  
ATOM   2831  N   ARG A 518      -4.729  40.278  17.188  1.00 34.62           N  
ATOM   2832  CA  ARG A 518      -5.190  40.027  15.825  1.00 33.83           C  
ATOM   2833  C   ARG A 518      -4.389  38.934  15.113  1.00 36.41           C  
ATOM   2834  O   ARG A 518      -3.157  38.971  15.099  1.00 36.34           O  
ATOM   2835  CB  ARG A 518      -5.156  41.354  15.031  1.00 34.38           C  
ATOM   2836  CG  ARG A 518      -5.540  41.261  13.557  1.00 44.20           C  
ATOM   2837  CD  ARG A 518      -5.677  42.630  12.929  1.00 50.86           C  
ATOM   2838  NE  ARG A 518      -7.060  43.105  12.966  1.00 56.08           N  
ATOM   2839  CZ  ARG A 518      -7.552  43.918  13.894  1.00 68.58           C  
ATOM   2840  NH1 ARG A 518      -6.775  44.369  14.870  1.00 54.31           N  
ATOM   2841  NH2 ARG A 518      -8.823  44.292  13.850  1.00 56.99           N  
ATOM   2842  N   GLY A 519      -5.110  37.999  14.501  1.00 31.84           N  
ATOM   2843  CA  GLY A 519      -4.536  36.924  13.703  1.00 31.19           C  
ATOM   2844  C   GLY A 519      -4.389  37.373  12.263  1.00 34.67           C  
ATOM   2845  O   GLY A 519      -4.409  38.577  11.982  1.00 34.09           O  
ATOM   2846  N   LEU A 520      -4.251  36.424  11.333  1.00 31.02           N  
ATOM   2847  CA  LEU A 520      -4.123  36.778   9.922  1.00 30.81           C  
ATOM   2848  C   LEU A 520      -5.467  36.773   9.214  1.00 36.34           C  
ATOM   2849  O   LEU A 520      -6.257  35.842   9.393  1.00 36.84           O  
ATOM   2850  CB  LEU A 520      -3.103  35.888   9.185  1.00 30.52           C  
ATOM   2851  CG  LEU A 520      -1.630  36.028   9.599  1.00 34.51           C  
ATOM   2852  CD1 LEU A 520      -0.762  35.006   8.884  1.00 34.10           C  
ATOM   2853  CD2 LEU A 520      -1.099  37.451   9.374  1.00 36.01           C  
ATOM   2854  N   SER A 521      -5.728  37.821   8.416  1.00 32.98           N  
ATOM   2855  CA  SER A 521      -6.965  37.957   7.649  1.00 32.77           C  
ATOM   2856  C   SER A 521      -6.921  37.103   6.370  1.00 37.00           C  
ATOM   2857  O   SER A 521      -5.853  36.606   6.004  1.00 36.66           O  
ATOM   2858  CB  SER A 521      -7.239  39.426   7.331  1.00 36.07           C  
ATOM   2859  OG  SER A 521      -6.272  39.980   6.456  1.00 44.13           O  
ATOM   2860  N   ILE A 522      -8.089  36.919   5.708  1.00 34.04           N  
ATOM   2861  CA  ILE A 522      -8.253  36.149   4.466  1.00 33.96           C  
ATOM   2862  C   ILE A 522      -7.339  36.695   3.347  1.00 38.05           C  
ATOM   2863  O   ILE A 522      -6.672  35.907   2.675  1.00 38.19           O  
ATOM   2864  CB  ILE A 522      -9.768  36.061   4.074  1.00 37.11           C  
ATOM   2865  CG1 ILE A 522     -10.467  34.857   4.765  1.00 37.69           C  
ATOM   2866  CG2 ILE A 522     -10.036  36.083   2.555  1.00 37.49           C  
ATOM   2867  CD1 ILE A 522      -9.956  33.372   4.371  1.00 47.11           C  
ATOM   2868  N   GLU A 523      -7.279  38.035   3.193  1.00 34.11           N  
ATOM   2869  CA  GLU A 523      -6.438  38.721   2.206  1.00 33.33           C  
ATOM   2870  C   GLU A 523      -4.944  38.533   2.500  1.00 35.31           C  
ATOM   2871  O   GLU A 523      -4.161  38.346   1.565  1.00 35.09           O  
ATOM   2872  CB  GLU A 523      -6.789  40.214   2.145  1.00 34.76           C  
ATOM   2873  N   GLN A 524      -4.558  38.559   3.797  1.00 30.33           N  
ATOM   2874  CA  GLN A 524      -3.168  38.368   4.245  1.00 29.52           C  
ATOM   2875  C   GLN A 524      -2.695  36.933   4.007  1.00 32.45           C  
ATOM   2876  O   GLN A 524      -1.557  36.722   3.586  1.00 31.20           O  
ATOM   2877  CB  GLN A 524      -2.999  38.761   5.721  1.00 30.38           C  
ATOM   2878  CG  GLN A 524      -2.940  40.272   5.934  1.00 33.80           C  
ATOM   2879  CD  GLN A 524      -3.006  40.699   7.384  1.00 45.58           C  
ATOM   2880  OE1 GLN A 524      -3.353  39.925   8.287  1.00 38.51           O  
ATOM   2881  NE2 GLN A 524      -2.687  41.961   7.638  1.00 37.41           N  
ATOM   2882  N   LEU A 525      -3.584  35.954   4.246  1.00 29.62           N  
ATOM   2883  CA  LEU A 525      -3.299  34.538   4.040  1.00 29.82           C  
ATOM   2884  C   LEU A 525      -3.229  34.183   2.557  1.00 34.99           C  
ATOM   2885  O   LEU A 525      -2.414  33.341   2.180  1.00 34.51           O  
ATOM   2886  CB  LEU A 525      -4.316  33.657   4.777  1.00 29.94           C  
ATOM   2887  CG  LEU A 525      -4.166  33.588   6.300  1.00 34.62           C  
ATOM   2888  CD1 LEU A 525      -5.425  33.049   6.948  1.00 34.76           C  
ATOM   2889  CD2 LEU A 525      -2.946  32.753   6.708  1.00 36.64           C  
ATOM   2890  N   THR A 526      -4.047  34.850   1.711  1.00 32.78           N  
ATOM   2891  CA  THR A 526      -4.052  34.633   0.258  1.00 33.25           C  
ATOM   2892  C   THR A 526      -2.709  35.068  -0.363  1.00 37.92           C  
ATOM   2893  O   THR A 526      -2.128  34.312  -1.146  1.00 37.19           O  
ATOM   2894  CB  THR A 526      -5.289  35.278  -0.393  1.00 39.44           C  
ATOM   2895  OG1 THR A 526      -6.461  34.756   0.232  1.00 37.37           O  
ATOM   2896  CG2 THR A 526      -5.367  35.019  -1.891  1.00 36.92           C  
ATOM   2897  N   THR A 527      -2.205  36.263   0.024  1.00 35.11           N  
ATOM   2898  CA  THR A 527      -0.918  36.792  -0.453  1.00 35.26           C  
ATOM   2899  C   THR A 527       0.243  35.948   0.064  1.00 40.02           C  
ATOM   2900  O   THR A 527       1.275  35.853  -0.601  1.00 39.97           O  
ATOM   2901  CB  THR A 527      -0.767  38.287  -0.155  1.00 44.58           C  
ATOM   2902  OG1 THR A 527      -1.056  38.527   1.219  1.00 45.49           O  
ATOM   2903  CG2 THR A 527      -1.668  39.152  -1.036  1.00 44.90           C  
ATOM   2904  N   LEU A 528       0.052  35.297   1.227  1.00 36.97           N  
ATOM   2905  CA  LEU A 528       1.033  34.396   1.824  1.00 36.84           C  
ATOM   2906  C   LEU A 528       1.047  33.062   1.063  1.00 40.79           C  
ATOM   2907  O   LEU A 528       2.108  32.450   0.927  1.00 40.03           O  
ATOM   2908  CB  LEU A 528       0.717  34.190   3.313  1.00 36.87           C  
ATOM   2909  CG  LEU A 528       1.880  34.310   4.307  1.00 41.39           C  
ATOM   2910  CD1 LEU A 528       2.673  35.602   4.114  1.00 41.27           C  
ATOM   2911  CD2 LEU A 528       1.369  34.244   5.732  1.00 43.38           C  
ATOM   2912  N   ALA A 529      -0.127  32.640   0.537  1.00 38.11           N  
ATOM   2913  CA  ALA A 529      -0.298  31.422  -0.267  1.00 38.22           C  
ATOM   2914  C   ALA A 529       0.391  31.572  -1.623  1.00 42.06           C  
ATOM   2915  O   ALA A 529       1.072  30.647  -2.065  1.00 41.36           O  
ATOM   2916  CB  ALA A 529      -1.777  31.129  -0.470  1.00 39.02           C  
ATOM   2917  N   GLU A 530       0.226  32.750  -2.264  1.00 39.15           N  
ATOM   2918  CA  GLU A 530       0.823  33.094  -3.556  1.00 39.49           C  
ATOM   2919  C   GLU A 530       2.353  33.167  -3.465  1.00 44.90           C  
ATOM   2920  O   GLU A 530       3.033  32.804  -4.423  1.00 45.13           O  
ATOM   2921  CB  GLU A 530       0.248  34.420  -4.075  1.00 40.84           C  
ATOM   2922  CG  GLU A 530       0.483  34.663  -5.556  1.00 51.97           C  
ATOM   2923  CD  GLU A 530       0.475  36.109  -6.019  1.00 78.57           C  
ATOM   2924  OE1 GLU A 530       0.068  36.998  -5.235  1.00 74.88           O  
ATOM   2925  OE2 GLU A 530       0.878  36.350  -7.180  1.00 76.75           O  
ATOM   2926  N   LYS A 531       2.886  33.635  -2.318  1.00 41.92           N  
ATOM   2927  CA  LYS A 531       4.325  33.752  -2.057  1.00 42.18           C  
ATOM   2928  C   LYS A 531       5.023  32.376  -2.088  1.00 48.65           C  
ATOM   2929  O   LYS A 531       6.169  32.280  -2.533  1.00 48.64           O  
ATOM   2930  CB  LYS A 531       4.558  34.466  -0.707  1.00 44.06           C  
ATOM   2931  CG  LYS A 531       6.022  34.744  -0.378  1.00 50.74           C  
ATOM   2932  CD  LYS A 531       6.195  35.828   0.670  1.00 55.58           C  
ATOM   2933  CE  LYS A 531       7.631  35.955   1.122  1.00 63.51           C  
ATOM   2934  NZ  LYS A 531       8.528  36.492   0.065  1.00 73.25           N  
ATOM   2935  N   LEU A 532       4.318  31.322  -1.639  1.00 46.83           N  
ATOM   2936  CA  LEU A 532       4.824  29.950  -1.559  1.00 47.13           C  
ATOM   2937  C   LEU A 532       4.439  29.052  -2.737  1.00 52.22           C  
ATOM   2938  O   LEU A 532       5.214  28.159  -3.081  1.00 52.07           O  
ATOM   2939  CB  LEU A 532       4.337  29.287  -0.257  1.00 47.12           C  
ATOM   2940  CG  LEU A 532       4.926  29.794   1.051  1.00 51.81           C  
ATOM   2941  CD1 LEU A 532       3.947  29.615   2.182  1.00 51.84           C  
ATOM   2942  CD2 LEU A 532       6.211  29.077   1.381  1.00 54.80           C  
ATOM   2943  N   LEU A 533       3.234  29.247  -3.316  1.00 49.17           N  
ATOM   2944  CA  LEU A 533       2.709  28.379  -4.378  1.00 49.43           C  
ATOM   2945  C   LEU A 533       2.565  29.018  -5.773  1.00 55.31           C  
ATOM   2946  O   LEU A 533       2.292  28.301  -6.742  1.00 55.02           O  
ATOM   2947  CB  LEU A 533       1.355  27.788  -3.943  1.00 49.25           C  
ATOM   2948  CG  LEU A 533       1.348  26.973  -2.656  1.00 53.41           C  
ATOM   2949  CD1 LEU A 533       0.113  27.274  -1.838  1.00 53.38           C  
ATOM   2950  CD2 LEU A 533       1.486  25.493  -2.941  1.00 55.37           C  
ATOM   2951  N   GLY A 534       2.742  30.333  -5.865  1.00 52.76           N  
ATOM   2952  CA  GLY A 534       2.596  31.060  -7.121  1.00 52.81           C  
ATOM   2953  C   GLY A 534       1.163  31.506  -7.358  1.00 57.60           C  
ATOM   2954  O   GLY A 534       0.325  31.379  -6.457  1.00 57.04           O  
ATOM   2955  N   PRO A 535       0.832  32.024  -8.567  1.00 54.72           N  
ATOM   2956  CA  PRO A 535      -0.551  32.473  -8.817  1.00 54.57           C  
ATOM   2957  C   PRO A 535      -1.610  31.365  -8.796  1.00 58.31           C  
ATOM   2958  O   PRO A 535      -1.307  30.188  -9.012  1.00 57.62           O  
ATOM   2959  CB  PRO A 535      -0.463  33.167 -10.179  1.00 56.35           C  
ATOM   2960  CG  PRO A 535       0.714  32.558 -10.837  1.00 60.90           C  
ATOM   2961  CD  PRO A 535       1.693  32.260  -9.743  1.00 56.39           C  
ATOM   2962  N   GLY A 536      -2.841  31.778  -8.513  1.00 54.87           N  
ATOM   2963  CA  GLY A 536      -4.018  30.925  -8.410  1.00 54.56           C  
ATOM   2964  C   GLY A 536      -5.141  31.627  -7.673  1.00 58.38           C  
ATOM   2965  O   GLY A 536      -4.973  32.767  -7.224  1.00 57.97           O  
ATOM   2966  N   VAL A 537      -6.302  30.959  -7.551  1.00 54.78           N  
ATOM   2967  CA  VAL A 537      -7.481  31.511  -6.867  1.00 54.46           C  
ATOM   2968  C   VAL A 537      -7.828  30.647  -5.636  1.00 57.63           C  
ATOM   2969  O   VAL A 537      -7.967  31.178  -4.529  1.00 57.23           O  
ATOM   2970  CB  VAL A 537      -8.705  31.703  -7.819  1.00 58.45           C  
ATOM   2971  CG1 VAL A 537      -9.801  32.537  -7.153  1.00 58.27           C  
ATOM   2972  CG2 VAL A 537      -8.295  32.332  -9.153  1.00 58.20           C  
ATOM   2973  N   ASN A 538      -7.959  29.320  -5.844  1.00 53.09           N  
ATOM   2974  CA  ASN A 538      -8.284  28.334  -4.813  1.00 52.02           C  
ATOM   2975  C   ASN A 538      -7.016  27.572  -4.394  1.00 53.50           C  
ATOM   2976  O   ASN A 538      -6.429  26.843  -5.203  1.00 53.10           O  
ATOM   2977  CB  ASN A 538      -9.379  27.381  -5.330  1.00 52.62           C  
ATOM   2978  CG  ASN A 538      -9.905  26.350  -4.353  1.00 72.93           C  
ATOM   2979  OD1 ASN A 538      -9.783  26.472  -3.128  1.00 68.96           O  
ATOM   2980  ND2 ASN A 538     -10.527  25.310  -4.886  1.00 62.60           N  
ATOM   2981  N   TYR A 539      -6.590  27.769  -3.134  1.00 47.98           N  
ATOM   2982  CA  TYR A 539      -5.394  27.139  -2.567  1.00 46.62           C  
ATOM   2983  C   TYR A 539      -5.712  25.964  -1.630  1.00 49.33           C  
ATOM   2984  O   TYR A 539      -4.800  25.383  -1.042  1.00 48.94           O  
ATOM   2985  CB  TYR A 539      -4.526  28.186  -1.848  1.00 47.00           C  
ATOM   2986  CG  TYR A 539      -3.926  29.228  -2.765  1.00 47.71           C  
ATOM   2987  CD1 TYR A 539      -2.752  28.974  -3.468  1.00 49.41           C  
ATOM   2988  CD2 TYR A 539      -4.512  30.482  -2.903  1.00 48.34           C  
ATOM   2989  CE1 TYR A 539      -2.184  29.938  -4.300  1.00 49.80           C  
ATOM   2990  CE2 TYR A 539      -3.952  31.455  -3.728  1.00 49.18           C  
ATOM   2991  CZ  TYR A 539      -2.788  31.179  -4.426  1.00 56.02           C  
ATOM   2992  OH  TYR A 539      -2.237  32.136  -5.240  1.00 56.95           O  
ATOM   2993  N   SER A 540      -6.997  25.599  -1.510  1.00 45.12           N  
ATOM   2994  CA  SER A 540      -7.448  24.517  -0.634  1.00 44.57           C  
ATOM   2995  C   SER A 540      -6.955  23.115  -1.035  1.00 47.69           C  
ATOM   2996  O   SER A 540      -6.891  22.230  -0.179  1.00 47.75           O  
ATOM   2997  CB  SER A 540      -8.961  24.539  -0.493  1.00 47.65           C  
ATOM   2998  OG  SER A 540      -9.387  25.737   0.136  1.00 55.28           O  
ATOM   2999  N   GLY A 541      -6.595  22.940  -2.305  1.00 42.97           N  
ATOM   3000  CA  GLY A 541      -6.067  21.684  -2.825  1.00 42.27           C  
ATOM   3001  C   GLY A 541      -4.558  21.701  -2.977  1.00 45.24           C  
ATOM   3002  O   GLY A 541      -3.988  20.821  -3.630  1.00 44.60           O  
ATOM   3003  N   CYS A 542      -3.897  22.704  -2.362  1.00 41.03           N  
ATOM   3004  CA  CYS A 542      -2.449  22.884  -2.430  1.00 40.20           C  
ATOM   3005  C   CYS A 542      -1.695  22.225  -1.285  1.00 41.76           C  
ATOM   3006  O   CYS A 542      -2.253  22.025  -0.204  1.00 40.77           O  
ATOM   3007  CB  CYS A 542      -2.093  24.360  -2.553  1.00 40.65           C  
ATOM   3008  SG  CYS A 542      -2.635  25.122  -4.101  1.00 44.62           S  
ATOM   3009  N   GLN A 543      -0.407  21.915  -1.534  1.00 37.15           N  
ATOM   3010  CA  GLN A 543       0.503  21.275  -0.588  1.00 36.47           C  
ATOM   3011  C   GLN A 543       1.777  22.085  -0.328  1.00 39.05           C  
ATOM   3012  O   GLN A 543       2.367  22.641  -1.258  1.00 38.36           O  
ATOM   3013  CB  GLN A 543       0.869  19.864  -1.068  1.00 37.81           C  
ATOM   3014  CG  GLN A 543      -0.110  18.788  -0.612  1.00 54.10           C  
ATOM   3015  CD  GLN A 543      -0.042  17.538  -1.458  1.00 73.75           C  
ATOM   3016  OE1 GLN A 543      -1.058  17.066  -1.977  1.00 69.40           O  
ATOM   3017  NE2 GLN A 543       1.150  16.968  -1.621  1.00 65.68           N  
ATOM   3018  N   ILE A 544       2.197  22.135   0.949  1.00 34.66           N  
ATOM   3019  CA  ILE A 544       3.410  22.804   1.416  1.00 33.82           C  
ATOM   3020  C   ILE A 544       4.299  21.758   2.084  1.00 36.32           C  
ATOM   3021  O   ILE A 544       3.845  21.036   2.976  1.00 35.63           O  
ATOM   3022  CB  ILE A 544       3.109  24.051   2.314  1.00 36.88           C  
ATOM   3023  CG1 ILE A 544       2.669  25.256   1.462  1.00 37.40           C  
ATOM   3024  CG2 ILE A 544       4.314  24.462   3.172  1.00 37.59           C  
ATOM   3025  CD1 ILE A 544       1.235  25.322   1.169  1.00 45.75           C  
ATOM   3026  N   THR A 545       5.549  21.657   1.614  1.00 31.81           N  
ATOM   3027  CA  THR A 545       6.543  20.715   2.125  1.00 31.06           C  
ATOM   3028  C   THR A 545       7.403  21.406   3.182  1.00 33.94           C  
ATOM   3029  O   THR A 545       7.354  22.631   3.306  1.00 33.37           O  
ATOM   3030  CB  THR A 545       7.394  20.145   0.973  1.00 36.74           C  
ATOM   3031  OG1 THR A 545       8.112  21.206   0.340  1.00 37.88           O  
ATOM   3032  CG2 THR A 545       6.568  19.385  -0.051  1.00 32.35           C  
ATOM   3033  N   TRP A 546       8.185  20.616   3.941  1.00 29.74           N  
ATOM   3034  CA  TRP A 546       9.098  21.094   4.977  1.00 29.26           C  
ATOM   3035  C   TRP A 546      10.183  21.977   4.353  1.00 33.70           C  
ATOM   3036  O   TRP A 546      10.579  22.976   4.955  1.00 32.98           O  
ATOM   3037  CB  TRP A 546       9.702  19.889   5.725  1.00 27.84           C  
ATOM   3038  CG  TRP A 546      10.704  20.197   6.800  1.00 28.63           C  
ATOM   3039  CD1 TRP A 546      11.944  19.647   6.935  1.00 31.47           C  
ATOM   3040  CD2 TRP A 546      10.521  21.058   7.934  1.00 28.55           C  
ATOM   3041  NE1 TRP A 546      12.564  20.144   8.057  1.00 30.94           N  
ATOM   3042  CE2 TRP A 546      11.710  21.005   8.696  1.00 32.41           C  
ATOM   3043  CE3 TRP A 546       9.473  21.888   8.374  1.00 29.98           C  
ATOM   3044  CZ2 TRP A 546      11.881  21.742   9.874  1.00 31.76           C  
ATOM   3045  CZ3 TRP A 546       9.642  22.618   9.541  1.00 31.59           C  
ATOM   3046  CH2 TRP A 546      10.834  22.541  10.277  1.00 32.24           C  
ATOM   3047  N   ALA A 547      10.620  21.624   3.123  1.00 31.01           N  
ATOM   3048  CA  ALA A 547      11.623  22.342   2.335  1.00 30.93           C  
ATOM   3049  C   ALA A 547      11.116  23.721   1.885  1.00 35.59           C  
ATOM   3050  O   ALA A 547      11.876  24.689   1.931  1.00 35.50           O  
ATOM   3051  CB  ALA A 547      12.028  21.509   1.130  1.00 31.51           C  
ATOM   3052  N   LYS A 548       9.841  23.813   1.459  1.00 32.63           N  
ATOM   3053  CA  LYS A 548       9.230  25.072   1.023  1.00 32.92           C  
ATOM   3054  C   LYS A 548       8.932  25.987   2.209  1.00 37.73           C  
ATOM   3055  O   LYS A 548       8.866  27.206   2.040  1.00 38.30           O  
ATOM   3056  CB  LYS A 548       7.949  24.816   0.211  1.00 35.69           C  
ATOM   3057  CG  LYS A 548       8.089  25.128  -1.275  1.00 50.10           C  
ATOM   3058  CD  LYS A 548       6.728  25.291  -1.940  1.00 59.18           C  
ATOM   3059  CE  LYS A 548       6.807  25.203  -3.443  1.00 67.41           C  
ATOM   3060  NZ  LYS A 548       5.459  25.267  -4.069  1.00 74.93           N  
ATOM   3061  N   PHE A 549       8.769  25.402   3.407  1.00 33.84           N  
ATOM   3062  CA  PHE A 549       8.462  26.130   4.631  1.00 33.18           C  
ATOM   3063  C   PHE A 549       9.697  26.568   5.424  1.00 38.61           C  
ATOM   3064  O   PHE A 549       9.792  27.745   5.784  1.00 38.74           O  
ATOM   3065  CB  PHE A 549       7.498  25.310   5.518  1.00 34.27           C  
ATOM   3066  CG  PHE A 549       7.061  25.982   6.800  1.00 35.20           C  
ATOM   3067  CD1 PHE A 549       6.054  26.943   6.795  1.00 37.87           C  
ATOM   3068  CD2 PHE A 549       7.636  25.634   8.017  1.00 36.77           C  
ATOM   3069  CE1 PHE A 549       5.652  27.565   7.980  1.00 38.50           C  
ATOM   3070  CE2 PHE A 549       7.235  26.259   9.203  1.00 39.37           C  
ATOM   3071  CZ  PHE A 549       6.246  27.221   9.176  1.00 37.57           C  
ATOM   3072  N   CYS A 550      10.621  25.633   5.730  1.00 35.57           N  
ATOM   3073  CA  CYS A 550      11.742  25.947   6.605  1.00 35.88           C  
ATOM   3074  C   CYS A 550      13.117  25.427   6.154  1.00 40.95           C  
ATOM   3075  O   CYS A 550      14.077  26.199   6.204  1.00 40.78           O  
ATOM   3076  CB  CYS A 550      11.417  25.479   8.022  1.00 36.20           C  
ATOM   3077  SG  CYS A 550      12.799  25.581   9.187  1.00 40.24           S  
ATOM   3078  N   LYS A 551      13.238  24.131   5.806  1.00 38.01           N  
ATOM   3079  CA  LYS A 551      14.525  23.508   5.471  1.00 38.05           C  
ATOM   3080  C   LYS A 551      15.314  24.212   4.353  1.00 44.47           C  
ATOM   3081  O   LYS A 551      16.532  24.365   4.489  1.00 44.49           O  
ATOM   3082  CB  LYS A 551      14.363  22.013   5.162  1.00 39.45           C  
ATOM   3083  CG  LYS A 551      15.637  21.217   5.407  1.00 45.00           C  
ATOM   3084  CD  LYS A 551      15.392  19.729   5.387  1.00 51.78           C  
ATOM   3085  CE  LYS A 551      16.545  18.975   5.994  1.00 62.98           C  
ATOM   3086  NZ  LYS A 551      16.139  17.610   6.426  1.00 75.99           N  
ATOM   3087  N   GLU A 552      14.642  24.635   3.268  1.00 42.06           N  
ATOM   3088  CA  GLU A 552      15.316  25.293   2.145  1.00 42.34           C  
ATOM   3089  C   GLU A 552      14.900  26.746   1.955  1.00 46.07           C  
ATOM   3090  O   GLU A 552      13.759  27.108   2.255  1.00 45.55           O  
ATOM   3091  CB  GLU A 552      15.126  24.496   0.842  1.00 44.03           C  
ATOM   3092  CG  GLU A 552      16.304  23.605   0.480  1.00 58.13           C  
ATOM   3093  CD  GLU A 552      16.425  22.308   1.259  1.00 87.87           C  
ATOM   3094  OE1 GLU A 552      15.544  21.432   1.101  1.00 87.04           O  
ATOM   3095  OE2 GLU A 552      17.411  22.163   2.018  1.00 84.79           O  
ATOM   3096  N   ASN A 553      15.836  27.572   1.431  1.00 42.32           N  
ATOM   3097  CA  ASN A 553      15.650  28.999   1.148  1.00 41.77           C  
ATOM   3098  C   ASN A 553      14.583  29.213   0.080  1.00 45.20           C  
ATOM   3099  O   ASN A 553      14.383  28.339  -0.767  1.00 44.63           O  
ATOM   3100  CB  ASN A 553      16.966  29.632   0.686  1.00 41.92           C  
ATOM   3101  CG  ASN A 553      18.086  29.603   1.696  1.00 60.91           C  
ATOM   3102  OD1 ASN A 553      17.920  29.946   2.871  1.00 52.14           O  
ATOM   3103  ND2 ASN A 553      19.269  29.208   1.246  1.00 53.30           N  
ATOM   3104  N   MET A 554      13.907  30.378   0.112  1.00 41.75           N  
ATOM   3105  CA  MET A 554      12.865  30.724  -0.861  1.00 41.61           C  
ATOM   3106  C   MET A 554      13.441  30.903  -2.264  1.00 46.57           C  
ATOM   3107  O   MET A 554      14.607  31.284  -2.403  1.00 46.27           O  
ATOM   3108  CB  MET A 554      12.103  31.984  -0.436  1.00 43.68           C  
ATOM   3109  CG  MET A 554      11.091  31.737   0.646  1.00 47.02           C  
ATOM   3110  SD  MET A 554      10.040  33.176   0.948  1.00 51.15           S  
ATOM   3111  CE  MET A 554      11.140  34.197   1.895  1.00 47.81           C  
ATOM   3112  N   ALA A 555      12.621  30.619  -3.297  1.00 43.94           N  
ATOM   3113  CA  ALA A 555      12.989  30.719  -4.713  1.00 44.16           C  
ATOM   3114  C   ALA A 555      13.481  32.125  -5.091  1.00 48.17           C  
ATOM   3115  O   ALA A 555      12.711  33.093  -5.065  1.00 47.99           O  
ATOM   3116  CB  ALA A 555      11.817  30.300  -5.595  1.00 44.95           C  
ATOM   3117  N   GLY A 556      14.777  32.214  -5.385  1.00 44.13           N  
ATOM   3118  CA  GLY A 556      15.448  33.456  -5.755  1.00 43.56           C  
ATOM   3119  C   GLY A 556      15.913  34.292  -4.578  1.00 46.39           C  
ATOM   3120  O   GLY A 556      16.377  35.421  -4.773  1.00 46.17           O  
ATOM   3121  N   LYS A 557      15.799  33.739  -3.347  1.00 41.48           N  
ATOM   3122  CA  LYS A 557      16.193  34.402  -2.097  1.00 40.16           C  
ATOM   3123  C   LYS A 557      17.216  33.581  -1.293  1.00 42.46           C  
ATOM   3124  O   LYS A 557      17.347  32.373  -1.509  1.00 41.87           O  
ATOM   3125  CB  LYS A 557      14.955  34.753  -1.254  1.00 41.89           C  
ATOM   3126  CG  LYS A 557      14.140  35.898  -1.840  1.00 53.03           C  
ATOM   3127  CD  LYS A 557      12.882  36.179  -1.036  1.00 62.11           C  
ATOM   3128  CE  LYS A 557      11.968  37.164  -1.726  1.00 70.91           C  
ATOM   3129  NZ  LYS A 557      11.252  36.554  -2.882  1.00 77.33           N  
ATOM   3130  N   GLY A 558      17.940  34.256  -0.399  1.00 37.97           N  
ATOM   3131  CA  GLY A 558      18.967  33.650   0.444  1.00 37.33           C  
ATOM   3132  C   GLY A 558      18.522  33.336   1.859  1.00 40.08           C  
ATOM   3133  O   GLY A 558      19.357  33.212   2.760  1.00 39.70           O  
ATOM   3134  N   PHE A 559      17.199  33.207   2.064  1.00 35.49           N  
ATOM   3135  CA  PHE A 559      16.571  32.889   3.350  1.00 34.44           C  
ATOM   3136  C   PHE A 559      15.265  32.109   3.158  1.00 36.52           C  
ATOM   3137  O   PHE A 559      14.618  32.230   2.112  1.00 35.58           O  
ATOM   3138  CB  PHE A 559      16.376  34.143   4.229  1.00 36.01           C  
ATOM   3139  CG  PHE A 559      15.695  35.320   3.567  1.00 37.37           C  
ATOM   3140  CD1 PHE A 559      14.314  35.465   3.620  1.00 40.08           C  
ATOM   3141  CD2 PHE A 559      16.438  36.296   2.914  1.00 39.34           C  
ATOM   3142  CE1 PHE A 559      13.687  36.558   3.014  1.00 40.96           C  
ATOM   3143  CE2 PHE A 559      15.809  37.389   2.311  1.00 42.01           C  
ATOM   3144  CZ  PHE A 559      14.437  37.511   2.363  1.00 40.05           C  
ATOM   3145  N   SER A 560      14.900  31.282   4.153  1.00 32.06           N  
ATOM   3146  CA  SER A 560      13.683  30.468   4.106  1.00 31.14           C  
ATOM   3147  C   SER A 560      12.452  31.314   4.418  1.00 33.64           C  
ATOM   3148  O   SER A 560      12.588  32.394   5.007  1.00 33.18           O  
ATOM   3149  CB  SER A 560      13.783  29.290   5.072  1.00 34.14           C  
ATOM   3150  OG  SER A 560      13.781  29.689   6.434  1.00 40.94           O  
ATOM   3151  N   PHE A 561      11.251  30.817   4.032  1.00 28.86           N  
ATOM   3152  CA  PHE A 561       9.965  31.479   4.285  1.00 27.96           C  
ATOM   3153  C   PHE A 561       9.766  31.695   5.786  1.00 30.75           C  
ATOM   3154  O   PHE A 561       9.401  32.797   6.198  1.00 30.34           O  
ATOM   3155  CB  PHE A 561       8.790  30.674   3.679  1.00 29.59           C  
ATOM   3156  CG  PHE A 561       7.413  31.148   4.092  1.00 31.03           C  
ATOM   3157  CD1 PHE A 561       6.781  32.184   3.410  1.00 33.87           C  
ATOM   3158  CD2 PHE A 561       6.747  30.560   5.165  1.00 33.11           C  
ATOM   3159  CE1 PHE A 561       5.515  32.633   3.802  1.00 34.62           C  
ATOM   3160  CE2 PHE A 561       5.488  31.019   5.565  1.00 35.87           C  
ATOM   3161  CZ  PHE A 561       4.877  32.047   4.876  1.00 33.97           C  
ATOM   3162  N   TRP A 562      10.022  30.648   6.596  1.00 26.36           N  
ATOM   3163  CA  TRP A 562       9.846  30.729   8.038  1.00 25.89           C  
ATOM   3164  C   TRP A 562      10.723  31.799   8.706  1.00 29.79           C  
ATOM   3165  O   TRP A 562      10.203  32.551   9.524  1.00 29.35           O  
ATOM   3166  CB  TRP A 562      10.005  29.363   8.728  1.00 24.32           C  
ATOM   3167  CG  TRP A 562       9.925  29.476  10.220  1.00 24.97           C  
ATOM   3168  CD1 TRP A 562      10.940  29.275  11.104  1.00 27.82           C  
ATOM   3169  CD2 TRP A 562       8.834  30.024  10.980  1.00 24.64           C  
ATOM   3170  NE1 TRP A 562      10.517  29.561  12.382  1.00 27.24           N  
ATOM   3171  CE2 TRP A 562       9.235  30.042  12.333  1.00 28.38           C  
ATOM   3172  CE3 TRP A 562       7.539  30.467  10.653  1.00 25.59           C  
ATOM   3173  CZ2 TRP A 562       8.396  30.494  13.357  1.00 27.37           C  
ATOM   3174  CZ3 TRP A 562       6.710  30.914  11.670  1.00 26.84           C  
ATOM   3175  CH2 TRP A 562       7.140  30.927  13.002  1.00 27.33           C  
ATOM   3176  N   VAL A 563      12.029  31.870   8.366  1.00 25.91           N  
ATOM   3177  CA  VAL A 563      12.956  32.866   8.929  1.00 25.26           C  
ATOM   3178  C   VAL A 563      12.436  34.285   8.646  1.00 28.39           C  
ATOM   3179  O   VAL A 563      12.357  35.101   9.566  1.00 27.16           O  
ATOM   3180  CB  VAL A 563      14.421  32.616   8.472  1.00 29.10           C  
ATOM   3181  CG1 VAL A 563      15.326  33.818   8.756  1.00 28.75           C  
ATOM   3182  CG2 VAL A 563      14.981  31.355   9.127  1.00 28.88           C  
ATOM   3183  N   TRP A 564      12.000  34.530   7.391  1.00 25.81           N  
ATOM   3184  CA  TRP A 564      11.393  35.780   6.932  1.00 26.00           C  
ATOM   3185  C   TRP A 564      10.123  36.089   7.748  1.00 30.26           C  
ATOM   3186  O   TRP A 564       9.956  37.223   8.187  1.00 30.42           O  
ATOM   3187  CB  TRP A 564      11.073  35.700   5.421  1.00 24.96           C  
ATOM   3188  CG  TRP A 564      10.199  36.811   4.914  1.00 26.14           C  
ATOM   3189  CD1 TRP A 564      10.585  38.082   4.606  1.00 29.15           C  
ATOM   3190  CD2 TRP A 564       8.782  36.759   4.701  1.00 26.03           C  
ATOM   3191  NE1 TRP A 564       9.497  38.827   4.215  1.00 28.67           N  
ATOM   3192  CE2 TRP A 564       8.376  38.042   4.267  1.00 30.01           C  
ATOM   3193  CE3 TRP A 564       7.810  35.754   4.847  1.00 27.24           C  
ATOM   3194  CZ2 TRP A 564       7.045  38.340   3.952  1.00 29.29           C  
ATOM   3195  CZ3 TRP A 564       6.491  36.051   4.542  1.00 28.87           C  
ATOM   3196  CH2 TRP A 564       6.119  37.330   4.098  1.00 29.56           C  
ATOM   3197  N   LEU A 565       9.254  35.077   7.975  1.00 26.58           N  
ATOM   3198  CA  LEU A 565       8.012  35.235   8.733  1.00 26.31           C  
ATOM   3199  C   LEU A 565       8.223  35.428  10.239  1.00 29.77           C  
ATOM   3200  O   LEU A 565       7.555  36.272  10.835  1.00 29.46           O  
ATOM   3201  CB  LEU A 565       7.049  34.076   8.454  1.00 26.49           C  
ATOM   3202  CG  LEU A 565       5.583  34.283   8.859  1.00 31.04           C  
ATOM   3203  CD1 LEU A 565       4.884  35.298   7.951  1.00 30.98           C  
ATOM   3204  CD2 LEU A 565       4.844  32.974   8.838  1.00 32.89           C  
ATOM   3205  N   ASP A 566       9.144  34.661  10.848  1.00 26.24           N  
ATOM   3206  CA  ASP A 566       9.480  34.740  12.275  1.00 26.18           C  
ATOM   3207  C   ASP A 566      10.016  36.128  12.646  1.00 29.73           C  
ATOM   3208  O   ASP A 566       9.731  36.626  13.734  1.00 29.02           O  
ATOM   3209  CB  ASP A 566      10.483  33.640  12.661  1.00 28.28           C  
ATOM   3210  CG  ASP A 566      10.887  33.661  14.117  1.00 40.45           C  
ATOM   3211  OD1 ASP A 566       9.990  33.582  14.986  1.00 40.80           O  
ATOM   3212  OD2 ASP A 566      12.095  33.777  14.391  1.00 49.09           O  
ATOM   3213  N   ASN A 567      10.762  36.757  11.722  1.00 26.94           N  
ATOM   3214  CA  ASN A 567      11.301  38.102  11.893  1.00 26.92           C  
ATOM   3215  C   ASN A 567      10.195  39.163  11.818  1.00 30.64           C  
ATOM   3216  O   ASN A 567      10.320  40.210  12.451  1.00 29.34           O  
ATOM   3217  CB  ASN A 567      12.446  38.358  10.909  1.00 27.85           C  
ATOM   3218  CG  ASN A 567      13.720  37.602  11.251  1.00 44.72           C  
ATOM   3219  OD1 ASN A 567      14.046  37.350  12.418  1.00 35.10           O  
ATOM   3220  ND2 ASN A 567      14.480  37.230  10.239  1.00 36.33           N  
ATOM   3221  N   ILE A 568       9.088  38.854  11.102  1.00 28.40           N  
ATOM   3222  CA  ILE A 568       7.889  39.702  11.000  1.00 28.50           C  
ATOM   3223  C   ILE A 568       7.099  39.605  12.323  1.00 32.93           C  
ATOM   3224  O   ILE A 568       6.741  40.640  12.889  1.00 32.57           O  
ATOM   3225  CB  ILE A 568       7.017  39.333   9.759  1.00 31.48           C  
ATOM   3226  CG1 ILE A 568       7.741  39.609   8.415  1.00 31.54           C  
ATOM   3227  CG2 ILE A 568       5.631  39.988   9.801  1.00 32.43           C  
ATOM   3228  CD1 ILE A 568       8.288  40.976   8.224  1.00 39.15           C  
ATOM   3229  N   ILE A 569       6.841  38.360  12.812  1.00 29.43           N  
ATOM   3230  CA  ILE A 569       6.151  38.079  14.085  1.00 29.16           C  
ATOM   3231  C   ILE A 569       6.844  38.875  15.211  1.00 33.29           C  
ATOM   3232  O   ILE A 569       6.169  39.568  15.972  1.00 32.85           O  
ATOM   3233  CB  ILE A 569       6.094  36.541  14.377  1.00 31.83           C  
ATOM   3234  CG1 ILE A 569       5.275  35.793  13.302  1.00 31.50           C  
ATOM   3235  CG2 ILE A 569       5.540  36.248  15.781  1.00 32.55           C  
ATOM   3236  CD1 ILE A 569       5.718  34.383  13.038  1.00 35.78           C  
ATOM   3237  N   ASP A 570       8.192  38.826  15.249  1.00 30.09           N  
ATOM   3238  CA  ASP A 570       9.039  39.546  16.198  1.00 30.06           C  
ATOM   3239  C   ASP A 570       8.921  41.068  16.010  1.00 33.76           C  
ATOM   3240  O   ASP A 570       8.884  41.796  17.000  1.00 33.28           O  
ATOM   3241  CB  ASP A 570      10.499  39.087  16.048  1.00 32.13           C  
ATOM   3242  CG  ASP A 570      11.459  39.736  17.023  1.00 43.84           C  
ATOM   3243  OD1 ASP A 570      11.502  39.296  18.192  1.00 45.28           O  
ATOM   3244  OD2 ASP A 570      12.167  40.684  16.617  1.00 49.09           O  
ATOM   3245  N   LEU A 571       8.852  41.543  14.749  1.00 30.55           N  
ATOM   3246  CA  LEU A 571       8.717  42.970  14.436  1.00 30.37           C  
ATOM   3247  C   LEU A 571       7.374  43.492  14.951  1.00 33.95           C  
ATOM   3248  O   LEU A 571       7.323  44.578  15.525  1.00 33.21           O  
ATOM   3249  CB  LEU A 571       8.835  43.208  12.920  1.00 30.47           C  
ATOM   3250  CG  LEU A 571       9.372  44.565  12.475  1.00 35.52           C  
ATOM   3251  CD1 LEU A 571      10.007  44.461  11.125  1.00 35.88           C  
ATOM   3252  CD2 LEU A 571       8.277  45.616  12.422  1.00 38.38           C  
ATOM   3253  N   VAL A 572       6.300  42.706  14.755  1.00 30.44           N  
ATOM   3254  CA  VAL A 572       4.945  43.025  15.196  1.00 30.34           C  
ATOM   3255  C   VAL A 572       4.887  43.055  16.730  1.00 34.93           C  
ATOM   3256  O   VAL A 572       4.492  44.070  17.300  1.00 34.69           O  
ATOM   3257  CB  VAL A 572       3.910  42.056  14.568  1.00 34.18           C  
ATOM   3258  CG1 VAL A 572       2.556  42.152  15.259  1.00 33.90           C  
ATOM   3259  CG2 VAL A 572       3.765  42.309  13.072  1.00 33.93           C  
ATOM   3260  N   LYS A 573       5.317  41.959  17.381  1.00 31.49           N  
ATOM   3261  CA  LYS A 573       5.346  41.785  18.831  1.00 31.30           C  
ATOM   3262  C   LYS A 573       6.148  42.882  19.569  1.00 35.50           C  
ATOM   3263  O   LYS A 573       5.649  43.432  20.553  1.00 34.98           O  
ATOM   3264  CB  LYS A 573       5.860  40.363  19.159  1.00 34.17           C  
ATOM   3265  CG  LYS A 573       6.350  40.124  20.589  1.00 56.82           C  
ATOM   3266  CD  LYS A 573       7.816  39.673  20.613  1.00 69.45           C  
ATOM   3267  CE  LYS A 573       8.338  39.378  22.006  1.00 80.63           C  
ATOM   3268  NZ  LYS A 573       8.532  40.610  22.822  1.00 87.95           N  
ATOM   3269  N   LYS A 574       7.369  43.204  19.086  1.00 32.40           N  
ATOM   3270  CA  LYS A 574       8.280  44.161  19.724  1.00 32.33           C  
ATOM   3271  C   LYS A 574       8.229  45.616  19.255  1.00 36.67           C  
ATOM   3272  O   LYS A 574       8.524  46.499  20.066  1.00 36.23           O  
ATOM   3273  CB  LYS A 574       9.738  43.682  19.589  1.00 34.80           C  
ATOM   3274  CG  LYS A 574      10.173  42.626  20.591  1.00 46.24           C  
ATOM   3275  CD  LYS A 574      11.542  42.066  20.232  1.00 53.75           C  
ATOM   3276  CE  LYS A 574      11.956  40.934  21.140  1.00 65.33           C  
ATOM   3277  NZ  LYS A 574      13.120  40.188  20.593  1.00 73.52           N  
ATOM   3278  N   TYR A 575       7.941  45.882  17.963  1.00 33.86           N  
ATOM   3279  CA  TYR A 575       8.047  47.248  17.435  1.00 33.84           C  
ATOM   3280  C   TYR A 575       6.747  47.922  16.966  1.00 38.32           C  
ATOM   3281  O   TYR A 575       6.650  49.142  17.112  1.00 38.23           O  
ATOM   3282  CB  TYR A 575       9.087  47.304  16.290  1.00 34.94           C  
ATOM   3283  CG  TYR A 575      10.441  46.718  16.645  1.00 37.10           C  
ATOM   3284  CD1 TYR A 575      10.705  45.363  16.468  1.00 38.83           C  
ATOM   3285  CD2 TYR A 575      11.464  47.523  17.139  1.00 38.40           C  
ATOM   3286  CE1 TYR A 575      11.937  44.813  16.818  1.00 39.61           C  
ATOM   3287  CE2 TYR A 575      12.710  46.989  17.468  1.00 39.65           C  
ATOM   3288  CZ  TYR A 575      12.944  45.632  17.301  1.00 48.01           C  
ATOM   3289  OH  TYR A 575      14.167  45.091  17.625  1.00 49.51           O  
ATOM   3290  N   ILE A 576       5.793  47.184  16.354  1.00 34.95           N  
ATOM   3291  CA  ILE A 576       4.566  47.804  15.811  1.00 34.90           C  
ATOM   3292  C   ILE A 576       3.248  47.155  16.337  1.00 39.09           C  
ATOM   3293  O   ILE A 576       2.237  47.150  15.625  1.00 38.82           O  
ATOM   3294  CB  ILE A 576       4.604  47.873  14.244  1.00 38.02           C  
ATOM   3295  CG1 ILE A 576       4.782  46.487  13.586  1.00 38.26           C  
ATOM   3296  CG2 ILE A 576       5.660  48.865  13.740  1.00 39.13           C  
ATOM   3297  CD1 ILE A 576       3.802  46.202  12.491  1.00 44.90           C  
ATOM   3298  N   LEU A 577       3.252  46.674  17.599  1.00 35.62           N  
ATOM   3299  CA  LEU A 577       2.124  45.989  18.247  1.00 35.21           C  
ATOM   3300  C   LEU A 577       0.807  46.779  18.251  1.00 38.67           C  
ATOM   3301  O   LEU A 577      -0.205  46.248  17.793  1.00 38.80           O  
ATOM   3302  CB  LEU A 577       2.505  45.553  19.674  1.00 35.18           C  
ATOM   3303  CG  LEU A 577       1.499  44.682  20.435  1.00 39.71           C  
ATOM   3304  CD1 LEU A 577       1.416  43.276  19.849  1.00 39.79           C  
ATOM   3305  CD2 LEU A 577       1.863  44.605  21.896  1.00 41.89           C  
ATOM   3306  N   ALA A 578       0.823  48.024  18.757  1.00 34.28           N  
ATOM   3307  CA  ALA A 578      -0.344  48.903  18.852  1.00 33.92           C  
ATOM   3308  C   ALA A 578      -1.041  49.151  17.500  1.00 38.26           C  
ATOM   3309  O   ALA A 578      -2.272  49.146  17.442  1.00 37.61           O  
ATOM   3310  CB  ALA A 578       0.056  50.218  19.496  1.00 34.58           C  
ATOM   3311  N   LEU A 579      -0.248  49.336  16.419  1.00 35.08           N  
ATOM   3312  CA  LEU A 579      -0.739  49.560  15.058  1.00 34.98           C  
ATOM   3313  C   LEU A 579      -1.360  48.287  14.487  1.00 39.07           C  
ATOM   3314  O   LEU A 579      -2.389  48.365  13.812  1.00 38.69           O  
ATOM   3315  CB  LEU A 579       0.385  50.063  14.126  1.00 35.11           C  
ATOM   3316  CG  LEU A 579       1.044  51.405  14.463  1.00 39.94           C  
ATOM   3317  CD1 LEU A 579       2.279  51.624  13.613  1.00 40.15           C  
ATOM   3318  CD2 LEU A 579       0.072  52.570  14.301  1.00 42.25           C  
ATOM   3319  N   TRP A 580      -0.735  47.120  14.759  1.00 35.50           N  
ATOM   3320  CA  TRP A 580      -1.216  45.810  14.320  1.00 35.13           C  
ATOM   3321  C   TRP A 580      -2.522  45.465  15.043  1.00 40.32           C  
ATOM   3322  O   TRP A 580      -3.461  44.983  14.406  1.00 40.15           O  
ATOM   3323  CB  TRP A 580      -0.148  44.728  14.569  1.00 33.37           C  
ATOM   3324  CG  TRP A 580      -0.583  43.335  14.204  1.00 33.83           C  
ATOM   3325  CD1 TRP A 580      -1.126  42.401  15.036  1.00 36.56           C  
ATOM   3326  CD2 TRP A 580      -0.485  42.716  12.915  1.00 33.52           C  
ATOM   3327  NE1 TRP A 580      -1.395  41.247  14.341  1.00 35.88           N  
ATOM   3328  CE2 TRP A 580      -1.006  41.409  13.037  1.00 37.22           C  
ATOM   3329  CE3 TRP A 580      -0.009  43.141  11.662  1.00 34.71           C  
ATOM   3330  CZ2 TRP A 580      -1.081  40.529  11.952  1.00 36.43           C  
ATOM   3331  CZ3 TRP A 580      -0.073  42.263  10.590  1.00 36.13           C  
ATOM   3332  CH2 TRP A 580      -0.597  40.972  10.742  1.00 36.73           C  
ATOM   3333  N   ASN A 581      -2.575  45.728  16.366  1.00 37.76           N  
ATOM   3334  CA  ASN A 581      -3.735  45.463  17.221  1.00 38.10           C  
ATOM   3335  C   ASN A 581      -4.977  46.284  16.854  1.00 43.29           C  
ATOM   3336  O   ASN A 581      -6.089  45.836  17.138  1.00 43.57           O  
ATOM   3337  CB  ASN A 581      -3.383  45.649  18.705  1.00 37.20           C  
ATOM   3338  CG  ASN A 581      -2.654  44.495  19.352  1.00 46.27           C  
ATOM   3339  OD1 ASN A 581      -2.516  43.401  18.796  1.00 40.56           O  
ATOM   3340  ND2 ASN A 581      -2.179  44.719  20.563  1.00 33.08           N  
ATOM   3341  N   GLU A 582      -4.796  47.473  16.234  1.00 39.78           N  
ATOM   3342  CA  GLU A 582      -5.911  48.331  15.819  1.00 39.59           C  
ATOM   3343  C   GLU A 582      -6.383  48.054  14.375  1.00 43.01           C  
ATOM   3344  O   GLU A 582      -7.458  48.513  13.983  1.00 42.80           O  
ATOM   3345  CB  GLU A 582      -5.591  49.818  16.041  1.00 41.10           C  
ATOM   3346  CG  GLU A 582      -6.802  50.587  16.550  1.00 54.48           C  
ATOM   3347  CD  GLU A 582      -6.612  52.033  16.972  1.00 82.97           C  
ATOM   3348  OE1 GLU A 582      -5.450  52.476  17.117  1.00 83.05           O  
ATOM   3349  OE2 GLU A 582      -7.639  52.722  17.170  1.00 80.76           O  
ATOM   3350  N   GLY A 583      -5.589  47.287  13.623  1.00 39.04           N  
ATOM   3351  CA  GLY A 583      -5.882  46.889  12.248  1.00 38.57           C  
ATOM   3352  C   GLY A 583      -5.408  47.844  11.169  1.00 41.57           C  
ATOM   3353  O   GLY A 583      -5.883  47.769  10.031  1.00 41.38           O  
ATOM   3354  N   TYR A 584      -4.455  48.730  11.507  1.00 37.04           N  
ATOM   3355  CA  TYR A 584      -3.892  49.726  10.592  1.00 36.34           C  
ATOM   3356  C   TYR A 584      -2.786  49.166   9.686  1.00 39.23           C  
ATOM   3357  O   TYR A 584      -2.263  49.895   8.838  1.00 38.32           O  
ATOM   3358  CB  TYR A 584      -3.371  50.949  11.377  1.00 37.60           C  
ATOM   3359  CG  TYR A 584      -4.401  51.707  12.193  1.00 39.52           C  
ATOM   3360  CD1 TYR A 584      -5.739  51.750  11.805  1.00 41.31           C  
ATOM   3361  CD2 TYR A 584      -4.025  52.443  13.310  1.00 40.75           C  
ATOM   3362  CE1 TYR A 584      -6.682  52.470  12.535  1.00 42.16           C  
ATOM   3363  CE2 TYR A 584      -4.958  53.172  14.045  1.00 42.02           C  
ATOM   3364  CZ  TYR A 584      -6.287  53.180  13.657  1.00 50.47           C  
ATOM   3365  OH  TYR A 584      -7.208  53.898  14.384  1.00 53.47           O  
ATOM   3366  N   ILE A 585      -2.438  47.877   9.858  1.00 36.00           N  
ATOM   3367  CA  ILE A 585      -1.386  47.211   9.092  1.00 35.79           C  
ATOM   3368  C   ILE A 585      -1.987  46.256   8.061  1.00 40.34           C  
ATOM   3369  O   ILE A 585      -2.543  45.223   8.438  1.00 40.65           O  
ATOM   3370  CB  ILE A 585      -0.355  46.491  10.031  1.00 38.84           C  
ATOM   3371  CG1 ILE A 585       0.196  47.419  11.156  1.00 39.28           C  
ATOM   3372  CG2 ILE A 585       0.781  45.825   9.247  1.00 39.47           C  
ATOM   3373  CD1 ILE A 585       1.229  48.500  10.764  1.00 46.95           C  
ATOM   3374  N   MET A 586      -1.842  46.583   6.760  1.00 36.96           N  
ATOM   3375  CA  MET A 586      -2.272  45.726   5.646  1.00 36.76           C  
ATOM   3376  C   MET A 586      -1.359  44.481   5.651  1.00 39.05           C  
ATOM   3377  O   MET A 586      -1.800  43.383   5.319  1.00 38.09           O  
ATOM   3378  CB  MET A 586      -2.164  46.489   4.314  1.00 39.48           C  
ATOM   3379  CG  MET A 586      -2.854  45.807   3.157  1.00 43.63           C  
ATOM   3380  SD  MET A 586      -4.637  46.082   3.149  1.00 48.23           S  
ATOM   3381  CE  MET A 586      -5.185  44.454   2.732  1.00 45.28           C  
ATOM   3382  N   GLY A 587      -0.109  44.692   6.069  1.00 35.26           N  
ATOM   3383  CA  GLY A 587       0.919  43.679   6.270  1.00 34.61           C  
ATOM   3384  C   GLY A 587       1.378  42.884   5.076  1.00 36.97           C  
ATOM   3385  O   GLY A 587       2.521  43.025   4.634  1.00 35.71           O  
ATOM   3386  N   PHE A 588       0.508  41.997   4.594  1.00 33.80           N  
ATOM   3387  CA  PHE A 588       0.800  41.118   3.472  1.00 33.73           C  
ATOM   3388  C   PHE A 588      -0.131  41.407   2.310  1.00 38.81           C  
ATOM   3389  O   PHE A 588      -1.325  41.100   2.364  1.00 38.75           O  
ATOM   3390  CB  PHE A 588       0.752  39.642   3.906  1.00 35.26           C  
ATOM   3391  CG  PHE A 588       1.543  39.343   5.159  1.00 36.55           C  
ATOM   3392  CD1 PHE A 588       2.902  39.062   5.092  1.00 39.62           C  
ATOM   3393  CD2 PHE A 588       0.931  39.350   6.405  1.00 38.46           C  
ATOM   3394  CE1 PHE A 588       3.632  38.778   6.249  1.00 40.56           C  
ATOM   3395  CE2 PHE A 588       1.664  39.079   7.562  1.00 41.57           C  
ATOM   3396  CZ  PHE A 588       3.007  38.789   7.476  1.00 39.72           C  
ATOM   3397  N   ILE A 589       0.423  42.055   1.279  1.00 36.27           N  
ATOM   3398  CA  ILE A 589      -0.256  42.440   0.039  1.00 36.53           C  
ATOM   3399  C   ILE A 589       0.756  42.413  -1.114  1.00 41.63           C  
ATOM   3400  O   ILE A 589       1.844  42.983  -0.986  1.00 41.28           O  
ATOM   3401  CB  ILE A 589      -1.058  43.777   0.178  1.00 39.46           C  
ATOM   3402  CG1 ILE A 589      -1.884  44.088  -1.089  1.00 39.62           C  
ATOM   3403  CG2 ILE A 589      -0.174  44.967   0.598  1.00 40.18           C  
ATOM   3404  CD1 ILE A 589      -3.076  45.014  -0.854  1.00 45.39           C  
ATOM   3405  N   SER A 590       0.422  41.702  -2.208  1.00 39.25           N  
ATOM   3406  CA  SER A 590       1.302  41.582  -3.376  1.00 39.50           C  
ATOM   3407  C   SER A 590       1.432  42.917  -4.112  1.00 45.14           C  
ATOM   3408  O   SER A 590       0.503  43.729  -4.073  1.00 44.61           O  
ATOM   3409  CB  SER A 590       0.818  40.484  -4.322  1.00 42.17           C  
ATOM   3410  OG  SER A 590      -0.318  40.873  -5.078  1.00 49.25           O  
ATOM   3411  N   LYS A 591       2.587  43.138  -4.775  1.00 43.21           N  
ATOM   3412  CA  LYS A 591       2.893  44.348  -5.547  1.00 43.58           C  
ATOM   3413  C   LYS A 591       1.812  44.651  -6.600  1.00 48.14           C  
ATOM   3414  O   LYS A 591       1.479  45.816  -6.814  1.00 47.60           O  
ATOM   3415  CB  LYS A 591       4.288  44.252  -6.181  1.00 46.35           C  
ATOM   3416  N   GLU A 592       1.230  43.596  -7.202  1.00 45.43           N  
ATOM   3417  CA  GLU A 592       0.150  43.689  -8.184  1.00 45.56           C  
ATOM   3418  C   GLU A 592      -1.192  44.082  -7.530  1.00 50.12           C  
ATOM   3419  O   GLU A 592      -1.922  44.901  -8.094  1.00 49.74           O  
ATOM   3420  CB  GLU A 592       0.013  42.367  -8.956  1.00 46.90           C  
ATOM   3421  N   ARG A 593      -1.514  43.506  -6.348  1.00 47.08           N  
ATOM   3422  CA  ARG A 593      -2.760  43.800  -5.632  1.00 47.15           C  
ATOM   3423  C   ARG A 593      -2.746  45.181  -4.977  1.00 51.78           C  
ATOM   3424  O   ARG A 593      -3.776  45.857  -4.996  1.00 51.47           O  
ATOM   3425  CB  ARG A 593      -3.110  42.703  -4.614  1.00 47.49           C  
ATOM   3426  CG  ARG A 593      -4.576  42.707  -4.183  1.00 57.77           C  
ATOM   3427  CD  ARG A 593      -4.738  42.140  -2.790  1.00 69.87           C  
ATOM   3428  NE  ARG A 593      -6.010  42.530  -2.181  1.00 78.54           N  
ATOM   3429  CZ  ARG A 593      -6.226  42.578  -0.869  1.00 92.04           C  
ATOM   3430  NH1 ARG A 593      -5.254  42.277  -0.017  1.00 76.65           N  
ATOM   3431  NH2 ARG A 593      -7.412  42.942  -0.400  1.00 80.18           N  
ATOM   3432  N   GLU A 594      -1.595  45.601  -4.399  1.00 48.91           N  
ATOM   3433  CA  GLU A 594      -1.467  46.926  -3.773  1.00 49.07           C  
ATOM   3434  C   GLU A 594      -1.622  48.046  -4.811  1.00 53.39           C  
ATOM   3435  O   GLU A 594      -2.229  49.072  -4.508  1.00 52.75           O  
ATOM   3436  CB  GLU A 594      -0.178  47.073  -2.929  1.00 50.45           C  
ATOM   3437  CG  GLU A 594       1.126  47.011  -3.714  1.00 60.68           C  
ATOM   3438  CD  GLU A 594       2.391  47.500  -3.033  1.00 75.74           C  
ATOM   3439  OE1 GLU A 594       3.409  47.673  -3.740  1.00 68.25           O  
ATOM   3440  OE2 GLU A 594       2.367  47.722  -1.802  1.00 65.13           O  
ATOM   3441  N   ARG A 595      -1.119  47.816  -6.043  1.00 50.52           N  
ATOM   3442  CA  ARG A 595      -1.233  48.749  -7.163  1.00 50.69           C  
ATOM   3443  C   ARG A 595      -2.681  48.790  -7.650  1.00 54.75           C  
ATOM   3444  O   ARG A 595      -3.168  49.859  -8.011  1.00 54.65           O  
ATOM   3445  CB  ARG A 595      -0.270  48.368  -8.303  1.00 51.68           C  
ATOM   3446  CG  ARG A 595       1.154  48.878  -8.085  1.00 64.89           C  
ATOM   3447  CD  ARG A 595       2.155  48.282  -9.059  1.00 79.08           C  
ATOM   3448  NE  ARG A 595       2.209  49.016 -10.325  1.00 92.60           N  
ATOM   3449  CZ  ARG A 595       1.622  48.623 -11.453  1.00107.87           C  
ATOM   3450  NH1 ARG A 595       0.924  47.494 -11.489  1.00 95.55           N  
ATOM   3451  NH2 ARG A 595       1.731  49.354 -12.555  1.00 93.86           N  
ATOM   3452  N   ALA A 596      -3.379  47.639  -7.606  1.00 51.12           N  
ATOM   3453  CA  ALA A 596      -4.776  47.523  -8.017  1.00 51.04           C  
ATOM   3454  C   ALA A 596      -5.736  48.288  -7.091  1.00 55.64           C  
ATOM   3455  O   ALA A 596      -6.442  49.177  -7.569  1.00 55.89           O  
ATOM   3456  CB  ALA A 596      -5.177  46.060  -8.119  1.00 51.71           C  
ATOM   3457  N   ILE A 597      -5.737  47.976  -5.777  1.00 52.05           N  
ATOM   3458  CA  ILE A 597      -6.627  48.612  -4.791  1.00 52.01           C  
ATOM   3459  C   ILE A 597      -6.325  50.118  -4.589  1.00 55.96           C  
ATOM   3460  O   ILE A 597      -7.234  50.868  -4.221  1.00 55.32           O  
ATOM   3461  CB  ILE A 597      -6.703  47.846  -3.434  1.00 55.19           C  
ATOM   3462  CG1 ILE A 597      -5.337  47.785  -2.706  1.00 55.70           C  
ATOM   3463  CG2 ILE A 597      -7.318  46.448  -3.612  1.00 55.76           C  
ATOM   3464  CD1 ILE A 597      -5.429  47.921  -1.193  1.00 62.00           C  
ATOM   3465  N   LEU A 598      -5.072  50.558  -4.836  1.00 52.58           N  
ATOM   3466  CA  LEU A 598      -4.706  51.971  -4.699  1.00 52.22           C  
ATOM   3467  C   LEU A 598      -5.046  52.792  -5.948  1.00 55.77           C  
ATOM   3468  O   LEU A 598      -5.332  53.984  -5.816  1.00 55.04           O  
ATOM   3469  CB  LEU A 598      -3.228  52.162  -4.299  1.00 52.18           C  
ATOM   3470  CG  LEU A 598      -2.856  51.940  -2.822  1.00 56.64           C  
ATOM   3471  CD1 LEU A 598      -1.356  51.859  -2.659  1.00 56.84           C  
ATOM   3472  CD2 LEU A 598      -3.383  53.057  -1.928  1.00 58.78           C  
ATOM   3473  N   SER A 599      -5.035  52.155  -7.148  1.00 52.39           N  
ATOM   3474  CA  SER A 599      -5.341  52.789  -8.443  1.00 52.18           C  
ATOM   3475  C   SER A 599      -6.673  53.540  -8.468  1.00 55.95           C  
ATOM   3476  O   SER A 599      -6.754  54.612  -9.068  1.00 55.84           O  
ATOM   3477  CB  SER A 599      -5.307  51.768  -9.576  1.00 55.37           C  
ATOM   3478  OG  SER A 599      -3.981  51.551 -10.030  1.00 63.42           O  
ATOM   3479  N   THR A 600      -7.702  52.985  -7.808  1.00 52.02           N  
ATOM   3480  CA  THR A 600      -9.040  53.571  -7.733  1.00 51.55           C  
ATOM   3481  C   THR A 600      -9.132  54.726  -6.715  1.00 53.99           C  
ATOM   3482  O   THR A 600      -9.821  55.712  -6.981  1.00 53.91           O  
ATOM   3483  CB  THR A 600     -10.108  52.478  -7.495  1.00 63.13           C  
ATOM   3484  OG1 THR A 600     -11.401  53.083  -7.431  1.00 68.66           O  
ATOM   3485  CG2 THR A 600      -9.860  51.637  -6.234  1.00 60.78           C  
ATOM   3486  N   LYS A 601      -8.439  54.596  -5.568  1.00 49.05           N  
ATOM   3487  CA  LYS A 601      -8.440  55.542  -4.444  1.00 47.94           C  
ATOM   3488  C   LYS A 601      -7.845  56.940  -4.764  1.00 49.90           C  
ATOM   3489  O   LYS A 601      -6.995  57.047  -5.654  1.00 49.20           O  
ATOM   3490  CB  LYS A 601      -7.740  54.913  -3.221  1.00 50.06           C  
ATOM   3491  CG  LYS A 601      -8.420  53.651  -2.684  1.00 61.73           C  
ATOM   3492  CD  LYS A 601      -9.672  53.929  -1.852  1.00 68.61           C  
ATOM   3493  CE  LYS A 601     -10.497  52.677  -1.678  1.00 75.35           C  
ATOM   3494  NZ  LYS A 601     -11.700  52.917  -0.842  1.00 82.09           N  
ATOM   3495  N   PRO A 602      -8.273  58.016  -4.043  1.00 45.34           N  
ATOM   3496  CA  PRO A 602      -7.743  59.367  -4.331  1.00 45.02           C  
ATOM   3497  C   PRO A 602      -6.243  59.562  -4.047  1.00 48.50           C  
ATOM   3498  O   PRO A 602      -5.679  58.758  -3.300  1.00 48.53           O  
ATOM   3499  CB  PRO A 602      -8.603  60.278  -3.438  1.00 46.73           C  
ATOM   3500  CG  PRO A 602      -9.069  59.410  -2.340  1.00 51.07           C  
ATOM   3501  CD  PRO A 602      -9.289  58.067  -2.969  1.00 46.68           C  
ATOM   3502  N   PRO A 603      -5.573  60.617  -4.598  1.00 44.07           N  
ATOM   3503  CA  PRO A 603      -4.140  60.810  -4.295  1.00 43.36           C  
ATOM   3504  C   PRO A 603      -3.888  61.066  -2.811  1.00 45.51           C  
ATOM   3505  O   PRO A 603      -4.690  61.727  -2.148  1.00 45.15           O  
ATOM   3506  CB  PRO A 603      -3.750  62.023  -5.150  1.00 45.31           C  
ATOM   3507  CG  PRO A 603      -5.023  62.738  -5.409  1.00 50.06           C  
ATOM   3508  CD  PRO A 603      -6.069  61.670  -5.509  1.00 45.67           C  
ATOM   3509  N   GLY A 604      -2.793  60.507  -2.308  1.00 40.72           N  
ATOM   3510  CA  GLY A 604      -2.405  60.614  -0.908  1.00 39.76           C  
ATOM   3511  C   GLY A 604      -2.843  59.436  -0.061  1.00 42.16           C  
ATOM   3512  O   GLY A 604      -2.575  59.416   1.140  1.00 41.30           O  
ATOM   3513  N   THR A 605      -3.527  58.443  -0.668  1.00 38.31           N  
ATOM   3514  CA  THR A 605      -3.966  57.256   0.071  1.00 37.89           C  
ATOM   3515  C   THR A 605      -2.814  56.276   0.196  1.00 40.08           C  
ATOM   3516  O   THR A 605      -2.110  56.027  -0.785  1.00 38.97           O  
ATOM   3517  CB  THR A 605      -5.262  56.635  -0.476  1.00 49.07           C  
ATOM   3518  OG1 THR A 605      -5.121  56.362  -1.867  1.00 50.61           O  
ATOM   3519  CG2 THR A 605      -6.487  57.505  -0.227  1.00 47.59           C  
ATOM   3520  N   PHE A 606      -2.605  55.749   1.416  1.00 35.86           N  
ATOM   3521  CA  PHE A 606      -1.506  54.829   1.717  1.00 34.86           C  
ATOM   3522  C   PHE A 606      -1.908  53.621   2.569  1.00 36.88           C  
ATOM   3523  O   PHE A 606      -2.895  53.674   3.308  1.00 36.42           O  
ATOM   3524  CB  PHE A 606      -0.324  55.588   2.366  1.00 36.23           C  
ATOM   3525  CG  PHE A 606      -0.604  56.147   3.740  1.00 37.31           C  
ATOM   3526  CD1 PHE A 606      -1.255  57.365   3.895  1.00 40.19           C  
ATOM   3527  CD2 PHE A 606      -0.209  55.460   4.881  1.00 39.46           C  
ATOM   3528  CE1 PHE A 606      -1.530  57.874   5.167  1.00 41.12           C  
ATOM   3529  CE2 PHE A 606      -0.483  55.970   6.154  1.00 42.31           C  
ATOM   3530  CZ  PHE A 606      -1.137  57.176   6.287  1.00 40.36           C  
ATOM   3531  N   LEU A 607      -1.110  52.546   2.470  1.00 31.77           N  
ATOM   3532  CA  LEU A 607      -1.259  51.303   3.230  1.00 30.66           C  
ATOM   3533  C   LEU A 607       0.096  50.897   3.838  1.00 33.33           C  
ATOM   3534  O   LEU A 607       1.141  51.202   3.257  1.00 32.50           O  
ATOM   3535  CB  LEU A 607      -1.855  50.164   2.369  1.00 30.48           C  
ATOM   3536  CG  LEU A 607      -1.129  49.771   1.072  1.00 34.99           C  
ATOM   3537  CD1 LEU A 607      -0.108  48.664   1.318  1.00 35.23           C  
ATOM   3538  CD2 LEU A 607      -2.116  49.300   0.031  1.00 37.09           C  
ATOM   3539  N   LEU A 608       0.074  50.191   4.984  1.00 28.94           N  
ATOM   3540  CA  LEU A 608       1.291  49.745   5.665  1.00 27.89           C  
ATOM   3541  C   LEU A 608       1.516  48.252   5.466  1.00 31.14           C  
ATOM   3542  O   LEU A 608       0.624  47.453   5.742  1.00 30.58           O  
ATOM   3543  CB  LEU A 608       1.261  50.110   7.159  1.00 27.71           C  
ATOM   3544  CG  LEU A 608       0.778  51.520   7.530  1.00 32.27           C  
ATOM   3545  CD1 LEU A 608       0.705  51.684   9.019  1.00 32.26           C  
ATOM   3546  CD2 LEU A 608       1.667  52.603   6.935  1.00 34.61           C  
ATOM   3547  N   ARG A 609       2.700  47.874   4.966  1.00 27.45           N  
ATOM   3548  CA  ARG A 609       3.031  46.472   4.697  1.00 26.96           C  
ATOM   3549  C   ARG A 609       4.480  46.119   5.029  1.00 30.95           C  
ATOM   3550  O   ARG A 609       5.309  47.010   5.209  1.00 31.12           O  
ATOM   3551  CB  ARG A 609       2.686  46.093   3.241  1.00 26.09           C  
ATOM   3552  CG  ARG A 609       3.423  46.902   2.183  1.00 34.42           C  
ATOM   3553  CD  ARG A 609       3.295  46.258   0.825  1.00 46.15           C  
ATOM   3554  NE  ARG A 609       4.401  45.350   0.532  1.00 53.47           N  
ATOM   3555  CZ  ARG A 609       5.444  45.662  -0.230  1.00 63.67           C  
ATOM   3556  NH1 ARG A 609       5.531  46.862  -0.789  1.00 47.13           N  
ATOM   3557  NH2 ARG A 609       6.404  44.774  -0.445  1.00 52.32           N  
ATOM   3558  N   PHE A 610       4.777  44.814   5.086  1.00 27.28           N  
ATOM   3559  CA  PHE A 610       6.110  44.294   5.359  1.00 27.06           C  
ATOM   3560  C   PHE A 610       6.889  44.067   4.070  1.00 32.32           C  
ATOM   3561  O   PHE A 610       6.301  43.751   3.031  1.00 32.47           O  
ATOM   3562  CB  PHE A 610       6.036  42.986   6.165  1.00 28.55           C  
ATOM   3563  CG  PHE A 610       5.195  43.068   7.415  1.00 29.87           C  
ATOM   3564  CD1 PHE A 610       5.585  43.865   8.485  1.00 32.49           C  
ATOM   3565  CD2 PHE A 610       4.013  42.348   7.525  1.00 31.90           C  
ATOM   3566  CE1 PHE A 610       4.793  43.962   9.629  1.00 33.38           C  
ATOM   3567  CE2 PHE A 610       3.227  42.437   8.676  1.00 34.54           C  
ATOM   3568  CZ  PHE A 610       3.620  43.248   9.715  1.00 32.52           C  
ATOM   3569  N   SER A 611       8.223  44.203   4.157  1.00 28.62           N  
ATOM   3570  CA  SER A 611       9.168  44.003   3.065  1.00 28.29           C  
ATOM   3571  C   SER A 611       9.327  42.518   2.756  1.00 33.03           C  
ATOM   3572  O   SER A 611       9.411  41.703   3.674  1.00 33.15           O  
ATOM   3573  CB  SER A 611      10.520  44.595   3.444  1.00 31.94           C  
ATOM   3574  OG  SER A 611      11.536  44.269   2.511  1.00 41.94           O  
ATOM   3575  N   GLU A 612       9.392  42.168   1.465  1.00 29.86           N  
ATOM   3576  CA  GLU A 612       9.583  40.783   1.044  1.00 29.84           C  
ATOM   3577  C   GLU A 612      11.059  40.434   0.869  1.00 34.40           C  
ATOM   3578  O   GLU A 612      11.427  39.275   1.070  1.00 34.65           O  
ATOM   3579  CB  GLU A 612       8.777  40.460  -0.223  1.00 31.35           C  
ATOM   3580  CG  GLU A 612       7.302  40.191   0.054  1.00 43.39           C  
ATOM   3581  CD  GLU A 612       6.544  39.396  -0.996  1.00 62.27           C  
ATOM   3582  OE1 GLU A 612       7.059  38.346  -1.445  1.00 58.04           O  
ATOM   3583  OE2 GLU A 612       5.418  39.812  -1.352  1.00 53.05           O  
ATOM   3584  N   SER A 613      11.905  41.433   0.514  1.00 30.87           N  
ATOM   3585  CA  SER A 613      13.349  41.253   0.300  1.00 30.58           C  
ATOM   3586  C   SER A 613      14.185  41.296   1.588  1.00 34.39           C  
ATOM   3587  O   SER A 613      15.315  40.804   1.594  1.00 33.55           O  
ATOM   3588  CB  SER A 613      13.880  42.255  -0.722  1.00 33.51           C  
ATOM   3589  OG  SER A 613      13.963  43.566  -0.189  1.00 40.65           O  
ATOM   3590  N   SER A 614      13.636  41.890   2.666  1.00 31.58           N  
ATOM   3591  CA  SER A 614      14.306  41.999   3.960  1.00 31.74           C  
ATOM   3592  C   SER A 614      14.199  40.696   4.761  1.00 36.59           C  
ATOM   3593  O   SER A 614      13.093  40.235   5.057  1.00 36.74           O  
ATOM   3594  CB  SER A 614      13.746  43.173   4.759  1.00 35.52           C  
ATOM   3595  OG  SER A 614      14.268  43.212   6.077  1.00 46.18           O  
ATOM   3596  N   LYS A 615      15.354  40.108   5.106  1.00 32.96           N  
ATOM   3597  CA  LYS A 615      15.438  38.883   5.898  1.00 32.76           C  
ATOM   3598  C   LYS A 615      15.023  39.180   7.349  1.00 37.21           C  
ATOM   3599  O   LYS A 615      14.079  38.572   7.851  1.00 36.27           O  
ATOM   3600  CB  LYS A 615      16.872  38.309   5.844  1.00 34.94           C  
ATOM   3601  CG  LYS A 615      17.051  36.988   6.589  1.00 46.38           C  
ATOM   3602  CD  LYS A 615      18.501  36.517   6.614  1.00 52.20           C  
ATOM   3603  CE  LYS A 615      18.649  35.230   7.393  1.00 58.47           C  
ATOM   3604  NZ  LYS A 615      20.066  34.793   7.492  1.00 65.52           N  
ATOM   3605  N   GLU A 616      15.718  40.146   7.990  1.00 34.73           N  
ATOM   3606  CA  GLU A 616      15.559  40.573   9.385  1.00 34.88           C  
ATOM   3607  C   GLU A 616      14.234  41.258   9.703  1.00 37.76           C  
ATOM   3608  O   GLU A 616      13.888  41.393  10.876  1.00 37.08           O  
ATOM   3609  CB  GLU A 616      16.734  41.479   9.804  1.00 36.67           C  
ATOM   3610  CG  GLU A 616      18.049  40.748  10.053  1.00 50.37           C  
ATOM   3611  CD  GLU A 616      18.786  40.208   8.838  1.00 78.43           C  
ATOM   3612  OE1 GLU A 616      18.571  40.729   7.718  1.00 76.44           O  
ATOM   3613  OE2 GLU A 616      19.585  39.259   9.013  1.00 74.25           O  
ATOM   3614  N   GLY A 617      13.523  41.702   8.672  1.00 33.93           N  
ATOM   3615  CA  GLY A 617      12.244  42.379   8.824  1.00 33.23           C  
ATOM   3616  C   GLY A 617      12.337  43.864   8.570  1.00 36.47           C  
ATOM   3617  O   GLY A 617      13.195  44.548   9.135  1.00 36.13           O  
ATOM   3618  N   GLY A 618      11.440  44.349   7.721  1.00 32.61           N  
ATOM   3619  CA  GLY A 618      11.333  45.751   7.345  1.00 31.75           C  
ATOM   3620  C   GLY A 618       9.894  46.151   7.118  1.00 34.59           C  
ATOM   3621  O   GLY A 618       9.096  45.344   6.638  1.00 33.64           O  
ATOM   3622  N   VAL A 619       9.548  47.389   7.486  1.00 31.54           N  
ATOM   3623  CA  VAL A 619       8.202  47.944   7.311  1.00 31.21           C  
ATOM   3624  C   VAL A 619       8.207  49.085   6.313  1.00 35.34           C  
ATOM   3625  O   VAL A 619       9.121  49.914   6.318  1.00 35.01           O  
ATOM   3626  CB  VAL A 619       7.479  48.334   8.621  1.00 35.03           C  
ATOM   3627  CG1 VAL A 619       6.947  47.109   9.338  1.00 34.92           C  
ATOM   3628  CG2 VAL A 619       8.362  49.176   9.539  1.00 34.82           C  
ATOM   3629  N   THR A 620       7.177  49.132   5.464  1.00 31.75           N  
ATOM   3630  CA  THR A 620       7.051  50.160   4.439  1.00 31.56           C  
ATOM   3631  C   THR A 620       5.612  50.662   4.295  1.00 35.80           C  
ATOM   3632  O   THR A 620       4.677  50.048   4.815  1.00 35.11           O  
ATOM   3633  CB  THR A 620       7.661  49.666   3.097  1.00 37.07           C  
ATOM   3634  OG1 THR A 620       7.618  50.727   2.145  1.00 36.84           O  
ATOM   3635  CG2 THR A 620       6.954  48.435   2.524  1.00 34.38           C  
ATOM   3636  N   PHE A 621       5.455  51.794   3.593  1.00 32.81           N  
ATOM   3637  CA  PHE A 621       4.172  52.378   3.240  1.00 32.92           C  
ATOM   3638  C   PHE A 621       4.120  52.651   1.743  1.00 37.55           C  
ATOM   3639  O   PHE A 621       5.043  53.254   1.191  1.00 36.89           O  
ATOM   3640  CB  PHE A 621       3.819  53.622   4.067  1.00 34.83           C  
ATOM   3641  CG  PHE A 621       4.891  54.669   4.236  1.00 36.66           C  
ATOM   3642  CD1 PHE A 621       5.094  55.642   3.264  1.00 39.58           C  
ATOM   3643  CD2 PHE A 621       5.635  54.741   5.407  1.00 38.84           C  
ATOM   3644  CE1 PHE A 621       6.066  56.627   3.433  1.00 40.36           C  
ATOM   3645  CE2 PHE A 621       6.596  55.737   5.582  1.00 41.56           C  
ATOM   3646  CZ  PHE A 621       6.804  56.673   4.594  1.00 39.55           C  
ATOM   3647  N   THR A 622       3.072  52.145   1.081  1.00 34.96           N  
ATOM   3648  CA  THR A 622       2.862  52.323  -0.353  1.00 35.11           C  
ATOM   3649  C   THR A 622       1.774  53.372  -0.552  1.00 40.90           C  
ATOM   3650  O   THR A 622       0.697  53.244   0.032  1.00 40.24           O  
ATOM   3651  CB  THR A 622       2.517  50.988  -1.034  1.00 40.36           C  
ATOM   3652  OG1 THR A 622       3.375  49.956  -0.544  1.00 38.65           O  
ATOM   3653  CG2 THR A 622       2.621  51.065  -2.546  1.00 37.88           C  
ATOM   3654  N   TRP A 623       2.058  54.406  -1.361  1.00 39.50           N  
ATOM   3655  CA  TRP A 623       1.099  55.477  -1.624  1.00 40.59           C  
ATOM   3656  C   TRP A 623       0.836  55.717  -3.119  1.00 46.59           C  
ATOM   3657  O   TRP A 623       1.633  55.306  -3.967  1.00 45.57           O  
ATOM   3658  CB  TRP A 623       1.508  56.777  -0.903  1.00 39.57           C  
ATOM   3659  CG  TRP A 623       2.574  57.586  -1.587  1.00 40.70           C  
ATOM   3660  CD1 TRP A 623       2.384  58.632  -2.442  1.00 43.64           C  
ATOM   3661  CD2 TRP A 623       3.994  57.459  -1.416  1.00 40.58           C  
ATOM   3662  NE1 TRP A 623       3.597  59.143  -2.841  1.00 43.22           N  
ATOM   3663  CE2 TRP A 623       4.602  58.452  -2.215  1.00 44.63           C  
ATOM   3664  CE3 TRP A 623       4.814  56.599  -0.664  1.00 41.77           C  
ATOM   3665  CZ2 TRP A 623       5.993  58.600  -2.295  1.00 43.93           C  
ATOM   3666  CZ3 TRP A 623       6.191  56.750  -0.740  1.00 43.20           C  
ATOM   3667  CH2 TRP A 623       6.767  57.736  -1.551  1.00 43.88           C  
ATOM   3668  N   VAL A 624      -0.292  56.395  -3.423  1.00 45.40           N  
ATOM   3669  CA  VAL A 624      -0.721  56.758  -4.778  1.00 46.10           C  
ATOM   3670  C   VAL A 624      -0.781  58.290  -4.934  1.00 52.61           C  
ATOM   3671  O   VAL A 624      -1.162  58.995  -3.996  1.00 51.97           O  
ATOM   3672  CB  VAL A 624      -2.037  56.030  -5.214  1.00 49.58           C  
ATOM   3673  CG1 VAL A 624      -3.242  56.467  -4.387  1.00 49.07           C  
ATOM   3674  CG2 VAL A 624      -2.317  56.200  -6.704  1.00 49.41           C  
ATOM   3675  N   GLU A 625      -0.367  58.791  -6.107  1.00 51.54           N  
ATOM   3676  CA  GLU A 625      -0.391  60.211  -6.469  1.00 52.48           C  
ATOM   3677  C   GLU A 625      -0.465  60.378  -7.994  1.00 58.72           C  
ATOM   3678  O   GLU A 625      -0.327  59.393  -8.721  1.00 57.96           O  
ATOM   3679  CB  GLU A 625       0.786  60.997  -5.843  1.00 53.92           C  
ATOM   3680  CG  GLU A 625       2.172  60.644  -6.361  1.00 64.49           C  
ATOM   3681  CD  GLU A 625       3.227  61.682  -6.032  1.00 86.24           C  
ATOM   3682  OE1 GLU A 625       3.524  61.878  -4.831  1.00 77.29           O  
ATOM   3683  OE2 GLU A 625       3.759  62.301  -6.981  1.00 83.46           O  
ATOM   3684  N   LYS A 626      -0.703  61.609  -8.472  1.00 57.62           N  
ATOM   3685  CA  LYS A 626      -0.793  61.901  -9.902  1.00 58.48           C  
ATOM   3686  C   LYS A 626       0.288  62.888 -10.337  1.00 64.82           C  
ATOM   3687  O   LYS A 626       0.498  63.905  -9.670  1.00 64.63           O  
ATOM   3688  CB  LYS A 626      -2.191  62.432 -10.263  1.00 60.84           C  
ATOM   3689  N   ASP A 627       0.981  62.585 -11.451  1.00 62.96           N  
ATOM   3690  CA  ASP A 627       2.011  63.475 -11.994  1.00 63.55           C  
ATOM   3691  C   ASP A 627       1.365  64.604 -12.822  1.00 68.81           C  
ATOM   3692  O   ASP A 627       0.137  64.618 -12.976  1.00 68.40           O  
ATOM   3693  CB  ASP A 627       3.088  62.691 -12.787  1.00 65.51           C  
ATOM   3694  CG  ASP A 627       2.647  61.947 -14.044  1.00 77.11           C  
ATOM   3695  OD1 ASP A 627       1.470  62.091 -14.446  1.00 78.11           O  
ATOM   3696  OD2 ASP A 627       3.484  61.226 -14.630  1.00 83.17           O  
ATOM   3697  N   ILE A 628       2.183  65.544 -13.349  1.00 66.20           N  
ATOM   3698  CA  ILE A 628       1.723  66.677 -14.172  1.00 66.28           C  
ATOM   3699  C   ILE A 628       0.968  66.160 -15.417  1.00 70.29           C  
ATOM   3700  O   ILE A 628      -0.032  66.758 -15.824  1.00 69.98           O  
ATOM   3701  CB  ILE A 628       2.886  67.661 -14.531  1.00 69.47           C  
ATOM   3702  CG1 ILE A 628       3.871  67.908 -13.338  1.00 70.07           C  
ATOM   3703  CG2 ILE A 628       2.365  68.985 -15.116  1.00 70.13           C  
ATOM   3704  CD1 ILE A 628       3.301  68.562 -11.996  1.00 78.38           C  
ATOM   3705  N   SER A 629       1.418  65.007 -15.964  1.00 66.49           N  
ATOM   3706  CA  SER A 629       0.822  64.320 -17.113  1.00 66.08           C  
ATOM   3707  C   SER A 629      -0.547  63.691 -16.782  1.00 69.10           C  
ATOM   3708  O   SER A 629      -1.319  63.392 -17.698  1.00 68.66           O  
ATOM   3709  CB  SER A 629       1.780  63.259 -17.651  1.00 69.76           C  
ATOM   3710  OG  SER A 629       3.013  63.836 -18.049  1.00 78.83           O  
ATOM   3711  N   GLY A 630      -0.827  63.505 -15.489  1.00 64.84           N  
ATOM   3712  CA  GLY A 630      -2.079  62.939 -14.995  1.00 64.15           C  
ATOM   3713  C   GLY A 630      -2.040  61.449 -14.712  1.00 66.60           C  
ATOM   3714  O   GLY A 630      -3.014  60.899 -14.189  1.00 66.04           O  
ATOM   3715  N   LYS A 631      -0.917  60.785 -15.066  1.00 62.06           N  
ATOM   3716  CA  LYS A 631      -0.701  59.352 -14.863  1.00 61.41           C  
ATOM   3717  C   LYS A 631      -0.516  59.022 -13.376  1.00 64.28           C  
ATOM   3718  O   LYS A 631       0.280  59.674 -12.688  1.00 63.33           O  
ATOM   3719  CB  LYS A 631       0.496  58.858 -15.693  1.00 63.74           C  
ATOM   3720  N   THR A 632      -1.278  58.023 -12.883  1.00 60.31           N  
ATOM   3721  CA  THR A 632      -1.242  57.577 -11.487  1.00 59.83           C  
ATOM   3722  C   THR A 632       0.062  56.844 -11.188  1.00 62.01           C  
ATOM   3723  O   THR A 632       0.421  55.901 -11.901  1.00 61.67           O  
ATOM   3724  CB  THR A 632      -2.484  56.742 -11.122  1.00 70.05           C  
ATOM   3725  OG1 THR A 632      -2.598  55.638 -12.022  1.00 72.06           O  
ATOM   3726  CG2 THR A 632      -3.772  57.562 -11.120  1.00 68.31           C  
ATOM   3727  N   GLN A 633       0.781  57.304 -10.151  1.00 56.84           N  
ATOM   3728  CA  GLN A 633       2.056  56.734  -9.722  1.00 55.79           C  
ATOM   3729  C   GLN A 633       1.931  56.095  -8.343  1.00 57.15           C  
ATOM   3730  O   GLN A 633       1.488  56.749  -7.394  1.00 56.65           O  
ATOM   3731  CB  GLN A 633       3.183  57.788  -9.755  1.00 57.19           C  
ATOM   3732  CG  GLN A 633       3.577  58.255 -11.159  1.00 76.85           C  
ATOM   3733  CD  GLN A 633       4.374  57.221 -11.920  1.00104.86           C  
ATOM   3734  OE1 GLN A 633       3.823  56.336 -12.587  1.00102.11           O  
ATOM   3735  NE2 GLN A 633       5.693  57.314 -11.841  1.00 99.95           N  
ATOM   3736  N   ILE A 634       2.291  54.802  -8.252  1.00 51.67           N  
ATOM   3737  CA  ILE A 634       2.243  54.014  -7.019  1.00 50.57           C  
ATOM   3738  C   ILE A 634       3.666  53.629  -6.604  1.00 52.02           C  
ATOM   3739  O   ILE A 634       4.331  52.856  -7.302  1.00 51.53           O  
ATOM   3740  CB  ILE A 634       1.268  52.806  -7.136  1.00 53.75           C  
ATOM   3741  CG1 ILE A 634      -0.179  53.290  -7.354  1.00 54.26           C  
ATOM   3742  CG2 ILE A 634       1.342  51.905  -5.901  1.00 54.58           C  
ATOM   3743  CD1 ILE A 634      -0.994  52.456  -8.306  1.00 62.97           C  
ATOM   3744  N   GLN A 635       4.136  54.202  -5.481  1.00 46.66           N  
ATOM   3745  CA  GLN A 635       5.487  53.967  -4.960  1.00 45.50           C  
ATOM   3746  C   GLN A 635       5.480  53.556  -3.490  1.00 46.16           C  
ATOM   3747  O   GLN A 635       4.571  53.923  -2.746  1.00 45.51           O  
ATOM   3748  CB  GLN A 635       6.390  55.216  -5.121  1.00 46.91           C  
ATOM   3749  CG  GLN A 635       6.243  55.997  -6.429  1.00 63.28           C  
ATOM   3750  CD  GLN A 635       5.285  57.161  -6.302  1.00 86.44           C  
ATOM   3751  OE1 GLN A 635       4.331  57.149  -5.510  1.00 81.13           O  
ATOM   3752  NE2 GLN A 635       5.516  58.200  -7.093  1.00 82.35           N  
ATOM   3753  N   SER A 636       6.530  52.829  -3.075  1.00 40.38           N  
ATOM   3754  CA  SER A 636       6.785  52.398  -1.701  1.00 38.85           C  
ATOM   3755  C   SER A 636       8.066  53.085  -1.227  1.00 39.59           C  
ATOM   3756  O   SER A 636       8.915  53.432  -2.049  1.00 38.61           O  
ATOM   3757  CB  SER A 636       6.988  50.885  -1.639  1.00 42.03           C  
ATOM   3758  OG  SER A 636       5.780  50.159  -1.775  1.00 49.64           O  
ATOM   3759  N   VAL A 637       8.215  53.265   0.088  1.00 34.00           N  
ATOM   3760  CA  VAL A 637       9.417  53.849   0.687  1.00 32.35           C  
ATOM   3761  C   VAL A 637      10.406  52.701   0.997  1.00 33.63           C  
ATOM   3762  O   VAL A 637       9.965  51.552   1.122  1.00 31.91           O  
ATOM   3763  CB  VAL A 637       9.051  54.700   1.941  1.00 35.79           C  
ATOM   3764  CG1 VAL A 637       8.601  53.833   3.115  1.00 35.57           C  
ATOM   3765  CG2 VAL A 637      10.188  55.629   2.355  1.00 35.55           C  
ATOM   3766  N   GLU A 638      11.730  53.013   1.104  1.00 29.70           N  
ATOM   3767  CA AGLU A 638      12.774  52.042   1.446  0.50 29.14           C  
ATOM   3768  CA BGLU A 638      12.765  52.034   1.444  0.50 29.24           C  
ATOM   3769  C   GLU A 638      12.396  51.460   2.826  1.00 32.37           C  
ATOM   3770  O   GLU A 638      12.113  52.240   3.747  1.00 30.95           O  
ATOM   3771  CB AGLU A 638      14.163  52.722   1.470  0.50 30.40           C  
ATOM   3772  CB BGLU A 638      14.152  52.697   1.471  0.50 30.57           C  
ATOM   3773  CG AGLU A 638      15.328  51.837   1.895  0.50 39.29           C  
ATOM   3774  CG BGLU A 638      15.308  51.712   1.371  0.50 40.59           C  
ATOM   3775  CD AGLU A 638      15.844  50.836   0.877  0.50 55.39           C  
ATOM   3776  CD BGLU A 638      16.710  52.283   1.518  0.50 61.20           C  
ATOM   3777  OE1AGLU A 638      16.175  51.246  -0.259  0.50 50.12           O  
ATOM   3778  OE1BGLU A 638      16.907  53.489   1.243  0.50 57.21           O  
ATOM   3779  OE2AGLU A 638      15.944  49.639   1.230  0.50 44.80           O  
ATOM   3780  OE2BGLU A 638      17.622  51.514   1.896  0.50 54.36           O  
ATOM   3781  N   PRO A 639      12.303  50.105   2.976  1.00 28.99           N  
ATOM   3782  CA  PRO A 639      11.882  49.536   4.270  1.00 28.84           C  
ATOM   3783  C   PRO A 639      12.636  50.020   5.501  1.00 33.29           C  
ATOM   3784  O   PRO A 639      13.865  50.086   5.511  1.00 33.23           O  
ATOM   3785  CB  PRO A 639      12.045  48.029   4.072  1.00 30.66           C  
ATOM   3786  CG  PRO A 639      11.952  47.829   2.621  1.00 35.19           C  
ATOM   3787  CD  PRO A 639      12.564  49.032   1.993  1.00 30.72           C  
ATOM   3788  N   TYR A 640      11.872  50.390   6.532  1.00 29.94           N  
ATOM   3789  CA  TYR A 640      12.396  50.846   7.808  1.00 29.68           C  
ATOM   3790  C   TYR A 640      12.779  49.627   8.611  1.00 33.46           C  
ATOM   3791  O   TYR A 640      11.993  48.686   8.729  1.00 32.85           O  
ATOM   3792  CB  TYR A 640      11.375  51.730   8.538  1.00 30.84           C  
ATOM   3793  CG  TYR A 640      11.249  53.097   7.903  1.00 32.70           C  
ATOM   3794  CD1 TYR A 640      12.084  54.144   8.283  1.00 34.61           C  
ATOM   3795  CD2 TYR A 640      10.325  53.336   6.890  1.00 33.52           C  
ATOM   3796  CE1 TYR A 640      11.991  55.399   7.684  1.00 35.18           C  
ATOM   3797  CE2 TYR A 640      10.227  54.586   6.279  1.00 34.41           C  
ATOM   3798  CZ  TYR A 640      11.066  55.613   6.677  1.00 41.02           C  
ATOM   3799  OH  TYR A 640      10.955  56.855   6.102  1.00 41.97           O  
ATOM   3800  N   THR A 641      14.023  49.613   9.089  1.00 30.17           N  
ATOM   3801  CA  THR A 641      14.595  48.497   9.834  1.00 29.86           C  
ATOM   3802  C   THR A 641      14.214  48.565  11.326  1.00 33.01           C  
ATOM   3803  O   THR A 641      13.683  49.580  11.782  1.00 33.18           O  
ATOM   3804  CB  THR A 641      16.110  48.429   9.546  1.00 40.72           C  
ATOM   3805  OG1 THR A 641      16.597  47.121   9.836  1.00 47.04           O  
ATOM   3806  CG2 THR A 641      16.918  49.496  10.286  1.00 37.25           C  
ATOM   3807  N   LYS A 642      14.476  47.475  12.074  1.00 28.59           N  
ATOM   3808  CA  LYS A 642      14.208  47.371  13.511  1.00 28.02           C  
ATOM   3809  C   LYS A 642      15.004  48.413  14.301  1.00 33.57           C  
ATOM   3810  O   LYS A 642      14.476  49.001  15.246  1.00 33.75           O  
ATOM   3811  CB  LYS A 642      14.489  45.945  14.013  1.00 29.37           C  
ATOM   3812  CG  LYS A 642      13.441  44.942  13.545  1.00 33.42           C  
ATOM   3813  CD  LYS A 642      13.786  43.505  13.895  1.00 34.74           C  
ATOM   3814  CE  LYS A 642      12.594  42.601  13.682  1.00 29.78           C  
ATOM   3815  NZ  LYS A 642      12.966  41.168  13.764  1.00 30.29           N  
ATOM   3816  N   GLN A 643      16.255  48.676  13.869  1.00 31.00           N  
ATOM   3817  CA  GLN A 643      17.178  49.664  14.439  1.00 31.15           C  
ATOM   3818  C   GLN A 643      16.550  51.060  14.372  1.00 36.03           C  
ATOM   3819  O   GLN A 643      16.621  51.808  15.348  1.00 36.61           O  
ATOM   3820  CB  GLN A 643      18.524  49.653  13.680  1.00 32.60           C  
ATOM   3821  CG  GLN A 643      19.389  48.393  13.888  1.00 55.01           C  
ATOM   3822  CD  GLN A 643      18.965  47.143  13.124  1.00 76.26           C  
ATOM   3823  OE1 GLN A 643      18.046  47.137  12.295  1.00 68.20           O  
ATOM   3824  NE2 GLN A 643      19.640  46.037  13.399  1.00 72.92           N  
ATOM   3825  N   GLN A 644      15.910  51.389  13.229  1.00 31.98           N  
ATOM   3826  CA  GLN A 644      15.221  52.661  12.990  1.00 31.27           C  
ATOM   3827  C   GLN A 644      13.952  52.775  13.835  1.00 35.07           C  
ATOM   3828  O   GLN A 644      13.642  53.862  14.322  1.00 34.10           O  
ATOM   3829  CB  GLN A 644      14.886  52.824  11.502  1.00 32.26           C  
ATOM   3830  CG  GLN A 644      16.101  53.080  10.631  1.00 35.67           C  
ATOM   3831  CD  GLN A 644      15.713  53.329   9.204  1.00 50.26           C  
ATOM   3832  OE1 GLN A 644      15.451  52.402   8.428  1.00 44.30           O  
ATOM   3833  NE2 GLN A 644      15.670  54.594   8.829  1.00 43.92           N  
ATOM   3834  N   LEU A 645      13.235  51.647  14.025  1.00 32.54           N  
ATOM   3835  CA  LEU A 645      12.005  51.570  14.830  1.00 32.60           C  
ATOM   3836  C   LEU A 645      12.269  51.716  16.340  1.00 37.54           C  
ATOM   3837  O   LEU A 645      11.332  51.935  17.116  1.00 37.13           O  
ATOM   3838  CB  LEU A 645      11.201  50.292  14.518  1.00 32.40           C  
ATOM   3839  CG  LEU A 645      10.585  50.207  13.113  1.00 36.60           C  
ATOM   3840  CD1 LEU A 645      10.399  48.778  12.692  1.00 36.55           C  
ATOM   3841  CD2 LEU A 645       9.273  50.965  13.025  1.00 38.44           C  
ATOM   3842  N   ASN A 646      13.550  51.640  16.738  1.00 35.05           N  
ATOM   3843  CA  ASN A 646      14.015  51.788  18.115  1.00 35.50           C  
ATOM   3844  C   ASN A 646      14.242  53.271  18.495  1.00 40.28           C  
ATOM   3845  O   ASN A 646      14.366  53.590  19.681  1.00 40.27           O  
ATOM   3846  CB  ASN A 646      15.284  50.962  18.316  1.00 37.67           C  
ATOM   3847  CG  ASN A 646      15.531  50.500  19.728  1.00 68.06           C  
ATOM   3848  OD1 ASN A 646      14.691  50.634  20.630  1.00 61.31           O  
ATOM   3849  ND2 ASN A 646      16.704  49.927  19.941  1.00 64.48           N  
ATOM   3850  N   ASN A 647      14.279  54.168  17.488  1.00 36.96           N  
ATOM   3851  CA  ASN A 647      14.447  55.612  17.667  1.00 37.14           C  
ATOM   3852  C   ASN A 647      13.088  56.306  17.533  1.00 41.46           C  
ATOM   3853  O   ASN A 647      12.709  57.117  18.385  1.00 40.85           O  
ATOM   3854  CB  ASN A 647      15.456  56.169  16.641  1.00 38.99           C  
ATOM   3855  CG  ASN A 647      15.520  57.682  16.533  1.00 65.19           C  
ATOM   3856  OD1 ASN A 647      15.452  58.421  17.527  1.00 59.99           O  
ATOM   3857  ND2 ASN A 647      15.670  58.176  15.312  1.00 56.96           N  
ATOM   3858  N   MET A 648      12.371  55.988  16.451  1.00 38.58           N  
ATOM   3859  CA  MET A 648      11.055  56.527  16.140  1.00 38.39           C  
ATOM   3860  C   MET A 648      10.075  55.397  15.932  1.00 40.19           C  
ATOM   3861  O   MET A 648      10.421  54.385  15.324  1.00 39.44           O  
ATOM   3862  CB  MET A 648      11.115  57.348  14.847  1.00 41.16           C  
ATOM   3863  CG  MET A 648      11.461  58.782  15.052  1.00 45.54           C  
ATOM   3864  SD  MET A 648      11.308  59.658  13.485  1.00 50.68           S  
ATOM   3865  CE  MET A 648      11.666  61.338  14.027  1.00 47.69           C  
ATOM   3866  N   SER A 649       8.833  55.591  16.381  1.00 35.64           N  
ATOM   3867  CA  SER A 649       7.761  54.629  16.156  1.00 34.72           C  
ATOM   3868  C   SER A 649       7.354  54.749  14.684  1.00 38.47           C  
ATOM   3869  O   SER A 649       7.568  55.811  14.083  1.00 37.75           O  
ATOM   3870  CB  SER A 649       6.573  54.939  17.061  1.00 36.55           C  
ATOM   3871  OG  SER A 649       6.132  56.277  16.908  1.00 40.78           O  
ATOM   3872  N   PHE A 650       6.787  53.675  14.094  1.00 34.96           N  
ATOM   3873  CA  PHE A 650       6.348  53.706  12.695  1.00 34.65           C  
ATOM   3874  C   PHE A 650       5.338  54.840  12.467  1.00 39.57           C  
ATOM   3875  O   PHE A 650       5.399  55.505  11.435  1.00 39.48           O  
ATOM   3876  CB  PHE A 650       5.791  52.343  12.246  1.00 36.15           C  
ATOM   3877  CG  PHE A 650       5.649  52.138  10.752  1.00 37.57           C  
ATOM   3878  CD1 PHE A 650       6.555  52.708   9.863  1.00 40.60           C  
ATOM   3879  CD2 PHE A 650       4.650  51.321  10.239  1.00 39.75           C  
ATOM   3880  CE1 PHE A 650       6.428  52.511   8.484  1.00 41.45           C  
ATOM   3881  CE2 PHE A 650       4.534  51.111   8.860  1.00 42.45           C  
ATOM   3882  CZ  PHE A 650       5.421  51.711   7.993  1.00 40.47           C  
ATOM   3883  N   ALA A 651       4.483  55.115  13.477  1.00 36.36           N  
ATOM   3884  CA  ALA A 651       3.491  56.190  13.468  1.00 36.46           C  
ATOM   3885  C   ALA A 651       4.131  57.571  13.331  1.00 40.43           C  
ATOM   3886  O   ALA A 651       3.612  58.397  12.583  1.00 40.25           O  
ATOM   3887  CB  ALA A 651       2.651  56.134  14.726  1.00 37.32           C  
ATOM   3888  N   GLU A 652       5.258  57.814  14.040  1.00 36.90           N  
ATOM   3889  CA  GLU A 652       6.010  59.076  13.984  1.00 36.58           C  
ATOM   3890  C   GLU A 652       6.688  59.233  12.616  1.00 40.12           C  
ATOM   3891  O   GLU A 652       6.767  60.344  12.092  1.00 40.12           O  
ATOM   3892  CB  GLU A 652       7.049  59.150  15.117  1.00 37.93           C  
ATOM   3893  CG  GLU A 652       6.468  59.588  16.454  1.00 48.83           C  
ATOM   3894  CD  GLU A 652       7.342  59.402  17.684  1.00 71.20           C  
ATOM   3895  OE1 GLU A 652       6.843  59.672  18.800  1.00 65.53           O  
ATOM   3896  OE2 GLU A 652       8.515  58.984  17.542  1.00 65.72           O  
ATOM   3897  N   ILE A 653       7.148  58.109  12.037  1.00 35.67           N  
ATOM   3898  CA  ILE A 653       7.786  58.044  10.726  1.00 35.14           C  
ATOM   3899  C   ILE A 653       6.766  58.416   9.630  1.00 39.68           C  
ATOM   3900  O   ILE A 653       7.094  59.221   8.755  1.00 40.01           O  
ATOM   3901  CB  ILE A 653       8.451  56.650  10.536  1.00 38.02           C  
ATOM   3902  CG1 ILE A 653       9.802  56.577  11.289  1.00 38.18           C  
ATOM   3903  CG2 ILE A 653       8.609  56.277   9.066  1.00 38.60           C  
ATOM   3904  CD1 ILE A 653      10.181  55.192  11.838  1.00 42.37           C  
ATOM   3905  N   ILE A 654       5.529  57.859   9.706  1.00 35.56           N  
ATOM   3906  CA  ILE A 654       4.421  58.131   8.774  1.00 34.95           C  
ATOM   3907  C   ILE A 654       4.104  59.639   8.739  1.00 38.58           C  
ATOM   3908  O   ILE A 654       4.104  60.234   7.663  1.00 38.97           O  
ATOM   3909  CB  ILE A 654       3.163  57.268   9.112  1.00 37.94           C  
ATOM   3910  CG1 ILE A 654       3.405  55.775   8.815  1.00 37.99           C  
ATOM   3911  CG2 ILE A 654       1.908  57.769   8.372  1.00 39.12           C  
ATOM   3912  CD1 ILE A 654       2.697  54.837   9.741  1.00 40.94           C  
ATOM   3913  N   MET A 655       3.867  60.246   9.918  1.00 34.31           N  
ATOM   3914  CA  MET A 655       3.541  61.667  10.073  1.00 33.83           C  
ATOM   3915  C   MET A 655       4.687  62.603   9.665  1.00 38.85           C  
ATOM   3916  O   MET A 655       4.439  63.640   9.048  1.00 38.97           O  
ATOM   3917  CB  MET A 655       3.084  61.979  11.513  1.00 35.84           C  
ATOM   3918  CG  MET A 655       1.886  61.158  11.993  1.00 39.10           C  
ATOM   3919  SD  MET A 655       0.389  61.230  10.969  1.00 43.02           S  
ATOM   3920  CE  MET A 655      -0.113  62.934  11.245  1.00 39.60           C  
ATOM   3921  N   GLY A 656       5.918  62.229  10.015  1.00 35.28           N  
ATOM   3922  CA  GLY A 656       7.112  63.017   9.728  1.00 34.70           C  
ATOM   3923  C   GLY A 656       7.677  62.882   8.328  1.00 38.26           C  
ATOM   3924  O   GLY A 656       8.559  63.662   7.956  1.00 38.27           O  
ATOM   3925  N   TYR A 657       7.193  61.893   7.543  1.00 34.21           N  
ATOM   3926  CA  TYR A 657       7.677  61.644   6.180  1.00 33.36           C  
ATOM   3927  C   TYR A 657       7.379  62.780   5.221  1.00 37.86           C  
ATOM   3928  O   TYR A 657       6.223  63.179   5.062  1.00 37.90           O  
ATOM   3929  CB  TYR A 657       7.161  60.313   5.612  1.00 33.66           C  
ATOM   3930  CG  TYR A 657       7.815  59.932   4.300  1.00 34.40           C  
ATOM   3931  CD1 TYR A 657       9.145  59.524   4.253  1.00 36.19           C  
ATOM   3932  CD2 TYR A 657       7.099  59.956   3.108  1.00 34.88           C  
ATOM   3933  CE1 TYR A 657       9.753  59.171   3.050  1.00 36.67           C  
ATOM   3934  CE2 TYR A 657       7.693  59.589   1.899  1.00 35.56           C  
ATOM   3935  CZ  TYR A 657       9.022  59.197   1.876  1.00 40.54           C  
ATOM   3936  OH  TYR A 657       9.629  58.836   0.697  1.00 37.24           O  
ATOM   3937  N   LYS A 658       8.439  63.300   4.591  1.00 34.25           N  
ATOM   3938  CA  LYS A 658       8.365  64.379   3.614  1.00 33.91           C  
ATOM   3939  C   LYS A 658       9.069  63.959   2.330  1.00 38.66           C  
ATOM   3940  O   LYS A 658       9.966  63.116   2.349  1.00 37.87           O  
ATOM   3941  CB  LYS A 658       8.970  65.692   4.159  1.00 36.00           C  
ATOM   3942  CG  LYS A 658       8.388  66.188   5.485  1.00 48.52           C  
ATOM   3943  CD  LYS A 658       7.196  67.123   5.309  1.00 57.19           C  
ATOM   3944  CE  LYS A 658       6.635  67.592   6.633  1.00 65.28           C  
ATOM   3945  NZ  LYS A 658       5.806  66.548   7.293  1.00 72.58           N  
ATOM   3946  N   ILE A 659       8.644  64.550   1.214  1.00 36.55           N  
ATOM   3947  CA  ILE A 659       9.190  64.315  -0.120  1.00 36.76           C  
ATOM   3948  C   ILE A 659       9.402  65.677  -0.805  1.00 41.31           C  
ATOM   3949  O   ILE A 659       8.757  66.659  -0.428  1.00 40.97           O  
ATOM   3950  CB  ILE A 659       8.253  63.350  -0.913  1.00 40.04           C  
ATOM   3951  CG1 ILE A 659       8.992  62.659  -2.069  1.00 40.42           C  
ATOM   3952  CG2 ILE A 659       6.938  64.018  -1.384  1.00 40.91           C  
ATOM   3953  CD1 ILE A 659       8.654  61.203  -2.199  1.00 48.96           C  
ATOM   3954  N   MET A 660      10.312  65.744  -1.779  1.00 38.56           N  
ATOM   3955  CA  MET A 660      10.552  66.983  -2.511  1.00 38.79           C  
ATOM   3956  C   MET A 660       9.591  67.015  -3.709  1.00 44.91           C  
ATOM   3957  O   MET A 660       9.696  66.162  -4.597  1.00 44.23           O  
ATOM   3958  CB  MET A 660      12.025  67.073  -2.946  1.00 40.75           C  
ATOM   3959  CG  MET A 660      12.497  68.483  -3.209  1.00 43.89           C  
ATOM   3960  SD  MET A 660      12.747  69.464  -1.709  1.00 47.54           S  
ATOM   3961  CE  MET A 660      13.777  70.749  -2.362  1.00 43.99           C  
ATOM   3962  N   ASP A 661       8.621  67.958  -3.710  1.00 43.56           N  
ATOM   3963  CA  ASP A 661       7.645  68.057  -4.805  1.00 44.43           C  
ATOM   3964  C   ASP A 661       8.211  68.816  -6.029  1.00 49.16           C  
ATOM   3965  O   ASP A 661       9.394  69.173  -6.032  1.00 49.00           O  
ATOM   3966  CB  ASP A 661       6.278  68.624  -4.328  1.00 46.61           C  
ATOM   3967  CG  ASP A 661       6.215  70.078  -3.875  1.00 58.08           C  
ATOM   3968  OD1 ASP A 661       6.958  70.915  -4.438  1.00 59.03           O  
ATOM   3969  OD2 ASP A 661       5.386  70.387  -2.991  1.00 63.18           O  
ATOM   3970  N   ALA A 662       7.371  69.040  -7.066  1.00 46.07           N  
ATOM   3971  CA  ALA A 662       7.745  69.736  -8.305  1.00 46.10           C  
ATOM   3972  C   ALA A 662       8.174  71.196  -8.077  1.00 50.16           C  
ATOM   3973  O   ALA A 662       9.103  71.665  -8.740  1.00 50.06           O  
ATOM   3974  CB  ALA A 662       6.607  69.669  -9.310  1.00 46.85           C  
ATOM   3975  N   THR A 663       7.532  71.890  -7.112  1.00 46.12           N  
ATOM   3976  CA  THR A 663       7.822  73.285  -6.743  1.00 45.62           C  
ATOM   3977  C   THR A 663       9.088  73.372  -5.848  1.00 48.07           C  
ATOM   3978  O   THR A 663       9.483  74.473  -5.447  1.00 47.71           O  
ATOM   3979  CB  THR A 663       6.581  73.926  -6.065  1.00 55.62           C  
ATOM   3980  OG1 THR A 663       5.379  73.328  -6.560  1.00 56.19           O  
ATOM   3981  CG2 THR A 663       6.519  75.441  -6.247  1.00 54.42           C  
ATOM   3982  N   ASN A 664       9.723  72.204  -5.556  1.00 43.37           N  
ATOM   3983  CA  ASN A 664      10.915  72.021  -4.710  1.00 42.22           C  
ATOM   3984  C   ASN A 664      10.652  72.461  -3.257  1.00 43.62           C  
ATOM   3985  O   ASN A 664      11.433  73.209  -2.661  1.00 43.13           O  
ATOM   3986  CB  ASN A 664      12.170  72.670  -5.319  1.00 42.71           C  
ATOM   3987  CG  ASN A 664      12.642  71.985  -6.570  1.00 65.56           C  
ATOM   3988  OD1 ASN A 664      13.444  71.046  -6.524  1.00 59.98           O  
ATOM   3989  ND2 ASN A 664      12.152  72.437  -7.716  1.00 58.04           N  
ATOM   3990  N   ILE A 665       9.524  71.979  -2.706  1.00 38.55           N  
ATOM   3991  CA  ILE A 665       9.047  72.218  -1.341  1.00 37.82           C  
ATOM   3992  C   ILE A 665       8.811  70.851  -0.675  1.00 40.44           C  
ATOM   3993  O   ILE A 665       8.272  69.940  -1.312  1.00 39.49           O  
ATOM   3994  CB  ILE A 665       7.755  73.107  -1.347  1.00 40.92           C  
ATOM   3995  CG1 ILE A 665       7.992  74.504  -2.003  1.00 41.30           C  
ATOM   3996  CG2 ILE A 665       7.102  73.239   0.052  1.00 41.54           C  
ATOM   3997  CD1 ILE A 665       8.972  75.519  -1.268  1.00 49.59           C  
ATOM   3998  N   LEU A 666       9.227  70.710   0.597  1.00 36.71           N  
ATOM   3999  CA  LEU A 666       9.052  69.474   1.357  1.00 36.49           C  
ATOM   4000  C   LEU A 666       7.609  69.333   1.828  1.00 40.58           C  
ATOM   4001  O   LEU A 666       7.128  70.148   2.620  1.00 39.94           O  
ATOM   4002  CB  LEU A 666      10.041  69.373   2.535  1.00 36.48           C  
ATOM   4003  CG  LEU A 666      11.520  69.229   2.177  1.00 41.06           C  
ATOM   4004  CD1 LEU A 666      12.390  69.563   3.362  1.00 41.12           C  
ATOM   4005  CD2 LEU A 666      11.842  67.833   1.648  1.00 43.74           C  
ATOM   4006  N   VAL A 667       6.907  68.320   1.287  1.00 37.66           N  
ATOM   4007  CA  VAL A 667       5.500  68.024   1.592  1.00 37.71           C  
ATOM   4008  C   VAL A 667       5.316  66.553   1.952  1.00 41.97           C  
ATOM   4009  O   VAL A 667       6.085  65.713   1.477  1.00 41.87           O  
ATOM   4010  CB  VAL A 667       4.513  68.449   0.455  1.00 41.26           C  
ATOM   4011  CG1 VAL A 667       4.442  69.968   0.302  1.00 41.03           C  
ATOM   4012  CG2 VAL A 667       4.837  67.769  -0.877  1.00 40.82           C  
ATOM   4013  N   SER A 668       4.281  66.236   2.755  1.00 38.32           N  
ATOM   4014  CA  SER A 668       3.966  64.851   3.098  1.00 38.22           C  
ATOM   4015  C   SER A 668       3.117  64.249   1.969  1.00 42.12           C  
ATOM   4016  O   SER A 668       2.033  64.773   1.688  1.00 41.95           O  
ATOM   4017  CB  SER A 668       3.223  64.762   4.429  1.00 42.05           C  
ATOM   4018  OG  SER A 668       2.981  63.409   4.786  1.00 50.47           O  
ATOM   4019  N   PRO A 669       3.576  63.166   1.296  1.00 38.38           N  
ATOM   4020  CA  PRO A 669       2.753  62.576   0.224  1.00 38.25           C  
ATOM   4021  C   PRO A 669       1.614  61.692   0.757  1.00 42.73           C  
ATOM   4022  O   PRO A 669       0.850  61.123  -0.028  1.00 42.36           O  
ATOM   4023  CB  PRO A 669       3.772  61.772  -0.586  1.00 39.90           C  
ATOM   4024  CG  PRO A 669       4.801  61.368   0.406  1.00 44.16           C  
ATOM   4025  CD  PRO A 669       4.833  62.412   1.490  1.00 39.71           C  
ATOM   4026  N   LEU A 670       1.513  61.577   2.095  1.00 39.49           N  
ATOM   4027  CA  LEU A 670       0.539  60.755   2.804  1.00 39.30           C  
ATOM   4028  C   LEU A 670      -0.594  61.617   3.363  1.00 43.94           C  
ATOM   4029  O   LEU A 670      -0.343  62.555   4.122  1.00 43.84           O  
ATOM   4030  CB  LEU A 670       1.238  59.963   3.929  1.00 39.17           C  
ATOM   4031  CG  LEU A 670       2.583  59.278   3.608  1.00 43.56           C  
ATOM   4032  CD1 LEU A 670       3.167  58.644   4.843  1.00 43.54           C  
ATOM   4033  CD2 LEU A 670       2.446  58.224   2.509  1.00 45.99           C  
ATOM   4034  N   VAL A 671      -1.838  61.318   2.950  1.00 40.59           N  
ATOM   4035  CA  VAL A 671      -3.048  62.043   3.347  1.00 40.45           C  
ATOM   4036  C   VAL A 671      -4.026  61.105   4.075  1.00 44.62           C  
ATOM   4037  O   VAL A 671      -4.379  61.380   5.225  1.00 43.88           O  
ATOM   4038  CB  VAL A 671      -3.725  62.794   2.155  1.00 44.12           C  
ATOM   4039  CG1 VAL A 671      -4.886  63.661   2.635  1.00 43.84           C  
ATOM   4040  CG2 VAL A 671      -2.721  63.643   1.373  1.00 43.86           C  
ATOM   4041  N   TYR A 672      -4.467  60.013   3.407  1.00 41.56           N  
ATOM   4042  CA  TYR A 672      -5.423  59.069   3.992  1.00 41.67           C  
ATOM   4043  C   TYR A 672      -4.900  57.640   4.082  1.00 44.90           C  
ATOM   4044  O   TYR A 672      -4.386  57.106   3.104  1.00 43.91           O  
ATOM   4045  CB  TYR A 672      -6.766  59.043   3.220  1.00 43.43           C  
ATOM   4046  CG  TYR A 672      -7.277  60.367   2.693  1.00 46.05           C  
ATOM   4047  CD1 TYR A 672      -8.046  61.209   3.493  1.00 48.22           C  
ATOM   4048  CD2 TYR A 672      -7.084  60.730   1.363  1.00 46.85           C  
ATOM   4049  CE1 TYR A 672      -8.548  62.415   3.001  1.00 48.78           C  
ATOM   4050  CE2 TYR A 672      -7.591  61.926   0.857  1.00 47.70           C  
ATOM   4051  CZ  TYR A 672      -8.318  62.768   1.682  1.00 54.89           C  
ATOM   4052  OH  TYR A 672      -8.809  63.954   1.188  1.00 56.32           O  
ATOM   4053  N   LEU A 673      -5.099  56.998   5.238  1.00 41.98           N  
ATOM   4054  CA  LEU A 673      -4.774  55.591   5.456  1.00 42.20           C  
ATOM   4055  C   LEU A 673      -5.933  54.785   4.848  1.00 47.90           C  
ATOM   4056  O   LEU A 673      -7.096  55.122   5.095  1.00 47.96           O  
ATOM   4057  CB  LEU A 673      -4.624  55.292   6.966  1.00 41.96           C  
ATOM   4058  CG  LEU A 673      -4.525  53.814   7.392  1.00 46.30           C  
ATOM   4059  CD1 LEU A 673      -3.179  53.196   7.004  1.00 46.57           C  
ATOM   4060  CD2 LEU A 673      -4.765  53.665   8.872  1.00 47.46           C  
ATOM   4061  N   TYR A 674      -5.615  53.747   4.046  1.00 45.17           N  
ATOM   4062  CA  TYR A 674      -6.598  52.891   3.372  1.00 45.70           C  
ATOM   4063  C   TYR A 674      -7.739  52.433   4.309  1.00 51.80           C  
ATOM   4064  O   TYR A 674      -7.454  51.961   5.413  1.00 51.74           O  
ATOM   4065  CB  TYR A 674      -5.917  51.686   2.699  1.00 47.00           C  
ATOM   4066  CG  TYR A 674      -6.787  50.999   1.670  1.00 49.17           C  
ATOM   4067  CD1 TYR A 674      -7.645  49.964   2.031  1.00 51.18           C  
ATOM   4068  CD2 TYR A 674      -6.758  51.388   0.334  1.00 50.16           C  
ATOM   4069  CE1 TYR A 674      -8.464  49.340   1.090  1.00 52.14           C  
ATOM   4070  CE2 TYR A 674      -7.569  50.769  -0.617  1.00 51.19           C  
ATOM   4071  CZ  TYR A 674      -8.422  49.746  -0.234  1.00 58.71           C  
ATOM   4072  OH  TYR A 674      -9.215  49.127  -1.169  1.00 59.26           O  
ATOM   4073  N   PRO A 675      -9.031  52.618   3.927  1.00 49.36           N  
ATOM   4074  CA  PRO A 675      -9.529  53.149   2.646  1.00 49.33           C  
ATOM   4075  C   PRO A 675      -9.668  54.675   2.547  1.00 53.60           C  
ATOM   4076  O   PRO A 675      -9.449  55.215   1.461  1.00 52.97           O  
ATOM   4077  CB  PRO A 675     -10.875  52.436   2.490  1.00 50.98           C  
ATOM   4078  CG  PRO A 675     -11.370  52.246   3.898  1.00 55.22           C  
ATOM   4079  CD  PRO A 675     -10.146  52.180   4.794  1.00 50.76           C  
ATOM   4080  N   ASP A 676     -10.043  55.366   3.649  1.00 50.70           N  
ATOM   4081  CA  ASP A 676     -10.277  56.817   3.650  1.00 50.93           C  
ATOM   4082  C   ASP A 676      -9.995  57.533   4.986  1.00 54.76           C  
ATOM   4083  O   ASP A 676     -10.350  58.709   5.132  1.00 54.87           O  
ATOM   4084  CB  ASP A 676     -11.724  57.115   3.185  1.00 53.13           C  
ATOM   4085  CG  ASP A 676     -12.818  56.270   3.836  1.00 65.06           C  
ATOM   4086  OD1 ASP A 676     -12.650  55.878   5.020  1.00 65.60           O  
ATOM   4087  OD2 ASP A 676     -13.843  56.009   3.167  1.00 71.42           O  
ATOM   4088  N   ILE A 677      -9.363  56.837   5.947  1.00 50.61           N  
ATOM   4089  CA  ILE A 677      -9.068  57.379   7.279  1.00 50.35           C  
ATOM   4090  C   ILE A 677      -8.015  58.506   7.219  1.00 54.82           C  
ATOM   4091  O   ILE A 677      -6.884  58.218   6.842  1.00 54.35           O  
ATOM   4092  CB  ILE A 677      -8.657  56.250   8.284  1.00 53.17           C  
ATOM   4093  CG1 ILE A 677      -9.600  55.032   8.217  1.00 53.44           C  
ATOM   4094  CG2 ILE A 677      -8.537  56.779   9.719  1.00 53.36           C  
ATOM   4095  CD1 ILE A 677      -8.894  53.725   8.018  1.00 59.82           C  
ATOM   4096  N   PRO A 678      -8.322  59.771   7.616  1.00 51.95           N  
ATOM   4097  CA  PRO A 678      -7.266  60.809   7.615  1.00 51.73           C  
ATOM   4098  C   PRO A 678      -6.123  60.403   8.551  1.00 55.10           C  
ATOM   4099  O   PRO A 678      -6.387  59.914   9.650  1.00 54.67           O  
ATOM   4100  CB  PRO A 678      -7.993  62.075   8.085  1.00 53.56           C  
ATOM   4101  CG  PRO A 678      -9.224  61.593   8.765  1.00 58.15           C  
ATOM   4102  CD  PRO A 678      -9.608  60.305   8.109  1.00 53.67           C  
ATOM   4103  N   LYS A 679      -4.865  60.518   8.077  1.00 51.34           N  
ATOM   4104  CA  LYS A 679      -3.654  60.088   8.791  1.00 50.71           C  
ATOM   4105  C   LYS A 679      -3.555  60.576  10.250  1.00 54.25           C  
ATOM   4106  O   LYS A 679      -3.187  59.777  11.110  1.00 53.80           O  
ATOM   4107  CB  LYS A 679      -2.366  60.431   8.009  1.00 52.91           C  
ATOM   4108  CG  LYS A 679      -2.120  61.913   7.726  1.00 64.13           C  
ATOM   4109  CD  LYS A 679      -0.653  62.178   7.440  1.00 71.81           C  
ATOM   4110  CE  LYS A 679      -0.360  63.649   7.314  1.00 81.58           C  
ATOM   4111  NZ  LYS A 679       1.082  63.897   7.062  1.00 90.93           N  
ATOM   4112  N   GLU A 680      -3.905  61.851  10.529  1.00 50.79           N  
ATOM   4113  CA  GLU A 680      -3.845  62.444  11.874  1.00 50.87           C  
ATOM   4114  C   GLU A 680      -4.822  61.793  12.862  1.00 54.66           C  
ATOM   4115  O   GLU A 680      -4.548  61.750  14.062  1.00 54.26           O  
ATOM   4116  CB  GLU A 680      -4.058  63.965  11.812  1.00 52.44           C  
ATOM   4117  CG  GLU A 680      -3.135  64.751  12.726  1.00 65.01           C  
ATOM   4118  CD  GLU A 680      -3.759  65.219  14.026  1.00 89.85           C  
ATOM   4119  OE1 GLU A 680      -4.492  66.234  14.001  1.00 85.95           O  
ATOM   4120  OE2 GLU A 680      -3.506  64.580  15.073  1.00 85.75           O  
ATOM   4121  N   GLU A 681      -5.952  61.279  12.348  1.00 51.03           N  
ATOM   4122  CA  GLU A 681      -6.988  60.601  13.125  1.00 50.71           C  
ATOM   4123  C   GLU A 681      -6.506  59.200  13.546  1.00 53.56           C  
ATOM   4124  O   GLU A 681      -6.815  58.754  14.656  1.00 53.27           O  
ATOM   4125  CB  GLU A 681      -8.278  60.518  12.288  1.00 52.26           C  
ATOM   4126  CG  GLU A 681      -9.513  60.009  13.013  1.00 65.21           C  
ATOM   4127  CD  GLU A 681     -10.759  59.988  12.148  1.00 91.26           C  
ATOM   4128  OE1 GLU A 681     -11.696  60.766  12.441  1.00 91.78           O  
ATOM   4129  OE2 GLU A 681     -10.799  59.201  11.174  1.00 84.16           O  
ATOM   4130  N   ALA A 682      -5.734  58.524  12.665  1.00 48.67           N  
ATOM   4131  CA  ALA A 682      -5.225  57.170  12.893  1.00 47.60           C  
ATOM   4132  C   ALA A 682      -3.857  57.082  13.576  1.00 49.62           C  
ATOM   4133  O   ALA A 682      -3.656  56.170  14.381  1.00 48.85           O  
ATOM   4134  CB  ALA A 682      -5.195  56.399  11.583  1.00 48.20           C  
ATOM   4135  N   PHE A 683      -2.917  57.994  13.249  1.00 45.13           N  
ATOM   4136  CA  PHE A 683      -1.541  57.934  13.764  1.00 44.37           C  
ATOM   4137  C   PHE A 683      -1.147  59.038  14.763  1.00 49.03           C  
ATOM   4138  O   PHE A 683      -0.086  58.932  15.381  1.00 48.38           O  
ATOM   4139  CB  PHE A 683      -0.538  57.882  12.595  1.00 45.41           C  
ATOM   4140  CG  PHE A 683      -0.795  56.735  11.646  1.00 46.00           C  
ATOM   4141  CD1 PHE A 683      -0.416  55.438  11.976  1.00 48.27           C  
ATOM   4142  CD2 PHE A 683      -1.443  56.946  10.435  1.00 47.16           C  
ATOM   4143  CE1 PHE A 683      -0.683  54.373  11.111  1.00 48.61           C  
ATOM   4144  CE2 PHE A 683      -1.703  55.880   9.569  1.00 49.36           C  
ATOM   4145  CZ  PHE A 683      -1.315  54.604   9.909  1.00 47.28           C  
ATOM   4146  N   GLY A 684      -1.999  60.048  14.935  1.00 46.70           N  
ATOM   4147  CA  GLY A 684      -1.769  61.154  15.865  1.00 46.92           C  
ATOM   4148  C   GLY A 684      -1.684  60.735  17.323  1.00 51.57           C  
ATOM   4149  O   GLY A 684      -0.857  61.262  18.075  1.00 51.01           O  
ATOM   4150  N   LYS A 685      -2.516  59.748  17.717  1.00 48.48           N  
ATOM   4151  CA  LYS A 685      -2.584  59.186  19.071  1.00 48.38           C  
ATOM   4152  C   LYS A 685      -1.308  58.418  19.486  1.00 52.45           C  
ATOM   4153  O   LYS A 685      -1.175  58.042  20.656  1.00 52.31           O  
ATOM   4154  CB  LYS A 685      -3.818  58.276  19.200  1.00 50.75           C  
ATOM   4155  N   TYR A 686      -0.376  58.191  18.535  1.00 48.42           N  
ATOM   4156  CA  TYR A 686       0.862  57.444  18.771  1.00 47.75           C  
ATOM   4157  C   TYR A 686       2.152  58.277  18.640  1.00 50.25           C  
ATOM   4158  O   TYR A 686       3.249  57.712  18.686  1.00 49.57           O  
ATOM   4159  CB  TYR A 686       0.914  56.208  17.858  1.00 48.77           C  
ATOM   4160  CG  TYR A 686      -0.210  55.226  18.088  1.00 50.39           C  
ATOM   4161  CD1 TYR A 686      -0.268  54.463  19.250  1.00 52.36           C  
ATOM   4162  CD2 TYR A 686      -1.195  55.026  17.125  1.00 51.29           C  
ATOM   4163  CE1 TYR A 686      -1.301  53.554  19.468  1.00 53.53           C  
ATOM   4164  CE2 TYR A 686      -2.227  54.108  17.325  1.00 52.35           C  
ATOM   4165  CZ  TYR A 686      -2.273  53.372  18.498  1.00 60.65           C  
ATOM   4166  OH  TYR A 686      -3.276  52.462  18.713  1.00 62.58           O  
ATOM   4167  N   CYS A 687       2.022  59.609  18.509  1.00 46.10           N  
ATOM   4168  CA  CYS A 687       3.159  60.523  18.379  1.00 65.69           C  
ATOM   4169  C   CYS A 687       3.398  61.322  19.662  1.00 98.61           C  
ATOM   4170  O   CYS A 687       2.464  61.591  20.416  1.00 62.13           O  
ATOM   4171  CB  CYS A 687       2.986  61.438  17.170  1.00 65.75           C  
ATOM   4172  SG  CYS A 687       2.839  60.564  15.589  1.00 69.39           S  
TER    4173      CYS A 687                                                      
HETATM 4174  C1  KQV A 701      10.802  47.499  -1.096  1.00 40.43           C  
HETATM 4175  C2  KQV A 701      10.333  48.773  -1.402  1.00 38.99           C  
HETATM 4176  C3  KQV A 701      11.211  49.798  -1.750  1.00 37.24           C  
HETATM 4177  C4  KQV A 701      12.588  49.516  -1.800  1.00 36.53           C  
HETATM 4178  C5  KQV A 701      12.317  51.695  -2.286  1.00 37.85           C  
HETATM 4179  C6  KQV A 701      12.646  53.111  -2.581  1.00 38.41           C  
HETATM 4180  C7  KQV A 701      11.687  55.409  -2.558  1.00 37.97           C  
HETATM 4181  C8  KQV A 701      12.486  55.921  -1.328  1.00 38.59           C  
HETATM 4182  O1  KQV A 701      10.608  44.761  -2.518  1.00 44.15           O  
HETATM 4183  N1  KQV A 701      11.598  53.957  -2.606  1.00 38.05           N  
HETATM 4184  N2  KQV A 701      13.229  57.192  -1.491  1.00 39.08           N  
HETATM 4185  N   KQV A 701      13.249  50.688  -2.130  1.00 37.43           N  
HETATM 4186  C   KQV A 701       9.749  46.491  -0.586  1.00 43.23           C  
HETATM 4187  O   KQV A 701      11.379  44.353  -0.173  1.00 43.40           O  
HETATM 4188  O8  KQV A 701      13.811  53.463  -2.779  1.00 38.66           O  
HETATM 4189  C37 KQV A 701      11.063  51.186  -2.066  1.00 37.20           C  
HETATM 4190  C38 KQV A 701      13.084  48.242  -1.523  1.00 36.28           C  
HETATM 4191  C39 KQV A 701      12.176  47.246  -1.174  1.00 37.81           C  
HETATM 4192  F1  KQV A 701       9.538  46.633   0.742  1.00 44.43           F  
HETATM 4193  P   KQV A 701      10.157  44.710  -1.040  1.00 43.32           P  
HETATM 4194  O2  KQV A 701       8.999  43.791  -0.809  1.00 44.30           O  
HETATM 4195  F   KQV A 701       8.517  46.810  -1.061  1.00 45.32           F  
HETATM 4196  C36 KQV A 701      10.401  56.290  -2.710  1.00 37.90           C  
HETATM 4197  N6  KQV A 701      10.628  57.428  -3.707  1.00 38.95           N  
HETATM 4198  C34 KQV A 701      10.314  57.356  -5.032  1.00 39.43           C  
HETATM 4199  O6  KQV A 701       9.429  58.054  -5.506  1.00 39.66           O  
HETATM 4200  C35 KQV A 701      11.107  56.425  -5.902  1.00 39.34           C  
HETATM 4201  C33 KQV A 701      11.138  58.691  -3.155  1.00 38.70           C  
HETATM 4202  C32 KQV A 701      12.635  58.893  -3.270  1.00 38.52           C  
HETATM 4203  C31 KQV A 701      13.607  57.806  -2.784  1.00 38.40           C  
HETATM 4204  O7  KQV A 701      12.498  55.304  -0.276  1.00 38.04           O  
HETATM 4205  C30 KQV A 701      15.037  58.275  -2.512  1.00 38.31           C  
HETATM 4206  C29 KQV A 701      15.040  58.605  -1.013  1.00 38.12           C  
HETATM 4207  C9  KQV A 701      14.166  57.505  -0.409  1.00 38.75           C  
HETATM 4208  C10 KQV A 701      13.462  57.974   0.861  1.00 39.05           C  
HETATM 4209  O5  KQV A 701      12.390  58.574   0.806  1.00 40.57           O  
HETATM 4210  N3  KQV A 701      14.083  57.663   2.005  1.00 36.96           N  
HETATM 4211  C11 KQV A 701      13.512  57.910   3.319  1.00 34.01           C  
HETATM 4212  C12 KQV A 701      14.180  57.026   4.375  1.00 32.74           C  
HETATM 4213  C13 KQV A 701      13.836  55.539   4.234  1.00 32.12           C  
HETATM 4214  C14 KQV A 701      14.565  54.625   5.193  1.00 31.54           C  
HETATM 4215  O3  KQV A 701      15.265  55.077   6.103  1.00 30.63           O  
HETATM 4216  N4  KQV A 701      14.413  53.326   4.985  1.00 31.91           N  
HETATM 4217  C15 KQV A 701      13.576  59.382   3.730  1.00 34.30           C  
HETATM 4218  O4  KQV A 701      12.802  59.814   4.583  1.00 34.77           O  
HETATM 4219  N5  KQV A 701      14.511  60.137   3.131  1.00 34.17           N  
HETATM 4220  C16 KQV A 701      14.778  61.526   3.530  1.00 33.63           C  
HETATM 4221  C23 KQV A 701      16.112  61.706   4.248  1.00 34.48           C  
HETATM 4222  C28 KQV A 701      16.908  60.611   4.569  1.00 34.58           C  
HETATM 4223  C27 KQV A 701      18.082  60.777   5.290  1.00 34.49           C  
HETATM 4224  C26 KQV A 701      18.478  62.038   5.695  1.00 34.49           C  
HETATM 4225  C25 KQV A 701      17.703  63.135   5.370  1.00 34.49           C  
HETATM 4226  C24 KQV A 701      16.530  62.971   4.648  1.00 34.60           C  
HETATM 4227  C17 KQV A 701      14.550  62.520   2.398  1.00 31.97           C  
HETATM 4228  C22 KQV A 701      13.518  63.448   2.477  1.00 30.85           C  
HETATM 4229  C21 KQV A 701      13.349  64.406   1.487  1.00 30.49           C  
HETATM 4230  C20 KQV A 701      14.207  64.444   0.404  1.00 30.46           C  
HETATM 4231  C19 KQV A 701      15.233  63.522   0.311  1.00 30.60           C  
HETATM 4232  C18 KQV A 701      15.401  62.562   1.299  1.00 31.29           C  
HETATM 4233  O   HOH A 801       1.638  11.636  45.646  1.00 23.00           O  
HETATM 4234  O   HOH A 802      12.625  20.501  39.672  1.00 22.00           O  
HETATM 4235  O   HOH A 803      10.135  42.367   6.183  1.00 24.62           O  
HETATM 4236  O   HOH A 804      16.651  56.110   1.819  1.00 39.25           O  
HETATM 4237  O   HOH A 805      -0.579  16.318  24.224  1.00 19.62           O  
HETATM 4238  O   HOH A 806      -2.336   9.473  29.282  1.00 27.01           O  
HETATM 4239  O   HOH A 807      10.939  27.124  25.748  1.00 23.15           O  
HETATM 4240  O   HOH A 808      15.713  48.286   4.688  1.00 33.26           O  
HETATM 4241  O   HOH A 809     -17.152  -3.249  49.060  1.00 50.52           O  
HETATM 4242  O   HOH A 810      13.604  38.299  14.922  1.00 46.40           O  
HETATM 4243  O   HOH A 811       6.689  18.357  19.645  1.00 23.08           O  
HETATM 4244  O   HOH A 812      -2.341  -3.119  32.227  1.00 32.47           O  
HETATM 4245  O   HOH A 813      16.657   2.885  29.758  1.00 43.59           O  
HETATM 4246  O   HOH A 814      -2.353  28.764  23.075  1.00 48.19           O  
HETATM 4247  O   HOH A 815      13.107   9.580  27.544  1.00 19.34           O  
HETATM 4248  O   HOH A 816      15.211  45.612   6.957  1.00 45.15           O  
HETATM 4249  O   HOH A 817      -2.509  13.459  20.278  1.00 36.90           O  
HETATM 4250  O   HOH A 818      12.307   8.856  34.571  1.00 28.99           O  
HETATM 4251  O   HOH A 819      10.083   7.437  41.025  1.00 52.47           O  
HETATM 4252  O   HOH A 820     -11.280  -5.720  31.768  1.00 34.30           O  
HETATM 4253  O   HOH A 821       0.144   7.816  30.437  1.00 43.98           O  
HETATM 4254  O   HOH A 822      18.241  53.140  17.098  1.00 39.64           O  
HETATM 4255  O   HOH A 823      11.218  39.522   7.419  1.00 25.62           O  
HETATM 4256  O   HOH A 824      -0.020  63.314  19.674  1.00 50.32           O  
HETATM 4257  O   HOH A 825      11.385  28.421   2.585  1.00 22.96           O  
HETATM 4258  O   HOH A 826      13.431  58.159  20.806  1.00 46.97           O  
HETATM 4259  O   HOH A 827      -6.755  21.316   4.665  1.00 27.34           O  
HETATM 4260  O   HOH A 828      -0.613  26.077  48.617  1.00 28.91           O  
HETATM 4261  O   HOH A 829     -13.656  -8.467  52.150  1.00 40.10           O  
HETATM 4262  O   HOH A 830       2.790  14.493  26.593  1.00 30.49           O  
HETATM 4263  O   HOH A 831      -3.687  22.794  11.206  1.00 31.40           O  
HETATM 4264  O   HOH A 832      11.405  61.490   0.684  1.00 31.79           O  
HETATM 4265  O   HOH A 833      15.351  44.834  10.796  1.00 36.74           O  
HETATM 4266  O   HOH A 834       8.419  27.344  31.601  1.00 48.34           O  
HETATM 4267  O   HOH A 835      17.606  18.436  19.379  1.00 35.75           O  
HETATM 4268  O   HOH A 836     -29.135 -22.559  65.701  1.00 56.34           O  
HETATM 4269  O   HOH A 837       6.977  42.785  -2.356  1.00 32.90           O  
HETATM 4270  O   HOH A 838      17.166  12.324  35.428  1.00 29.88           O  
HETATM 4271  O   HOH A 839      11.198  61.684   5.779  1.00 34.34           O  
HETATM 4272  O   HOH A 840     -34.034 -22.752  48.162  1.00 40.76           O  
HETATM 4273  O   HOH A 841       5.688  45.773  21.981  1.00 43.38           O  
HETATM 4274  O   HOH A 842       9.653   0.486  38.499  1.00 57.63           O  
HETATM 4275  O   HOH A 843      -7.085   3.132  29.681  1.00 40.71           O  
HETATM 4276  O   HOH A 844      -7.861  34.860  11.393  1.00 35.43           O  
HETATM 4277  O   HOH A 845     -25.339   7.893  39.873  1.00 37.19           O  
HETATM 4278  O   HOH A 846      14.402  23.234  11.627  1.00 26.56           O  
HETATM 4279  O   HOH A 847      -4.944  34.684  -9.211  1.00 46.20           O  
HETATM 4280  O   HOH A 848      -9.628  -3.152  46.874  1.00 39.84           O  
HETATM 4281  O   HOH A 849     -18.540   5.974  37.864  1.00 26.93           O  
HETATM 4282  O   HOH A 850      18.169  23.163  29.941  1.00 44.48           O  
HETATM 4283  O   HOH A 851     -13.930  15.918  23.063  1.00 49.42           O  
HETATM 4284  O   HOH A 852      -5.897  42.574   5.546  1.00 41.08           O  
HETATM 4285  O   HOH A 853     -10.598  20.782  28.103  1.00 31.87           O  
HETATM 4286  O   HOH A 854     -12.640 -16.103  54.386  1.00 35.72           O  
HETATM 4287  O   HOH A 855     -16.755  -9.229  56.721  1.00 18.94           O  
HETATM 4288  O   HOH A 856       5.970  60.312  21.375  1.00 46.30           O  
HETATM 4289  O   HOH A 857      18.354  37.015  -0.540  1.00 31.86           O  
HETATM 4290  O   HOH A 858     -16.952 -26.461  41.597  1.00 32.87           O  
HETATM 4291  O   HOH A 859      -3.685  20.070  11.163  1.00 30.84           O  
HETATM 4292  O   HOH A 860      10.924  59.401   7.255  1.00 47.74           O  
HETATM 4293  O   HOH A 861      25.909  13.177  23.036  1.00 35.62           O  
HETATM 4294  O   HOH A 862     -23.152   2.654  31.759  1.00 40.23           O  
HETATM 4295  O   HOH A 863       8.468   7.367  27.788  1.00 26.75           O  
HETATM 4296  O   HOH A 864     -13.076  55.135   0.177  1.00 45.37           O  
HETATM 4297  O   HOH A 865     -16.688 -20.596  58.526  1.00 50.86           O  
HETATM 4298  O   HOH A 866      22.351  32.104  22.922  1.00 34.16           O  
HETATM 4299  O   HOH A 867     -10.609 -11.901  44.520  1.00 38.30           O  
HETATM 4300  O   HOH A 868       7.369  17.947   4.238  1.00 39.20           O  
HETATM 4301  O   HOH A 869      12.280  28.331  36.800  1.00 37.97           O  
HETATM 4302  O   HOH A 870       8.310  52.067  -5.108  1.00 37.07           O  
HETATM 4303  O   HOH A 871      -0.027  21.450  -4.277  1.00 38.07           O  
HETATM 4304  O   HOH A 872      13.014  13.908  13.750  1.00 30.63           O  
HETATM 4305  O   HOH A 873     -15.558 -17.272  33.830  1.00 38.53           O  
HETATM 4306  O   HOH A 874      -1.190  42.635  22.170  1.00 30.56           O  
HETATM 4307  O   HOH A 875      13.613   7.647  25.486  1.00 42.29           O  
HETATM 4308  O   HOH A 876     -16.197  24.136  26.784  1.00 69.05           O  
HETATM 4309  O   HOH A 877      -8.466  45.145   0.997  1.00 40.75           O  
HETATM 4310  O   HOH A 878      -7.311  23.729  21.211  1.00 35.65           O  
HETATM 4311  O   HOH A 879     -12.759 -17.523  35.828  1.00 39.01           O  
HETATM 4312  O   HOH A 880       4.272  20.198  42.853  1.00 35.67           O  
HETATM 4313  O   HOH A 881     -17.617 -23.979  39.857  1.00 39.77           O  
HETATM 4314  O   HOH A 882      -9.407  55.262  13.266  1.00 40.10           O  
HETATM 4315  O   HOH A 883       3.778  -1.509  33.069  1.00 44.03           O  
HETATM 4316  O   HOH A 884      23.294  34.149  20.448  1.00 44.84           O  
HETATM 4317  O   HOH A 885     -20.444   6.965  27.126  1.00 48.10           O  
HETATM 4318  O   HOH A 886       4.315  48.859  -6.139  1.00 37.55           O  
HETATM 4319  O   HOH A 887     -14.199  -6.260  50.580  1.00 31.33           O  
HETATM 4320  O   HOH A 888       3.933  10.743  13.046  1.00 28.17           O  
HETATM 4321  O   HOH A 889     -27.282 -29.123  62.818  1.00 48.58           O  
HETATM 4322  O   HOH A 890       3.551  -3.634  38.090  1.00 60.96           O  
HETATM 4323  O   HOH A 891       5.049  22.336  -2.145  1.00 36.00           O  
HETATM 4324  O   HOH A 892      16.557  39.162  -0.375  1.00 23.47           O  
HETATM 4325  O   HOH A 893      -1.141  23.639  31.574  1.00 52.65           O  
HETATM 4326  O   HOH A 894      16.868  11.332  19.861  1.00 44.61           O  
HETATM 4327  O   HOH A 895     -12.769 -18.055  44.588  1.00 17.13           O  
HETATM 4328  O   HOH A 896     -15.135 -23.591  51.410  1.00 37.68           O  
HETATM 4329  O   HOH A 897      16.886  51.040   6.359  1.00 31.84           O  
HETATM 4330  O   HOH A 898     -26.191  -3.671  39.432  1.00 38.88           O  
HETATM 4331  O   HOH A 899      -3.725  -6.550  34.565  1.00 53.79           O  
HETATM 4332  O   HOH A 900      24.020  26.662  26.090  1.00 39.11           O  
HETATM 4333  O   HOH A 901      -2.858  14.770  12.078  1.00 38.20           O  
HETATM 4334  O   HOH A 902      16.839   7.907  16.502  1.00 51.77           O  
HETATM 4335  O   HOH A 903      -3.516  43.593  10.614  1.00 39.33           O  
HETATM 4336  O   HOH A 904       9.321  38.778  -3.188  1.00 40.70           O  
HETATM 4337  O   HOH A 905       4.152  42.361   1.677  1.00 38.09           O  
HETATM 4338  O   HOH A 906       5.288  32.648  16.825  1.00 37.11           O  
HETATM 4339  O   HOH A 907      12.897  45.143  -4.258  1.00 54.78           O  
HETATM 4340  O   HOH A 908       3.153   2.008  32.270  1.00 51.83           O  
HETATM 4341  O   HOH A 909     -15.248   4.144  46.137  1.00 29.82           O  
HETATM 4342  O   HOH A 910      16.831  31.263   6.333  1.00 43.22           O  
HETATM 4343  O   HOH A 911      -2.824  20.719  38.923  1.00 41.69           O  
HETATM 4344  O   HOH A 912       5.891  47.750  20.102  1.00 46.59           O  
HETATM 4345  O   HOH A 913     -17.339 -24.704  53.160  1.00 24.61           O  
HETATM 4346  O   HOH A 914       0.080  62.428  -2.525  1.00 38.43           O  
HETATM 4347  O   HOH A 915     -29.151 -24.141  43.779  1.00 35.93           O  
HETATM 4348  O   HOH A 916     -20.105 -17.017  57.041  1.00 39.55           O  
HETATM 4349  O   HOH A 917     -33.762 -21.865  59.714  1.00 46.17           O  
HETATM 4350  O   HOH A 918     -22.401  -3.684  56.461  1.00 51.53           O  
HETATM 4351  O   HOH A 919      -7.443 -13.958  38.843  1.00 43.29           O  
HETATM 4352  O   HOH A 920      16.559  15.555  43.127  1.00 45.90           O  
HETATM 4353  O   HOH A 921       7.473  59.589 -11.281  1.00 32.88           O  
HETATM 4354  O   HOH A 922       9.723   9.384   9.467  1.00 45.41           O  
HETATM 4355  O   HOH A 923      -7.609  22.879  36.556  1.00 49.81           O  
HETATM 4356  O   HOH A 924      -2.413   0.407  49.807  1.00 28.19           O  
HETATM 4357  O   HOH A 925      19.689  10.412  31.838  1.00 39.09           O  
HETATM 4358  O   HOH A 926      18.063  12.450  32.657  1.00  8.37           O  
HETATM 4359  O   HOH A 927      10.299  18.791   2.299  1.00 32.68           O  
HETATM 4360  O   HOH A 928      -5.486  27.909  -7.808  1.00 51.88           O  
HETATM 4361  O   HOH A 929      -5.788 -13.996  46.761  1.00 48.51           O  
HETATM 4362  O   HOH A 930       1.974  23.303  41.478  1.00 43.55           O  
HETATM 4363  O   HOH A 931      -2.827  15.656   8.950  1.00 47.52           O  
HETATM 4364  O   HOH A 932     -23.583  -4.285  30.034  1.00 28.63           O  
HETATM 4365  O   HOH A 933      13.597  75.145  -3.380  1.00 39.85           O  
HETATM 4366  O   HOH A 934     -14.893 -23.402  56.155  1.00 46.63           O  
HETATM 4367  O   HOH A 935      17.284  47.679  18.050  1.00 37.88           O  
HETATM 4368  O   HOH A 936      13.995  30.712  30.677  1.00 31.25           O  
HETATM 4369  O   HOH A 937      14.461  42.024  18.005  1.00 40.32           O  
HETATM 4370  O   HOH A 938      -1.027  63.789  -6.440  1.00 44.57           O  
HETATM 4371  O   HOH A 939      -6.900  22.275  33.976  1.00 41.14           O  
HETATM 4372  O   HOH A 940      -4.138  64.335 -17.295  1.00 39.16           O  
HETATM 4373  O   HOH A 941       4.437   5.272  28.509  1.00 43.86           O  
HETATM 4374  O   HOH A 942       5.763  11.511  52.419  1.00 28.99           O  
HETATM 4375  O   HOH A 943      11.111  21.880  41.475  1.00 11.57           O  
HETATM 4376  O   HOH A 944       0.785  -6.153  41.612  1.00 45.63           O  
HETATM 4377  O   HOH A 945      -2.352  37.058  23.029  1.00 37.50           O  
HETATM 4378  O   HOH A 946     -18.785  13.110  36.766  1.00 30.28           O  
HETATM 4379  O   HOH A 947       1.114  28.624  -9.900  1.00 46.94           O  
HETATM 4380  O   HOH A 948      -6.550  18.125  14.721  1.00 36.27           O  
HETATM 4381  O   HOH A 949      15.119  30.329  33.298  1.00 29.64           O  
HETATM 4382  O   HOH A 950     -16.665 -21.411  64.047  1.00 20.28           O  
HETATM 4383  O   HOH A 951       1.664   4.425  46.639  1.00 34.79           O  
HETATM 4384  O   HOH A 952     -16.605   2.619  23.608  1.00 45.06           O  
HETATM 4385  O   HOH A 953     -18.109   5.622  22.037  1.00 30.86           O  
HETATM 4386  O   HOH A 954      -0.138  14.908  28.406  1.00 34.41           O  
HETATM 4387  O   HOH A 955      17.250  29.251  13.435  1.00 34.37           O  
HETATM 4388  O   HOH A 956     -31.479 -24.591  59.966  1.00 59.09           O  
HETATM 4389  O   HOH A 957       7.981   3.006  34.469  1.00 38.54           O  
HETATM 4390  O   HOH A 958       6.262  -4.353  36.777  1.00 65.69           O  
HETATM 4391  O   HOH A 959     -12.566  21.010  32.150  1.00 41.79           O  
HETATM 4392  O   HOH A 960      14.958  34.435  12.592  1.00 50.31           O  
HETATM 4393  O   HOH A 961     -19.195 -10.913  30.269  1.00 38.61           O  
HETATM 4394  O   HOH A 962       6.594  32.060  32.115  1.00 35.35           O  
HETATM 4395  O   HOH A 963     -30.110 -11.651  54.117  1.00 40.77           O  
HETATM 4396  O   HOH A 964     -30.076 -25.849  61.921  1.00 45.51           O  
HETATM 4397  O   HOH A 965      17.903  40.827   3.498  1.00 31.37           O  
HETATM 4398  O   HOH A 966     -17.860  -0.759  48.231  1.00 50.95           O  
HETATM 4399  O   HOH A 967      19.534  26.951  13.091  1.00 40.49           O  
HETATM 4400  O   HOH A 968     -13.395  14.754  41.516  1.00 43.33           O  
HETATM 4401  O   HOH A 969      17.250  28.315   5.423  1.00 55.28           O  
HETATM 4402  O   HOH A 970      15.348  45.377   1.918  1.00 42.43           O  
HETATM 4403  O   HOH A 971      23.468   7.791  21.284  1.00 41.50           O  
HETATM 4404  O   HOH A 972      12.587  74.427 -10.070  1.00 51.89           O  
HETATM 4405  O   HOH A 973       9.329  13.359   2.872  1.00 52.05           O  
HETATM 4406  O   HOH A 974      12.169  26.141  -0.810  1.00 53.41           O  
HETATM 4407  O   HOH A 975       6.460   6.477  44.946  1.00 34.55           O  
HETATM 4408  O   HOH A 976      15.715  22.923   9.045  1.00 47.92           O  
HETATM 4409  O   HOH A 977      15.956  40.197  12.889  1.00 36.54           O  
HETATM 4410  O   HOH A 978      18.302  33.762  14.688  1.00 29.10           O  
HETATM 4411  O   HOH A 979      -6.848  28.166   6.940  1.00 44.60           O  
HETATM 4412  O   HOH A 980       6.430   6.423  16.918  1.00 41.27           O  
HETATM 4413  O   HOH A 981       0.482  66.040  -0.735  1.00 44.36           O  
HETATM 4414  O   HOH A 982      -3.193   2.850  29.585  1.00 28.78           O  
HETATM 4415  O   HOH A 983     -11.624  18.799  39.538  1.00 48.49           O  
HETATM 4416  O   HOH A 984      16.495  14.087   6.912  1.00 43.21           O  
HETATM 4417  O   HOH A 985      10.360  28.662  -2.265  1.00 64.20           O  
HETATM 4418  O   HOH A 986      -7.055  21.955   9.990  1.00 48.11           O  
HETATM 4419  O   HOH A 987     -33.156 -20.943  39.669  1.00 26.82           O  
HETATM 4420  O   HOH A 988       1.950  -2.233  35.971  1.00 36.67           O  
HETATM 4421  O   HOH A 989     -12.489  10.985  19.147  1.00 43.74           O  
HETATM 4422  O   HOH A 990     -11.251  -0.201  27.986  1.00 43.71           O  
HETATM 4423  O   HOH A 991       9.049  34.249  -2.724  1.00 36.32           O  
HETATM 4424  O   HOH A 992     -19.054  -2.983  25.926  1.00 53.59           O  
HETATM 4425  O   HOH A 993      -5.572  44.207   8.581  1.00 37.63           O  
HETATM 4426  O   HOH A 994      14.697  14.024   4.371  1.00 63.53           O  
HETATM 4427  O   HOH A 995     -17.633  -5.657  54.959  1.00 28.88           O  
HETATM 4428  O   HOH A 996      28.494   8.443  27.747  1.00 50.18           O  
HETATM 4429  O   HOH A 997     -11.175  23.454  27.966  1.00 41.14           O  
HETATM 4430  O   HOH A 998      33.342  10.406  32.473  1.00 32.02           O  
HETATM 4431  O   HOH A 999       8.201   3.038  37.549  1.00 39.61           O  
HETATM 4432  O   HOH A1000       1.290  22.792  27.830  1.00 30.66           O  
HETATM 4433  O   HOH A1001     -13.072  -8.421  28.544  1.00 53.34           O  
HETATM 4434  O   HOH A1002     -24.547 -26.421  42.478  1.00 38.46           O  
HETATM 4435  O   HOH A1003      -8.299  24.754   8.266  1.00 59.02           O  
HETATM 4436  O   HOH A1004      -8.790  29.297  -1.230  1.00 42.96           O  
HETATM 4437  O   HOH A1005      -5.525  31.689  19.077  1.00 34.78           O  
HETATM 4438  O   HOH A1006      -6.546  37.341  19.500  1.00 37.52           O  
HETATM 4439  O   HOH A1007      28.773  23.170  30.985  1.00 50.33           O  
HETATM 4440  O   HOH A1008      17.552  29.301  40.806  1.00 35.79           O  
HETATM 4441  O   HOH A1009       8.903  16.450   2.520  1.00 31.01           O  
HETATM 4442  O   HOH A1010      17.245  58.993  12.520  1.00 29.14           O  
HETATM 4443  O   HOH A1011      26.200  20.636  27.159  1.00 23.96           O  
HETATM 4444  O   HOH A1012     -23.465  -7.438  55.950  1.00 40.27           O  
HETATM 4445  O   HOH A1013       9.772  58.695  20.596  1.00 42.63           O  
HETATM 4446  O   HOH A1014       4.799  64.869  -4.135  1.00 45.42           O  
HETATM 4447  O   HOH A1015      13.853  22.448  -1.580  1.00 47.51           O  
HETATM 4448  O   HOH A1016     -28.019  14.586  26.844  1.00 53.71           O  
HETATM 4449  O   HOH A1017     -11.245   6.726  47.070  1.00 32.43           O  
HETATM 4450  O   HOH A1018     -15.644  12.904  41.023  1.00 41.37           O
[truncated: 14,824 more chars]
