# Supplementary material for: Uncovering the mechanism of resveratrol in the treatment of asthma: a network pharmacology approach with molecular docking and experimental validation
Source: Front Pharmacol. 2025 May 16;16:1596737. doi: 10.3389/fphar.2025.1596737 (PMC12122464; doi:10.3389/fphar.2025.1596737)
Supplement: Supplementary file 1 [file DataSheet1.zip › Supplementary data/network pharmacology data/Molecular docking/TNF-7kp9.pdb]

HEADER    CYTOKINE                                10-NOV-20   7KP9              
TITLE     ASYMMETRIC HTNF-ALPHA                                                 
COMPND    MOL_ID: 1;                                                            
COMPND   2 MOLECULE: TUMOR NECROSIS FACTOR;                                     
COMPND   3 CHAIN: A, B, C;                                                      
COMPND   4 SYNONYM: CACHECTIN,TNF-ALPHA,TUMOR NECROSIS FACTOR LIGAND SUPERFAMILY
COMPND   5 MEMBER 2,TNF-A;                                                      
COMPND   6 ENGINEERED: YES                                                      
SOURCE    MOL_ID: 1;                                                            
SOURCE   2 ORGANISM_SCIENTIFIC: HOMO SAPIENS;                                   
SOURCE   3 ORGANISM_COMMON: HUMAN;                                              
SOURCE   4 ORGANISM_TAXID: 9606;                                                
SOURCE   5 GENE: TNF, TNFA, TNFSF2;                                             
SOURCE   6 EXPRESSION_SYSTEM: ESCHERICHIA COLI;                                 
SOURCE   7 EXPRESSION_SYSTEM_TAXID: 562;                                        
SOURCE   8 EXPRESSION_SYSTEM_VECTOR_TYPE: PLASMID                               
KEYWDS    TUMOUR NECROSIS FACTOR ALPHA, TNF, ASYMMETRIC, PROTEIN-PROTEIN        
KEYWDS   2 INHIBITOR, CYTOKINE                                                  
EXPDTA    X-RAY DIFFRACTION                                                     
AUTHOR    T.L.ARAKAKI,J.ABENDROTH,J.W.FAIRMAN,A.FOLEY,T.CESKA                   
REVDAT   3   03-APR-24 7KP9    1       REMARK                                   
REVDAT   2   03-FEB-21 7KP9    1       JRNL                                     
REVDAT   1   13-JAN-21 7KP9    0                                                
JRNL        AUTH   D.MCMILLAN,C.MARTINEZ-FLEITES,J.PORTER,D.FOX 3RD,R.DAVIS,    
JRNL        AUTH 2 P.MORI,T.CESKA,B.CARRINGTON,A.LAWSON,T.BOURNE,J.O'CONNELL    
JRNL        TITL   STRUCTURAL INSIGHTS INTO THE DISRUPTION OF TNF-TNFR1         
JRNL        TITL 2 SIGNALLING BY SMALL MOLECULES STABILISING A DISTORTED TNF.   
JRNL        REF    NAT COMMUN                    V.  12   582 2021              
JRNL        REFN                   ESSN 2041-1723                               
JRNL        PMID   33495441                                                     
JRNL        DOI    10.1038/S41467-020-20828-3                                   
REMARK   2                                                                      
REMARK   2 RESOLUTION.    2.15 ANGSTROMS.                                       
REMARK   3                                                                      
REMARK   3 REFINEMENT.                                                          
REMARK   3   PROGRAM     : REFMAC 5.7.0032                                      
REMARK   3   AUTHORS     : MURSHUDOV,SKUBAK,LEBEDEV,PANNU,STEINER,              
REMARK   3               : NICHOLLS,WINN,LONG,VAGIN                             
REMARK   3                                                                      
REMARK   3    REFINEMENT TARGET : MAXIMUM LIKELIHOOD                            
REMARK   3                                                                      
REMARK   3  DATA USED IN REFINEMENT.                                            
REMARK   3   RESOLUTION RANGE HIGH (ANGSTROMS) : 2.15                           
REMARK   3   RESOLUTION RANGE LOW  (ANGSTROMS) : 47.06                          
REMARK   3   DATA CUTOFF            (SIGMA(F)) : 0.000                          
REMARK   3   COMPLETENESS FOR RANGE        (%) : 99.8                           
REMARK   3   NUMBER OF REFLECTIONS             : 23367                          
REMARK   3                                                                      
REMARK   3  FIT TO DATA USED IN REFINEMENT.                                     
REMARK   3   CROSS-VALIDATION METHOD          : THROUGHOUT                      
REMARK   3   FREE R VALUE TEST SET SELECTION  : RANDOM                          
REMARK   3   R VALUE     (WORKING + TEST SET) : 0.190                           
REMARK   3   R VALUE            (WORKING SET) : 0.188                           
REMARK   3   FREE R VALUE                     : 0.241                           
REMARK   3   FREE R VALUE TEST SET SIZE   (%) : 4.900                           
REMARK   3   FREE R VALUE TEST SET COUNT      : 1149                            
REMARK   3                                                                      
REMARK   3  FIT IN THE HIGHEST RESOLUTION BIN.                                  
REMARK   3   TOTAL NUMBER OF BINS USED           : 20                           
REMARK   3   BIN RESOLUTION RANGE HIGH       (A) : 2.15                         
REMARK   3   BIN RESOLUTION RANGE LOW        (A) : 2.21                         
REMARK   3   REFLECTION IN BIN     (WORKING SET) : 1635                         
REMARK   3   BIN COMPLETENESS (WORKING+TEST) (%) : 99.82                        
REMARK   3   BIN R VALUE           (WORKING SET) : 0.2330                       
REMARK   3   BIN FREE R VALUE SET COUNT          : 73                           
REMARK   3   BIN FREE R VALUE                    : 0.3210                       
REMARK   3                                                                      
REMARK   3  NUMBER OF NON-HYDROGEN ATOMS USED IN REFINEMENT.                    
REMARK   3   PROTEIN ATOMS            : 3134                                    
REMARK   3   NUCLEIC ACID ATOMS       : 0                                       
REMARK   3   HETEROGEN ATOMS          : 33                                      
REMARK   3   SOLVENT ATOMS            : 180                                     
REMARK   3                                                                      
REMARK   3  B VALUES.                                                           
REMARK   3   FROM WILSON PLOT           (A**2) : 31.83                          
REMARK   3   MEAN B VALUE      (OVERALL, A**2) : 26.38                          
REMARK   3   OVERALL ANISOTROPIC B VALUE.                                       
REMARK   3    B11 (A**2) : 0.82000                                              
REMARK   3    B22 (A**2) : -0.89000                                             
REMARK   3    B33 (A**2) : 0.07000                                              
REMARK   3    B12 (A**2) : 0.00000                                              
REMARK   3    B13 (A**2) : 0.00000                                              
REMARK   3    B23 (A**2) : 0.00000                                              
REMARK   3                                                                      
REMARK   3  ESTIMATED OVERALL COORDINATE ERROR.                                 
REMARK   3   ESU BASED ON R VALUE                            (A): 0.255         
REMARK   3   ESU BASED ON FREE R VALUE                       (A): 0.206         
REMARK   3   ESU BASED ON MAXIMUM LIKELIHOOD                 (A): 0.139         
REMARK   3   ESU FOR B VALUES BASED ON MAXIMUM LIKELIHOOD (A**2): 5.306         
REMARK   3                                                                      
REMARK   3 CORRELATION COEFFICIENTS.                                            
REMARK   3   CORRELATION COEFFICIENT FO-FC      : 0.946                         
REMARK   3   CORRELATION COEFFICIENT FO-FC FREE : 0.916                         
REMARK   3                                                                      
REMARK   3  RMS DEVIATIONS FROM IDEAL VALUES        COUNT    RMS    WEIGHT      
REMARK   3   BOND LENGTHS REFINED ATOMS        (A):  3269 ; 0.015 ; 0.019       
REMARK   3   BOND LENGTHS OTHERS               (A):  3079 ; 0.001 ; 0.020       
REMARK   3   BOND ANGLES REFINED ATOMS   (DEGREES):  4475 ; 1.486 ; 1.975       
REMARK   3   BOND ANGLES OTHERS          (DEGREES):  7026 ; 0.735 ; 2.994       
REMARK   3   TORSION ANGLES, PERIOD 1    (DEGREES):   417 ; 7.611 ; 5.000       
REMARK   3   TORSION ANGLES, PERIOD 2    (DEGREES):   130 ;33.631 ;24.462       
REMARK   3   TORSION ANGLES, PERIOD 3    (DEGREES):   476 ;12.221 ;15.000       
REMARK   3   TORSION ANGLES, PERIOD 4    (DEGREES):    14 ;21.702 ;15.000       
REMARK   3   CHIRAL-CENTER RESTRAINTS       (A**3):   518 ; 0.089 ; 0.200       
REMARK   3   GENERAL PLANES REFINED ATOMS      (A):  3724 ; 0.007 ; 0.021       
REMARK   3   GENERAL PLANES OTHERS             (A):   722 ; 0.001 ; 0.020       
REMARK   3   NON-BONDED CONTACTS REFINED ATOMS (A):  NULL ;  NULL ;  NULL       
REMARK   3   NON-BONDED CONTACTS OTHERS        (A):  NULL ;  NULL ;  NULL       
REMARK   3   NON-BONDED TORSION REFINED ATOMS  (A):  NULL ;  NULL ;  NULL       
REMARK   3   NON-BONDED TORSION OTHERS         (A):  NULL ;  NULL ;  NULL       
REMARK   3   H-BOND (X...Y) REFINED ATOMS      (A):  NULL ;  NULL ;  NULL       
REMARK   3   H-BOND (X...Y) OTHERS             (A):  NULL ;  NULL ;  NULL       
REMARK   3   POTENTIAL METAL-ION REFINED ATOMS (A):  NULL ;  NULL ;  NULL       
REMARK   3   POTENTIAL METAL-ION OTHERS        (A):  NULL ;  NULL ;  NULL       
REMARK   3   SYMMETRY VDW REFINED ATOMS        (A):  NULL ;  NULL ;  NULL       
REMARK   3   SYMMETRY VDW OTHERS               (A):  NULL ;  NULL ;  NULL       
REMARK   3   SYMMETRY H-BOND REFINED ATOMS     (A):  NULL ;  NULL ;  NULL       
REMARK   3   SYMMETRY H-BOND OTHERS            (A):  NULL ;  NULL ;  NULL       
REMARK   3   SYMMETRY METAL-ION REFINED ATOMS  (A):  NULL ;  NULL ;  NULL       
REMARK   3   SYMMETRY METAL-ION OTHERS         (A):  NULL ;  NULL ;  NULL       
REMARK   3                                                                      
REMARK   3  ISOTROPIC THERMAL FACTOR RESTRAINTS.     COUNT   RMS    WEIGHT      
REMARK   3   MAIN-CHAIN BOND REFINED ATOMS  (A**2):  1671 ; 2.294 ; 2.709       
REMARK   3   MAIN-CHAIN BOND OTHER ATOMS    (A**2):  1672 ; 2.293 ; 2.708       
REMARK   3   MAIN-CHAIN ANGLE REFINED ATOMS (A**2):  2073 ; 3.649 ; 4.022       
REMARK   3   MAIN-CHAIN ANGLE OTHER ATOMS   (A**2):  NULL ;  NULL ;  NULL       
REMARK   3   SIDE-CHAIN BOND REFINED ATOMS  (A**2):  NULL ;  NULL ;  NULL       
REMARK   3   SIDE-CHAIN BOND OTHER ATOMS    (A**2):  NULL ;  NULL ;  NULL       
REMARK   3   SIDE-CHAIN ANGLE REFINED ATOMS (A**2):  NULL ;  NULL ;  NULL       
REMARK   3   SIDE-CHAIN ANGLE OTHER ATOMS   (A**2):  NULL ;  NULL ;  NULL       
REMARK   3   LONG RANGE B REFINED ATOMS     (A**2):  NULL ;  NULL ;  NULL       
REMARK   3   LONG RANGE B OTHER ATOMS       (A**2):  NULL ;  NULL ;  NULL       
REMARK   3                                                                      
REMARK   3 ANISOTROPIC THERMAL FACTOR RESTRAINTS.    COUNT   RMS   WEIGHT       
REMARK   3   RIGID-BOND RESTRAINTS          (A**2):  NULL ;  NULL ;  NULL       
REMARK   3   SPHERICITY; FREE ATOMS         (A**2):  NULL ;  NULL ;  NULL       
REMARK   3   SPHERICITY; BONDED ATOMS       (A**2):  NULL ;  NULL ;  NULL       
REMARK   3                                                                      
REMARK   3  NCS RESTRAINTS STATISTICS                                           
REMARK   3   NUMBER OF DIFFERENT NCS GROUPS : NULL                              
REMARK   3                                                                      
REMARK   3  TLS DETAILS                                                         
REMARK   3   NUMBER OF TLS GROUPS  : NULL                                       
REMARK   3                                                                      
REMARK   3  BULK SOLVENT MODELLING.                                             
REMARK   3   METHOD USED : MASK                                                 
REMARK   3   PARAMETERS FOR MASK CALCULATION                                    
REMARK   3   VDW PROBE RADIUS   : 1.20                                          
REMARK   3   ION PROBE RADIUS   : 0.80                                          
REMARK   3   SHRINKAGE RADIUS   : 0.80                                          
REMARK   3                                                                      
REMARK   3  OTHER REFINEMENT REMARKS:                                           
REMARK   3  HYDROGENS HAVE BEEN ADDED IN THE RIDING POSITIONS                   
REMARK   3   U VALUES      : REFINED INDIVIDUALLY                               
REMARK   4                                                                      
REMARK   4 7KP9 COMPLIES WITH FORMAT V. 3.30, 13-JUL-11                         
REMARK 100                                                                      
REMARK 100 THIS ENTRY HAS BEEN PROCESSED BY RCSB ON 11-NOV-20.                  
REMARK 100 THE DEPOSITION ID IS D_1000252860.                                   
REMARK 200                                                                      
REMARK 200 EXPERIMENTAL DETAILS                                                 
REMARK 200  EXPERIMENT TYPE                : X-RAY DIFFRACTION                  
REMARK 200  DATE OF DATA COLLECTION        : 30-NOV-12                          
REMARK 200  TEMPERATURE           (KELVIN) : 100                                
REMARK 200  PH                             : 9.0                                
REMARK 200  NUMBER OF CRYSTALS USED        : 1                                  
REMARK 200                                                                      
REMARK 200  SYNCHROTRON              (Y/N) : Y                                  
REMARK 200  RADIATION SOURCE               : APS                                
REMARK 200  BEAMLINE                       : 21-ID-G                            
REMARK 200  X-RAY GENERATOR MODEL          : NULL                               
REMARK 200  MONOCHROMATIC OR LAUE    (M/L) : M                                  
REMARK 200  WAVELENGTH OR RANGE        (A) : 0.9786                             
REMARK 200  MONOCHROMATOR                  : NULL                               
REMARK 200  OPTICS                         : NULL                               
REMARK 200                                                                      
REMARK 200  DETECTOR TYPE                  : CCD                                
REMARK 200  DETECTOR MANUFACTURER          : MARMOSAIC 300 MM CCD               
REMARK 200  INTENSITY-INTEGRATION SOFTWARE : XDS                                
REMARK 200  DATA SCALING SOFTWARE          : XSCALE                             
REMARK 200                                                                      
REMARK 200  NUMBER OF UNIQUE REFLECTIONS   : 23367                              
REMARK 200  RESOLUTION RANGE HIGH      (A) : 2.150                              
REMARK 200  RESOLUTION RANGE LOW       (A) : 50.000                             
REMARK 200  REJECTION CRITERIA  (SIGMA(I)) : -3.000                             
REMARK 200                                                                      
REMARK 200 OVERALL.                                                             
REMARK 200  COMPLETENESS FOR RANGE     (%) : 99.9                               
REMARK 200  DATA REDUNDANCY                : 4.900                              
REMARK 200  R MERGE                    (I) : 0.09200                            
REMARK 200  R SYM                      (I) : NULL                               
REMARK 200  <I/SIGMA(I)> FOR THE DATA SET  : 14.1900                            
REMARK 200                                                                      
REMARK 200 IN THE HIGHEST RESOLUTION SHELL.                                     
REMARK 200  HIGHEST RESOLUTION SHELL, RANGE HIGH (A) : 2.15                     
REMARK 200  HIGHEST RESOLUTION SHELL, RANGE LOW  (A) : 2.21                     
REMARK 200  COMPLETENESS FOR SHELL     (%) : 100.0                              
REMARK 200  DATA REDUNDANCY IN SHELL       : NULL                               
REMARK 200  R MERGE FOR SHELL          (I) : 0.50300                            
REMARK 200  R SYM FOR SHELL            (I) : NULL                               
REMARK 200  <I/SIGMA(I)> FOR SHELL         : 3.100                              
REMARK 200                                                                      
REMARK 200 DIFFRACTION PROTOCOL: SINGLE WAVELENGTH                              
REMARK 200 METHOD USED TO DETERMINE THE STRUCTURE: MOLECULAR REPLACEMENT        
REMARK 200 SOFTWARE USED: REFMAC 5.7.0032                                       
REMARK 200 STARTING MODEL: UNPUBLISHED STRUCTURE                                
REMARK 200                                                                      
REMARK 200 REMARK: NULL                                                         
REMARK 280                                                                      
REMARK 280 CRYSTAL                                                              
REMARK 280 SOLVENT CONTENT, VS   (%): 38.60                                     
REMARK 280 MATTHEWS COEFFICIENT, VM (ANGSTROMS**3/DA): 2.00                     
REMARK 280                                                                      
REMARK 280 CRYSTALLIZATION CONDITIONS: 21.44% PEG 3350, 100 MM TRIS PH9.0,      
REMARK 280  VAPOR DIFFUSION, TEMPERATURE 298K                                   
REMARK 290                                                                      
REMARK 290 CRYSTALLOGRAPHIC SYMMETRY                                            
REMARK 290 SYMMETRY OPERATORS FOR SPACE GROUP: P 21 21 21                       
REMARK 290                                                                      
REMARK 290      SYMOP   SYMMETRY                                                
REMARK 290     NNNMMM   OPERATOR                                                
REMARK 290       1555   X,Y,Z                                                   
REMARK 290       2555   -X+1/2,-Y,Z+1/2                                         
REMARK 290       3555   -X,Y+1/2,-Z+1/2                                         
REMARK 290       4555   X+1/2,-Y+1/2,-Z                                         
REMARK 290                                                                      
REMARK 290     WHERE NNN -> OPERATOR NUMBER                                     
REMARK 290           MMM -> TRANSLATION VECTOR                                  
REMARK 290                                                                      
REMARK 290 CRYSTALLOGRAPHIC SYMMETRY TRANSFORMATIONS                            
REMARK 290 THE FOLLOWING TRANSFORMATIONS OPERATE ON THE ATOM/HETATM             
REMARK 290 RECORDS IN THIS ENTRY TO PRODUCE CRYSTALLOGRAPHICALLY                
REMARK 290 RELATED MOLECULES.                                                   
REMARK 290   SMTRY1   1  1.000000  0.000000  0.000000        0.00000            
REMARK 290   SMTRY2   1  0.000000  1.000000  0.000000        0.00000            
REMARK 290   SMTRY3   1  0.000000  0.000000  1.000000        0.00000            
REMARK 290   SMTRY1   2 -1.000000  0.000000  0.000000       27.26000            
REMARK 290   SMTRY2   2  0.000000 -1.000000  0.000000        0.00000            
REMARK 290   SMTRY3   2  0.000000  0.000000  1.000000       46.62000            
REMARK 290   SMTRY1   3 -1.000000  0.000000  0.000000        0.00000            
REMARK 290   SMTRY2   3  0.000000  1.000000  0.000000       40.98000            
REMARK 290   SMTRY3   3  0.000000  0.000000 -1.000000       46.62000            
REMARK 290   SMTRY1   4  1.000000  0.000000  0.000000       27.26000            
REMARK 290   SMTRY2   4  0.000000 -1.000000  0.000000       40.98000            
REMARK 290   SMTRY3   4  0.000000  0.000000 -1.000000        0.00000            
REMARK 290                                                                      
REMARK 290 REMARK: NULL                                                         
REMARK 300                                                                      
REMARK 300 BIOMOLECULE: 1                                                       
REMARK 300 SEE REMARK 350 FOR THE AUTHOR PROVIDED AND/OR PROGRAM                
REMARK 300 GENERATED ASSEMBLY INFORMATION FOR THE STRUCTURE IN                  
REMARK 300 THIS ENTRY. THE REMARK MAY ALSO PROVIDE INFORMATION ON               
REMARK 300 BURIED SURFACE AREA.                                                 
REMARK 350                                                                      
REMARK 350 COORDINATES FOR A COMPLETE MULTIMER REPRESENTING THE KNOWN           
REMARK 350 BIOLOGICALLY SIGNIFICANT OLIGOMERIZATION STATE OF THE                
REMARK 350 MOLECULE CAN BE GENERATED BY APPLYING BIOMT TRANSFORMATIONS          
REMARK 350 GIVEN BELOW.  BOTH NON-CRYSTALLOGRAPHIC AND                          
REMARK 350 CRYSTALLOGRAPHIC OPERATIONS ARE GIVEN.                               
REMARK 350                                                                      
REMARK 350 BIOMOLECULE: 1                                                       
REMARK 350 AUTHOR DETERMINED BIOLOGICAL UNIT: TRIMERIC                          
REMARK 350 SOFTWARE DETERMINED QUATERNARY STRUCTURE: TRIMERIC                   
REMARK 350 SOFTWARE USED: PISA                                                  
REMARK 350 TOTAL BURIED SURFACE AREA: 5040 ANGSTROM**2                          
REMARK 350 SURFACE AREA OF THE COMPLEX: 18030 ANGSTROM**2                       
REMARK 350 CHANGE IN SOLVENT FREE ENERGY: -28.0 KCAL/MOL                        
REMARK 350 APPLY THE FOLLOWING TO CHAINS: A, B, C                               
REMARK 350   BIOMT1   1  1.000000  0.000000  0.000000        0.00000            
REMARK 350   BIOMT2   1  0.000000  1.000000  0.000000        0.00000            
REMARK 350   BIOMT3   1  0.000000  0.000000  1.000000        0.00000            
REMARK 465                                                                      
REMARK 465 MISSING RESIDUES                                                     
REMARK 465 THE FOLLOWING RESIDUES WERE NOT LOCATED IN THE                       
REMARK 465 EXPERIMENT. (M=MODEL NUMBER; RES=RESIDUE NAME; C=CHAIN               
REMARK 465 IDENTIFIER; SSSEQ=SEQUENCE NUMBER; I=INSERTION CODE.)                
REMARK 465                                                                      
REMARK 465   M RES C SSSEQI                                                     
REMARK 465     SER A     0                                                      
REMARK 465     VAL A     1                                                      
REMARK 465     ARG A     2                                                      
REMARK 465     SER A     3                                                      
REMARK 465     SER A     4                                                      
REMARK 465     ARG A   103                                                      
REMARK 465     GLU A   104                                                      
REMARK 465     GLY A   108                                                      
REMARK 465     ALA A   109                                                      
REMARK 465     GLU A   110                                                      
REMARK 465     SER B     0                                                      
REMARK 465     VAL B     1                                                      
REMARK 465     ARG B     2                                                      
REMARK 465     SER B     3                                                      
REMARK 465     SER B     4                                                      
REMARK 465     SER B     5                                                      
REMARK 465     ARG B     6                                                      
REMARK 465     SER B    71                                                      
REMARK 465     THR B    72                                                      
REMARK 465     GLN B   102                                                      
REMARK 465     ARG B   103                                                      
REMARK 465     GLU B   104                                                      
REMARK 465     THR B   105                                                      
REMARK 465     PRO B   106                                                      
REMARK 465     GLU B   107                                                      
REMARK 465     GLY B   108                                                      
REMARK 465     ALA B   109                                                      
REMARK 465     GLU B   110                                                      
REMARK 465     ALA B   111                                                      
REMARK 465     SER C     0                                                      
REMARK 465     VAL C     1                                                      
REMARK 465     ARG C     2                                                      
REMARK 465     SER C     3                                                      
REMARK 465     SER C     4                                                      
REMARK 465     SER C     5                                                      
REMARK 465     ARG C     6                                                      
REMARK 465     THR C     7                                                      
REMARK 465     PRO C     8                                                      
REMARK 465     ARG C    31                                                      
REMARK 465     ARG C    32                                                      
REMARK 465     ALA C    33                                                      
REMARK 465     ASN C    34                                                      
REMARK 465     TYR C    87                                                      
REMARK 465     GLN C    88                                                      
REMARK 465     GLN C   102                                                      
REMARK 465     ARG C   103                                                      
REMARK 465     GLU C   104                                                      
REMARK 465     THR C   105                                                      
REMARK 465     PRO C   106                                                      
REMARK 465     GLU C   107                                                      
REMARK 465     GLY C   108                                                      
REMARK 465     ALA C   109                                                      
REMARK 465     GLU C   110                                                      
REMARK 465     ALA C   111                                                      
REMARK 465     ALA C   145                                                      
REMARK 465     GLU C   146                                                      
REMARK 470                                                                      
REMARK 470 MISSING ATOM                                                         
REMARK 470 THE FOLLOWING RESIDUES HAVE MISSING ATOMS (M=MODEL NUMBER;           
REMARK 470 RES=RESIDUE NAME; C=CHAIN IDENTIFIER; SSEQ=SEQUENCE NUMBER;          
REMARK 470 I=INSERTION CODE):                                                   
REMARK 470   M RES CSSEQI  ATOMS                                                
REMARK 470     SER A   5    OG                                                  
REMARK 470     ARG A   6    CG   CD   NE   CZ   NH1  NH2                        
REMARK 470     LYS A  65    CG   CD   CE   NZ                                   
REMARK 470     GLN A  67    CG   CD   OE1  NE2                                  
REMARK 470     LYS A  98    CG   CD   CE   NZ                                   
REMARK 470     GLN A 102    CG   CD   OE1  NE2                                  
REMARK 470     GLU A 107    CG   CD   OE1  OE2                                  
REMARK 470     LYS A 112    CG   CD   CE   NZ                                   
REMARK 470     THR B   7    OG1  CG2                                            
REMARK 470     GLU B  23    CG   CD   OE1  OE2                                  
REMARK 470     ARG B  44    CG   CD   NE   CZ   NH1  NH2                        
REMARK 470     GLN B  67    CG   CD   OE1  NE2                                  
REMARK 470     PRO B  70    CG   CD                                             
REMARK 470     HIS B  73    CG   ND1  CD2  CE1  NE2                             
REMARK 470     VAL B  85    CG1  CG2                                            
REMARK 470     LYS B 112    CG   CD   CE   NZ                                   
REMARK 470     LYS B 128    CG   CD   CE   NZ                                   
REMARK 470     GLU B 146    CG   CD   OE1  OE2                                  
REMARK 470     PRO C  20    CG   CD                                             
REMARK 470     GLN C  21    CG   CD   OE1  NE2                                  
REMARK 470     GLU C  23    CG   CD   OE1  OE2                                  
REMARK 470     GLN C  25    CG   CD   OE1  NE2                                  
REMARK 470     GLN C  27    CG   CD   OE1  NE2                                  
REMARK 470     GLU C  42    CG   CD   OE1  OE2                                  
REMARK 470     ARG C  44    CG   CD   NE   CZ   NH1  NH2                        
REMARK 470     LYS C  65    CG   CD   CE   NZ                                   
REMARK 470     GLN C  67    CG   CD   OE1  NE2                                  
REMARK 470     SER C  71    OG                                                  
REMARK 470     THR C  72    OG1  CG2                                            
REMARK 470     HIS C  73    CG   ND1  CD2  CE1  NE2                             
REMARK 470     VAL C  74    CG1  CG2                                            
REMARK 470     SER C  86    OG                                                  
REMARK 470     LYS C 112    CG   CD   CE   NZ                                   
REMARK 470     LYS C 128    CG   CD   CE   NZ                                   
REMARK 470     ARG C 131    CG   CD   NE   CZ   NH1  NH2                        
REMARK 470     PHE C 144    CG   CD1  CD2  CE1  CE2  CZ                         
REMARK 500                                                                      
REMARK 500 GEOMETRY AND STEREOCHEMISTRY                                         
REMARK 500 SUBTOPIC: TORSION ANGLES                                             
REMARK 500                                                                      
REMARK 500 TORSION ANGLES OUTSIDE THE EXPECTED RAMACHANDRAN REGIONS:            
REMARK 500 (M=MODEL NUMBER; RES=RESIDUE NAME; C=CHAIN IDENTIFIER;               
REMARK 500 SSEQ=SEQUENCE NUMBER; I=INSERTION CODE).                             
REMARK 500                                                                      
REMARK 500 STANDARD TABLE:                                                      
REMARK 500 FORMAT:(10X,I3,1X,A3,1X,A1,I4,A1,4X,F7.2,3X,F7.2)                    
REMARK 500                                                                      
REMARK 500 EXPECTED VALUES: GJ KLEYWEGT AND TA JONES (1996). PHI/PSI-           
REMARK 500 CHOLOGY: RAMACHANDRAN REVISITED. STRUCTURE 4, 1395 - 1400            
REMARK 500                                                                      
REMARK 500  M RES CSSEQI        PSI       PHI                                   
REMARK 500    ARG A   6      153.71    -47.76                                   
REMARK 500    ARG A  32      148.87   -172.68                                   
REMARK 500    TYR A  87       88.83   -154.80                                   
REMARK 500                                                                      
REMARK 500 REMARK: NULL                                                         
DBREF  7KP9 A    1   157  UNP    P01375   TNFA_HUMAN      77    233             
DBREF  7KP9 B    1   157  UNP    P01375   TNFA_HUMAN      77    233             
DBREF  7KP9 C    1   157  UNP    P01375   TNFA_HUMAN      77    233             
SEQADV 7KP9 SER A    0  UNP  P01375              EXPRESSION TAG                 
SEQADV 7KP9 SER B    0  UNP  P01375              EXPRESSION TAG                 
SEQADV 7KP9 SER C    0  UNP  P01375              EXPRESSION TAG                 
SEQRES   1 A  158  SER VAL ARG SER SER SER ARG THR PRO SER ASP LYS PRO          
SEQRES   2 A  158  VAL ALA HIS VAL VAL ALA ASN PRO GLN ALA GLU GLY GLN          
SEQRES   3 A  158  LEU GLN TRP LEU ASN ARG ARG ALA ASN ALA LEU LEU ALA          
SEQRES   4 A  158  ASN GLY VAL GLU LEU ARG ASP ASN GLN LEU VAL VAL PRO          
SEQRES   5 A  158  SER GLU GLY LEU TYR LEU ILE TYR SER GLN VAL LEU PHE          
SEQRES   6 A  158  LYS GLY GLN GLY CYS PRO SER THR HIS VAL LEU LEU THR          
SEQRES   7 A  158  HIS THR ILE SER ARG ILE ALA VAL SER TYR GLN THR LYS          
SEQRES   8 A  158  VAL ASN LEU LEU SER ALA ILE LYS SER PRO CYS GLN ARG          
SEQRES   9 A  158  GLU THR PRO GLU GLY ALA GLU ALA LYS PRO TRP TYR GLU          
SEQRES  10 A  158  PRO ILE TYR LEU GLY GLY VAL PHE GLN LEU GLU LYS GLY          
SEQRES  11 A  158  ASP ARG LEU SER ALA GLU ILE ASN ARG PRO ASP TYR LEU          
SEQRES  12 A  158  ASP PHE ALA GLU SER GLY GLN VAL TYR PHE GLY ILE ILE          
SEQRES  13 A  158  ALA LEU                                                      
SEQRES   1 B  158  SER VAL ARG SER SER SER ARG THR PRO SER ASP LYS PRO          
SEQRES   2 B  158  VAL ALA HIS VAL VAL ALA ASN PRO GLN ALA GLU GLY GLN          
SEQRES   3 B  158  LEU GLN TRP LEU ASN ARG ARG ALA ASN ALA LEU LEU ALA          
SEQRES   4 B  158  ASN GLY VAL GLU LEU ARG ASP ASN GLN LEU VAL VAL PRO          
SEQRES   5 B  158  SER GLU GLY LEU TYR LEU ILE TYR SER GLN VAL LEU PHE          
SEQRES   6 B  158  LYS GLY GLN GLY CYS PRO SER THR HIS VAL LEU LEU THR          
SEQRES   7 B  158  HIS THR ILE SER ARG ILE ALA VAL SER TYR GLN THR LYS          
SEQRES   8 B  158  VAL ASN LEU LEU SER ALA ILE LYS SER PRO CYS GLN ARG          
SEQRES   9 B  158  GLU THR PRO GLU GLY ALA GLU ALA LYS PRO TRP TYR GLU          
SEQRES  10 B  158  PRO ILE TYR LEU GLY GLY VAL PHE GLN LEU GLU LYS GLY          
SEQRES  11 B  158  ASP ARG LEU SER ALA GLU ILE ASN ARG PRO ASP TYR LEU          
SEQRES  12 B  158  ASP PHE ALA GLU SER GLY GLN VAL TYR PHE GLY ILE ILE          
SEQRES  13 B  158  ALA LEU                                                      
SEQRES   1 C  158  SER VAL ARG SER SER SER ARG THR PRO SER ASP LYS PRO          
SEQRES   2 C  158  VAL ALA HIS VAL VAL ALA ASN PRO GLN ALA GLU GLY GLN          
SEQRES   3 C  158  LEU GLN TRP LEU ASN ARG ARG ALA ASN ALA LEU LEU ALA          
SEQRES   4 C  158  ASN GLY VAL GLU LEU ARG ASP ASN GLN LEU VAL VAL PRO          
SEQRES   5 C  158  SER GLU GLY LEU TYR LEU ILE TYR SER GLN VAL LEU PHE          
SEQRES   6 C  158  LYS GLY GLN GLY CYS PRO SER THR HIS VAL LEU LEU THR          
SEQRES   7 C  158  HIS THR ILE SER ARG ILE ALA VAL SER TYR GLN THR LYS          
SEQRES   8 C  158  VAL ASN LEU LEU SER ALA ILE LYS SER PRO CYS GLN ARG          
SEQRES   9 C  158  GLU THR PRO GLU GLY ALA GLU ALA LYS PRO TRP TYR GLU          
SEQRES  10 C  158  PRO ILE TYR LEU GLY GLY VAL PHE GLN LEU GLU LYS GLY          
SEQRES  11 C  158  ASP ARG LEU SER ALA GLU ILE ASN ARG PRO ASP TYR LEU          
SEQRES  12 C  158  ASP PHE ALA GLU SER GLY GLN VAL TYR PHE GLY ILE ILE          
SEQRES  13 C  158  ALA LEU                                                      
HET    A7G  C 201      33                                                       
HETNAM     A7G 1-{[2-(DIFLUOROMETHOXY)PHENYL]METHYL}-2-METHYL-6-[6-             
HETNAM   2 A7G  (PIPERAZIN-1-YL)PYRIDIN-3-YL]-1H-BENZIMIDAZOLE                  
FORMUL   4  A7G    C25 H25 F2 N5 O                                              
FORMUL   5  HOH   *180(H2 O)                                                    
HELIX    1 AA1 ARG A  138  LEU A  142  5                                   5    
HELIX    2 AA2 ARG B  138  LEU B  142  5                                   5    
HELIX    3 AA3 ARG C  138  LEU C  142  5                                   5    
SHEET    1 AA1 3 TRP A  28  LEU A  29  0                                        
SHEET    2 AA1 3 VAL A  13  ALA A  18 -1  N  VAL A  17   O  LEU A  29           
SHEET    3 AA1 3 LEU A  36  ALA A  38 -1  O  LEU A  36   N  HIS A  15           
SHEET    1 AA2 5 TRP A  28  LEU A  29  0                                        
SHEET    2 AA2 5 VAL A  13  ALA A  18 -1  N  VAL A  17   O  LEU A  29           
SHEET    3 AA2 5 TYR A 151  ALA A 156 -1  O  PHE A 152   N  VAL A  16           
SHEET    4 AA2 5 GLY A  54  GLN A  67 -1  N  TYR A  59   O  GLY A 153           
SHEET    5 AA2 5 PRO A 113  LEU A 126 -1  O  LEU A 126   N  GLY A  54           
SHEET    1 AA3 5 GLU A  42  ARG A  44  0                                        
SHEET    2 AA3 5 GLN A  47  VAL A  49 -1  O  GLN A  47   N  ARG A  44           
SHEET    3 AA3 5 ARG A 131  ILE A 136 -1  O  LEU A 132   N  LEU A  48           
SHEET    4 AA3 5 LEU A  76  ALA A  84 -1  N  THR A  79   O  GLU A 135           
SHEET    5 AA3 5 TYR A  87  LYS A  98 -1  O  LYS A  98   N  LEU A  76           
SHEET    1 AA4 3 TRP B  28  LEU B  29  0                                        
SHEET    2 AA4 3 VAL B  13  ALA B  18 -1  N  VAL B  17   O  LEU B  29           
SHEET    3 AA4 3 LEU B  36  ALA B  38 -1  O  LEU B  36   N  HIS B  15           
SHEET    1 AA5 5 TRP B  28  LEU B  29  0                                        
SHEET    2 AA5 5 VAL B  13  ALA B  18 -1  N  VAL B  17   O  LEU B  29           
SHEET    3 AA5 5 TYR B 151  ALA B 156 -1  O  PHE B 152   N  VAL B  16           
SHEET    4 AA5 5 GLY B  54  GLN B  67 -1  N  TYR B  59   O  GLY B 153           
SHEET    5 AA5 5 PRO B 113  LEU B 126 -1  O  PHE B 124   N  TYR B  56           
SHEET    1 AA6 5 GLU B  42  ARG B  44  0                                        
SHEET    2 AA6 5 GLN B  47  VAL B  49 -1  O  GLN B  47   N  ARG B  44           
SHEET    3 AA6 5 ARG B 131  ILE B 136 -1  O  LEU B 132   N  LEU B  48           
SHEET    4 AA6 5 LEU B  76  ALA B  84 -1  N  THR B  79   O  GLU B 135           
SHEET    5 AA6 5 THR B  89  LYS B  98 -1  O  LYS B  98   N  LEU B  76           
SHEET    1 AA7 3 TRP C  28  ASN C  30  0                                        
SHEET    2 AA7 3 VAL C  13  ALA C  18 -1  N  VAL C  17   O  LEU C  29           
SHEET    3 AA7 3 LEU C  36  ALA C  38 -1  O  LEU C  36   N  HIS C  15           
SHEET    1 AA8 5 TRP C  28  ASN C  30  0                                        
SHEET    2 AA8 5 VAL C  13  ALA C  18 -1  N  VAL C  17   O  LEU C  29           
SHEET    3 AA8 5 TYR C 151  ALA C 156 -1  O  PHE C 152   N  VAL C  16           
SHEET    4 AA8 5 GLY C  54  GLN C  67 -1  N  TYR C  59   O  GLY C 153           
SHEET    5 AA8 5 PRO C 113  LEU C 126 -1  O  GLY C 122   N  ILE C  58           
SHEET    1 AA9 5 GLU C  42  ARG C  44  0                                        
SHEET    2 AA9 5 GLN C  47  VAL C  49 -1  O  VAL C  49   N  GLU C  42           
SHEET    3 AA9 5 ARG C 131  ILE C 136 -1  O  LEU C 132   N  LEU C  48           
SHEET    4 AA9 5 LEU C  76  ILE C  83 -1  N  ILE C  83   O  ARG C 131           
SHEET    5 AA9 5 LYS C  90  LYS C  98 -1  O  LEU C  93   N  ILE C  80           
SSBOND   1 CYS A   69    CYS A  101                          1555   1555  2.07  
SSBOND   2 CYS B   69    CYS B  101                          1555   1555  2.05  
SSBOND   3 CYS C   69    CYS C  101                          1555   1555  2.04  
CRYST1   54.520   81.960   93.240  90.00  90.00  90.00 P 21 21 21   12          
ORIGX1      1.000000  0.000000  0.000000        0.00000                         
ORIGX2      0.000000  1.000000  0.000000        0.00000                         
ORIGX3      0.000000  0.000000  1.000000        0.00000                         
SCALE1      0.018342  0.000000  0.000000        0.00000                         
SCALE2      0.000000  0.012201  0.000000        0.00000                         
SCALE3      0.000000  0.000000  0.010725        0.00000                         
ATOM      1  N   SER A   5     -20.928 -13.897  40.799  1.00 67.37           N  
ATOM      2  CA  SER A   5     -20.540 -14.174  39.376  1.00 64.86           C  
ATOM      3  C   SER A   5     -21.461 -13.408  38.438  1.00 63.76           C  
ATOM      4  O   SER A   5     -22.516 -13.919  38.050  1.00 70.24           O  
ATOM      5  CB  SER A   5     -20.604 -15.681  39.070  1.00 58.51           C  
ATOM      6  N   ARG A   6     -21.064 -12.182  38.087  1.00 60.16           N  
ATOM      7  CA  ARG A   6     -21.869 -11.300  37.211  1.00 57.84           C  
ATOM      8  C   ARG A   6     -22.372 -12.025  35.961  1.00 53.35           C  
ATOM      9  O   ARG A   6     -21.773 -12.994  35.508  1.00 49.12           O  
ATOM     10  CB  ARG A   6     -21.052 -10.068  36.795  1.00 57.58           C  
ATOM     11  N   THR A   7     -23.482 -11.552  35.417  1.00 54.08           N  
ATOM     12  CA  THR A   7     -24.034 -12.118  34.192  1.00 54.18           C  
ATOM     13  C   THR A   7     -23.076 -11.936  32.998  1.00 49.03           C  
ATOM     14  O   THR A   7     -22.784 -10.799  32.598  1.00 41.18           O  
ATOM     15  CB  THR A   7     -25.373 -11.444  33.837  1.00 58.14           C  
ATOM     16  OG1 THR A   7     -26.216 -11.413  34.998  1.00 62.81           O  
ATOM     17  CG2 THR A   7     -26.074 -12.191  32.712  1.00 58.44           C  
ATOM     18  N   PRO A   8     -22.589 -13.051  32.422  1.00 48.03           N  
ATOM     19  CA  PRO A   8     -21.867 -12.922  31.150  1.00 44.84           C  
ATOM     20  C   PRO A   8     -22.692 -12.231  30.050  1.00 41.35           C  
ATOM     21  O   PRO A   8     -23.909 -12.326  30.028  1.00 36.00           O  
ATOM     22  CB  PRO A   8     -21.532 -14.371  30.771  1.00 47.12           C  
ATOM     23  CG  PRO A   8     -22.307 -15.237  31.715  1.00 49.71           C  
ATOM     24  CD  PRO A   8     -22.529 -14.428  32.945  1.00 50.31           C  
ATOM     25  N   SER A   9     -22.017 -11.487  29.182  1.00 40.54           N  
ATOM     26  CA  SER A   9     -22.643 -10.967  27.975  1.00 36.30           C  
ATOM     27  C   SER A   9     -23.091 -12.155  27.139  1.00 32.50           C  
ATOM     28  O   SER A   9     -22.475 -13.186  27.175  1.00 27.76           O  
ATOM     29  CB  SER A   9     -21.672 -10.122  27.177  1.00 34.65           C  
ATOM     30  OG  SER A   9     -22.304  -9.575  26.023  1.00 37.91           O  
ATOM     31  N   ASP A  10     -24.190 -12.008  26.416  1.00 34.44           N  
ATOM     32  CA  ASP A  10     -24.601 -13.047  25.478  1.00 37.42           C  
ATOM     33  C   ASP A  10     -24.219 -12.669  24.041  1.00 30.58           C  
ATOM     34  O   ASP A  10     -24.649 -13.303  23.108  1.00 32.65           O  
ATOM     35  CB  ASP A  10     -26.110 -13.344  25.607  1.00 39.29           C  
ATOM     36  CG  ASP A  10     -26.966 -12.145  25.327  1.00 43.52           C  
ATOM     37  OD1 ASP A  10     -26.406 -11.028  25.158  1.00 46.42           O  
ATOM     38  OD2 ASP A  10     -28.212 -12.307  25.297  1.00 50.83           O  
ATOM     39  N   LYS A  11     -23.410 -11.642  23.875  1.00 26.53           N  
ATOM     40  CA  LYS A  11     -23.045 -11.181  22.532  1.00 28.55           C  
ATOM     41  C   LYS A  11     -22.042 -12.141  21.901  1.00 22.25           C  
ATOM     42  O   LYS A  11     -21.093 -12.517  22.556  1.00 19.62           O  
ATOM     43  CB  LYS A  11     -22.419  -9.792  22.596  1.00 32.86           C  
ATOM     44  CG  LYS A  11     -23.389  -8.709  23.010  1.00 35.82           C  
ATOM     45  CD  LYS A  11     -24.340  -8.378  21.883  1.00 36.40           C  
ATOM     46  CE  LYS A  11     -25.251  -7.237  22.309  1.00 39.07           C  
ATOM     47  NZ  LYS A  11     -26.219  -6.938  21.221  1.00 41.88           N  
ATOM     48  N   PRO A  12     -22.305 -12.589  20.663  1.00 20.09           N  
ATOM     49  CA  PRO A  12     -21.311 -13.350  19.921  1.00 19.54           C  
ATOM     50  C   PRO A  12     -19.955 -12.645  19.831  1.00 19.40           C  
ATOM     51  O   PRO A  12     -19.893 -11.453  19.457  1.00 19.88           O  
ATOM     52  CB  PRO A  12     -21.934 -13.481  18.517  1.00 19.46           C  
ATOM     53  CG  PRO A  12     -23.399 -13.352  18.728  1.00 21.27           C  
ATOM     54  CD  PRO A  12     -23.553 -12.401  19.882  1.00 21.22           C  
ATOM     55  N   VAL A  13     -18.879 -13.368  20.158  1.00 19.14           N  
ATOM     56  CA  VAL A  13     -17.523 -12.836  20.048  1.00 19.17           C  
ATOM     57  C   VAL A  13     -16.598 -13.976  19.697  1.00 18.10           C  
ATOM     58  O   VAL A  13     -16.878 -15.133  20.048  1.00 17.10           O  
ATOM     59  CB  VAL A  13     -17.001 -12.191  21.374  1.00 22.13           C  
ATOM     60  CG1 VAL A  13     -17.866 -11.005  21.797  1.00 26.51           C  
ATOM     61  CG2 VAL A  13     -16.988 -13.189  22.497  1.00 23.72           C  
ATOM     62  N   ALA A  14     -15.493 -13.647  19.046  1.00 15.58           N  
ATOM     63  CA  ALA A  14     -14.439 -14.617  18.734  1.00 16.34           C  
ATOM     64  C   ALA A  14     -13.112 -13.897  18.533  1.00 16.93           C  
ATOM     65  O   ALA A  14     -13.071 -12.723  18.149  1.00 16.43           O  
ATOM     66  CB  ALA A  14     -14.786 -15.435  17.496  1.00 16.39           C  
ATOM     67  N   HIS A  15     -12.047 -14.579  18.911  1.00 16.59           N  
ATOM     68  CA  HIS A  15     -10.685 -14.123  18.673  1.00 16.27           C  
ATOM     69  C   HIS A  15      -9.852 -15.400  18.482  1.00 15.59           C  
ATOM     70  O   HIS A  15      -9.547 -16.082  19.449  1.00 16.66           O  
ATOM     71  CB  HIS A  15     -10.165 -13.325  19.860  1.00 15.18           C  
ATOM     72  CG  HIS A  15      -8.781 -12.819  19.687  1.00 14.99           C  
ATOM     73  ND1 HIS A  15      -8.503 -11.513  19.330  1.00 15.76           N  
ATOM     74  CD2 HIS A  15      -7.586 -13.435  19.811  1.00 14.96           C  
ATOM     75  CE1 HIS A  15      -7.205 -11.367  19.197  1.00 14.51           C  
ATOM     76  NE2 HIS A  15      -6.625 -12.509  19.506  1.00 14.70           N  
ATOM     77  N   VAL A  16      -9.515 -15.682  17.221  1.00 15.00           N  
ATOM     78  CA  VAL A  16      -8.789 -16.852  16.830  1.00 14.10           C  
ATOM     79  C   VAL A  16      -7.409 -16.408  16.348  1.00 13.44           C  
ATOM     80  O   VAL A  16      -7.201 -15.257  16.000  1.00 12.38           O  
ATOM     81  CB  VAL A  16      -9.566 -17.676  15.762  1.00 14.55           C  
ATOM     82  CG1 VAL A  16     -10.914 -18.148  16.302  1.00 14.19           C  
ATOM     83  CG2 VAL A  16      -9.792 -16.882  14.494  1.00 14.26           C  
ATOM     84  N   VAL A  17      -6.455 -17.320  16.387  1.00 14.41           N  
ATOM     85  CA  VAL A  17      -5.062 -16.997  16.192  1.00 14.19           C  
ATOM     86  C   VAL A  17      -4.442 -17.984  15.186  1.00 15.57           C  
ATOM     87  O   VAL A  17      -4.945 -19.103  15.028  1.00 16.24           O  
ATOM     88  CB  VAL A  17      -4.302 -17.038  17.537  1.00 14.36           C  
ATOM     89  CG1 VAL A  17      -4.968 -16.103  18.556  1.00 14.66           C  
ATOM     90  CG2 VAL A  17      -4.227 -18.426  18.133  1.00 14.66           C  
ATOM     91  N   ALA A  18      -3.334 -17.578  14.545  1.00 14.84           N  
ATOM     92  CA  ALA A  18      -2.591 -18.444  13.643  1.00 15.04           C  
ATOM     93  C   ALA A  18      -2.031 -19.655  14.357  1.00 15.76           C  
ATOM     94  O   ALA A  18      -1.520 -19.564  15.479  1.00 14.09           O  
ATOM     95  CB  ALA A  18      -1.452 -17.695  12.961  1.00 15.08           C  
ATOM     96  N   ASN A  19      -2.134 -20.799  13.692  1.00 15.97           N  
ATOM     97  CA  ASN A  19      -1.528 -22.000  14.215  1.00 16.23           C  
ATOM     98  C   ASN A  19      -0.042 -21.929  14.031  1.00 16.82           C  
ATOM     99  O   ASN A  19       0.457 -21.974  12.919  1.00 16.11           O  
ATOM    100  CB  ASN A  19      -2.133 -23.222  13.549  1.00 17.83           C  
ATOM    101  CG  ASN A  19      -1.560 -24.513  14.076  1.00 19.35           C  
ATOM    102  OD1 ASN A  19      -0.622 -24.504  14.844  1.00 18.26           O  
ATOM    103  ND2 ASN A  19      -2.060 -25.642  13.551  1.00 20.71           N  
ATOM    104  N   PRO A  20       0.694 -21.807  15.131  1.00 17.35           N  
ATOM    105  CA  PRO A  20       2.126 -21.655  14.938  1.00 20.42           C  
ATOM    106  C   PRO A  20       2.818 -22.954  14.483  1.00 20.15           C  
ATOM    107  O   PRO A  20       3.914 -22.917  14.047  1.00 21.50           O  
ATOM    108  CB  PRO A  20       2.622 -21.197  16.334  1.00 18.88           C  
ATOM    109  CG  PRO A  20       1.659 -21.836  17.264  1.00 20.11           C  
ATOM    110  CD  PRO A  20       0.326 -21.917  16.554  1.00 18.15           C  
ATOM    111  N   GLN A  21       2.129 -24.079  14.560  1.00 23.78           N  
ATOM    112  CA  GLN A  21       2.664 -25.354  14.051  1.00 22.58           C  
ATOM    113  C   GLN A  21       2.626 -25.456  12.516  1.00 20.39           C  
ATOM    114  O   GLN A  21       3.502 -26.109  11.931  1.00 19.22           O  
ATOM    115  CB  GLN A  21       1.865 -26.526  14.621  1.00 21.92           C  
ATOM    116  CG  GLN A  21       1.545 -26.469  16.113  1.00 23.10           C  
ATOM    117  CD  GLN A  21       1.278 -27.861  16.723  1.00 25.25           C  
ATOM    118  OE1 GLN A  21       1.986 -28.862  16.412  1.00 21.34           O  
ATOM    119  NE2 GLN A  21       0.219 -27.948  17.574  1.00 25.53           N  
ATOM    120  N   ALA A  22       1.645 -24.758  11.886  1.00 18.51           N  
ATOM    121  CA  ALA A  22       1.339 -24.900  10.491  1.00 18.22           C  
ATOM    122  C   ALA A  22       2.126 -23.908   9.650  1.00 19.30           C  
ATOM    123  O   ALA A  22       1.548 -23.058   8.952  1.00 16.55           O  
ATOM    124  CB  ALA A  22      -0.152 -24.743  10.246  1.00 18.00           C  
ATOM    125  N   GLU A  23       3.440 -24.064   9.708  1.00 20.77           N  
ATOM    126  CA  GLU A  23       4.425 -23.328   8.849  1.00 23.60           C  
ATOM    127  C   GLU A  23       4.004 -23.445   7.394  1.00 18.55           C  
ATOM    128  O   GLU A  23       3.487 -24.472   6.978  1.00 19.38           O  
ATOM    129  CB  GLU A  23       5.836 -23.965   9.026  1.00 25.95           C  
ATOM    130  CG  GLU A  23       5.855 -25.414   8.489  1.00 32.53           C  
ATOM    131  CD  GLU A  23       7.023 -26.339   8.972  1.00 37.13           C  
ATOM    132  OE1 GLU A  23       8.025 -25.830   9.568  1.00 32.78           O  
ATOM    133  OE2 GLU A  23       6.895 -27.606   8.712  1.00 32.84           O  
ATOM    134  N   GLY A  24       4.158 -22.359   6.642  1.00 17.47           N  
ATOM    135  CA  GLY A  24       3.781 -22.302   5.239  1.00 15.78           C  
ATOM    136  C   GLY A  24       2.290 -22.234   4.964  1.00 15.66           C  
ATOM    137  O   GLY A  24       1.854 -22.400   3.807  1.00 16.01           O  
ATOM    138  N   GLN A  25       1.488 -22.013   5.997  1.00 15.01           N  
ATOM    139  CA  GLN A  25       0.038 -21.818   5.839  1.00 15.99           C  
ATOM    140  C   GLN A  25      -0.469 -20.878   6.891  1.00 14.95           C  
ATOM    141  O   GLN A  25       0.241 -20.542   7.862  1.00 13.70           O  
ATOM    142  CB  GLN A  25      -0.772 -23.111   6.034  1.00 18.60           C  
ATOM    143  CG  GLN A  25      -0.047 -24.404   5.843  1.00 22.54           C  
ATOM    144  CD  GLN A  25      -0.935 -25.610   6.178  1.00 25.38           C  
ATOM    145  OE1 GLN A  25      -2.158 -25.557   6.045  1.00 28.61           O  
ATOM    146  NE2 GLN A  25      -0.313 -26.683   6.628  1.00 23.61           N  
ATOM    147  N   LEU A  26      -1.719 -20.499   6.736  1.00 15.01           N  
ATOM    148  CA  LEU A  26      -2.394 -19.676   7.728  1.00 15.39           C  
ATOM    149  C   LEU A  26      -3.649 -20.393   8.168  1.00 15.62           C  
ATOM    150  O   LEU A  26      -4.692 -20.293   7.552  1.00 15.97           O  
ATOM    151  CB  LEU A  26      -2.734 -18.296   7.190  1.00 15.70           C  
ATOM    152  CG  LEU A  26      -3.627 -17.416   8.149  1.00 15.09           C  
ATOM    153  CD1 LEU A  26      -3.037 -17.353   9.537  1.00 15.19           C  
ATOM    154  CD2 LEU A  26      -3.763 -16.012   7.624  1.00 15.91           C  
ATOM    155  N   GLN A  27      -3.529 -21.124   9.241  1.00 17.08           N  
ATOM    156  CA  GLN A  27      -4.648 -21.885   9.756  1.00 18.78           C  
ATOM    157  C   GLN A  27      -5.099 -21.269  11.088  1.00 15.88           C  
ATOM    158  O   GLN A  27      -4.308 -21.175  12.014  1.00 15.44           O  
ATOM    159  CB  GLN A  27      -4.236 -23.351   9.940  1.00 20.87           C  
ATOM    160  CG  GLN A  27      -5.296 -24.182  10.667  1.00 23.93           C  
ATOM    161  CD  GLN A  27      -4.837 -25.602  10.979  1.00 25.27           C  
ATOM    162  OE1 GLN A  27      -3.890 -25.811  11.722  1.00 26.64           O  
ATOM    163  NE2 GLN A  27      -5.544 -26.585  10.426  1.00 29.61           N  
ATOM    164  N   TRP A  28      -6.357 -20.827  11.146  1.00 14.97           N  
ATOM    165  CA  TRP A  28      -6.899 -20.225  12.360  1.00 15.12           C  
ATOM    166  C   TRP A  28      -7.279 -21.310  13.370  1.00 15.65           C  
ATOM    167  O   TRP A  28      -7.858 -22.357  12.990  1.00 15.94           O  
ATOM    168  CB  TRP A  28      -8.108 -19.344  12.051  1.00 15.27           C  
ATOM    169  CG  TRP A  28      -7.840 -18.252  11.086  1.00 15.23           C  
ATOM    170  CD1 TRP A  28      -8.355 -18.116   9.819  1.00 15.02           C  
ATOM    171  CD2 TRP A  28      -6.983 -17.144  11.288  1.00 15.00           C  
ATOM    172  NE1 TRP A  28      -7.883 -16.971   9.238  1.00 15.12           N  
ATOM    173  CE2 TRP A  28      -7.045 -16.347  10.125  1.00 15.11           C  
ATOM    174  CE3 TRP A  28      -6.193 -16.724  12.349  1.00 14.63           C  
ATOM    175  CZ2 TRP A  28      -6.305 -15.158   9.987  1.00 15.67           C  
ATOM    176  CZ3 TRP A  28      -5.459 -15.546  12.215  1.00 15.72           C  
ATOM    177  CH2 TRP A  28      -5.518 -14.782  11.038  1.00 15.04           C  
ATOM    178  N   LEU A  29      -6.984 -21.042  14.654  1.00 15.26           N  
ATOM    179  CA  LEU A  29      -7.341 -21.918  15.774  1.00 15.09           C  
ATOM    180  C   LEU A  29      -8.094 -21.165  16.882  1.00 15.87           C  
ATOM    181  O   LEU A  29      -7.715 -20.024  17.243  1.00 13.09           O  
ATOM    182  CB  LEU A  29      -6.093 -22.456  16.412  1.00 16.22           C  
ATOM    183  CG  LEU A  29      -5.016 -23.208  15.614  1.00 18.57           C  
ATOM    184  CD1 LEU A  29      -3.864 -23.592  16.545  1.00 19.89           C  
ATOM    185  CD2 LEU A  29      -5.608 -24.448  15.002  1.00 19.23           C  
ATOM    186  N   ASN A  30      -9.146 -21.801  17.419  1.00 15.43           N  
ATOM    187  CA  ASN A  30      -9.686 -21.440  18.730  1.00 17.19           C  
ATOM    188  C   ASN A  30      -9.205 -22.366  19.841  1.00 19.22           C  
ATOM    189  O   ASN A  30      -9.194 -21.991  20.987  1.00 18.29           O  
ATOM    190  CB  ASN A  30     -11.198 -21.362  18.707  1.00 17.66           C  
ATOM    191  CG  ASN A  30     -11.845 -22.704  18.546  1.00 18.51           C  
ATOM    192  OD1 ASN A  30     -11.754 -23.311  17.499  1.00 19.74           O  
ATOM    193  ND2 ASN A  30     -12.508 -23.177  19.602  1.00 20.02           N  
ATOM    194  N   ARG A  31      -8.773 -23.565  19.465  1.00 21.31           N  
ATOM    195  CA  ARG A  31      -8.202 -24.518  20.372  1.00 25.11           C  
ATOM    196  C   ARG A  31      -6.748 -24.229  20.448  1.00 26.46           C  
ATOM    197  O   ARG A  31      -5.926 -24.849  19.732  1.00 27.26           O  
ATOM    198  CB  ARG A  31      -8.415 -25.927  19.845  1.00 30.04           C  
ATOM    199  CG  ARG A  31      -9.848 -26.352  19.888  1.00 32.90           C  
ATOM    200  CD  ARG A  31      -9.942 -27.862  19.977  1.00 42.16           C  
ATOM    201  NE  ARG A  31     -10.493 -28.437  18.763  1.00 47.47           N  
ATOM    202  CZ  ARG A  31     -11.755 -28.298  18.386  1.00 51.67           C  
ATOM    203  NH1 ARG A  31     -12.184 -28.879  17.270  1.00 53.55           N  
ATOM    204  NH2 ARG A  31     -12.595 -27.581  19.126  1.00 57.80           N  
ATOM    205  N   ARG A  32      -6.439 -23.244  21.282  1.00 24.85           N  
ATOM    206  CA  ARG A  32      -5.096 -22.693  21.425  1.00 22.92           C  
ATOM    207  C   ARG A  32      -5.183 -21.737  22.602  1.00 20.27           C  
ATOM    208  O   ARG A  32      -6.243 -21.178  22.876  1.00 17.70           O  
ATOM    209  CB  ARG A  32      -4.717 -21.948  20.149  1.00 24.03           C  
ATOM    210  CG  ARG A  32      -3.319 -21.373  20.113  1.00 24.90           C  
ATOM    211  CD  ARG A  32      -2.250 -22.410  19.776  1.00 23.24           C  
ATOM    212  NE  ARG A  32      -0.936 -22.004  20.274  1.00 21.59           N  
ATOM    213  CZ  ARG A  32       0.146 -22.800  20.275  1.00 20.70           C  
ATOM    214  NH1 ARG A  32       0.117 -24.017  19.771  1.00 20.64           N  
ATOM    215  NH2 ARG A  32       1.268 -22.367  20.753  1.00 20.30           N  
ATOM    216  N   ALA A  33      -4.103 -21.583  23.342  1.00 20.25           N  
ATOM    217  CA  ALA A  33      -4.130 -20.717  24.499  1.00 20.72           C  
ATOM    218  C   ALA A  33      -4.532 -19.314  24.071  1.00 19.04           C  
ATOM    219  O   ALA A  33      -4.051 -18.793  23.048  1.00 19.22           O  
ATOM    220  CB  ALA A  33      -2.788 -20.687  25.208  1.00 21.36           C  
ATOM    221  N   ASN A  34      -5.442 -18.728  24.826  1.00 17.24           N  
ATOM    222  CA  ASN A  34      -5.805 -17.333  24.651  1.00 17.75           C  
ATOM    223  C   ASN A  34      -6.495 -17.058  23.297  1.00 17.76           C  
ATOM    224  O   ASN A  34      -6.324 -15.985  22.695  1.00 19.05           O  
ATOM    225  CB  ASN A  34      -4.569 -16.446  24.838  1.00 17.34           C  
ATOM    226  CG  ASN A  34      -3.968 -16.575  26.253  1.00 17.75           C  
ATOM    227  OD1 ASN A  34      -4.667 -16.416  27.256  1.00 18.13           O  
ATOM    228  ND2 ASN A  34      -2.688 -16.858  26.326  1.00 18.19           N  
ATOM    229  N   ALA A  35      -7.267 -18.032  22.844  1.00 16.34           N  
ATOM    230  CA  ALA A  35      -8.111 -17.892  21.684  1.00 16.83           C  
ATOM    231  C   ALA A  35      -9.473 -18.345  22.111  1.00 17.67           C  
ATOM    232  O   ALA A  35      -9.591 -19.142  23.032  1.00 16.37           O  
ATOM    233  CB  ALA A  35      -7.600 -18.795  20.550  1.00 16.70           C  
ATOM    234  N   LEU A  36     -10.516 -17.872  21.438  1.00 18.68           N  
ATOM    235  CA  LEU A  36     -11.855 -18.091  21.961  1.00 19.78           C  
ATOM    236  C   LEU A  36     -12.960 -17.910  20.947  1.00 19.66           C  
ATOM    237  O   LEU A  36     -12.830 -17.112  19.987  1.00 16.70           O  
ATOM    238  CB  LEU A  36     -12.128 -17.162  23.150  1.00 23.15           C  
ATOM    239  CG  LEU A  36     -12.760 -15.774  23.018  1.00 24.07           C  
ATOM    240  CD1 LEU A  36     -14.235 -15.784  22.780  1.00 26.06           C  
ATOM    241  CD2 LEU A  36     -12.528 -15.002  24.290  1.00 26.72           C  
ATOM    242  N   LEU A  37     -14.032 -18.676  21.205  1.00 17.89           N  
ATOM    243  CA  LEU A  37     -15.311 -18.562  20.565  1.00 19.64           C  
ATOM    244  C   LEU A  37     -16.341 -18.442  21.689  1.00 19.17           C  
ATOM    245  O   LEU A  37     -16.226 -19.103  22.679  1.00 19.46           O  
ATOM    246  CB  LEU A  37     -15.620 -19.819  19.751  1.00 19.36           C  
ATOM    247  CG  LEU A  37     -14.674 -20.242  18.615  1.00 20.29           C  
ATOM    248  CD1 LEU A  37     -15.121 -21.642  18.070  1.00 19.80           C  
ATOM    249  CD2 LEU A  37     -14.674 -19.178  17.519  1.00 19.23           C  
ATOM    250  N   ALA A  38     -17.337 -17.609  21.528  1.00 19.02           N  
ATOM    251  CA  ALA A  38     -18.381 -17.537  22.516  1.00 20.36           C  
ATOM    252  C   ALA A  38     -19.714 -17.116  21.910  1.00 19.93           C  
ATOM    253  O   ALA A  38     -19.763 -16.493  20.856  1.00 18.84           O  
ATOM    254  CB  ALA A  38     -17.990 -16.613  23.655  1.00 20.64           C  
ATOM    255  N   ASN A  39     -20.780 -17.557  22.578  1.00 20.30           N  
ATOM    256  CA  ASN A  39     -22.131 -17.214  22.253  1.00 21.75           C  
ATOM    257  C   ASN A  39     -22.520 -17.563  20.815  1.00 21.34           C  
ATOM    258  O   ASN A  39     -23.150 -16.797  20.134  1.00 19.81           O  
ATOM    259  CB  ASN A  39     -22.382 -15.762  22.642  1.00 23.71           C  
ATOM    260  CG  ASN A  39     -22.203 -15.547  24.141  1.00 28.01           C  
ATOM    261  OD1 ASN A  39     -22.617 -16.382  24.917  1.00 30.93           O  
ATOM    262  ND2 ASN A  39     -21.551 -14.456  24.547  1.00 29.29           N  
ATOM    263  N   GLY A  40     -22.136 -18.755  20.370  1.00 21.79           N  
ATOM    264  CA  GLY A  40     -22.656 -19.289  19.102  1.00 22.06           C  
ATOM    265  C   GLY A  40     -21.710 -19.136  17.901  1.00 22.72           C  
ATOM    266  O   GLY A  40     -21.947 -19.734  16.852  1.00 21.70           O  
ATOM    267  N   VAL A  41     -20.635 -18.350  18.036  1.00 20.73           N  
ATOM    268  CA  VAL A  41     -19.673 -18.250  16.909  1.00 19.55           C  
ATOM    269  C   VAL A  41     -18.957 -19.591  16.729  1.00 17.61           C  
ATOM    270  O   VAL A  41     -18.524 -20.187  17.690  1.00 16.89           O  
ATOM    271  CB  VAL A  41     -18.653 -17.127  17.106  1.00 20.36           C  
ATOM    272  CG1 VAL A  41     -17.720 -17.037  15.906  1.00 20.06           C  
ATOM    273  CG2 VAL A  41     -19.389 -15.799  17.326  1.00 21.06           C  
ATOM    274  N   GLU A  42     -18.819 -20.029  15.482  1.00 17.05           N  
ATOM    275  CA  GLU A  42     -18.123 -21.253  15.133  1.00 18.03           C  
ATOM    276  C   GLU A  42     -16.907 -21.000  14.225  1.00 16.62           C  
ATOM    277  O   GLU A  42     -16.852 -20.013  13.489  1.00 16.27           O  
ATOM    278  CB  GLU A  42     -19.103 -22.217  14.418  1.00 20.63           C  
ATOM    279  CG  GLU A  42     -20.353 -22.482  15.262  1.00 23.98           C  
ATOM    280  CD  GLU A  42     -21.231 -23.623  14.750  1.00 26.69           C  
ATOM    281  OE1 GLU A  42     -20.998 -24.094  13.638  1.00 28.77           O  
ATOM    282  OE2 GLU A  42     -22.172 -24.017  15.473  1.00 31.11           O  
ATOM    283  N   LEU A  43     -15.952 -21.912  14.277  1.00 16.08           N  
ATOM    284  CA  LEU A  43     -14.805 -21.905  13.384  1.00 16.43           C  
ATOM    285  C   LEU A  43     -14.931 -23.145  12.589  1.00 17.46           C  
ATOM    286  O   LEU A  43     -14.767 -24.220  13.146  1.00 16.97           O  
ATOM    287  CB  LEU A  43     -13.519 -21.916  14.196  1.00 16.29           C  
ATOM    288  CG  LEU A  43     -12.210 -21.921  13.391  1.00 17.22           C  
ATOM    289  CD1 LEU A  43     -12.103 -20.711  12.459  1.00 16.53           C  
ATOM    290  CD2 LEU A  43     -11.021 -21.956  14.312  1.00 18.44           C  
ATOM    291  N   ARG A  44     -15.234 -23.022  11.294  1.00 18.77           N  
ATOM    292  CA  ARG A  44     -15.479 -24.191  10.450  1.00 21.45           C  
ATOM    293  C   ARG A  44     -14.792 -24.003   9.090  1.00 21.17           C  
ATOM    294  O   ARG A  44     -15.027 -22.995   8.416  1.00 18.29           O  
ATOM    295  CB  ARG A  44     -16.996 -24.356  10.251  1.00 24.14           C  
ATOM    296  CG  ARG A  44     -17.424 -25.572   9.438  1.00 27.83           C  
ATOM    297  CD  ARG A  44     -18.863 -25.416   8.907  1.00 30.65           C  
ATOM    298  NE  ARG A  44     -19.782 -25.053   9.995  1.00 33.29           N  
ATOM    299  CZ  ARG A  44     -20.838 -24.231   9.888  1.00 37.05           C  
ATOM    300  NH1 ARG A  44     -21.580 -23.979  10.978  1.00 38.32           N  
ATOM    301  NH2 ARG A  44     -21.159 -23.637   8.723  1.00 33.42           N  
ATOM    302  N   ASP A  45     -13.969 -24.977   8.693  1.00 18.94           N  
ATOM    303  CA  ASP A  45     -13.174 -24.894   7.464  1.00 20.01           C  
ATOM    304  C   ASP A  45     -12.414 -23.552   7.385  1.00 18.63           C  
ATOM    305  O   ASP A  45     -12.469 -22.852   6.398  1.00 16.07           O  
ATOM    306  CB  ASP A  45     -14.034 -25.067   6.219  1.00 22.60           C  
ATOM    307  CG  ASP A  45     -14.865 -26.378   6.230  1.00 25.57           C  
ATOM    308  OD1 ASP A  45     -14.293 -27.486   6.492  1.00 26.52           O  
ATOM    309  OD2 ASP A  45     -16.086 -26.268   5.928  1.00 26.97           O  
ATOM    310  N   ASN A  46     -11.753 -23.217   8.474  1.00 17.17           N  
ATOM    311  CA  ASN A  46     -10.925 -21.996   8.559  1.00 17.73           C  
ATOM    312  C   ASN A  46     -11.689 -20.661   8.438  1.00 16.59           C  
ATOM    313  O   ASN A  46     -11.081 -19.608   8.274  1.00 17.94           O  
ATOM    314  CB  ASN A  46      -9.796 -22.059   7.514  1.00 15.43           C  
ATOM    315  CG  ASN A  46      -8.523 -21.479   8.017  1.00 15.74           C  
ATOM    316  OD1 ASN A  46      -8.151 -21.724   9.140  1.00 17.06           O  
ATOM    317  ND2 ASN A  46      -7.788 -20.766   7.155  1.00 15.35           N  
ATOM    318  N   GLN A  47     -12.991 -20.698   8.587  1.00 16.25           N  
ATOM    319  CA  GLN A  47     -13.800 -19.508   8.519  1.00 16.13           C  
ATOM    320  C   GLN A  47     -14.595 -19.327   9.791  1.00 16.40           C  
ATOM    321  O   GLN A  47     -14.995 -20.305  10.401  1.00 14.79           O  
ATOM    322  CB  GLN A  47     -14.771 -19.648   7.354  1.00 18.78           C  
ATOM    323  CG  GLN A  47     -14.039 -19.887   6.031  1.00 22.07           C  
ATOM    324  CD  GLN A  47     -14.974 -20.088   4.846  1.00 24.80           C  
ATOM    325  OE1 GLN A  47     -16.024 -20.675   4.977  1.00 25.12           O  
ATOM    326  NE2 GLN A  47     -14.559 -19.618   3.676  1.00 28.17           N  
ATOM    327  N   LEU A  48     -14.879 -18.065  10.150  1.00 15.11           N  
ATOM    328  CA  LEU A  48     -15.761 -17.752  11.259  1.00 14.79           C  
ATOM    329  C   LEU A  48     -17.220 -17.642  10.784  1.00 15.51           C  
ATOM    330  O   LEU A  48     -17.525 -16.964   9.779  1.00 18.00           O  
ATOM    331  CB  LEU A  48     -15.339 -16.440  11.951  1.00 14.21           C  
ATOM    332  CG  LEU A  48     -14.031 -16.445  12.772  1.00 12.78           C  
ATOM    333  CD1 LEU A  48     -13.674 -15.064  13.243  1.00 12.56           C  
ATOM    334  CD2 LEU A  48     -14.135 -17.352  13.969  1.00 12.56           C  
ATOM    335  N   VAL A  49     -18.113 -18.294  11.532  1.00 15.36           N  
ATOM    336  CA  VAL A  49     -19.515 -18.447  11.195  1.00 15.61           C  
ATOM    337  C   VAL A  49     -20.338 -17.687  12.214  1.00 15.45           C  
ATOM    338  O   VAL A  49     -20.313 -17.993  13.365  1.00 14.58           O  
ATOM    339  CB  VAL A  49     -19.966 -19.946  11.221  1.00 15.99           C  
ATOM    340  CG1 VAL A  49     -21.390 -20.078  10.709  1.00 15.85           C  
ATOM    341  CG2 VAL A  49     -19.034 -20.808  10.408  1.00 16.22           C  
ATOM    342  N   VAL A  50     -21.101 -16.723  11.716  1.00 17.78           N  
ATOM    343  CA  VAL A  50     -21.894 -15.772  12.467  1.00 18.68           C  
ATOM    344  C   VAL A  50     -23.232 -16.403  12.850  1.00 19.47           C  
ATOM    345  O   VAL A  50     -23.942 -16.871  11.953  1.00 19.26           O  
ATOM    346  CB  VAL A  50     -22.204 -14.573  11.542  1.00 20.55           C  
ATOM    347  CG1 VAL A  50     -23.065 -13.567  12.237  1.00 21.44           C  
ATOM    348  CG2 VAL A  50     -20.903 -13.927  11.055  1.00 22.35           C  
ATOM    349  N   PRO A  51     -23.583 -16.431  14.164  1.00 20.31           N  
ATOM    350  CA  PRO A  51     -24.809 -17.106  14.655  1.00 20.75           C  
ATOM    351  C   PRO A  51     -26.071 -16.264  14.591  1.00 23.27           C  
ATOM    352  O   PRO A  51     -27.152 -16.812  14.667  1.00 25.77           O  
ATOM    353  CB  PRO A  51     -24.471 -17.446  16.119  1.00 21.12           C  
ATOM    354  CG  PRO A  51     -23.449 -16.420  16.521  1.00 20.68           C  
ATOM    355  CD  PRO A  51     -22.679 -16.059  15.281  1.00 21.10           C  
ATOM    356  N   SER A  52     -25.944 -14.937  14.480  1.00 24.50           N  
ATOM    357  CA  SER A  52     -27.103 -14.046  14.425  1.00 23.89           C  
ATOM    358  C   SER A  52     -26.807 -12.753  13.673  1.00 24.48           C  
ATOM    359  O   SER A  52     -25.645 -12.324  13.596  1.00 26.00           O  
ATOM    360  CB  SER A  52     -27.562 -13.718  15.834  1.00 25.15           C  
ATOM    361  OG  SER A  52     -26.504 -13.131  16.554  1.00 26.61           O  
ATOM    362  N   GLU A  53     -27.852 -12.135  13.110  1.00 22.06           N  
ATOM    363  CA  GLU A  53     -27.697 -10.907  12.341  1.00 23.07           C  
ATOM    364  C   GLU A  53     -27.429  -9.729  13.242  1.00 21.72           C  
ATOM    365  O   GLU A  53     -27.810  -9.731  14.388  1.00 26.90           O  
ATOM    366  CB  GLU A  53     -28.963 -10.622  11.494  1.00 24.53           C  
ATOM    367  CG  GLU A  53     -30.121  -9.963  12.272  1.00 27.05           C  
ATOM    368  CD  GLU A  53     -30.010  -8.432  12.377  0.50 26.99           C  
ATOM    369  OE1 GLU A  53     -30.764  -7.828  13.169  0.50 30.45           O  
ATOM    370  OE2 GLU A  53     -29.197  -7.819  11.662  0.50 24.57           O  
ATOM    371  N   GLY A  54     -26.804  -8.692  12.718  1.00 21.44           N  
ATOM    372  CA  GLY A  54     -26.521  -7.516  13.519  1.00 19.69           C  
ATOM    373  C   GLY A  54     -25.248  -6.870  13.049  1.00 20.77           C  
ATOM    374  O   GLY A  54     -24.605  -7.370  12.088  1.00 18.65           O  
ATOM    375  N   LEU A  55     -24.906  -5.736  13.676  1.00 20.53           N  
ATOM    376  CA  LEU A  55     -23.629  -5.106  13.472  1.00 23.20           C  
ATOM    377  C   LEU A  55     -22.512  -5.810  14.204  1.00 18.89           C  
ATOM    378  O   LEU A  55     -22.639  -6.176  15.346  1.00 18.44           O  
ATOM    379  CB  LEU A  55     -23.646  -3.637  13.913  1.00 27.26           C  
ATOM    380  CG  LEU A  55     -24.436  -2.701  13.029  1.00 29.24           C  
ATOM    381  CD1 LEU A  55     -24.255  -1.278  13.531  1.00 31.96           C  
ATOM    382  CD2 LEU A  55     -23.987  -2.815  11.593  1.00 30.35           C  
ATOM    383  N   TYR A  56     -21.390  -5.957  13.528  1.00 17.62           N  
ATOM    384  CA  TYR A  56     -20.192  -6.526  14.151  1.00 16.69           C  
ATOM    385  C   TYR A  56     -18.982  -5.720  13.787  1.00 16.41           C  
ATOM    386  O   TYR A  56     -18.829  -5.317  12.666  1.00 14.58           O  
ATOM    387  CB  TYR A  56     -19.935  -7.919  13.614  1.00 16.50           C  
ATOM    388  CG  TYR A  56     -20.852  -9.019  14.092  1.00 15.94           C  
ATOM    389  CD1 TYR A  56     -22.178  -9.099  13.648  1.00 15.96           C  
ATOM    390  CD2 TYR A  56     -20.373 -10.031  14.891  1.00 14.99           C  
ATOM    391  CE1 TYR A  56     -22.981 -10.156  13.999  1.00 15.17           C  
ATOM    392  CE2 TYR A  56     -21.182 -11.080  15.279  1.00 14.82           C  
ATOM    393  CZ  TYR A  56     -22.494 -11.131  14.837  1.00 14.90           C  
ATOM    394  OH  TYR A  56     -23.315 -12.183  15.252  1.00 15.03           O  
ATOM    395  N   LEU A  57     -18.076  -5.583  14.741  1.00 16.85           N  
ATOM    396  CA  LEU A  57     -16.702  -5.248  14.432  1.00 16.20           C  
ATOM    397  C   LEU A  57     -16.016  -6.509  13.952  1.00 16.04           C  
ATOM    398  O   LEU A  57     -16.097  -7.516  14.597  1.00 16.21           O  
ATOM    399  CB  LEU A  57     -15.989  -4.759  15.682  1.00 15.70           C  
ATOM    400  CG  LEU A  57     -14.495  -4.647  15.548  1.00 14.71           C  
ATOM    401  CD1 LEU A  57     -14.182  -3.469  14.657  1.00 15.93           C  
ATOM    402  CD2 LEU A  57     -13.849  -4.482  16.906  1.00 15.31           C  
ATOM    403  N   ILE A  58     -15.299  -6.415  12.842  1.00 16.52           N  
ATOM    404  CA  ILE A  58     -14.474  -7.469  12.343  1.00 16.00           C  
ATOM    405  C   ILE A  58     -13.052  -6.884  12.282  1.00 16.50           C  
ATOM    406  O   ILE A  58     -12.848  -5.833  11.681  1.00 14.63           O  
ATOM    407  CB  ILE A  58     -14.850  -7.878  10.913  1.00 17.23           C  
ATOM    408  CG1 ILE A  58     -16.283  -8.289  10.811  1.00 18.85           C  
ATOM    409  CG2 ILE A  58     -14.025  -9.060  10.459  1.00 19.27           C  
ATOM    410  CD1 ILE A  58     -16.676  -8.658   9.402  1.00 20.97           C  
ATOM    411  N   TYR A  59     -12.074  -7.629  12.820  1.00 15.53           N  
ATOM    412  CA  TYR A  59     -10.688  -7.200  12.833  1.00 15.55           C  
ATOM    413  C   TYR A  59      -9.732  -8.360  12.595  1.00 15.68           C  
ATOM    414  O   TYR A  59      -9.999  -9.518  12.994  1.00 15.26           O  
ATOM    415  CB  TYR A  59     -10.334  -6.515  14.168  1.00 14.41           C  
ATOM    416  CG  TYR A  59     -10.406  -7.399  15.413  1.00 14.06           C  
ATOM    417  CD1 TYR A  59      -9.305  -8.161  15.828  1.00 13.93           C  
ATOM    418  CD2 TYR A  59     -11.538  -7.440  16.187  1.00 13.74           C  
ATOM    419  CE1 TYR A  59      -9.357  -8.956  16.923  1.00 13.20           C  
ATOM    420  CE2 TYR A  59     -11.598  -8.234  17.310  1.00 13.66           C  
ATOM    421  CZ  TYR A  59     -10.495  -8.967  17.691  1.00 13.44           C  
ATOM    422  OH  TYR A  59     -10.573  -9.777  18.776  1.00 13.12           O  
ATOM    423  N   SER A  60      -8.606  -8.052  11.979  1.00 15.59           N  
ATOM    424  CA  SER A  60      -7.517  -9.019  11.853  1.00 15.59           C  
ATOM    425  C   SER A  60      -6.196  -8.308  11.771  1.00 16.43           C  
ATOM    426  O   SER A  60      -6.122  -7.256  11.140  1.00 17.77           O  
ATOM    427  CB  SER A  60      -7.743  -9.882  10.594  1.00 15.65           C  
ATOM    428  OG  SER A  60      -6.695 -10.808  10.347  1.00 16.57           O  
ATOM    429  N   GLN A  61      -5.148  -8.870  12.410  1.00 15.65           N  
ATOM    430  CA AGLN A  61      -3.767  -8.444  12.193  0.50 14.76           C  
ATOM    431  CA BGLN A  61      -3.755  -8.429  12.158  0.50 15.23           C  
ATOM    432  C   GLN A  61      -2.918  -9.611  11.684  1.00 15.14           C  
ATOM    433  O   GLN A  61      -3.007 -10.729  12.213  1.00 13.56           O  
ATOM    434  CB AGLN A  61      -3.159  -7.941  13.493  0.50 14.91           C  
ATOM    435  CB BGLN A  61      -3.084  -7.727  13.382  0.50 16.07           C  
ATOM    436  CG AGLN A  61      -1.771  -7.348  13.329  0.50 14.94           C  
ATOM    437  CG BGLN A  61      -1.778  -8.367  13.886  0.50 16.86           C  
ATOM    438  CD AGLN A  61      -1.331  -6.596  14.566  0.50 15.84           C  
ATOM    439  CD BGLN A  61      -0.604  -7.420  14.156  0.50 17.88           C  
ATOM    440  OE1AGLN A  61      -1.328  -5.368  14.589  0.50 17.16           O  
ATOM    441  OE1BGLN A  61      -0.631  -6.230  13.812  0.50 18.36           O  
ATOM    442  NE2AGLN A  61      -0.969  -7.333  15.610  0.50 15.89           N  
ATOM    443  NE2BGLN A  61       0.490  -7.988  14.733  0.50 17.80           N  
ATOM    444  N   VAL A  62      -2.096  -9.358  10.686  1.00 14.42           N  
ATOM    445  CA  VAL A  62      -1.074 -10.322  10.278  1.00 14.97           C  
ATOM    446  C   VAL A  62       0.261  -9.572  10.326  1.00 15.23           C  
ATOM    447  O   VAL A  62       0.283  -8.355  10.241  1.00 15.62           O  
ATOM    448  CB  VAL A  62      -1.318 -10.901   8.858  1.00 14.70           C  
ATOM    449  CG1 VAL A  62      -2.573 -11.757   8.831  1.00 14.29           C  
ATOM    450  CG2 VAL A  62      -1.361  -9.813   7.777  1.00 13.72           C  
ATOM    451  N   LEU A  63       1.345 -10.305  10.512  1.00 16.04           N  
ATOM    452  CA  LEU A  63       2.693  -9.750  10.509  1.00 18.52           C  
ATOM    453  C   LEU A  63       3.556 -10.511   9.532  1.00 18.54           C  
ATOM    454  O   LEU A  63       3.742 -11.709   9.673  1.00 18.78           O  
ATOM    455  CB  LEU A  63       3.295  -9.835  11.920  1.00 18.42           C  
ATOM    456  CG  LEU A  63       4.679  -9.194  12.142  1.00 21.46           C  
ATOM    457  CD1 LEU A  63       4.671  -7.704  11.879  1.00 21.89           C  
ATOM    458  CD2 LEU A  63       5.155  -9.443  13.553  1.00 21.71           C  
ATOM    459  N   PHE A  64       4.043  -9.816   8.516  1.00 19.50           N  
ATOM    460  CA  PHE A  64       4.982 -10.390   7.576  1.00 19.13           C  
ATOM    461  C   PHE A  64       6.412  -9.965   7.964  1.00 19.77           C  
ATOM    462  O   PHE A  64       6.600  -8.888   8.536  1.00 20.25           O  
ATOM    463  CB  PHE A  64       4.673  -9.909   6.160  1.00 18.01           C  
ATOM    464  CG  PHE A  64       3.314 -10.294   5.639  1.00 18.86           C  
ATOM    465  CD1 PHE A  64       3.072 -11.560   5.144  1.00 18.08           C  
ATOM    466  CD2 PHE A  64       2.303  -9.368   5.560  1.00 20.30           C  
ATOM    467  CE1 PHE A  64       1.843 -11.905   4.624  1.00 18.83           C  
ATOM    468  CE2 PHE A  64       1.081  -9.695   5.008  1.00 20.32           C  
ATOM    469  CZ  PHE A  64       0.860 -10.987   4.521  1.00 19.35           C  
ATOM    470  N   LYS A  65       7.402 -10.801   7.608  1.00 20.81           N  
ATOM    471  CA  LYS A  65       8.826 -10.576   7.878  1.00 22.37           C  
ATOM    472  C   LYS A  65       9.669 -11.171   6.747  1.00 23.70           C  
ATOM    473  O   LYS A  65       9.350 -12.249   6.249  1.00 22.71           O  
ATOM    474  CB  LYS A  65       9.272 -11.258   9.187  1.00 22.53           C  
ATOM    475  N   GLY A  66      10.759 -10.487   6.390  1.00 24.92           N  
ATOM    476  CA  GLY A  66      11.794 -11.032   5.467  1.00 27.26           C  
ATOM    477  C   GLY A  66      13.210 -10.578   5.855  1.00 30.06           C  
ATOM    478  O   GLY A  66      13.391  -9.586   6.592  1.00 28.01           O  
ATOM    479  N   GLN A  67      14.204 -11.323   5.381  1.00 34.25           N  
ATOM    480  CA  GLN A  67      15.625 -10.949   5.510  1.00 38.39           C  
ATOM    481  C   GLN A  67      16.066 -10.245   4.225  1.00 41.67           C  
ATOM    482  O   GLN A  67      16.300 -10.902   3.200  1.00 41.41           O  
ATOM    483  CB  GLN A  67      16.490 -12.201   5.716  1.00 38.13           C  
ATOM    484  N   GLY A  68      16.173  -8.919   4.272  1.00 45.14           N  
ATOM    485  CA  GLY A  68      16.521  -8.121   3.087  1.00 45.28           C  
ATOM    486  C   GLY A  68      15.501  -8.244   1.963  1.00 45.45           C  
ATOM    487  O   GLY A  68      14.408  -8.751   2.172  1.00 43.97           O  
ATOM    488  N   CYS A  69      15.891  -7.822   0.754  1.00 46.53           N  
ATOM    489  CA  CYS A  69      14.970  -7.717  -0.385  1.00 45.04           C  
ATOM    490  C   CYS A  69      15.361  -8.576  -1.631  1.00 45.45           C  
ATOM    491  O   CYS A  69      16.480  -8.476  -2.116  1.00 46.61           O  
ATOM    492  CB  CYS A  69      14.835  -6.242  -0.742  1.00 40.63           C  
ATOM    493  SG  CYS A  69      13.911  -5.308   0.515  1.00 41.74           S  
ATOM    494  N   PRO A  70      14.412  -9.401  -2.159  1.00 44.73           N  
ATOM    495  CA  PRO A  70      14.690 -10.289  -3.302  1.00 46.01           C  
ATOM    496  C   PRO A  70      14.569  -9.621  -4.689  1.00 47.50           C  
ATOM    497  O   PRO A  70      14.053  -8.514  -4.802  1.00 44.41           O  
ATOM    498  CB  PRO A  70      13.615 -11.371  -3.154  1.00 43.66           C  
ATOM    499  CG  PRO A  70      12.450 -10.645  -2.570  1.00 40.79           C  
ATOM    500  CD  PRO A  70      12.997  -9.508  -1.742  1.00 40.55           C  
ATOM    501  N   SER A  71      15.013 -10.341  -5.728  1.00 50.34           N  
ATOM    502  CA  SER A  71      15.065  -9.821  -7.110  1.00 51.48           C  
ATOM    503  C   SER A  71      13.676  -9.614  -7.732  1.00 54.27           C  
ATOM    504  O   SER A  71      13.450  -8.618  -8.440  1.00 54.59           O  
ATOM    505  CB  SER A  71      15.911 -10.735  -8.001  1.00 53.24           C  
ATOM    506  OG  SER A  71      15.569 -12.103  -7.826  1.00 57.04           O  
ATOM    507  N   THR A  72      12.759 -10.553  -7.480  1.00 53.54           N  
ATOM    508  CA  THR A  72      11.341 -10.381  -7.850  1.00 53.55           C  
ATOM    509  C   THR A  72      10.672  -9.430  -6.833  1.00 55.84           C  
ATOM    510  O   THR A  72      11.046  -9.413  -5.651  1.00 57.59           O  
ATOM    511  CB  THR A  72      10.603 -11.748  -7.943  1.00 49.66           C  
ATOM    512  OG1 THR A  72      11.306 -12.600  -8.855  1.00 52.74           O  
ATOM    513  CG2 THR A  72       9.150 -11.595  -8.441  1.00 47.65           C  
ATOM    514  N   HIS A  73       9.722  -8.615  -7.308  1.00 56.36           N  
ATOM    515  CA  HIS A  73       9.063  -7.620  -6.452  1.00 52.07           C  
ATOM    516  C   HIS A  73       7.971  -8.259  -5.587  1.00 44.93           C  
ATOM    517  O   HIS A  73       7.053  -8.898  -6.091  1.00 41.63           O  
ATOM    518  CB  HIS A  73       8.449  -6.499  -7.275  1.00 54.47           C  
ATOM    519  CG  HIS A  73       7.885  -5.384  -6.440  1.00 61.24           C  
ATOM    520  ND1 HIS A  73       8.678  -4.565  -5.658  1.00 57.65           N  
ATOM    521  CD2 HIS A  73       6.608  -4.956  -6.261  1.00 63.06           C  
ATOM    522  CE1 HIS A  73       7.916  -3.674  -5.046  1.00 60.30           C  
ATOM    523  NE2 HIS A  73       6.656  -3.893  -5.389  1.00 62.66           N  
ATOM    524  N   VAL A  74       8.067  -8.031  -4.287  1.00 36.74           N  
ATOM    525  CA  VAL A  74       7.176  -8.640  -3.326  1.00 35.22           C  
ATOM    526  C   VAL A  74       5.943  -7.770  -3.130  1.00 32.02           C  
ATOM    527  O   VAL A  74       6.055  -6.568  -2.879  1.00 30.91           O  
ATOM    528  CB  VAL A  74       7.876  -8.811  -1.975  1.00 36.79           C  
ATOM    529  CG1 VAL A  74       7.100  -9.781  -1.115  1.00 39.68           C  
ATOM    530  CG2 VAL A  74       9.322  -9.283  -2.165  1.00 37.57           C  
ATOM    531  N   LEU A  75       4.774  -8.382  -3.284  1.00 28.27           N  
ATOM    532  CA  LEU A  75       3.483  -7.780  -2.903  1.00 30.37           C  
ATOM    533  C   LEU A  75       2.804  -8.595  -1.812  1.00 25.01           C  
ATOM    534  O   LEU A  75       2.539  -9.785  -2.012  1.00 23.10           O  
ATOM    535  CB  LEU A  75       2.533  -7.754  -4.093  1.00 34.26           C  
ATOM    536  CG  LEU A  75       2.808  -6.794  -5.218  1.00 39.31           C  
ATOM    537  CD1 LEU A  75       1.772  -7.050  -6.307  1.00 43.02           C  
ATOM    538  CD2 LEU A  75       2.761  -5.356  -4.714  1.00 43.54           C  
ATOM    539  N   LEU A  76       2.472  -7.941  -0.697  1.00 22.51           N  
ATOM    540  CA  LEU A  76       1.900  -8.593   0.471  1.00 21.87           C  
ATOM    541  C   LEU A  76       0.440  -8.184   0.564  1.00 21.75           C  
ATOM    542  O   LEU A  76       0.168  -6.985   0.596  1.00 21.93           O  
ATOM    543  CB  LEU A  76       2.645  -8.171   1.738  1.00 20.65           C  
ATOM    544  CG  LEU A  76       4.126  -8.544   1.837  1.00 21.56           C  
ATOM    545  CD1 LEU A  76       4.808  -7.972   3.073  1.00 21.52           C  
ATOM    546  CD2 LEU A  76       4.335 -10.063   1.772  1.00 22.14           C  
ATOM    547  N   THR A  77      -0.497  -9.155   0.540  1.00 19.59           N  
ATOM    548  CA  THR A  77      -1.947  -8.840   0.704  1.00 18.93           C  
ATOM    549  C   THR A  77      -2.588  -9.524   1.913  1.00 17.73           C  
ATOM    550  O   THR A  77      -2.201 -10.617   2.298  1.00 18.16           O  
ATOM    551  CB  THR A  77      -2.856  -9.186  -0.523  1.00 18.19           C  
ATOM    552  OG1 THR A  77      -2.943 -10.602  -0.718  1.00 17.67           O  
ATOM    553  CG2 THR A  77      -2.354  -8.555  -1.773  1.00 20.43           C  
ATOM    554  N   HIS A  78      -3.616  -8.880   2.426  1.00 16.67           N  
ATOM    555  CA  HIS A  78      -4.430  -9.377   3.492  1.00 17.17           C  
ATOM    556  C   HIS A  78      -5.853  -8.982   3.136  1.00 17.52           C  
ATOM    557  O   HIS A  78      -6.106  -7.838   2.718  1.00 16.53           O  
ATOM    558  CB  HIS A  78      -3.994  -8.725   4.818  1.00 18.85           C  
ATOM    559  CG  HIS A  78      -4.678  -9.267   6.019  1.00 19.62           C  
ATOM    560  ND1 HIS A  78      -5.220 -10.529   6.066  1.00 22.33           N  
ATOM    561  CD2 HIS A  78      -4.916  -8.711   7.229  1.00 22.06           C  
ATOM    562  CE1 HIS A  78      -5.756 -10.734   7.256  1.00 22.38           C  
ATOM    563  NE2 HIS A  78      -5.603  -9.640   7.972  1.00 21.99           N  
ATOM    564  N   THR A  79      -6.765  -9.931   3.254  1.00 16.99           N  
ATOM    565  CA  THR A  79      -8.127  -9.739   2.820  1.00 18.87           C  
ATOM    566  C   THR A  79      -9.097 -10.445   3.805  1.00 18.23           C  
ATOM    567  O   THR A  79      -8.856 -11.602   4.181  1.00 19.97           O  
ATOM    568  CB  THR A  79      -8.326 -10.348   1.411  1.00 19.30           C  
ATOM    569  OG1 THR A  79      -7.240  -9.982   0.571  1.00 20.19           O  
ATOM    570  CG2 THR A  79      -9.618  -9.878   0.792  1.00 21.16           C  
ATOM    571  N   ILE A  80     -10.136  -9.724   4.233  1.00 17.65           N  
ATOM    572  CA  ILE A  80     -11.257 -10.297   4.974  1.00 17.27           C  
ATOM    573  C   ILE A  80     -12.450 -10.298   4.022  1.00 18.62           C  
ATOM    574  O   ILE A  80     -12.794  -9.271   3.390  1.00 21.44           O  
ATOM    575  CB  ILE A  80     -11.568  -9.517   6.253  1.00 16.99           C  
ATOM    576  CG1 ILE A  80     -10.379  -9.612   7.234  1.00 16.42           C  
ATOM    577  CG2 ILE A  80     -12.832 -10.030   6.946  1.00 16.32           C  
ATOM    578  CD1 ILE A  80     -10.592  -8.781   8.468  1.00 17.22           C  
ATOM    579  N   SER A  81     -13.043 -11.449   3.863  1.00 18.83           N  
ATOM    580  CA  SER A  81     -14.187 -11.577   2.942  1.00 20.23           C  
ATOM    581  C   SER A  81     -15.360 -12.355   3.555  1.00 18.61           C  
ATOM    582  O   SER A  81     -15.230 -13.089   4.565  1.00 18.56           O  
ATOM    583  CB  SER A  81     -13.729 -12.246   1.653  1.00 21.59           C  
ATOM    584  OG  SER A  81     -13.268 -13.544   1.936  1.00 22.88           O  
ATOM    585  N   ARG A  82     -16.499 -12.197   2.920  1.00 17.49           N  
ATOM    586  CA AARG A  82     -17.803 -12.633   3.416  0.50 17.60           C  
ATOM    587  CA BARG A  82     -17.709 -12.754   3.424  0.50 17.79           C  
ATOM    588  C   ARG A  82     -18.451 -13.592   2.378  1.00 18.06           C  
ATOM    589  O   ARG A  82     -18.549 -13.217   1.191  1.00 19.65           O  
ATOM    590  CB AARG A  82     -18.719 -11.388   3.605  0.50 17.50           C  
ATOM    591  CB BARG A  82     -18.628 -11.671   3.922  0.50 17.95           C  
ATOM    592  CG AARG A  82     -20.116 -11.642   4.224  0.50 17.27           C  
ATOM    593  CG BARG A  82     -19.976 -12.254   4.273  0.50 17.84           C  
ATOM    594  CD AARG A  82     -21.273 -10.909   3.507  0.50 17.51           C  
ATOM    595  CD BARG A  82     -20.835 -11.239   4.908  0.50 18.11           C  
ATOM    596  NE AARG A  82     -22.551 -10.971   4.265  0.50 18.52           N  
ATOM    597  NE BARG A  82     -20.950 -10.062   4.090  0.50 17.59           N  
ATOM    598  CZ AARG A  82     -23.779 -10.736   3.756  0.50 17.57           C  
ATOM    599  CZ BARG A  82     -21.828  -9.122   4.341  0.50 17.33           C  
ATOM    600  NH1AARG A  82     -23.945 -10.414   2.465  0.50 18.42           N  
ATOM    601  NH1BARG A  82     -22.627  -9.261   5.387  0.50 18.10           N  
ATOM    602  NH2AARG A  82     -24.847 -10.838   4.533  0.50 16.04           N  
ATOM    603  NH2BARG A  82     -21.897  -8.061   3.582  0.50 17.48           N  
ATOM    604  N   ILE A  83     -18.954 -14.747   2.841  1.00 16.97           N  
ATOM    605  CA  ILE A  83     -19.777 -15.671   2.056  1.00 15.99           C  
ATOM    606  C   ILE A  83     -21.126 -15.718   2.768  1.00 16.19           C  
ATOM    607  O   ILE A  83     -21.229 -16.286   3.866  1.00 16.61           O  
ATOM    608  CB  ILE A  83     -19.152 -17.074   1.992  1.00 16.16           C  
ATOM    609  CG1 ILE A  83     -17.760 -16.995   1.372  1.00 16.29           C  
ATOM    610  CG2 ILE A  83     -20.030 -18.035   1.168  1.00 15.95           C  
ATOM    611  CD1 ILE A  83     -17.023 -18.306   1.330  1.00 17.09           C  
ATOM    612  N   ALA A  84     -22.126 -15.071   2.179  1.00 15.56           N  
ATOM    613  CA  ALA A  84     -23.489 -15.016   2.734  1.00 17.71           C  
ATOM    614  C   ALA A  84     -24.331 -16.234   2.321  1.00 19.11           C  
ATOM    615  O   ALA A  84     -24.105 -16.786   1.284  1.00 19.98           O  
ATOM    616  CB  ALA A  84     -24.168 -13.729   2.253  1.00 17.47           C  
ATOM    617  N   VAL A  85     -25.273 -16.650   3.146  1.00 21.63           N  
ATOM    618  CA  VAL A  85     -26.144 -17.804   2.821  1.00 24.05           C  
ATOM    619  C   VAL A  85     -26.942 -17.505   1.524  1.00 25.38           C  
ATOM    620  O   VAL A  85     -27.164 -18.405   0.694  1.00 24.78           O  
ATOM    621  CB  VAL A  85     -27.103 -18.129   3.995  1.00 25.24           C  
ATOM    622  CG1 VAL A  85     -28.215 -19.110   3.584  1.00 24.61           C  
ATOM    623  CG2 VAL A  85     -26.331 -18.689   5.176  1.00 25.18           C  
ATOM    624  N   SER A  86     -27.288 -16.233   1.323  1.00 26.09           N  
ATOM    625  CA  SER A  86     -28.076 -15.815   0.160  1.00 25.95           C  
ATOM    626  C   SER A  86     -27.235 -15.504  -1.053  1.00 23.97           C  
ATOM    627  O   SER A  86     -27.761 -15.278  -2.114  1.00 20.46           O  
ATOM    628  CB  SER A  86     -28.939 -14.600   0.522  1.00 26.58           C  
ATOM    629  OG  SER A  86     -28.218 -13.418   0.361  1.00 31.01           O  
ATOM    630  N   TYR A  87     -25.913 -15.502  -0.910  1.00 23.02           N  
ATOM    631  CA  TYR A  87     -25.046 -15.292  -2.056  1.00 20.58           C  
ATOM    632  C   TYR A  87     -23.694 -15.937  -1.771  1.00 19.79           C  
ATOM    633  O   TYR A  87     -22.761 -15.273  -1.257  1.00 17.61           O  
ATOM    634  CB  TYR A  87     -24.932 -13.800  -2.312  1.00 21.89           C  
ATOM    635  CG  TYR A  87     -23.966 -13.349  -3.407  1.00 21.66           C  
ATOM    636  CD1 TYR A  87     -24.020 -13.904  -4.674  1.00 21.25           C  
ATOM    637  CD2 TYR A  87     -23.057 -12.293  -3.185  1.00 22.07           C  
ATOM    638  CE1 TYR A  87     -23.173 -13.500  -5.677  1.00 21.81           C  
ATOM    639  CE2 TYR A  87     -22.211 -11.855  -4.199  1.00 22.78           C  
ATOM    640  CZ  TYR A  87     -22.267 -12.471  -5.437  1.00 23.09           C  
ATOM    641  OH  TYR A  87     -21.478 -12.049  -6.451  1.00 25.23           O  
ATOM    642  N   GLN A  88     -23.575 -17.216  -2.122  1.00 17.27           N  
ATOM    643  CA  GLN A  88     -22.508 -18.054  -1.559  1.00 18.90           C  
ATOM    644  C   GLN A  88     -21.242 -18.006  -2.382  1.00 19.78           C  
ATOM    645  O   GLN A  88     -20.794 -19.007  -2.953  1.00 21.13           O  
ATOM    646  CB  GLN A  88     -22.992 -19.485  -1.311  1.00 18.83           C  
ATOM    647  CG  GLN A  88     -24.172 -19.505  -0.383  1.00 19.32           C  
ATOM    648  CD  GLN A  88     -24.493 -20.892   0.202  1.00 22.15           C  
ATOM    649  OE1 GLN A  88     -23.703 -21.856   0.099  1.00 23.03           O  
ATOM    650  NE2 GLN A  88     -25.638 -20.980   0.835  1.00 21.32           N  
ATOM    651  N   THR A  89     -20.703 -16.802  -2.414  1.00 20.96           N  
ATOM    652  CA  THR A  89     -19.547 -16.402  -3.190  1.00 24.76           C  
ATOM    653  C   THR A  89     -18.762 -15.363  -2.350  1.00 23.14           C  
ATOM    654  O   THR A  89     -19.381 -14.508  -1.656  1.00 19.32           O  
ATOM    655  CB  THR A  89     -19.989 -15.684  -4.474  1.00 25.19           C  
ATOM    656  OG1 THR A  89     -20.869 -16.548  -5.219  1.00 25.77           O  
ATOM    657  CG2 THR A  89     -18.784 -15.338  -5.324  1.00 26.38           C  
ATOM    658  N   LYS A  90     -17.433 -15.426  -2.427  1.00 23.75           N  
ATOM    659  CA  LYS A  90     -16.599 -14.573  -1.556  1.00 27.54           C  
ATOM    660  C   LYS A  90     -16.753 -13.174  -2.039  1.00 25.99           C  
ATOM    661  O   LYS A  90     -16.678 -12.928  -3.230  1.00 28.07           O  
ATOM    662  CB  LYS A  90     -15.122 -14.971  -1.577  1.00 29.94           C  
ATOM    663  CG  LYS A  90     -14.879 -16.257  -0.839  1.00 33.54           C  
ATOM    664  CD  LYS A  90     -13.410 -16.652  -0.863  1.00 36.21           C  
ATOM    665  CE  LYS A  90     -13.128 -17.719   0.196  1.00 37.95           C  
ATOM    666  NZ  LYS A  90     -11.665 -17.916   0.325  1.00 42.16           N  
ATOM    667  N   VAL A  91     -17.084 -12.286  -1.131  1.00 26.22           N  
ATOM    668  CA  VAL A  91     -17.088 -10.852  -1.428  1.00 28.57           C  
ATOM    669  C   VAL A  91     -16.073 -10.247  -0.443  1.00 31.11           C  
ATOM    670  O   VAL A  91     -16.149 -10.544   0.760  1.00 27.31           O  
ATOM    671  CB  VAL A  91     -18.460 -10.260  -1.186  1.00 28.66           C  
ATOM    672  CG1 VAL A  91     -18.451  -8.734  -1.405  1.00 30.56           C  
ATOM    673  CG2 VAL A  91     -19.462 -10.923  -2.124  1.00 29.46           C  
ATOM    674  N   ASN A  92     -15.116  -9.456  -0.954  1.00 28.49           N  
ATOM    675  CA  ASN A  92     -14.206  -8.673  -0.117  1.00 27.84           C  
ATOM    676  C   ASN A  92     -14.889  -7.598   0.692  1.00 25.69           C  
ATOM    677  O   ASN A  92     -15.561  -6.755   0.132  1.00 29.49           O  
ATOM    678  CB  ASN A  92     -13.109  -8.050  -0.992  1.00 30.61           C  
ATOM    679  CG  ASN A  92     -12.152  -9.103  -1.519  1.00 34.43           C  
ATOM    680  OD1 ASN A  92     -12.225 -10.255  -1.112  1.00 36.11           O  
ATOM    681  ND2 ASN A  92     -11.278  -8.729  -2.435  1.00 39.05           N  
ATOM    682  N   LEU A  93     -14.737  -7.649   2.017  1.00 23.43           N  
ATOM    683  CA  LEU A  93     -15.163  -6.551   2.916  1.00 21.04           C  
ATOM    684  C   LEU A  93     -14.020  -5.552   3.256  1.00 20.89           C  
ATOM    685  O   LEU A  93     -14.246  -4.342   3.410  1.00 19.97           O  
ATOM    686  CB  LEU A  93     -15.701  -7.118   4.227  1.00 20.45           C  
ATOM    687  CG  LEU A  93     -16.934  -8.011   4.157  1.00 20.11           C  
ATOM    688  CD1 LEU A  93     -17.222  -8.579   5.505  1.00 19.29           C  
ATOM    689  CD2 LEU A  93     -18.138  -7.232   3.635  1.00 20.80           C  
ATOM    690  N   LEU A  94     -12.811  -6.079   3.386  1.00 19.18           N  
ATOM    691  CA  LEU A  94     -11.642  -5.305   3.760  1.00 18.82           C  
ATOM    692  C   LEU A  94     -10.460  -5.906   3.043  1.00 19.77           C  
ATOM    693  O   LEU A  94     -10.369  -7.135   2.909  1.00 19.46           O  
ATOM    694  CB  LEU A  94     -11.367  -5.379   5.289  1.00 18.18           C  
ATOM    695  CG  LEU A  94     -12.497  -4.931   6.240  1.00 19.95           C  
ATOM    696  CD1 LEU A  94     -12.327  -5.428   7.658  1.00 18.39           C  
ATOM    697  CD2 LEU A  94     -12.666  -3.405   6.242  1.00 20.14           C  
ATOM    698  N   SER A  95      -9.529  -5.063   2.616  1.00 19.69           N  
ATOM    699  CA  SER A  95      -8.279  -5.577   2.019  1.00 21.22           C  
ATOM    700  C   SER A  95      -7.168  -4.530   2.124  1.00 20.33           C  
ATOM    701  O   SER A  95      -7.430  -3.364   2.235  1.00 18.17           O  
ATOM    702  CB  SER A  95      -8.487  -5.915   0.563  1.00 20.99           C  
ATOM    703  OG  SER A  95      -8.932  -4.767  -0.104  1.00 25.30           O  
ATOM    704  N   ALA A  96      -5.939  -4.975   2.138  1.00 21.52           N  
ATOM    705  CA  ALA A  96      -4.826  -4.072   2.030  1.00 22.09           C  
ATOM    706  C   ALA A  96      -3.729  -4.774   1.250  1.00 24.17           C  
ATOM    707  O   ALA A  96      -3.679  -6.036   1.194  1.00 20.46           O  
ATOM    708  CB  ALA A  96      -4.342  -3.665   3.417  1.00 23.12           C  
ATOM    709  N   ILE A  97      -2.856  -3.961   0.657  1.00 24.41           N  
ATOM    710  CA  ILE A  97      -1.688  -4.429  -0.104  1.00 27.28           C  
ATOM    711  C   ILE A  97      -0.439  -3.587   0.269  1.00 26.26           C  
ATOM    712  O   ILE A  97      -0.518  -2.382   0.335  1.00 28.58           O  
ATOM    713  CB  ILE A  97      -1.963  -4.393  -1.638  1.00 30.42           C  
ATOM    714  CG1 ILE A  97      -0.731  -4.792  -2.433  1.00 34.30           C  
ATOM    715  CG2 ILE A  97      -2.431  -3.017  -2.132  1.00 32.80           C  
ATOM    716  CD1 ILE A  97      -1.060  -5.079  -3.900  1.00 36.70           C  
ATOM    717  N   LYS A  98       0.693  -4.236   0.540  1.00 25.95           N  
ATOM    718  CA  LYS A  98       1.941  -3.557   0.895  1.00 24.52           C  
ATOM    719  C   LYS A  98       3.133  -4.077   0.065  1.00 27.25           C  
ATOM    720  O   LYS A  98       3.239  -5.282  -0.245  1.00 22.91           O  
ATOM    721  CB  LYS A  98       2.235  -3.765   2.376  1.00 25.70           C  
ATOM    722  N   SER A  99       4.011  -3.156  -0.319  1.00 25.25           N  
ATOM    723  CA  SER A  99       5.282  -3.498  -0.937  1.00 28.00           C  
ATOM    724  C   SER A  99       6.385  -3.253   0.056  1.00 28.03           C  
ATOM    725  O   SER A  99       6.797  -2.111   0.229  1.00 31.13           O  
ATOM    726  CB  SER A  99       5.521  -2.629  -2.164  1.00 28.80           C  
ATOM    727  OG  SER A  99       4.652  -3.049  -3.176  1.00 32.37           O  
ATOM    728  N   PRO A 100       6.870  -4.309   0.723  1.00 28.24           N  
ATOM    729  CA  PRO A 100       7.848  -4.082   1.769  1.00 27.69           C  
ATOM    730  C   PRO A 100       9.196  -3.597   1.263  1.00 30.00           C  
ATOM    731  O   PRO A 100      10.002  -3.111   2.063  1.00 29.00           O  
ATOM    732  CB  PRO A 100       8.027  -5.471   2.387  1.00 29.62           C  
ATOM    733  CG  PRO A 100       7.669  -6.443   1.310  1.00 28.51           C  
ATOM    734  CD  PRO A 100       6.660  -5.751   0.450  1.00 29.16           C  
ATOM    735  N   CYS A 101       9.466  -3.775  -0.033  1.00 32.42           N  
ATOM    736  CA  CYS A 101      10.808  -3.540  -0.591  1.00 35.74           C  
ATOM    737  C   CYS A 101      10.753  -2.518  -1.715  1.00 36.21           C  
ATOM    738  O   CYS A 101      10.236  -2.812  -2.784  1.00 37.36           O  
ATOM    739  CB  CYS A 101      11.390  -4.863  -1.105  1.00 37.39           C  
ATOM    740  SG  CYS A 101      11.965  -5.953   0.210  1.00 37.74           S  
ATOM    741  N   GLN A 102      11.268  -1.314  -1.438  1.00 40.81           N  
ATOM    742  CA  GLN A 102      11.273  -0.190  -2.385  1.00 43.45           C  
ATOM    743  C   GLN A 102      12.638  -0.077  -3.068  1.00 42.52           C  
ATOM    744  O   GLN A 102      13.049  -1.010  -3.751  1.00 46.16           O  
ATOM    745  CB  GLN A 102      10.929   1.123  -1.667  1.00 42.36           C  
ATOM    746  N   THR A 105      18.040  -4.826  -2.849  1.00 53.01           N  
ATOM    747  CA  THR A 105      19.195  -4.543  -1.981  1.00 53.21           C  
ATOM    748  C   THR A 105      20.483  -5.067  -2.637  1.00 46.01           C  
ATOM    749  O   THR A 105      20.505  -6.184  -3.136  1.00 41.34           O  
ATOM    750  CB  THR A 105      19.065  -5.182  -0.568  1.00 55.82           C  
ATOM    751  OG1 THR A 105      18.636  -6.539  -0.688  1.00 56.30           O  
ATOM    752  CG2 THR A 105      18.064  -4.414   0.316  1.00 58.59           C  
ATOM    753  N   PRO A 106      21.551  -4.261  -2.636  1.00 44.56           N  
ATOM    754  CA  PRO A 106      22.763  -4.606  -3.403  1.00 45.56           C  
ATOM    755  C   PRO A 106      23.555  -5.727  -2.749  1.00 45.20           C  
ATOM    756  O   PRO A 106      23.698  -5.736  -1.536  1.00 45.15           O  
ATOM    757  CB  PRO A 106      23.573  -3.302  -3.395  1.00 47.16           C  
ATOM    758  CG  PRO A 106      22.676  -2.252  -2.803  1.00 47.27           C  
ATOM    759  CD  PRO A 106      21.711  -2.984  -1.926  1.00 46.37           C  
ATOM    760  N   GLU A 107      24.082  -6.659  -3.539  1.00 47.66           N  
ATOM    761  CA  GLU A 107      24.656  -7.915  -2.976  1.00 47.18           C  
ATOM    762  C   GLU A 107      25.930  -7.713  -2.127  1.00 45.51           C  
ATOM    763  O   GLU A 107      26.604  -6.672  -2.213  1.00 46.54           O  
ATOM    764  CB  GLU A 107      24.919  -8.916  -4.093  1.00 44.49           C  
ATOM    765  N   ALA A 111      21.641  -6.966   4.562  1.00 44.67           N  
ATOM    766  CA  ALA A 111      20.361  -7.698   4.465  1.00 49.44           C  
ATOM    767  C   ALA A 111      19.558  -7.572   5.766  1.00 49.96           C  
ATOM    768  O   ALA A 111      19.337  -8.562   6.485  1.00 52.27           O  
ATOM    769  CB  ALA A 111      20.614  -9.164   4.136  1.00 47.15           C  
ATOM    770  N   LYS A 112      19.153  -6.343   6.081  1.00 51.42           N  
ATOM    771  CA  LYS A 112      18.469  -6.046   7.346  1.00 51.07           C  
ATOM    772  C   LYS A 112      17.045  -6.623   7.299  1.00 49.46           C  
ATOM    773  O   LYS A 112      16.385  -6.554   6.256  1.00 45.97           O  
ATOM    774  CB  LYS A 112      18.422  -4.532   7.594  1.00 51.25           C  
ATOM    775  N   PRO A 113      16.593  -7.245   8.405  1.00 47.81           N  
ATOM    776  CA  PRO A 113      15.198  -7.626   8.453  1.00 43.25           C  
ATOM    777  C   PRO A 113      14.223  -6.455   8.283  1.00 36.18           C  
ATOM    778  O   PRO A 113      14.464  -5.337   8.779  1.00 37.01           O  
ATOM    779  CB  PRO A 113      15.042  -8.271   9.850  1.00 48.36           C  
ATOM    780  CG  PRO A 113      16.422  -8.374  10.431  1.00 51.48           C  
ATOM    781  CD  PRO A 113      17.397  -8.042   9.350  1.00 49.99           C  
ATOM    782  N   TRP A 114      13.145  -6.728   7.565  1.00 31.36           N  
ATOM    783  CA  TRP A 114      11.995  -5.836   7.496  1.00 28.90           C  
ATOM    784  C   TRP A 114      10.763  -6.538   8.084  1.00 29.16           C  
ATOM    785  O   TRP A 114      10.682  -7.766   8.060  1.00 24.71           O  
ATOM    786  CB  TRP A 114      11.727  -5.406   6.056  1.00 28.81           C  
ATOM    787  CG  TRP A 114      11.532  -6.521   5.051  1.00 29.15           C  
ATOM    788  CD1 TRP A 114      12.462  -6.990   4.155  1.00 30.01           C  
ATOM    789  CD2 TRP A 114      10.317  -7.264   4.785  1.00 30.68           C  
ATOM    790  NE1 TRP A 114      11.915  -8.002   3.385  1.00 29.46           N  
ATOM    791  CE2 TRP A 114      10.600  -8.170   3.729  1.00 30.04           C  
ATOM    792  CE3 TRP A 114       9.028  -7.245   5.328  1.00 30.70           C  
ATOM    793  CZ2 TRP A 114       9.647  -9.039   3.219  1.00 31.09           C  
ATOM    794  CZ3 TRP A 114       8.085  -8.124   4.841  1.00 30.18           C  
ATOM    795  CH2 TRP A 114       8.394  -9.013   3.790  1.00 32.19           C  
ATOM    796  N   TYR A 115       9.839  -5.739   8.633  1.00 28.91           N  
ATOM    797  CA  TYR A 115       8.562  -6.225   9.173  1.00 27.96           C  
ATOM    798  C   TYR A 115       7.441  -5.377   8.607  1.00 26.98           C  
ATOM    799  O   TYR A 115       7.559  -4.169   8.528  1.00 25.65           O  
ATOM    800  CB  TYR A 115       8.520  -6.117  10.684  1.00 28.36           C  
ATOM    801  CG  TYR A 115       9.396  -7.093  11.386  1.00 32.16           C  
ATOM    802  CD1 TYR A 115      10.757  -6.832  11.555  1.00 31.27           C  
ATOM    803  CD2 TYR A 115       8.878  -8.287  11.901  1.00 32.26           C  
ATOM    804  CE1 TYR A 115      11.571  -7.730  12.199  1.00 33.81           C  
ATOM    805  CE2 TYR A 115       9.699  -9.190  12.552  1.00 32.44           C  
ATOM    806  CZ  TYR A 115      11.036  -8.903  12.700  1.00 30.73           C  
ATOM    807  OH  TYR A 115      11.866  -9.776  13.339  1.00 32.40           O  
ATOM    808  N   GLU A 116       6.354  -6.028   8.228  1.00 25.41           N  
ATOM    809  CA  GLU A 116       5.193  -5.356   7.688  1.00 24.16           C  
ATOM    810  C   GLU A 116       3.977  -5.952   8.372  1.00 21.50           C  
ATOM    811  O   GLU A 116       3.522  -7.035   7.976  1.00 20.01           O  
ATOM    812  CB  GLU A 116       5.149  -5.570   6.183  1.00 27.68           C  
ATOM    813  CG  GLU A 116       4.151  -4.715   5.430  1.00 30.75           C  
ATOM    814  CD  GLU A 116       4.618  -3.283   5.271  1.00 33.02           C  
ATOM    815  OE1 GLU A 116       5.609  -3.062   4.557  1.00 35.56           O  
ATOM    816  OE2 GLU A 116       3.992  -2.397   5.887  1.00 35.91           O  
ATOM    817  N   PRO A 117       3.498  -5.292   9.436  1.00 18.44           N  
ATOM    818  CA  PRO A 117       2.243  -5.615  10.111  1.00 19.48           C  
ATOM    819  C   PRO A 117       1.076  -5.042   9.311  1.00 19.93           C  
ATOM    820  O   PRO A 117       1.148  -3.894   8.949  1.00 23.09           O  
ATOM    821  CB  PRO A 117       2.351  -4.860  11.434  1.00 19.18           C  
ATOM    822  CG  PRO A 117       3.200  -3.653  11.122  1.00 20.11           C  
ATOM    823  CD  PRO A 117       4.154  -4.091  10.031  1.00 20.26           C  
ATOM    824  N   ILE A 118       0.057  -5.840   8.959  1.00 18.35           N  
ATOM    825  CA  ILE A 118      -1.161  -5.289   8.289  1.00 16.06           C  
ATOM    826  C   ILE A 118      -2.353  -5.526   9.207  1.00 16.58           C  
ATOM    827  O   ILE A 118      -2.558  -6.642   9.660  1.00 16.23           O  
ATOM    828  CB  ILE A 118      -1.423  -5.903   6.902  1.00 15.57           C  
ATOM    829  CG1 ILE A 118      -0.285  -5.549   5.994  1.00 15.92           C  
ATOM    830  CG2 ILE A 118      -2.714  -5.330   6.262  1.00 15.08           C  
ATOM    831  CD1 ILE A 118      -0.341  -6.188   4.647  1.00 16.48           C  
ATOM    832  N   TYR A 119      -3.100  -4.467   9.500  1.00 16.81           N  
ATOM    833  CA  TYR A 119      -4.325  -4.539  10.287  1.00 18.39           C  
ATOM    834  C   TYR A 119      -5.529  -4.223   9.386  1.00 18.85           C  
ATOM    835  O   TYR A 119      -5.470  -3.296   8.602  1.00 17.38           O  
ATOM    836  CB  TYR A 119      -4.315  -3.539  11.447  1.00 18.08           C  
ATOM    837  CG  TYR A 119      -5.655  -3.370  12.125  1.00 18.06           C  
ATOM    838  CD1 TYR A 119      -6.061  -4.210  13.165  1.00 19.11           C  
ATOM    839  CD2 TYR A 119      -6.526  -2.358  11.736  1.00 21.73           C  
ATOM    840  CE1 TYR A 119      -7.297  -4.049  13.787  1.00 18.25           C  
ATOM    841  CE2 TYR A 119      -7.777  -2.179  12.355  1.00 20.85           C  
ATOM    842  CZ  TYR A 119      -8.159  -3.036  13.372  1.00 20.61           C  
ATOM    843  OH  TYR A 119      -9.411  -2.848  13.972  1.00 22.61           O  
ATOM    844  N   LEU A 120      -6.597  -5.002   9.517  1.00 17.77           N  
ATOM    845  CA  LEU A 120      -7.832  -4.741   8.827  1.00 18.57           C  
ATOM    846  C   LEU A 120      -8.931  -4.697   9.896  1.00 17.45           C  
ATOM    847  O   LEU A 120      -8.960  -5.533  10.775  1.00 14.95           O  
ATOM    848  CB  LEU A 120      -8.123  -5.823   7.773  1.00 19.91           C  
ATOM    849  CG  LEU A 120      -7.235  -5.877   6.515  1.00 20.19           C  
ATOM    850  CD1 LEU A 120      -7.688  -7.032   5.663  1.00 21.25           C  
ATOM    851  CD2 LEU A 120      -7.293  -4.597   5.696  1.00 20.89           C  
ATOM    852  N   GLY A 121      -9.793  -3.688   9.799  1.00 16.38           N  
ATOM    853  CA  GLY A 121     -10.861  -3.451  10.752  1.00 17.04           C  
ATOM    854  C   GLY A 121     -12.025  -2.730  10.117  1.00 16.59           C  
ATOM    855  O   GLY A 121     -11.836  -1.861   9.315  1.00 18.04           O  
ATOM    856  N   GLY A 122     -13.233  -3.105  10.489  1.00 17.40           N  
ATOM    857  CA  GLY A 122     -14.433  -2.434  10.035  1.00 16.92           C  
ATOM    858  C   GLY A 122     -15.642  -2.880  10.820  1.00 16.88           C  
ATOM    859  O   GLY A 122     -15.593  -3.915  11.533  1.00 15.57           O  
ATOM    860  N   VAL A 123     -16.737  -2.121  10.691  1.00 16.40           N  
ATOM    861  CA  VAL A 123     -17.980  -2.449  11.358  1.00 16.70           C  
ATOM    862  C   VAL A 123     -18.987  -2.707  10.227  1.00 18.85           C  
ATOM    863  O   VAL A 123     -19.126  -1.876   9.305  1.00 16.02           O  
ATOM    864  CB  VAL A 123     -18.414  -1.330  12.327  1.00 16.46           C  
ATOM    865  CG1 VAL A 123     -19.824  -1.521  12.841  1.00 16.42           C  
ATOM    866  CG2 VAL A 123     -17.479  -1.284  13.522  1.00 16.30           C  
ATOM    867  N   PHE A 124     -19.618  -3.887  10.250  1.00 19.41           N  
ATOM    868  CA  PHE A 124     -20.472  -4.343   9.124  1.00 20.58           C  
ATOM    869  C   PHE A 124     -21.752  -4.989   9.629  1.00 22.40           C  
ATOM    870  O   PHE A 124     -21.750  -5.675  10.651  1.00 21.94           O  
ATOM    871  CB  PHE A 124     -19.756  -5.395   8.283  1.00 20.74           C  
ATOM    872  CG  PHE A 124     -18.546  -4.886   7.610  1.00 21.08           C  
ATOM    873  CD1 PHE A 124     -18.649  -4.259   6.386  1.00 22.44           C  
ATOM    874  CD2 PHE A 124     -17.314  -4.939   8.237  1.00 22.31           C  
ATOM    875  CE1 PHE A 124     -17.519  -3.737   5.769  1.00 23.20           C  
ATOM    876  CE2 PHE A 124     -16.183  -4.443   7.611  1.00 22.39           C  
ATOM    877  CZ  PHE A 124     -16.297  -3.831   6.380  1.00 22.05           C  
ATOM    878  N   GLN A 125     -22.813  -4.811   8.862  1.00 23.13           N  
ATOM    879  CA  GLN A 125     -24.047  -5.539   9.063  1.00 25.80           C  
ATOM    880  C   GLN A 125     -23.834  -6.981   8.583  1.00 22.40           C  
ATOM    881  O   GLN A 125     -23.558  -7.220   7.421  1.00 19.90           O  
ATOM    882  CB  GLN A 125     -25.205  -4.836   8.303  1.00 28.11           C  
ATOM    883  CG  GLN A 125     -26.532  -5.557   8.387  1.00 31.87           C  
ATOM    884  CD  GLN A 125     -27.061  -5.675   9.822  1.00 34.99           C  
ATOM    885  OE1 GLN A 125     -26.794  -4.835  10.666  1.00 38.77           O  
ATOM    886  NE2 GLN A 125     -27.820  -6.709  10.084  1.00 36.64           N  
ATOM    887  N   LEU A 126     -23.952  -7.943   9.482  1.00 23.16           N  
ATOM    888  CA  LEU A 126     -23.853  -9.355   9.074  1.00 23.70           C  
ATOM    889  C   LEU A 126     -25.172 -10.088   9.196  1.00 25.18           C  
ATOM    890  O   LEU A 126     -26.028  -9.710  10.024  1.00 25.17           O  
ATOM    891  CB  LEU A 126     -22.788 -10.088   9.897  1.00 23.17           C  
ATOM    892  CG  LEU A 126     -21.400  -9.454   9.865  1.00 23.88           C  
ATOM    893  CD1 LEU A 126     -20.484 -10.239  10.774  1.00 23.97           C  
ATOM    894  CD2 LEU A 126     -20.855  -9.414   8.440  1.00 24.19           C  
ATOM    895  N   GLU A 127     -25.307 -11.171   8.412  1.00 25.86           N  
ATOM    896  CA  GLU A 127     -26.480 -12.051   8.496  1.00 26.31           C  
ATOM    897  C   GLU A 127     -26.121 -13.317   9.146  1.00 24.16           C  
ATOM    898  O   GLU A 127     -24.976 -13.755   9.086  1.00 21.64           O  
ATOM    899  CB  GLU A 127     -27.028 -12.370   7.098  1.00 29.33           C  
ATOM    900  CG  GLU A 127     -27.638 -11.163   6.441  1.00 32.97           C  
ATOM    901  CD  GLU A 127     -28.610 -10.475   7.380  1.00 39.88           C  
ATOM    902  OE1 GLU A 127     -29.571 -11.174   7.795  1.00 42.87           O  
ATOM    903  OE2 GLU A 127     -28.384  -9.271   7.742  1.00 44.60           O  
ATOM    904  N   LYS A 128     -27.124 -13.944   9.731  1.00 22.62           N  
ATOM    905  CA  LYS A 128     -26.977 -15.285  10.250  1.00 23.28           C  
ATOM    906  C   LYS A 128     -26.478 -16.301   9.202  1.00 21.22           C  
ATOM    907  O   LYS A 128     -26.939 -16.341   8.052  1.00 21.02           O  
ATOM    908  CB  LYS A 128     -28.290 -15.804  10.852  1.00 25.91           C  
ATOM    909  CG  LYS A 128     -28.112 -17.179  11.501  1.00 28.66           C  
ATOM    910  CD  LYS A 128     -29.381 -17.746  12.097  1.00 32.16           C  
ATOM    911  CE  LYS A 128     -29.018 -19.007  12.856  1.00 36.97           C  
ATOM    912  NZ  LYS A 128     -30.191 -19.783  13.302  1.00 39.91           N  
ATOM    913  N   GLY A 129     -25.528 -17.107   9.621  1.00 18.41           N  
ATOM    914  CA  GLY A 129     -24.860 -18.031   8.746  1.00 19.40           C  
ATOM    915  C   GLY A 129     -23.764 -17.421   7.869  1.00 19.11           C  
ATOM    916  O   GLY A 129     -23.113 -18.153   7.129  1.00 19.27           O  
ATOM    917  N   ASP A 130     -23.529 -16.112   7.929  1.00 18.96           N  
ATOM    918  CA  ASP A 130     -22.359 -15.566   7.185  1.00 20.00           C  
ATOM    919  C   ASP A 130     -21.076 -16.320   7.568  1.00 19.12           C  
ATOM    920  O   ASP A 130     -20.847 -16.558   8.736  1.00 20.40           O  
ATOM    921  CB  ASP A 130     -22.139 -14.089   7.466  1.00 21.34           C  
ATOM    922  CG  ASP A 130     -23.142 -13.168   6.740  1.00 22.72           C  
ATOM    923  OD1 ASP A 130     -23.892 -13.597   5.848  1.00 21.13           O  
ATOM    924  OD2 ASP A 130     -23.152 -11.983   7.086  1.00 25.93           O  
ATOM    925  N   ARG A 131     -20.248 -16.641   6.576  1.00 18.37           N  
ATOM    926  CA  ARG A 131     -18.921 -17.188   6.776  1.00 20.09           C  
ATOM    927  C   ARG A 131     -17.858 -16.155   6.404  1.00 19.76           C  
ATOM    928  O   ARG A 131     -17.872 -15.575   5.300  1.00 19.40           O  
ATOM    929  CB  ARG A 131     -18.706 -18.452   5.935  1.00 20.95           C  
ATOM    930  CG  ARG A 131     -19.571 -19.612   6.427  1.00 22.43           C  
ATOM    931  CD  ARG A 131     -19.481 -20.810   5.497  1.00 23.78           C  
ATOM    932  NE  ARG A 131     -20.453 -20.733   4.397  1.00 24.88           N  
ATOM    933  CZ  ARG A 131     -20.334 -21.355   3.227  1.00 27.94           C  
ATOM    934  NH1 ARG A 131     -19.264 -22.058   2.957  1.00 33.74           N  
ATOM    935  NH2 ARG A 131     -21.273 -21.237   2.298  1.00 32.31           N  
ATOM    936  N   LEU A 132     -16.936 -15.943   7.328  1.00 16.60           N  
ATOM    937  CA  LEU A 132     -15.949 -14.893   7.205  1.00 15.70           C  
ATOM    938  C   LEU A 132     -14.597 -15.554   7.101  1.00 14.09           C  
ATOM    939  O   LEU A 132     -14.290 -16.454   7.872  1.00 13.17           O  
ATOM    940  CB  LEU A 132     -15.993 -13.971   8.444  1.00 16.01           C  
ATOM    941  CG  LEU A 132     -17.353 -13.345   8.815  1.00 16.65           C  
ATOM    942  CD1 LEU A 132     -17.233 -12.433  10.028  1.00 17.31           C  
ATOM    943  CD2 LEU A 132     -17.888 -12.574   7.634  1.00 16.50           C  
ATOM    944  N   SER A 133     -13.842 -15.169   6.099  1.00 13.76           N  
ATOM    945  CA ASER A 133     -12.488 -15.630   5.927  0.50 14.37           C  
ATOM    946  CA BSER A 133     -12.483 -15.629   5.960  0.50 14.36           C  
ATOM    947  C   SER A 133     -11.536 -14.453   6.069  1.00 14.40           C  
ATOM    948  O   SER A 133     -11.887 -13.323   5.707  1.00 14.39           O  
ATOM    949  CB ASER A 133     -12.301 -16.274   4.540  0.50 14.43           C  
ATOM    950  CB BSER A 133     -12.265 -16.336   4.616  0.50 14.42           C  
ATOM    951  OG ASER A 133     -13.190 -17.369   4.356  0.50 14.83           O  
ATOM    952  OG BSER A 133     -12.509 -15.454   3.546  0.50 14.73           O  
ATOM    953  N   ALA A 134     -10.335 -14.745   6.556  1.00 15.08           N  
ATOM    954  CA  ALA A 134      -9.196 -13.810   6.625  1.00 14.81           C  
ATOM    955  C   ALA A 134      -7.978 -14.492   6.040  1.00 14.41           C  
ATOM    956  O   ALA A 134      -7.525 -15.485   6.561  1.00 14.30           O  
ATOM    957  CB  ALA A 134      -8.932 -13.414   8.056  1.00 15.07           C  
ATOM    958  N   GLU A 135      -7.438 -13.932   4.973  1.00 14.98           N  
ATOM    959  CA  GLU A 135      -6.498 -14.660   4.105  1.00 17.25           C  
ATOM    960  C   GLU A 135      -5.376 -13.770   3.613  1.00 17.24           C  
ATOM    961  O   GLU A 135      -5.579 -12.592   3.398  1.00 18.43           O  
ATOM    962  CB  GLU A 135      -7.240 -15.198   2.855  1.00 19.63           C  
ATOM    963  CG  GLU A 135      -8.299 -16.234   3.177  1.00 22.95           C  
ATOM    964  CD  GLU A 135      -8.794 -16.942   1.914  1.00 27.86           C  
ATOM    965  OE1 GLU A 135      -8.559 -18.170   1.784  1.00 37.41           O  
ATOM    966  OE2 GLU A 135      -9.379 -16.271   1.043  1.00 30.11           O  
ATOM    967  N   ILE A 136      -4.197 -14.358   3.421  1.00 17.89           N  
ATOM    968  CA  ILE A 136      -3.025 -13.639   2.830  1.00 16.72           C  
ATOM    969  C   ILE A 136      -2.530 -14.366   1.557  1.00 16.73           C  
ATOM    970  O   ILE A 136      -2.709 -15.577   1.404  1.00 14.61           O  
ATOM    971  CB  ILE A 136      -1.870 -13.613   3.838  1.00 15.69           C  
ATOM    972  CG1 ILE A 136      -1.579 -15.047   4.280  1.00 16.48           C  
ATOM    973  CG2 ILE A 136      -2.233 -12.772   5.046  1.00 15.91           C  
ATOM    974  CD1 ILE A 136      -0.257 -15.215   4.940  1.00 18.10           C  
ATOM    975  N   ASN A 137      -1.812 -13.649   0.707  1.00 17.04           N  
ATOM    976  CA  ASN A 137      -1.204 -14.285  -0.466  1.00 18.36           C  
ATOM    977  C   ASN A 137       0.166 -14.895  -0.201  1.00 19.96           C  
ATOM    978  O   ASN A 137       0.612 -15.742  -0.962  1.00 22.83           O  
ATOM    979  CB  ASN A 137      -1.105 -13.287  -1.580  1.00 18.08           C  
ATOM    980  CG  ASN A 137      -0.170 -12.140  -1.250  1.00 18.11           C  
ATOM    981  OD1 ASN A 137       0.116 -11.854  -0.076  1.00 17.76           O  
ATOM    982  ND2 ASN A 137       0.355 -11.507  -2.284  1.00 19.11           N  
ATOM    983  N   ARG A 138       0.845 -14.506   0.878  1.00 19.58           N  
ATOM    984  CA  ARG A 138       2.244 -14.948   1.075  1.00 18.33           C  
ATOM    985  C   ARG A 138       2.519 -15.594   2.414  1.00 17.54           C  
ATOM    986  O   ARG A 138       3.244 -15.040   3.247  1.00 15.64           O  
ATOM    987  CB  ARG A 138       3.229 -13.774   0.849  1.00 19.65           C  
ATOM    988  CG  ARG A 138       3.315 -13.190  -0.585  1.00 21.20           C  
ATOM    989  CD  ARG A 138       3.600 -14.214  -1.695  1.00 22.41           C  
ATOM    990  NE  ARG A 138       4.865 -14.954  -1.515  1.00 24.90           N  
ATOM    991  CZ  ARG A 138       6.014 -14.713  -2.194  1.00 27.93           C  
ATOM    992  NH1 ARG A 138       6.074 -13.741  -3.102  1.00 27.04           N  
ATOM    993  NH2 ARG A 138       7.132 -15.425  -1.943  1.00 25.68           N  
ATOM    994  N   PRO A 139       1.955 -16.796   2.649  1.00 19.10           N  
ATOM    995  CA  PRO A 139       2.189 -17.457   3.928  1.00 19.31           C  
ATOM    996  C   PRO A 139       3.645 -17.747   4.219  1.00 20.10           C  
ATOM    997  O   PRO A 139       4.029 -17.877   5.381  1.00 20.77           O  
ATOM    998  CB  PRO A 139       1.391 -18.762   3.827  1.00 21.11           C  
ATOM    999  CG  PRO A 139       1.005 -18.915   2.391  1.00 20.75           C  
ATOM   1000  CD  PRO A 139       1.007 -17.536   1.792  1.00 20.50           C  
ATOM   1001  N   ASP A 140       4.458 -17.849   3.183  1.00 20.52           N  
ATOM   1002  CA  ASP A 140       5.904 -18.002   3.366  1.00 21.24           C  
ATOM   1003  C   ASP A 140       6.575 -16.767   4.026  1.00 20.52           C  
ATOM   1004  O   ASP A 140       7.701 -16.859   4.526  1.00 18.80           O  
ATOM   1005  CB  ASP A 140       6.596 -18.334   2.029  1.00 21.54           C  
ATOM   1006  CG  ASP A 140       6.230 -17.364   0.904  1.00 23.45           C  
ATOM   1007  OD1 ASP A 140       5.181 -16.640   0.963  1.00 23.67           O  
ATOM   1008  OD2 ASP A 140       6.967 -17.353  -0.083  1.00 23.19           O  
ATOM   1009  N   TYR A 141       5.912 -15.617   4.023  1.00 21.34           N  
ATOM   1010  CA  TYR A 141       6.454 -14.441   4.745  1.00 22.02           C  
ATOM   1011  C   TYR A 141       5.807 -14.194   6.118  1.00 22.50           C  
ATOM   1012  O   TYR A 141       6.254 -13.297   6.873  1.00 21.44           O  
ATOM   1013  CB  TYR A 141       6.289 -13.197   3.899  1.00 24.30           C  
ATOM   1014  CG  TYR A 141       7.322 -13.059   2.849  1.00 25.81           C  
ATOM   1015  CD1 TYR A 141       8.670 -12.947   3.178  1.00 28.70           C  
ATOM   1016  CD2 TYR A 141       6.980 -13.040   1.533  1.00 25.84           C  
ATOM   1017  CE1 TYR A 141       9.642 -12.802   2.189  1.00 30.46           C  
ATOM   1018  CE2 TYR A 141       7.940 -12.913   0.546  1.00 29.23           C  
ATOM   1019  CZ  TYR A 141       9.265 -12.795   0.878  1.00 28.59           C  
ATOM   1020  OH  TYR A 141      10.186 -12.657  -0.118  1.00 29.34           O  
ATOM   1021  N   LEU A 142       4.754 -14.950   6.444  1.00 22.99           N  
ATOM   1022  CA  LEU A 142       4.082 -14.793   7.771  1.00 24.13           C  
ATOM   1023  C   LEU A 142       5.024 -15.077   8.872  1.00 22.92           C  
ATOM   1024  O   LEU A 142       5.724 -16.060   8.808  1.00 22.92           O  
ATOM   1025  CB  LEU A 142       2.943 -15.757   7.958  1.00 25.26           C  
ATOM   1026  CG  LEU A 142       1.502 -15.260   7.844  1.00 28.11           C  
ATOM   1027  CD1 LEU A 142       0.583 -16.334   8.430  1.00 27.50           C  
ATOM   1028  CD2 LEU A 142       1.236 -13.915   8.492  1.00 26.74           C  
ATOM   1029  N   ASP A 143       5.058 -14.211   9.889  1.00 24.15           N  
ATOM   1030  CA  ASP A 143       5.847 -14.444  11.088  1.00 25.78           C  
ATOM   1031  C   ASP A 143       4.918 -14.850  12.258  1.00 29.89           C  
ATOM   1032  O   ASP A 143       4.104 -14.037  12.739  1.00 24.80           O  
ATOM   1033  CB  ASP A 143       6.641 -13.187  11.424  1.00 28.61           C  
ATOM   1034  CG  ASP A 143       7.502 -13.340  12.638  1.00 28.63           C  
ATOM   1035  OD1 ASP A 143       7.788 -14.449  13.025  1.00 36.60           O  
ATOM   1036  OD2 ASP A 143       7.891 -12.343  13.229  1.00 37.14           O  
ATOM   1037  N   PHE A 144       5.020 -16.122  12.665  1.00 39.50           N  
ATOM   1038  CA  PHE A 144       4.606 -16.563  14.024  1.00 45.89           C  
ATOM   1039  C   PHE A 144       5.810 -17.100  14.875  1.00 49.14           C  
ATOM   1040  O   PHE A 144       5.741 -18.178  15.505  1.00 48.47           O  
ATOM   1041  CB  PHE A 144       3.361 -17.508  14.040  1.00 48.07           C  
ATOM   1042  CG  PHE A 144       3.128 -18.294  12.756  1.00 49.52           C  
ATOM   1043  CD1 PHE A 144       3.860 -19.454  12.482  1.00 46.47           C  
ATOM   1044  CD2 PHE A 144       2.129 -17.914  11.858  1.00 43.41           C  
ATOM   1045  CE1 PHE A 144       3.617 -20.205  11.331  1.00 47.67           C  
ATOM   1046  CE2 PHE A 144       1.906 -18.650  10.701  1.00 45.12           C  
ATOM   1047  CZ  PHE A 144       2.639 -19.806  10.440  1.00 43.26           C  
ATOM   1048  N   ALA A 145       6.892 -16.296  14.899  1.00 47.78           N  
ATOM   1049  CA  ALA A 145       7.986 -16.404  15.911  1.00 50.82           C  
ATOM   1050  C   ALA A 145       7.520 -16.250  17.384  1.00 52.95           C  
ATOM   1051  O   ALA A 145       8.257 -16.589  18.332  1.00 49.85           O  
ATOM   1052  CB  ALA A 145       9.054 -15.350  15.630  1.00 50.98           C  
ATOM   1053  N   GLU A 146       6.329 -15.683  17.563  1.00 45.87           N  
ATOM   1054  CA  GLU A 146       5.783 -15.452  18.872  1.00 41.02           C  
ATOM   1055  C   GLU A 146       4.275 -15.371  18.757  1.00 31.10           C  
ATOM   1056  O   GLU A 146       3.723 -15.002  17.713  1.00 26.75           O  
ATOM   1057  CB  GLU A 146       6.346 -14.151  19.482  1.00 45.91           C  
ATOM   1058  CG  GLU A 146       7.743 -14.296  20.090  1.00 49.25           C  
ATOM   1059  CD  GLU A 146       8.119 -13.181  21.055  1.00 53.46           C  
ATOM   1060  OE1 GLU A 146       7.393 -12.159  21.143  1.00 49.66           O  
ATOM   1061  OE2 GLU A 146       9.178 -13.319  21.720  1.00 61.64           O  
ATOM   1062  N   SER A 147       3.620 -15.730  19.833  1.00 25.33           N  
ATOM   1063  CA  SER A 147       2.182 -15.634  19.896  1.00 24.48           C  
ATOM   1064  C   SER A 147       1.739 -14.134  19.851  1.00 19.37           C  
ATOM   1065  O   SER A 147       2.523 -13.235  20.122  1.00 16.51           O  
ATOM   1066  CB  SER A 147       1.720 -16.313  21.179  1.00 25.05           C  
ATOM   1067  OG  SER A 147       2.392 -15.686  22.262  1.00 28.56           O  
ATOM   1068  N   GLY A 148       0.487 -13.884  19.490  1.00 18.22           N  
ATOM   1069  CA  GLY A 148      -0.102 -12.541  19.620  1.00 16.98           C  
ATOM   1070  C   GLY A 148       0.105 -11.669  18.407  1.00 16.45           C  
ATOM   1071  O   GLY A 148      -0.434 -10.550  18.342  1.00 16.31           O  
ATOM   1072  N   GLN A 149       0.819 -12.196  17.403  1.00 14.75           N  
ATOM   1073  CA  GLN A 149       1.106 -11.420  16.229  1.00 14.93           C  
ATOM   1074  C   GLN A 149       0.075 -11.522  15.106  1.00 13.86           C  
ATOM   1075  O   GLN A 149      -0.013 -10.619  14.246  1.00 13.91           O  
ATOM   1076  CB  GLN A 149       2.501 -11.835  15.686  1.00 16.78           C  
ATOM   1077  CG  GLN A 149       3.624 -11.585  16.683  1.00 18.14           C  
ATOM   1078  CD  GLN A 149       5.036 -11.921  16.130  1.00 21.11           C  
ATOM   1079  OE1 GLN A 149       5.193 -12.574  15.090  1.00 25.44           O  
ATOM   1080  NE2 GLN A 149       6.025 -11.481  16.818  1.00 19.76           N  
ATOM   1081  N   VAL A 150      -0.665 -12.628  15.060  1.00 13.59           N  
ATOM   1082  CA  VAL A 150      -1.545 -12.936  13.913  1.00 13.35           C  
ATOM   1083  C   VAL A 150      -2.846 -13.440  14.450  1.00 12.91           C  
ATOM   1084  O   VAL A 150      -2.876 -14.455  15.173  1.00 13.62           O  
ATOM   1085  CB  VAL A 150      -0.977 -14.031  13.003  1.00 14.72           C  
ATOM   1086  CG1 VAL A 150      -1.903 -14.238  11.810  1.00 14.91           C  
ATOM   1087  CG2 VAL A 150       0.459 -13.690  12.561  1.00 15.12           C  
ATOM   1088  N   TYR A 151      -3.931 -12.726  14.129  1.00 12.26           N  
ATOM   1089  CA  TYR A 151      -5.228 -12.984  14.733  1.00 11.43           C  
ATOM   1090  C   TYR A 151      -6.358 -12.399  13.932  1.00 10.94           C  
ATOM   1091  O   TYR A 151      -6.172 -11.559  13.024  1.00  8.97           O  
ATOM   1092  CB  TYR A 151      -5.264 -12.494  16.211  1.00 11.34           C  
ATOM   1093  CG  TYR A 151      -4.862 -11.048  16.418  1.00 11.38           C  
ATOM   1094  CD1 TYR A 151      -5.764 -10.040  16.253  1.00 10.89           C  
ATOM   1095  CD2 TYR A 151      -3.562 -10.708  16.812  1.00 11.53           C  
ATOM   1096  CE1 TYR A 151      -5.398  -8.711  16.465  1.00 11.87           C  
ATOM   1097  CE2 TYR A 151      -3.196  -9.400  17.009  1.00 12.01           C  
ATOM   1098  CZ  TYR A 151      -4.110  -8.395  16.831  1.00 12.16           C  
ATOM   1099  OH  TYR A 151      -3.736  -7.054  17.021  1.00 12.63           O  
ATOM   1100  N   PHE A 152      -7.544 -12.908  14.264  1.00 11.61           N  
ATOM   1101  CA  PHE A 152      -8.775 -12.686  13.512  1.00 11.24           C  
ATOM   1102  C   PHE A 152      -9.911 -12.762  14.499  1.00 11.85           C  
ATOM   1103  O   PHE A 152     -10.047 -13.781  15.211  1.00 13.19           O  
ATOM   1104  CB  PHE A 152      -8.856 -13.818  12.452  1.00 11.73           C  
ATOM   1105  CG  PHE A 152     -10.075 -13.796  11.557  1.00 10.82           C  
ATOM   1106  CD1 PHE A 152     -10.818 -12.664  11.362  1.00 10.43           C  
ATOM   1107  CD2 PHE A 152     -10.433 -14.950  10.879  1.00 11.78           C  
ATOM   1108  CE1 PHE A 152     -11.888 -12.644  10.513  1.00 11.10           C  
ATOM   1109  CE2 PHE A 152     -11.528 -14.962  10.018  1.00 12.30           C  
ATOM   1110  CZ  PHE A 152     -12.258 -13.791   9.821  1.00 11.69           C  
ATOM   1111  N   GLY A 153     -10.727 -11.711  14.582  1.00 12.33           N  
ATOM   1112  CA  GLY A 153     -11.799 -11.682  15.543  1.00 12.55           C  
ATOM   1113  C   GLY A 153     -13.033 -10.936  15.132  1.00 13.20           C  
ATOM   1114  O   GLY A 153     -12.991 -10.144  14.233  1.00 13.71           O  
ATOM   1115  N   ILE A 154     -14.146 -11.213  15.814  1.00 12.84           N  
ATOM   1116  CA  ILE A 154     -15.358 -10.442  15.661  1.00 12.93           C  
ATOM   1117  C   ILE A 154     -15.999 -10.164  17.019  1.00 13.79           C  
ATOM   1118  O   ILE A 154     -15.822 -10.908  17.961  1.00 12.99           O  
ATOM   1119  CB  ILE A 154     -16.413 -11.142  14.744  1.00 12.49           C  
ATOM   1120  CG1 ILE A 154     -16.897 -12.458  15.332  1.00 12.50           C  
ATOM   1121  CG2 ILE A 154     -15.822 -11.415  13.384  1.00 12.88           C  
ATOM   1122  CD1 ILE A 154     -18.033 -13.123  14.556  1.00 12.60           C  
ATOM   1123  N   ILE A 155     -16.718  -9.051  17.089  1.00 15.91           N  
ATOM   1124  CA  ILE A 155     -17.475  -8.638  18.268  1.00 16.61           C  
ATOM   1125  C   ILE A 155     -18.808  -8.069  17.797  1.00 17.26           C  
ATOM   1126  O   ILE A 155     -18.838  -7.029  17.140  1.00 18.18           O  
ATOM   1127  CB  ILE A 155     -16.679  -7.556  19.050  1.00 16.90           C  
ATOM   1128  CG1 ILE A 155     -15.280  -8.064  19.402  1.00 16.98           C  
ATOM   1129  CG2 ILE A 155     -17.423  -7.113  20.305  1.00 17.25           C  
ATOM   1130  CD1 ILE A 155     -14.429  -7.114  20.255  1.00 16.89           C  
ATOM   1131  N   ALA A 156     -19.916  -8.760  18.085  1.00 18.78           N  
ATOM   1132  CA  ALA A 156     -21.260  -8.233  17.782  1.00 19.69           C  
ATOM   1133  C   ALA A 156     -21.483  -6.958  18.600  1.00 20.46           C  
ATOM   1134  O   ALA A 156     -21.244  -6.956  19.806  1.00 20.46           O  
ATOM   1135  CB  ALA A 156     -22.334  -9.264  18.138  1.00 20.06           C  
ATOM   1136  N   LEU A 157     -21.921  -5.881  17.974  1.00 21.09           N  
ATOM   1137  CA  LEU A 157     -22.204  -4.662  18.739  1.00 24.44           C  
ATOM   1138  C   LEU A 157     -23.528  -4.815  19.492  1.00 29.43           C  
ATOM   1139  O   LEU A 157     -24.498  -5.506  19.029  1.00 32.43           O  
ATOM   1140  CB  LEU A 157     -22.234  -3.419  17.850  1.00 26.75           C  
ATOM   1141  CG  LEU A 157     -20.984  -3.075  16.994  1.00 26.57           C  
ATOM   1142  CD1 LEU A 157     -20.876  -1.571  16.822  1.00 26.71           C  
ATOM   1143  CD2 LEU A 157     -19.701  -3.621  17.569  1.00 28.16           C  
ATOM   1144  OXT LEU A 157     -23.628  -4.299  20.613  1.00 32.96           O  
TER    1145      LEU A 157                                                      
ATOM   1146  N   THR B   7     -27.995   3.628  37.999  1.00 58.46           N  
ATOM   1147  CA  THR B   7     -27.032   2.754  38.730  1.00 56.02           C  
ATOM   1148  C   THR B   7     -25.733   2.668  37.922  1.00 58.95           C  
ATOM   1149  O   THR B   7     -25.676   1.922  36.933  1.00 58.89           O  
ATOM   1150  CB  THR B   7     -27.607   1.340  38.932  1.00 48.44           C  
ATOM   1151  N   PRO B   8     -24.694   3.454  38.312  1.00 57.26           N  
ATOM   1152  CA  PRO B   8     -23.427   3.383  37.578  1.00 56.10           C  
ATOM   1153  C   PRO B   8     -22.953   1.938  37.365  1.00 49.23           C  
ATOM   1154  O   PRO B   8     -23.221   1.061  38.182  1.00 49.99           O  
ATOM   1155  CB  PRO B   8     -22.455   4.185  38.463  1.00 55.28           C  
ATOM   1156  CG  PRO B   8     -23.327   5.196  39.130  1.00 57.95           C  
ATOM   1157  CD  PRO B   8     -24.687   4.553  39.303  1.00 59.54           C  
ATOM   1158  N   SER B   9     -22.292   1.690  36.243  1.00 43.95           N  
ATOM   1159  CA  SER B   9     -21.879   0.340  35.922  1.00 38.03           C  
ATOM   1160  C   SER B   9     -20.893  -0.130  36.964  1.00 36.45           C  
ATOM   1161  O   SER B   9     -20.048   0.650  37.446  1.00 36.38           O  
ATOM   1162  CB  SER B   9     -21.253   0.276  34.536  1.00 39.15           C  
ATOM   1163  OG  SER B   9     -20.473  -0.901  34.400  1.00 37.76           O  
ATOM   1164  N   ASP B  10     -20.991  -1.406  37.306  1.00 32.29           N  
ATOM   1165  CA  ASP B  10     -20.033  -2.034  38.195  1.00 32.31           C  
ATOM   1166  C   ASP B  10     -19.039  -2.992  37.437  1.00 30.73           C  
ATOM   1167  O   ASP B  10     -18.361  -3.796  38.054  1.00 33.94           O  
ATOM   1168  CB  ASP B  10     -20.797  -2.819  39.227  1.00 32.43           C  
ATOM   1169  CG  ASP B  10     -21.521  -3.970  38.627  1.00 35.83           C  
ATOM   1170  OD1 ASP B  10     -21.959  -3.849  37.454  1.00 37.21           O  
ATOM   1171  OD2 ASP B  10     -21.635  -5.003  39.303  1.00 40.70           O  
ATOM   1172  N   LYS B  11     -18.992  -2.912  36.109  1.00 28.45           N  
ATOM   1173  CA  LYS B  11     -17.982  -3.626  35.298  1.00 25.98           C  
ATOM   1174  C   LYS B  11     -16.537  -3.201  35.602  1.00 23.23           C  
ATOM   1175  O   LYS B  11     -16.222  -2.008  35.520  1.00 20.46           O  
ATOM   1176  CB  LYS B  11     -18.195  -3.331  33.813  1.00 27.22           C  
ATOM   1177  CG  LYS B  11     -19.348  -4.062  33.189  1.00 29.03           C  
ATOM   1178  CD  LYS B  11     -19.614  -3.494  31.802  1.00 31.66           C  
ATOM   1179  CE  LYS B  11     -20.528  -4.391  31.000  1.00 32.98           C  
ATOM   1180  NZ  LYS B  11     -21.436  -3.550  30.184  1.00 33.76           N  
ATOM   1181  N   PRO B  12     -15.649  -4.176  35.851  1.00 21.95           N  
ATOM   1182  CA  PRO B  12     -14.222  -3.880  35.935  1.00 22.02           C  
ATOM   1183  C   PRO B  12     -13.675  -3.168  34.657  1.00 21.65           C  
ATOM   1184  O   PRO B  12     -13.944  -3.597  33.530  1.00 22.53           O  
ATOM   1185  CB  PRO B  12     -13.606  -5.257  36.131  1.00 22.15           C  
ATOM   1186  CG  PRO B  12     -14.693  -6.055  36.832  1.00 21.39           C  
ATOM   1187  CD  PRO B  12     -15.918  -5.616  36.097  1.00 22.17           C  
ATOM   1188  N   VAL B  13     -12.985  -2.048  34.858  1.00 21.18           N  
ATOM   1189  CA  VAL B  13     -12.380  -1.274  33.766  1.00 20.39           C  
ATOM   1190  C   VAL B  13     -11.117  -0.607  34.239  1.00 19.73           C  
ATOM   1191  O   VAL B  13     -10.946  -0.377  35.432  1.00 20.25           O  
ATOM   1192  CB  VAL B  13     -13.316  -0.162  33.226  1.00 21.59           C  
ATOM   1193  CG1 VAL B  13     -14.560  -0.766  32.598  1.00 21.39           C  
ATOM   1194  CG2 VAL B  13     -13.687   0.833  34.323  1.00 22.18           C  
ATOM   1195  N   ALA B  14     -10.210  -0.355  33.297  1.00 17.50           N  
ATOM   1196  CA  ALA B  14      -9.099   0.546  33.503  1.00 16.40           C  
ATOM   1197  C   ALA B  14      -8.763   1.224  32.210  1.00 14.72           C  
ATOM   1198  O   ALA B  14      -8.987   0.669  31.117  1.00 15.71           O  
ATOM   1199  CB  ALA B  14      -7.878  -0.194  34.029  1.00 16.46           C  
ATOM   1200  N   HIS B  15      -8.280   2.448  32.329  1.00 13.55           N  
ATOM   1201  CA  HIS B  15      -7.656   3.145  31.242  1.00 13.50           C  
ATOM   1202  C   HIS B  15      -6.506   3.966  31.793  1.00 14.49           C  
ATOM   1203  O   HIS B  15      -6.724   5.003  32.439  1.00 14.26           O  
ATOM   1204  CB  HIS B  15      -8.663   4.052  30.520  1.00 12.84           C  
ATOM   1205  CG  HIS B  15      -8.076   4.797  29.375  1.00 12.83           C  
ATOM   1206  ND1 HIS B  15      -7.962   4.250  28.115  1.00 13.16           N  
ATOM   1207  CD2 HIS B  15      -7.508   6.027  29.301  1.00 13.07           C  
ATOM   1208  CE1 HIS B  15      -7.412   5.133  27.301  1.00 12.99           C  
ATOM   1209  NE2 HIS B  15      -7.130   6.224  27.998  1.00 12.56           N  
ATOM   1210  N   VAL B  16      -5.282   3.488  31.574  1.00 15.19           N  
ATOM   1211  CA  VAL B  16      -4.113   4.119  32.187  1.00 15.31           C  
ATOM   1212  C   VAL B  16      -3.274   4.743  31.100  1.00 16.23           C  
ATOM   1213  O   VAL B  16      -3.314   4.304  29.933  1.00 15.71           O  
ATOM   1214  CB  VAL B  16      -3.249   3.142  33.066  1.00 15.77           C  
ATOM   1215  CG1 VAL B  16      -4.029   2.663  34.273  1.00 15.19           C  
ATOM   1216  CG2 VAL B  16      -2.744   1.925  32.264  1.00 16.18           C  
ATOM   1217  N   VAL B  17      -2.549   5.796  31.467  1.00 15.20           N  
ATOM   1218  CA  VAL B  17      -1.834   6.590  30.504  1.00 15.96           C  
ATOM   1219  C   VAL B  17      -0.337   6.681  30.864  1.00 16.29           C  
ATOM   1220  O   VAL B  17       0.064   6.572  32.030  1.00 15.62           O  
ATOM   1221  CB  VAL B  17      -2.475   7.972  30.336  1.00 15.81           C  
ATOM   1222  CG1 VAL B  17      -3.908   7.817  29.766  1.00 15.66           C  
ATOM   1223  CG2 VAL B  17      -2.453   8.735  31.657  1.00 16.45           C  
ATOM   1224  N   ALA B  18       0.496   6.823  29.862  1.00 17.43           N  
ATOM   1225  CA  ALA B  18       1.923   6.721  30.108  1.00 18.90           C  
ATOM   1226  C   ALA B  18       2.425   8.065  30.658  1.00 19.56           C  
ATOM   1227  O   ALA B  18       1.885   9.113  30.357  1.00 20.67           O  
ATOM   1228  CB  ALA B  18       2.650   6.361  28.837  1.00 19.73           C  
ATOM   1229  N   ASN B  19       3.471   7.996  31.465  1.00 21.85           N  
ATOM   1230  CA  ASN B  19       4.122   9.150  32.062  1.00 20.75           C  
ATOM   1231  C   ASN B  19       5.144   9.788  31.113  1.00 22.00           C  
ATOM   1232  O   ASN B  19       6.237   9.219  30.881  1.00 20.28           O  
ATOM   1233  CB  ASN B  19       4.829   8.703  33.326  1.00 21.81           C  
ATOM   1234  CG  ASN B  19       5.353   9.864  34.146  1.00 21.49           C  
ATOM   1235  OD1 ASN B  19       5.351  11.007  33.714  1.00 19.59           O  
ATOM   1236  ND2 ASN B  19       5.812   9.555  35.330  1.00 22.88           N  
ATOM   1237  N   PRO B  20       4.821  10.974  30.585  1.00 20.86           N  
ATOM   1238  CA  PRO B  20       5.748  11.607  29.697  1.00 23.91           C  
ATOM   1239  C   PRO B  20       7.150  11.869  30.306  1.00 29.43           C  
ATOM   1240  O   PRO B  20       8.135  11.920  29.551  1.00 29.74           O  
ATOM   1241  CB  PRO B  20       5.071  12.934  29.317  1.00 23.46           C  
ATOM   1242  CG  PRO B  20       3.914  13.100  30.214  1.00 24.12           C  
ATOM   1243  CD  PRO B  20       3.657  11.810  30.922  1.00 23.11           C  
ATOM   1244  N   GLN B  21       7.256  12.032  31.630  1.00 30.75           N  
ATOM   1245  CA  GLN B  21       8.564  12.374  32.188  1.00 37.73           C  
ATOM   1246  C   GLN B  21       9.286  11.247  32.910  1.00 33.60           C  
ATOM   1247  O   GLN B  21      10.242  11.495  33.612  1.00 37.16           O  
ATOM   1248  CB  GLN B  21       8.524  13.685  32.998  1.00 38.21           C  
ATOM   1249  CG  GLN B  21       8.411  14.933  32.108  1.00 39.44           C  
ATOM   1250  CD  GLN B  21       9.574  15.144  31.104  1.00 44.00           C  
ATOM   1251  OE1 GLN B  21      10.570  14.420  31.126  1.00 52.43           O  
ATOM   1252  NE2 GLN B  21       9.434  16.150  30.210  1.00 32.91           N  
ATOM   1253  N   ALA B  22       8.894  10.006  32.639  1.00 31.03           N  
ATOM   1254  CA  ALA B  22       9.638   8.859  33.114  1.00 32.45           C  
ATOM   1255  C   ALA B  22      10.590   8.350  32.020  1.00 36.75           C  
ATOM   1256  O   ALA B  22      10.252   7.440  31.271  1.00 43.30           O  
ATOM   1257  CB  ALA B  22       8.684   7.760  33.561  1.00 32.55           C  
ATOM   1258  N   GLU B  23      11.769   8.960  31.922  1.00 39.65           N  
ATOM   1259  CA  GLU B  23      12.786   8.612  30.901  1.00 40.13           C  
ATOM   1260  C   GLU B  23      13.211   7.138  30.965  1.00 37.65           C  
ATOM   1261  O   GLU B  23      13.312   6.574  32.029  1.00 37.09           O  
ATOM   1262  CB  GLU B  23      14.023   9.526  31.032  1.00 41.48           C  
ATOM   1263  N   GLY B  24      13.438   6.530  29.791  1.00 40.41           N  
ATOM   1264  CA  GLY B  24      13.732   5.085  29.674  1.00 39.24           C  
ATOM   1265  C   GLY B  24      12.645   4.118  30.171  1.00 38.30           C  
ATOM   1266  O   GLY B  24      12.930   2.975  30.506  1.00 39.15           O  
ATOM   1267  N   GLN B  25      11.402   4.569  30.250  1.00 35.88           N  
ATOM   1268  CA  GLN B  25      10.339   3.710  30.778  1.00 35.93           C  
ATOM   1269  C   GLN B  25       9.072   3.875  30.001  1.00 30.14           C  
ATOM   1270  O   GLN B  25       8.778   4.966  29.498  1.00 28.43           O  
ATOM   1271  CB  GLN B  25       9.980   4.097  32.211  1.00 40.06           C  
ATOM   1272  CG  GLN B  25      10.922   3.662  33.302  1.00 41.95           C  
ATOM   1273  CD  GLN B  25      10.387   4.104  34.653  1.00 45.06           C  
ATOM   1274  OE1 GLN B  25       9.418   3.526  35.176  1.00 44.12           O  
ATOM   1275  NE2 GLN B  25      10.978   5.154  35.208  1.00 46.84           N  
ATOM   1276  N   LEU B  26       8.285   2.800  29.965  1.00 26.26           N  
ATOM   1277  CA  LEU B  26       6.869   2.910  29.701  1.00 23.44           C  
ATOM   1278  C   LEU B  26       6.119   2.610  31.021  1.00 22.02           C  
ATOM   1279  O   LEU B  26       5.895   1.425  31.421  1.00 19.38           O  
ATOM   1280  CB  LEU B  26       6.471   1.986  28.559  1.00 25.16           C  
ATOM   1281  CG  LEU B  26       5.000   1.990  28.168  1.00 24.36           C  
ATOM   1282  CD1 LEU B  26       4.522   3.395  27.863  1.00 24.38           C  
ATOM   1283  CD2 LEU B  26       4.767   1.055  26.969  1.00 26.21           C  
ATOM   1284  N   GLN B  27       5.773   3.701  31.707  1.00 20.10           N  
ATOM   1285  CA  GLN B  27       5.201   3.645  33.038  1.00 21.72           C  
ATOM   1286  C   GLN B  27       3.775   4.143  32.995  1.00 18.52           C  
ATOM   1287  O   GLN B  27       3.540   5.283  32.641  1.00 18.74           O  
ATOM   1288  CB  GLN B  27       6.021   4.526  34.022  1.00 23.37           C  
ATOM   1289  CG  GLN B  27       5.386   4.742  35.393  1.00 24.21           C  
ATOM   1290  CD  GLN B  27       6.215   5.679  36.286  1.00 25.45           C  
ATOM   1291  OE1 GLN B  27       6.370   6.856  36.005  1.00 23.58           O  
ATOM   1292  NE2 GLN B  27       6.778   5.132  37.332  1.00 28.15           N  
ATOM   1293  N   TRP B  28       2.862   3.300  33.446  1.00 17.07           N  
ATOM   1294  CA  TRP B  28       1.429   3.580  33.422  1.00 16.92           C  
ATOM   1295  C   TRP B  28       0.953   4.322  34.693  1.00 16.96           C  
ATOM   1296  O   TRP B  28       1.378   4.002  35.770  1.00 17.66           O  
ATOM   1297  CB  TRP B  28       0.654   2.285  33.250  1.00 15.27           C  
ATOM   1298  CG  TRP B  28       1.055   1.529  31.960  1.00 15.24           C  
ATOM   1299  CD1 TRP B  28       1.683   0.298  31.865  1.00 14.75           C  
ATOM   1300  CD2 TRP B  28       0.919   2.003  30.623  1.00 15.44           C  
ATOM   1301  NE1 TRP B  28       1.922  -0.021  30.532  1.00 15.02           N  
ATOM   1302  CE2 TRP B  28       1.459   1.006  29.754  1.00 14.91           C  
ATOM   1303  CE3 TRP B  28       0.401   3.157  30.067  1.00 16.20           C  
ATOM   1304  CZ2 TRP B  28       1.469   1.145  28.401  1.00 15.10           C  
ATOM   1305  CZ3 TRP B  28       0.420   3.292  28.699  1.00 16.10           C  
ATOM   1306  CH2 TRP B  28       0.953   2.286  27.878  1.00 15.75           C  
ATOM   1307  N   LEU B  29       0.052   5.288  34.512  1.00 16.41           N  
ATOM   1308  CA  LEU B  29      -0.508   6.115  35.606  1.00 17.35           C  
ATOM   1309  C   LEU B  29      -2.016   6.111  35.549  1.00 15.50           C  
ATOM   1310  O   LEU B  29      -2.560   6.177  34.479  1.00 14.42           O  
ATOM   1311  CB  LEU B  29      -0.048   7.550  35.476  1.00 17.75           C  
ATOM   1312  CG  LEU B  29       1.424   7.758  35.218  1.00 19.84           C  
ATOM   1313  CD1 LEU B  29       1.660   9.202  34.841  1.00 19.63           C  
ATOM   1314  CD2 LEU B  29       2.251   7.342  36.437  1.00 21.32           C  
ATOM   1315  N   ASN B  30      -2.682   6.016  36.696  1.00 15.55           N  
ATOM   1316  CA  ASN B  30      -4.128   6.267  36.788  1.00 17.08           C  
ATOM   1317  C   ASN B  30      -4.518   7.618  37.407  1.00 19.02           C  
ATOM   1318  O   ASN B  30      -5.680   8.070  37.288  1.00 18.84           O  
ATOM   1319  CB  ASN B  30      -4.809   5.165  37.581  1.00 18.50           C  
ATOM   1320  CG  ASN B  30      -4.333   5.107  39.030  1.00 20.38           C  
ATOM   1321  OD1 ASN B  30      -3.128   5.090  39.298  1.00 20.97           O  
ATOM   1322  ND2 ASN B  30      -5.278   5.130  39.966  1.00 21.46           N  
ATOM   1323  N   ARG B  31      -3.581   8.258  38.118  1.00 19.06           N  
ATOM   1324  CA  ARG B  31      -3.865   9.518  38.810  1.00 20.02           C  
ATOM   1325  C   ARG B  31      -3.640  10.722  37.881  1.00 18.05           C  
ATOM   1326  O   ARG B  31      -2.846  11.615  38.187  1.00 16.12           O  
ATOM   1327  CB  ARG B  31      -2.987   9.658  40.064  1.00 22.41           C  
ATOM   1328  CG  ARG B  31      -3.383   8.734  41.211  1.00 26.52           C  
ATOM   1329  CD  ARG B  31      -2.190   8.315  42.044  1.00 29.58           C  
ATOM   1330  NE  ARG B  31      -1.374   9.435  42.558  1.00 32.91           N  
ATOM   1331  CZ  ARG B  31      -1.460   9.968  43.796  1.00 36.78           C  
ATOM   1332  NH1 ARG B  31      -2.345   9.528  44.688  1.00 38.15           N  
ATOM   1333  NH2 ARG B  31      -0.642  10.954  44.149  1.00 34.17           N  
ATOM   1334  N   ARG B  32      -4.365  10.735  36.765  1.00 17.10           N  
ATOM   1335  CA  ARG B  32      -4.266  11.735  35.726  1.00 17.94           C  
ATOM   1336  C   ARG B  32      -5.650  11.925  35.158  1.00 18.69           C  
ATOM   1337  O   ARG B  32      -6.539  11.050  35.314  1.00 16.29           O  
ATOM   1338  CB  ARG B  32      -3.301  11.267  34.623  1.00 19.09           C  
ATOM   1339  CG  ARG B  32      -1.849  11.119  35.086  1.00 19.73           C  
ATOM   1340  CD  ARG B  32      -1.210  12.497  35.406  1.00 21.49           C  
ATOM   1341  NE  ARG B  32       0.213  12.394  35.716  1.00 21.93           N  
ATOM   1342  CZ  ARG B  32       0.714  12.030  36.889  1.00 24.10           C  
ATOM   1343  NH1 ARG B  32      -0.067  11.763  37.930  1.00 24.78           N  
ATOM   1344  NH2 ARG B  32       2.017  11.918  37.034  1.00 26.12           N  
ATOM   1345  N   ALA B  33      -5.849  13.070  34.509  1.00 18.95           N  
ATOM   1346  CA  ALA B  33      -7.164  13.397  33.911  1.00 19.01           C  
ATOM   1347  C   ALA B  33      -7.559  12.328  32.882  1.00 18.78           C  
ATOM   1348  O   ALA B  33      -6.723  11.887  32.115  1.00 18.44           O  
ATOM   1349  CB  ALA B  33      -7.105  14.771  33.225  1.00 18.63           C  
ATOM   1350  N   ASN B  34      -8.831  11.924  32.872  1.00 17.43           N  
ATOM   1351  CA  ASN B  34      -9.331  10.988  31.846  1.00 17.99           C  
ATOM   1352  C   ASN B  34      -8.597   9.635  31.884  1.00 17.78           C  
ATOM   1353  O   ASN B  34      -8.425   9.000  30.877  1.00 18.19           O  
ATOM   1354  CB  ASN B  34      -9.240  11.629  30.449  1.00 17.21           C  
ATOM   1355  CG  ASN B  34     -10.041  12.933  30.349  1.00 17.78           C  
ATOM   1356  OD1 ASN B  34     -11.205  12.977  30.706  1.00 17.19           O  
ATOM   1357  ND2 ASN B  34      -9.415  13.981  29.875  1.00 18.22           N  
ATOM   1358  N   ALA B  35      -8.143   9.233  33.064  1.00 18.28           N  
ATOM   1359  CA  ALA B  35      -7.573   7.916  33.277  1.00 20.51           C  
ATOM   1360  C   ALA B  35      -8.352   7.338  34.442  1.00 21.78           C  
ATOM   1361  O   ALA B  35      -8.912   8.105  35.210  1.00 22.43           O  
ATOM   1362  CB  ALA B  35      -6.113   7.997  33.607  1.00 19.62           C  
ATOM   1363  N   LEU B  36      -8.336   6.009  34.580  1.00 22.24           N  
ATOM   1364  CA  LEU B  36      -9.351   5.264  35.323  1.00 24.42           C  
ATOM   1365  C   LEU B  36      -8.869   3.902  35.794  1.00 22.91           C  
ATOM   1366  O   LEU B  36      -8.289   3.154  35.020  1.00 20.44           O  
ATOM   1367  CB  LEU B  36     -10.474   4.992  34.329  1.00 28.11           C  
ATOM   1368  CG  LEU B  36     -11.859   4.686  34.737  1.00 29.51           C  
ATOM   1369  CD1 LEU B  36     -12.386   5.822  35.592  1.00 33.35           C  
ATOM   1370  CD2 LEU B  36     -12.665   4.578  33.471  1.00 31.86           C  
ATOM   1371  N   LEU B  37      -9.111   3.594  37.057  1.00 24.74           N  
ATOM   1372  CA  LEU B  37      -9.139   2.227  37.586  1.00 27.40           C  
ATOM   1373  C   LEU B  37     -10.461   2.123  38.269  1.00 28.35           C  
ATOM   1374  O   LEU B  37     -10.727   2.917  39.166  1.00 32.65           O  
ATOM   1375  CB  LEU B  37      -8.086   1.993  38.657  1.00 29.28           C  
ATOM   1376  CG  LEU B  37      -6.626   1.850  38.267  1.00 28.77           C  
ATOM   1377  CD1 LEU B  37      -5.765   1.716  39.522  1.00 26.39           C  
ATOM   1378  CD2 LEU B  37      -6.443   0.673  37.315  1.00 27.78           C  
ATOM   1379  N   ALA B  38     -11.313   1.175  37.879  1.00 27.66           N  
ATOM   1380  CA  ALA B  38     -12.586   1.004  38.592  1.00 25.74           C  
ATOM   1381  C   ALA B  38     -13.050  -0.442  38.764  1.00 26.56           C  
ATOM   1382  O   ALA B  38     -12.520  -1.393  38.127  1.00 24.35           O  
ATOM   1383  CB  ALA B  38     -13.671   1.840  37.938  1.00 26.43           C  
ATOM   1384  N   ASN B  39     -14.032  -0.572  39.668  1.00 24.22           N  
ATOM   1385  CA  ASN B  39     -14.678  -1.827  40.072  1.00 24.29           C  
ATOM   1386  C   ASN B  39     -13.738  -2.996  40.263  1.00 22.28           C  
ATOM   1387  O   ASN B  39     -14.012  -4.094  39.794  1.00 21.29           O  
ATOM   1388  CB  ASN B  39     -15.803  -2.177  39.100  1.00 26.02           C  
ATOM   1389  CG  ASN B  39     -16.703  -0.989  38.820  1.00 27.92           C  
ATOM   1390  OD1 ASN B  39     -17.178  -0.330  39.733  1.00 29.06           O  
ATOM   1391  ND2 ASN B  39     -16.915  -0.699  37.576  1.00 30.42           N  
ATOM   1392  N   GLY B  40     -12.610  -2.732  40.921  1.00 21.23           N  
ATOM   1393  CA  GLY B  40     -11.695  -3.782  41.384  1.00 21.28           C  
ATOM   1394  C   GLY B  40     -10.373  -3.921  40.673  1.00 21.83           C  
ATOM   1395  O   GLY B  40      -9.489  -4.633  41.150  1.00 21.60           O  
ATOM   1396  N   VAL B  41     -10.237  -3.318  39.491  1.00 22.08           N  
ATOM   1397  CA  VAL B  41      -8.983  -3.430  38.783  1.00 21.12           C  
ATOM   1398  C   VAL B  41      -7.936  -2.653  39.572  1.00 22.47           C  
ATOM   1399  O   VAL B  41      -8.194  -1.555  40.002  1.00 21.77           O  
ATOM   1400  CB  VAL B  41      -9.096  -2.945  37.321  1.00 20.49           C  
ATOM   1401  CG1 VAL B  41      -7.763  -3.071  36.604  1.00 20.88           C  
ATOM   1402  CG2 VAL B  41     -10.154  -3.745  36.599  1.00 20.41           C  
ATOM   1403  N   GLU B  42      -6.759  -3.248  39.751  1.00 24.92           N  
ATOM   1404  CA  GLU B  42      -5.619  -2.583  40.376  1.00 25.82           C  
ATOM   1405  C   GLU B  42      -4.468  -2.415  39.405  1.00 25.05           C  
ATOM   1406  O   GLU B  42      -4.335  -3.152  38.418  1.00 22.57           O  
ATOM   1407  CB  GLU B  42      -5.078  -3.409  41.518  1.00 29.51           C  
ATOM   1408  CG  GLU B  42      -6.023  -3.626  42.666  1.00 34.94           C  
ATOM   1409  CD  GLU B  42      -5.438  -4.598  43.690  1.00 40.10           C  
ATOM   1410  OE1 GLU B  42      -4.191  -4.631  43.880  1.00 44.98           O  
ATOM   1411  OE2 GLU B  42      -6.230  -5.339  44.304  1.00 48.09           O  
ATOM   1412  N   LEU B  43      -3.614  -1.474  39.735  1.00 23.58           N  
ATOM   1413  CA  LEU B  43      -2.375  -1.223  39.006  1.00 25.57           C  
ATOM   1414  C   LEU B  43      -1.284  -1.519  39.985  1.00 24.34           C  
ATOM   1415  O   LEU B  43      -1.175  -0.848  40.988  1.00 25.73           O  
ATOM   1416  CB  LEU B  43      -2.305   0.232  38.556  1.00 22.23           C  
ATOM   1417  CG  LEU B  43      -1.065   0.701  37.831  1.00 23.23           C  
ATOM   1418  CD1 LEU B  43      -0.829  -0.049  36.513  1.00 23.13           C  
ATOM   1419  CD2 LEU B  43      -1.203   2.189  37.570  1.00 24.41           C  
ATOM   1420  N   ARG B  44      -0.506  -2.547  39.715  1.00 25.09           N  
ATOM   1421  CA  ARG B  44       0.519  -3.004  40.648  1.00 26.07           C  
ATOM   1422  C   ARG B  44       1.759  -3.400  39.861  1.00 25.01           C  
ATOM   1423  O   ARG B  44       1.658  -4.124  38.890  1.00 24.67           O  
ATOM   1424  CB  ARG B  44      -0.009  -4.183  41.476  1.00 26.99           C  
ATOM   1425  N   ASP B  45       2.915  -2.891  40.281  1.00 24.33           N  
ATOM   1426  CA  ASP B  45       4.197  -3.081  39.592  1.00 26.17           C  
ATOM   1427  C   ASP B  45       4.046  -2.898  38.088  1.00 24.08           C  
ATOM   1428  O   ASP B  45       4.500  -3.731  37.317  1.00 22.81           O  
ATOM   1429  CB  ASP B  45       4.802  -4.466  39.876  1.00 30.61           C  
ATOM   1430  CG  ASP B  45       5.028  -4.732  41.372  1.00 33.86           C  
ATOM   1431  OD1 ASP B  45       5.520  -3.845  42.089  1.00 34.78           O  
ATOM   1432  OD2 ASP B  45       4.729  -5.856  41.822  1.00 42.04           O  
ATOM   1433  N   ASN B  46       3.376  -1.812  37.703  1.00 21.09           N  
ATOM   1434  CA  ASN B  46       3.166  -1.426  36.298  1.00 19.10           C  
ATOM   1435  C   ASN B  46       2.267  -2.374  35.524  1.00 18.45           C  
ATOM   1436  O   ASN B  46       2.192  -2.266  34.351  1.00 20.82           O  
ATOM   1437  CB  ASN B  46       4.495  -1.206  35.563  1.00 18.51           C  
ATOM   1438  CG  ASN B  46       4.425  -0.075  34.539  1.00 19.18           C  
ATOM   1439  OD1 ASN B  46       3.837   1.006  34.795  1.00 19.68           O  
ATOM   1440  ND2 ASN B  46       5.062  -0.280  33.386  1.00 18.55           N  
ATOM   1441  N   GLN B  47       1.486  -3.196  36.223  1.00 19.48           N  
ATOM   1442  CA  GLN B  47       0.611  -4.162  35.608  1.00 19.71           C  
ATOM   1443  C   GLN B  47      -0.799  -3.988  36.064  1.00 18.80           C  
ATOM   1444  O   GLN B  47      -1.049  -3.681  37.226  1.00 19.26           O  
ATOM   1445  CB  GLN B  47       1.024  -5.584  36.029  1.00 20.80           C  
ATOM   1446  CG  GLN B  47       2.433  -5.944  35.647  1.00 21.99           C  
ATOM   1447  CD  GLN B  47       2.809  -7.390  36.011  1.00 24.31           C  
ATOM   1448  OE1 GLN B  47       2.204  -8.020  36.860  1.00 28.28           O  
ATOM   1449  NE2 GLN B  47       3.773  -7.909  35.334  1.00 26.77           N  
ATOM   1450  N   LEU B  48      -1.737  -4.284  35.186  1.00 17.87           N  
ATOM   1451  CA  LEU B  48      -3.148  -4.275  35.564  1.00 18.33           C  
ATOM   1452  C   LEU B  48      -3.566  -5.656  36.081  1.00 20.09           C  
ATOM   1453  O   LEU B  48      -3.310  -6.690  35.426  1.00 19.63           O  
ATOM   1454  CB  LEU B  48      -4.055  -3.883  34.403  1.00 17.60           C  
ATOM   1455  CG  LEU B  48      -3.957  -2.473  33.804  1.00 18.79           C  
ATOM   1456  CD1 LEU B  48      -4.726  -2.410  32.448  1.00 18.10           C  
ATOM   1457  CD2 LEU B  48      -4.446  -1.432  34.805  1.00 16.17           C  
ATOM   1458  N   VAL B  49      -4.252  -5.667  37.227  1.00 20.63           N  
ATOM   1459  CA  VAL B  49      -4.576  -6.900  37.909  1.00 21.89           C  
ATOM   1460  C   VAL B  49      -6.076  -7.075  37.825  1.00 21.23           C  
ATOM   1461  O   VAL B  49      -6.823  -6.186  38.200  1.00 20.28           O  
ATOM   1462  CB  VAL B  49      -4.117  -6.844  39.377  1.00 23.11           C  
ATOM   1463  CG1 VAL B  49      -4.285  -8.193  40.048  1.00 23.93           C  
ATOM   1464  CG2 VAL B  49      -2.673  -6.384  39.471  1.00 23.82           C  
ATOM   1465  N   VAL B  50      -6.500  -8.218  37.296  1.00 21.68           N  
ATOM   1466  CA  VAL B  50      -7.889  -8.516  36.999  1.00 21.24           C  
ATOM   1467  C   VAL B  50      -8.574  -9.079  38.257  1.00 21.71           C  
ATOM   1468  O   VAL B  50      -8.040  -9.978  38.883  1.00 21.74           O  
ATOM   1469  CB  VAL B  50      -7.956  -9.555  35.862  1.00 23.48           C  
ATOM   1470  CG1 VAL B  50      -9.337 -10.139  35.689  1.00 23.29           C  
ATOM   1471  CG2 VAL B  50      -7.521  -8.931  34.550  1.00 24.06           C  
ATOM   1472  N   PRO B  51      -9.750  -8.540  38.628  1.00 22.78           N  
ATOM   1473  CA  PRO B  51     -10.414  -8.880  39.915  1.00 24.41           C  
ATOM   1474  C   PRO B  51     -11.384 -10.066  39.882  1.00 27.85           C  
ATOM   1475  O   PRO B  51     -11.625 -10.668  40.932  1.00 26.87           O  
ATOM   1476  CB  PRO B  51     -11.204  -7.625  40.227  1.00 23.76           C  
ATOM   1477  CG  PRO B  51     -11.544  -7.082  38.881  1.00 24.26           C  
ATOM   1478  CD  PRO B  51     -10.308  -7.300  38.057  1.00 22.33           C  
ATOM   1479  N   SER B  52     -11.947 -10.366  38.702  1.00 26.70           N  
ATOM   1480  CA  SER B  52     -12.822 -11.509  38.519  1.00 29.49           C  
ATOM   1481  C   SER B  52     -12.665 -12.144  37.122  1.00 30.10           C  
ATOM   1482  O   SER B  52     -12.218 -11.483  36.190  1.00 31.42           O  
ATOM   1483  CB  SER B  52     -14.274 -11.113  38.735  1.00 29.67           C  
ATOM   1484  OG  SER B  52     -14.606  -9.989  37.966  1.00 27.77           O  
ATOM   1485  N   GLU B  53     -13.027 -13.421  37.005  1.00 28.83           N  
ATOM   1486  CA  GLU B  53     -12.989 -14.143  35.718  1.00 30.58           C  
ATOM   1487  C   GLU B  53     -14.042 -13.629  34.724  1.00 26.82           C  
ATOM   1488  O   GLU B  53     -15.104 -13.155  35.112  1.00 26.60           O  
ATOM   1489  CB  GLU B  53     -13.150 -15.660  35.932  1.00 35.09           C  
ATOM   1490  CG  GLU B  53     -14.583 -16.108  36.191  1.00 40.54           C  
ATOM   1491  CD  GLU B  53     -15.376 -16.422  34.901  1.00 47.01           C  
ATOM   1492  OE1 GLU B  53     -14.773 -16.919  33.908  1.00 43.80           O  
ATOM   1493  OE2 GLU B  53     -16.604 -16.155  34.878  1.00 48.52           O  
ATOM   1494  N   GLY B  54     -13.742 -13.729  33.431  1.00 21.61           N  
ATOM   1495  CA  GLY B  54     -14.686 -13.293  32.427  1.00 20.44           C  
ATOM   1496  C   GLY B  54     -14.034 -12.880  31.114  1.00 18.60           C  
ATOM   1497  O   GLY B  54     -12.844 -12.931  30.948  1.00 19.37           O  
ATOM   1498  N   LEU B  55     -14.852 -12.457  30.194  1.00 19.40           N  
ATOM   1499  CA  LEU B  55     -14.376 -11.932  28.935  1.00 20.40           C  
ATOM   1500  C   LEU B  55     -14.098 -10.451  29.102  1.00 19.80           C  
ATOM   1501  O   LEU B  55     -14.944  -9.701  29.619  1.00 20.26           O  
ATOM   1502  CB  LEU B  55     -15.437 -12.118  27.859  1.00 20.18           C  
ATOM   1503  CG  LEU B  55     -15.975 -13.527  27.605  1.00 21.10           C  
ATOM   1504  CD1 LEU B  55     -17.024 -13.487  26.509  1.00 22.24           C  
ATOM   1505  CD2 LEU B  55     -14.884 -14.478  27.222  1.00 23.14           C  
ATOM   1506  N   TYR B  56     -12.938 -10.030  28.629  1.00 18.38           N  
ATOM   1507  CA  TYR B  56     -12.585  -8.644  28.609  1.00 16.94           C  
ATOM   1508  C   TYR B  56     -12.151  -8.212  27.228  1.00 16.41           C  
ATOM   1509  O   TYR B  56     -11.530  -8.984  26.484  1.00 14.77           O  
ATOM   1510  CB  TYR B  56     -11.404  -8.442  29.528  1.00 17.87           C  
ATOM   1511  CG  TYR B  56     -11.720  -8.540  30.970  1.00 18.48           C  
ATOM   1512  CD1 TYR B  56     -11.961  -9.793  31.579  1.00 18.70           C  
ATOM   1513  CD2 TYR B  56     -11.712  -7.394  31.765  1.00 19.31           C  
ATOM   1514  CE1 TYR B  56     -12.245  -9.880  32.936  1.00 19.48           C  
ATOM   1515  CE2 TYR B  56     -11.967  -7.453  33.129  1.00 20.09           C  
ATOM   1516  CZ  TYR B  56     -12.271  -8.672  33.716  1.00 21.47           C  
ATOM   1517  OH  TYR B  56     -12.502  -8.686  35.070  1.00 21.21           O  
ATOM   1518  N   LEU B  57     -12.413  -6.955  26.910  1.00 15.78           N  
ATOM   1519  CA  LEU B  57     -11.670  -6.265  25.886  1.00 14.17           C  
ATOM   1520  C   LEU B  57     -10.374  -5.807  26.528  1.00 14.00           C  
ATOM   1521  O   LEU B  57     -10.374  -5.351  27.694  1.00 13.50           O  
ATOM   1522  CB  LEU B  57     -12.386  -5.026  25.424  1.00 15.68           C  
ATOM   1523  CG  LEU B  57     -13.745  -5.170  24.787  1.00 17.11           C  
ATOM   1524  CD1 LEU B  57     -14.307  -3.815  24.447  1.00 17.14           C  
ATOM   1525  CD2 LEU B  57     -13.620  -5.992  23.536  1.00 19.48           C  
ATOM   1526  N   ILE B  58      -9.287  -5.907  25.777  1.00 12.33           N  
ATOM   1527  CA  ILE B  58      -7.964  -5.455  26.236  1.00 13.86           C  
ATOM   1528  C   ILE B  58      -7.356  -4.657  25.095  1.00 13.24           C  
ATOM   1529  O   ILE B  58      -7.463  -5.064  23.956  1.00 12.44           O  
ATOM   1530  CB  ILE B  58      -7.051  -6.685  26.518  1.00 14.35           C  
ATOM   1531  CG1 ILE B  58      -7.630  -7.509  27.632  1.00 14.83           C  
ATOM   1532  CG2 ILE B  58      -5.638  -6.258  26.829  1.00 15.08           C  
ATOM   1533  CD1 ILE B  58      -6.878  -8.809  27.836  1.00 16.34           C  
ATOM   1534  N   TYR B  59      -6.746  -3.533  25.389  1.00 12.43           N  
ATOM   1535  CA  TYR B  59      -6.272  -2.686  24.328  1.00 12.74           C  
ATOM   1536  C   TYR B  59      -5.108  -1.825  24.787  1.00 12.75           C  
ATOM   1537  O   TYR B  59      -4.952  -1.510  25.979  1.00 12.78           O  
ATOM   1538  CB  TYR B  59      -7.403  -1.808  23.750  1.00 13.11           C  
ATOM   1539  CG  TYR B  59      -7.919  -0.799  24.749  1.00 12.95           C  
ATOM   1540  CD1 TYR B  59      -7.280   0.415  24.930  1.00 12.73           C  
ATOM   1541  CD2 TYR B  59      -8.970  -1.107  25.577  1.00 12.62           C  
ATOM   1542  CE1 TYR B  59      -7.740   1.342  25.883  1.00 13.23           C  
ATOM   1543  CE2 TYR B  59      -9.431  -0.210  26.524  1.00 13.33           C  
ATOM   1544  CZ  TYR B  59      -8.811   1.020  26.679  1.00 12.98           C  
ATOM   1545  OH  TYR B  59      -9.273   1.889  27.607  1.00 11.76           O  
ATOM   1546  N   SER B  60      -4.289  -1.434  23.827  1.00 13.00           N  
ATOM   1547  CA  SER B  60      -3.215  -0.480  24.104  1.00 14.65           C  
ATOM   1548  C   SER B  60      -2.794   0.309  22.860  1.00 14.34           C  
ATOM   1549  O   SER B  60      -2.861  -0.184  21.725  1.00 13.20           O  
ATOM   1550  CB  SER B  60      -2.008  -1.219  24.677  1.00 15.73           C  
ATOM   1551  OG  SER B  60      -1.024  -0.298  25.121  1.00 20.67           O  
ATOM   1552  N   GLN B  61      -2.359   1.535  23.079  1.00 13.60           N  
ATOM   1553  CA  GLN B  61      -1.756   2.293  22.025  1.00 14.31           C  
ATOM   1554  C   GLN B  61      -0.415   2.868  22.455  1.00 14.32           C  
ATOM   1555  O   GLN B  61      -0.286   3.400  23.554  1.00 12.82           O  
ATOM   1556  CB  GLN B  61      -2.656   3.447  21.590  1.00 15.31           C  
ATOM   1557  CG  GLN B  61      -2.119   4.200  20.375  1.00 16.05           C  
ATOM   1558  CD  GLN B  61      -2.941   5.443  20.011  1.00 17.81           C  
ATOM   1559  OE1 GLN B  61      -4.150   5.359  19.708  1.00 18.00           O  
ATOM   1560  NE2 GLN B  61      -2.294   6.605  20.055  1.00 17.60           N  
ATOM   1561  N   VAL B  62       0.567   2.806  21.553  1.00 16.04           N  
ATOM   1562  CA  VAL B  62       1.785   3.601  21.689  1.00 15.60           C  
ATOM   1563  C   VAL B  62       1.976   4.419  20.410  1.00 16.21           C  
ATOM   1564  O   VAL B  62       1.382   4.125  19.395  1.00 14.92           O  
ATOM   1565  CB  VAL B  62       3.041   2.725  21.963  1.00 17.04           C  
ATOM   1566  CG1 VAL B  62       2.871   1.927  23.243  1.00 18.02           C  
ATOM   1567  CG2 VAL B  62       3.355   1.782  20.798  1.00 17.50           C  
ATOM   1568  N   LEU B  63       2.760   5.489  20.501  1.00 15.99           N  
ATOM   1569  CA  LEU B  63       3.139   6.292  19.362  1.00 17.08           C  
ATOM   1570  C   LEU B  63       4.632   6.519  19.423  1.00 17.42           C  
ATOM   1571  O   LEU B  63       5.166   7.007  20.443  1.00 16.07           O  
ATOM   1572  CB  LEU B  63       2.423   7.629  19.377  1.00 17.23           C  
ATOM   1573  CG  LEU B  63       2.742   8.518  18.174  1.00 17.89           C  
ATOM   1574  CD1 LEU B  63       2.121   8.011  16.886  1.00 18.69           C  
ATOM   1575  CD2 LEU B  63       2.247   9.910  18.425  1.00 19.53           C  
ATOM   1576  N   PHE B  64       5.299   6.118  18.353  1.00 19.10           N  
ATOM   1577  CA  PHE B  64       6.740   6.282  18.200  1.00 20.62           C  
ATOM   1578  C   PHE B  64       7.032   7.393  17.205  1.00 22.63           C  
ATOM   1579  O   PHE B  64       6.246   7.613  16.263  1.00 21.83           O  
ATOM   1580  CB  PHE B  64       7.337   5.004  17.680  1.00 20.98           C  
ATOM   1581  CG  PHE B  64       7.310   3.863  18.667  1.00 19.22           C  
ATOM   1582  CD1 PHE B  64       8.102   3.897  19.811  1.00 18.27           C  
ATOM   1583  CD2 PHE B  64       6.556   2.716  18.392  1.00 19.29           C  
ATOM   1584  CE1 PHE B  64       8.128   2.834  20.685  1.00 18.51           C  
ATOM   1585  CE2 PHE B  64       6.563   1.658  19.254  1.00 18.47           C  
ATOM   1586  CZ  PHE B  64       7.339   1.714  20.414  1.00 19.13           C  
ATOM   1587  N   LYS B  65       8.142   8.100  17.431  1.00 25.36           N  
ATOM   1588  CA  LYS B  65       8.599   9.160  16.539  1.00 27.86           C  
ATOM   1589  C   LYS B  65      10.141   9.259  16.468  1.00 29.59           C  
ATOM   1590  O   LYS B  65      10.806   9.330  17.499  1.00 26.90           O  
ATOM   1591  CB  LYS B  65       8.048  10.520  16.995  1.00 29.65           C  
ATOM   1592  CG  LYS B  65       8.504  11.683  16.112  1.00 31.65           C  
ATOM   1593  CD  LYS B  65       8.333  13.036  16.815  1.00 35.18           C  
ATOM   1594  CE  LYS B  65       8.982  14.155  15.998  1.00 36.34           C  
ATOM   1595  NZ  LYS B  65       8.414  15.500  16.286  1.00 36.28           N  
ATOM   1596  N   GLY B  66      10.686   9.334  15.248  1.00 31.12           N  
ATOM   1597  CA  GLY B  66      12.117   9.615  15.061  1.00 32.04           C  
ATOM   1598  C   GLY B  66      12.401  10.769  14.097  1.00 34.44           C  
ATOM   1599  O   GLY B  66      11.578  11.120  13.268  1.00 35.31           O  
ATOM   1600  N   GLN B  67      13.567  11.377  14.239  1.00 40.77           N  
ATOM   1601  CA  GLN B  67      14.056  12.355  13.277  1.00 44.32           C  
ATOM   1602  C   GLN B  67      14.974  11.589  12.346  1.00 47.68           C  
ATOM   1603  O   GLN B  67      16.068  11.178  12.743  1.00 48.12           O  
ATOM   1604  CB  GLN B  67      14.829  13.468  13.976  1.00 40.42           C  
ATOM   1605  N   GLY B  68      14.509  11.353  11.124  1.00 53.42           N  
ATOM   1606  CA  GLY B  68      15.288  10.607  10.139  1.00 56.89           C  
ATOM   1607  C   GLY B  68      15.569   9.155  10.509  1.00 59.41           C  
ATOM   1608  O   GLY B  68      14.838   8.542  11.305  1.00 61.83           O  
ATOM   1609  N   CYS B  69      16.646   8.617   9.937  1.00 57.23           N  
ATOM   1610  CA  CYS B  69      16.906   7.177   9.933  1.00 58.72           C  
ATOM   1611  C   CYS B  69      18.392   6.885   9.994  1.00 56.12           C  
ATOM   1612  O   CYS B  69      19.124   7.271   9.094  1.00 52.44           O  
ATOM   1613  CB  CYS B  69      16.319   6.559   8.651  1.00 61.07           C  
ATOM   1614  SG  CYS B  69      14.543   6.199   8.746  1.00 68.69           S  
ATOM   1615  N   PRO B  70      18.839   6.176  11.049  1.00 57.15           N  
ATOM   1616  CA  PRO B  70      20.277   5.882  11.180  1.00 59.03           C  
ATOM   1617  C   PRO B  70      20.745   4.597  10.446  1.00 56.84           C  
ATOM   1618  O   PRO B  70      19.957   3.668  10.236  1.00 65.07           O  
ATOM   1619  CB  PRO B  70      20.476   5.761  12.700  1.00 52.43           C  
ATOM   1620  N   HIS B  73      19.645  -0.067  11.875  1.00 50.66           N  
ATOM   1621  CA  HIS B  73      18.368  -0.777  11.754  1.00 50.58           C  
ATOM   1622  C   HIS B  73      17.491  -0.546  13.008  1.00 46.22           C  
ATOM   1623  O   HIS B  73      17.844  -0.965  14.106  1.00 50.55           O  
ATOM   1624  CB  HIS B  73      18.605  -2.286  11.524  1.00 48.56           C  
ATOM   1625  N   VAL B  74      16.367   0.141  12.832  1.00 41.01           N  
ATOM   1626  CA  VAL B  74      15.446   0.445  13.946  1.00 38.18           C  
ATOM   1627  C   VAL B  74      14.249  -0.514  13.924  1.00 32.85           C  
ATOM   1628  O   VAL B  74      13.491  -0.515  12.964  1.00 33.15           O  
ATOM   1629  CB  VAL B  74      14.935   1.889  13.840  1.00 38.67           C  
ATOM   1630  CG1 VAL B  74      14.153   2.278  15.077  1.00 39.76           C  
ATOM   1631  CG2 VAL B  74      16.110   2.843  13.640  1.00 41.88           C  
ATOM   1632  N   LEU B  75      14.099  -1.345  14.957  1.00 29.36           N  
ATOM   1633  CA  LEU B  75      12.861  -2.149  15.119  1.00 29.21           C  
ATOM   1634  C   LEU B  75      12.048  -1.648  16.309  1.00 26.42           C  
ATOM   1635  O   LEU B  75      12.608  -1.357  17.380  1.00 27.99           O  
ATOM   1636  CB  LEU B  75      13.147  -3.653  15.263  1.00 29.64           C  
ATOM   1637  CG  LEU B  75      13.973  -4.322  14.149  1.00 31.89           C  
ATOM   1638  CD1 LEU B  75      14.301  -5.764  14.547  1.00 34.25           C  
ATOM   1639  CD2 LEU B  75      13.253  -4.292  12.814  1.00 32.24           C  
ATOM   1640  N   LEU B  76      10.727  -1.528  16.118  1.00 22.48           N  
ATOM   1641  CA  LEU B  76       9.853  -1.045  17.188  1.00 20.73           C  
ATOM   1642  C   LEU B  76       8.893  -2.141  17.588  1.00 19.65           C  
ATOM   1643  O   LEU B  76       8.159  -2.641  16.749  1.00 20.15           O  
ATOM   1644  CB  LEU B  76       9.098   0.190  16.745  1.00 21.17           C  
ATOM   1645  CG  LEU B  76       9.888   1.354  16.130  1.00 22.06           C  
ATOM   1646  CD1 LEU B  76       8.945   2.323  15.438  1.00 23.69           C  
ATOM   1647  CD2 LEU B  76      10.749   2.062  17.167  1.00 23.33           C  
ATOM   1648  N   THR B  77       8.893  -2.553  18.843  1.00 18.24           N  
ATOM   1649  CA  THR B  77       7.902  -3.536  19.229  1.00 19.75           C  
ATOM   1650  C   THR B  77       6.936  -3.011  20.289  1.00 18.84           C  
ATOM   1651  O   THR B  77       7.285  -2.160  21.091  1.00 19.22           O  
ATOM   1652  CB  THR B  77       8.543  -4.827  19.726  1.00 20.35           C  
ATOM   1653  OG1 THR B  77       9.099  -4.624  21.019  1.00 22.27           O  
ATOM   1654  CG2 THR B  77       9.658  -5.283  18.765  1.00 21.98           C  
ATOM   1655  N   HIS B  78       5.735  -3.574  20.303  1.00 17.51           N  
ATOM   1656  CA  HIS B  78       4.756  -3.299  21.344  1.00 17.75           C  
ATOM   1657  C   HIS B  78       3.993  -4.579  21.635  1.00 16.93           C  
ATOM   1658  O   HIS B  78       3.582  -5.253  20.740  1.00 15.87           O  
ATOM   1659  CB  HIS B  78       3.823  -2.158  20.851  1.00 17.20           C  
ATOM   1660  CG  HIS B  78       2.726  -1.810  21.787  1.00 18.08           C  
ATOM   1661  ND1 HIS B  78       1.468  -1.444  21.338  1.00 18.86           N  
ATOM   1662  CD2 HIS B  78       2.696  -1.698  23.140  1.00 17.80           C  
ATOM   1663  CE1 HIS B  78       0.701  -1.166  22.375  1.00 17.62           C  
ATOM   1664  NE2 HIS B  78       1.412  -1.327  23.477  1.00 18.90           N  
ATOM   1665  N   THR B  79       3.755  -4.862  22.900  1.00 17.69           N  
ATOM   1666  CA  THR B  79       3.306  -6.154  23.311  1.00 17.95           C  
ATOM   1667  C   THR B  79       2.461  -6.046  24.558  1.00 18.11           C  
ATOM   1668  O   THR B  79       2.894  -5.446  25.570  1.00 18.43           O  
ATOM   1669  CB  THR B  79       4.533  -7.039  23.632  1.00 19.67           C  
ATOM   1670  OG1 THR B  79       5.384  -7.136  22.473  1.00 20.94           O  
ATOM   1671  CG2 THR B  79       4.129  -8.439  24.061  1.00 20.69           C  
ATOM   1672  N   ILE B  80       1.256  -6.603  24.485  1.00 15.83           N  
ATOM   1673  CA  ILE B  80       0.465  -6.882  25.650  1.00 15.21           C  
ATOM   1674  C   ILE B  80       0.612  -8.360  26.025  1.00 15.87           C  
ATOM   1675  O   ILE B  80       0.398  -9.235  25.187  1.00 14.03           O  
ATOM   1676  CB  ILE B  80      -1.023  -6.592  25.397  1.00 14.93           C  
ATOM   1677  CG1 ILE B  80      -1.214  -5.098  25.047  1.00 15.79           C  
ATOM   1678  CG2 ILE B  80      -1.861  -6.960  26.613  1.00 15.29           C  
ATOM   1679  CD1 ILE B  80      -2.643  -4.742  24.705  1.00 16.93           C  
ATOM   1680  N   SER B  81       0.813  -8.622  27.314  1.00 16.28           N  
ATOM   1681  CA  SER B  81       1.027  -9.944  27.793  1.00 17.10           C  
ATOM   1682  C   SER B  81       0.255 -10.248  29.064  1.00 16.40           C  
ATOM   1683  O   SER B  81      -0.210  -9.372  29.767  1.00 15.47           O  
ATOM   1684  CB  SER B  81       2.524 -10.212  27.963  1.00 18.42           C  
ATOM   1685  OG  SER B  81       3.058  -9.382  28.937  1.00 20.43           O  
ATOM   1686  N   ARG B  82       0.034 -11.526  29.259  1.00 16.06           N  
ATOM   1687  CA  ARG B  82      -0.776 -12.053  30.313  1.00 17.66           C  
ATOM   1688  C   ARG B  82       0.095 -12.962  31.215  1.00 20.30           C  
ATOM   1689  O   ARG B  82       0.839 -13.830  30.717  1.00 18.25           O  
ATOM   1690  CB  ARG B  82      -1.878 -12.901  29.698  1.00 18.25           C  
ATOM   1691  CG  ARG B  82      -2.894 -13.456  30.689  1.00 19.93           C  
ATOM   1692  CD  ARG B  82      -3.881 -14.376  30.005  1.00 19.78           C  
ATOM   1693  NE  ARG B  82      -4.800 -14.952  30.993  1.00 20.70           N  
ATOM   1694  CZ  ARG B  82      -5.104 -16.255  31.102  1.00 20.36           C  
ATOM   1695  NH1 ARG B  82      -4.625 -17.136  30.244  1.00 18.94           N  
ATOM   1696  NH2 ARG B  82      -5.916 -16.661  32.069  1.00 21.31           N  
ATOM   1697  N   ILE B  83       0.004 -12.757  32.525  1.00 23.20           N  
ATOM   1698  CA  ILE B  83       0.550 -13.728  33.499  1.00 26.55           C  
ATOM   1699  C   ILE B  83      -0.606 -14.316  34.233  1.00 25.31           C  
ATOM   1700  O   ILE B  83      -1.317 -13.621  34.943  1.00 28.94           O  
ATOM   1701  CB  ILE B  83       1.527 -13.082  34.482  1.00 29.63           C  
ATOM   1702  CG1 ILE B  83       2.696 -12.499  33.710  1.00 30.78           C  
ATOM   1703  CG2 ILE B  83       2.021 -14.115  35.485  1.00 30.74           C  
ATOM   1704  CD1 ILE B  83       3.604 -11.639  34.550  1.00 32.29           C  
ATOM   1705  N   ALA B  84      -0.873 -15.583  33.995  1.00 26.07           N  
ATOM   1706  CA  ALA B  84      -1.966 -16.244  34.677  1.00 29.65           C  
ATOM   1707  C   ALA B  84      -1.448 -16.729  36.012  1.00 30.53           C  
ATOM   1708  O   ALA B  84      -0.342 -17.239  36.073  1.00 33.76           O  
ATOM   1709  CB  ALA B  84      -2.485 -17.413  33.852  1.00 30.54           C  
ATOM   1710  N   VAL B  85      -2.256 -16.573  37.056  1.00 30.55           N  
ATOM   1711  CA  VAL B  85      -1.880 -16.885  38.422  1.00 31.88           C  
ATOM   1712  C   VAL B  85      -1.641 -18.381  38.603  1.00 34.06           C  
ATOM   1713  O   VAL B  85      -0.735 -18.769  39.323  1.00 30.55           O  
ATOM   1714  CB  VAL B  85      -2.994 -16.456  39.434  1.00 31.38           C  
ATOM   1715  N   SER B  86      -2.464 -19.205  37.955  1.00 36.66           N  
ATOM   1716  CA  SER B  86      -2.303 -20.663  38.003  1.00 41.19           C  
ATOM   1717  C   SER B  86      -1.053 -21.175  37.282  1.00 43.72           C  
ATOM   1718  O   SER B  86      -0.379 -22.081  37.772  1.00 44.07           O  
ATOM   1719  CB  SER B  86      -3.518 -21.368  37.417  1.00 42.63           C  
ATOM   1720  OG  SER B  86      -4.611 -21.320  38.332  1.00 44.02           O  
ATOM   1721  N   TYR B  87      -0.751 -20.607  36.120  1.00 39.52           N  
ATOM   1722  CA  TYR B  87       0.260 -21.161  35.265  1.00 35.87           C  
ATOM   1723  C   TYR B  87       1.599 -20.550  35.577  1.00 38.72           C  
ATOM   1724  O   TYR B  87       2.634 -21.162  35.300  1.00 43.79           O  
ATOM   1725  CB  TYR B  87      -0.126 -20.985  33.780  1.00 35.86           C  
ATOM   1726  CG  TYR B  87      -1.403 -21.760  33.392  1.00 36.97           C  
ATOM   1727  CD1 TYR B  87      -2.664 -21.230  33.652  1.00 34.69           C  
ATOM   1728  CD2 TYR B  87      -1.336 -23.040  32.776  1.00 36.56           C  
ATOM   1729  CE1 TYR B  87      -3.819 -21.926  33.324  1.00 38.48           C  
ATOM   1730  CE2 TYR B  87      -2.496 -23.742  32.434  1.00 34.16           C  
ATOM   1731  CZ  TYR B  87      -3.732 -23.184  32.708  1.00 39.65           C  
ATOM   1732  OH  TYR B  87      -4.906 -23.857  32.408  1.00 37.65           O  
ATOM   1733  N   GLN B  88       1.587 -19.354  36.168  1.00 40.34           N  
ATOM   1734  CA  GLN B  88       2.805 -18.594  36.489  1.00 41.47           C  
ATOM   1735  C   GLN B  88       3.727 -18.405  35.281  1.00 38.86           C  
ATOM   1736  O   GLN B  88       4.953 -18.444  35.405  1.00 38.74           O  
ATOM   1737  CB  GLN B  88       3.573 -19.219  37.682  1.00 43.38           C  
ATOM   1738  CG  GLN B  88       2.782 -19.272  38.981  1.00 46.44           C  
ATOM   1739  CD  GLN B  88       2.554 -17.888  39.586  1.00 51.89           C  
ATOM   1740  OE1 GLN B  88       3.502 -17.119  39.795  1.00 50.96           O  
ATOM   1741  NE2 GLN B  88       1.292 -17.566  39.874  1.00 54.33           N  
ATOM   1742  N   THR B  89       3.125 -18.157  34.121  1.00 38.77           N  
ATOM   1743  CA  THR B  89       3.867 -17.911  32.883  1.00 39.04           C  
ATOM   1744  C   THR B  89       3.505 -16.576  32.275  1.00 37.99           C  
ATOM   1745  O   THR B  89       2.370 -16.127  32.428  1.00 40.63           O  
ATOM   1746  CB  THR B  89       3.518 -18.967  31.828  1.00 40.93           C  
ATOM   1747  OG1 THR B  89       2.089 -19.068  31.722  1.00 44.88           O  
ATOM   1748  CG2 THR B  89       4.101 -20.302  32.213  1.00 42.32           C  
ATOM   1749  N   LYS B  90       4.446 -15.970  31.548  1.00 32.28           N  
ATOM   1750  CA  LYS B  90       4.178 -14.732  30.840  1.00 33.80           C  
ATOM   1751  C   LYS B  90       4.137 -14.918  29.321  1.00 32.49           C  
ATOM   1752  O   LYS B  90       5.165 -15.161  28.693  1.00 32.97           O  
ATOM   1753  CB  LYS B  90       5.227 -13.693  31.180  1.00 33.25           C  
ATOM   1754  CG  LYS B  90       5.058 -12.376  30.430  1.00 34.04           C  
ATOM   1755  CD  LYS B  90       6.012 -11.327  31.006  1.00 34.44           C  
ATOM   1756  CE  LYS B  90       5.779  -9.954  30.420  1.00 37.12           C  
ATOM   1757  NZ  LYS B  90       6.998  -9.132  30.619  1.00 40.00           N  
ATOM   1758  N   VAL B  91       2.962 -14.716  28.735  1.00 26.87           N  
ATOM   1759  CA  VAL B  91       2.772 -14.980  27.340  1.00 26.68           C  
ATOM   1760  C   VAL B  91       2.067 -13.838  26.610  1.00 24.89           C  
ATOM   1761  O   VAL B  91       1.248 -13.125  27.192  1.00 25.37           O  
ATOM   1762  CB  VAL B  91       1.966 -16.282  27.141  1.00 26.05           C  
ATOM   1763  CG1 VAL B  91       2.716 -17.461  27.782  1.00 23.60           C  
ATOM   1764  CG2 VAL B  91       0.566 -16.139  27.699  1.00 25.16           C  
ATOM   1765  N   ASN B  92       2.405 -13.691  25.337  1.00 22.30           N  
ATOM   1766  CA  ASN B  92       1.975 -12.555  24.548  1.00 20.96           C  
ATOM   1767  C   ASN B  92       0.543 -12.804  24.123  1.00 18.90           C  
ATOM   1768  O   ASN B  92       0.285 -13.841  23.482  1.00 16.96           O  
ATOM   1769  CB  ASN B  92       2.801 -12.463  23.258  1.00 21.93           C  
ATOM   1770  CG  ASN B  92       4.206 -11.955  23.455  1.00 24.46           C  
ATOM   1771  OD1 ASN B  92       4.591 -11.494  24.511  1.00 26.30           O  
ATOM   1772  ND2 ASN B  92       4.980 -12.033  22.394  1.00 27.02           N  
ATOM   1773  N   LEU B  93      -0.367 -11.883  24.453  1.00 16.29           N  
ATOM   1774  CA  LEU B  93      -1.744 -11.874  23.894  1.00 15.48           C  
ATOM   1775  C   LEU B  93      -1.809 -11.123  22.570  1.00 15.09           C  
ATOM   1776  O   LEU B  93      -2.526 -11.538  21.640  1.00 15.77           O  
ATOM   1777  CB  LEU B  93      -2.725 -11.193  24.847  1.00 16.14           C  
ATOM   1778  CG  LEU B  93      -2.833 -11.726  26.271  1.00 16.24           C  
ATOM   1779  CD1 LEU B  93      -3.920 -11.003  26.980  1.00 16.62           C  
ATOM   1780  CD2 LEU B  93      -3.109 -13.214  26.315  1.00 16.79           C  
ATOM   1781  N   LEU B  94      -1.092 -10.001  22.483  1.00 14.40           N  
ATOM   1782  CA  LEU B  94      -1.200  -9.073  21.346  1.00 15.15           C  
ATOM   1783  C   LEU B  94       0.125  -8.456  21.119  1.00 16.21           C  
ATOM   1784  O   LEU B  94       0.750  -7.963  22.068  1.00 17.59           O  
ATOM   1785  CB  LEU B  94      -2.203  -7.976  21.621  1.00 15.04           C  
ATOM   1786  CG  LEU B  94      -3.677  -8.413  21.712  1.00 15.72           C  
ATOM   1787  CD1 LEU B  94      -4.528  -7.314  22.341  1.00 15.91           C  
ATOM   1788  CD2 LEU B  94      -4.249  -8.788  20.377  1.00 16.26           C  
ATOM   1789  N   SER B  95       0.580  -8.472  19.895  1.00 16.15           N  
ATOM   1790  CA  SER B  95       1.940  -8.000  19.609  1.00 18.63           C  
ATOM   1791  C   SER B  95       2.188  -7.547  18.153  1.00 19.21           C  
ATOM   1792  O   SER B  95       1.675  -8.150  17.174  1.00 19.56           O  
ATOM   1793  CB  SER B  95       2.945  -9.087  19.950  1.00 19.93           C  
ATOM   1794  OG  SER B  95       4.237  -8.544  19.970  1.00 22.15           O  
ATOM   1795  N   ALA B  96       2.969  -6.484  18.007  1.00 18.15           N  
ATOM   1796  CA  ALA B  96       3.334  -6.006  16.682  1.00 18.89           C  
ATOM   1797  C   ALA B  96       4.767  -5.512  16.655  1.00 18.75           C  
ATOM   1798  O   ALA B  96       5.358  -5.221  17.692  1.00 19.85           O  
ATOM   1799  CB  ALA B  96       2.356  -4.936  16.194  1.00 19.47           C  
ATOM   1800  N   ILE B  97       5.345  -5.511  15.466  1.00 19.86           N  
ATOM   1801  CA  ILE B  97       6.738  -5.138  15.242  1.00 20.70           C  
ATOM   1802  C   ILE B  97       6.727  -4.341  13.970  1.00 22.64           C  
ATOM   1803  O   ILE B  97       6.172  -4.806  12.980  1.00 25.10           O  
ATOM   1804  CB  ILE B  97       7.643  -6.386  15.008  1.00 22.02           C  
ATOM   1805  CG1 ILE B  97       7.523  -7.371  16.176  1.00 23.39           C  
ATOM   1806  CG2 ILE B  97       9.090  -5.970  14.765  1.00 20.87           C  
ATOM   1807  CD1 ILE B  97       8.448  -8.597  16.121  1.00 25.08           C  
ATOM   1808  N   LYS B  98       7.329  -3.153  13.999  1.00 21.96           N  
ATOM   1809  CA ALYS B  98       7.460  -2.312  12.826  0.50 22.48           C  
ATOM   1810  CA BLYS B  98       7.489  -2.317  12.807  0.50 22.24           C  
ATOM   1811  C   LYS B  98       8.952  -1.915  12.590  1.00 24.09           C  
ATOM   1812  O   LYS B  98       9.742  -1.803  13.540  1.00 25.12           O  
ATOM   1813  CB ALYS B  98       6.579  -1.090  13.023  0.50 21.97           C  
ATOM   1814  CB BLYS B  98       6.667  -1.055  12.920  0.50 21.35           C  
ATOM   1815  CG ALYS B  98       6.459  -0.179  11.834  0.50 22.17           C  
ATOM   1816  CG BLYS B  98       5.199  -1.295  13.091  0.50 20.89           C  
ATOM   1817  CD ALYS B  98       5.791  -0.861  10.673  0.50 21.18           C  
ATOM   1818  CD BLYS B  98       4.439  -0.004  13.014  0.50 20.74           C  
ATOM   1819  CE ALYS B  98       5.322   0.178   9.671  0.50 20.23           C  
ATOM   1820  CE BLYS B  98       3.032  -0.230  12.488  0.50 20.29           C  
ATOM   1821  NZ ALYS B  98       4.650  -0.502   8.574  0.50 19.67           N  
ATOM   1822  NZ BLYS B  98       2.345   1.079  12.489  0.50 20.79           N  
ATOM   1823  N   SER B  99       9.333  -1.746  11.329  1.00 26.96           N  
ATOM   1824  CA  SER B  99      10.706  -1.377  10.984  1.00 29.53           C  
ATOM   1825  C   SER B  99      10.546  -0.181  10.113  1.00 32.01           C  
ATOM   1826  O   SER B  99      10.451  -0.317   8.921  1.00 37.15           O  
ATOM   1827  CB  SER B  99      11.434  -2.500  10.226  1.00 28.92           C  
ATOM   1828  OG  SER B  99      10.613  -3.044   9.220  1.00 28.26           O  
ATOM   1829  N   PRO B 100      10.500   1.001  10.717  1.00 32.69           N  
ATOM   1830  CA  PRO B 100      10.155   2.205   9.986  1.00 37.71           C  
ATOM   1831  C   PRO B 100      11.223   2.697   8.949  1.00 40.21           C  
ATOM   1832  O   PRO B 100      10.873   3.424   8.009  1.00 39.11           O  
ATOM   1833  CB  PRO B 100       9.971   3.234  11.104  1.00 35.89           C  
ATOM   1834  CG  PRO B 100      10.931   2.801  12.165  1.00 34.81           C  
ATOM   1835  CD  PRO B 100      10.918   1.290  12.101  1.00 32.10           C  
ATOM   1836  N   CYS B 101      12.486   2.324   9.106  1.00 42.42           N  
ATOM   1837  CA  CYS B 101      13.524   2.878   8.217  1.00 49.93           C  
ATOM   1838  C   CYS B 101      13.849   2.017   6.996  1.00 47.44           C  
ATOM   1839  O   CYS B 101      13.633   0.816   7.005  1.00 44.27           O  
ATOM   1840  CB  CYS B 101      14.773   3.191   9.024  1.00 53.41           C  
ATOM   1841  SG  CYS B 101      14.492   4.638  10.078  1.00 62.28           S  
ATOM   1842  N   LYS B 112      13.717  14.534   8.150  1.00 53.28           N  
ATOM   1843  CA  LYS B 112      12.257  14.528   8.111  1.00 52.39           C  
ATOM   1844  C   LYS B 112      11.710  13.563   9.162  1.00 50.16           C  
ATOM   1845  O   LYS B 112      12.162  12.416   9.265  1.00 46.02           O  
ATOM   1846  CB  LYS B 112      11.746  14.145   6.723  1.00 51.80           C  
ATOM   1847  N   PRO B 113      10.744  14.035   9.972  1.00 50.36           N  
ATOM   1848  CA  PRO B 113      10.321  13.213  11.115  1.00 45.76           C  
ATOM   1849  C   PRO B 113       9.314  12.151  10.682  1.00 37.70           C  
ATOM   1850  O   PRO B 113       8.440  12.460   9.896  1.00 36.79           O  
ATOM   1851  CB  PRO B 113       9.691  14.238  12.060  1.00 47.58           C  
ATOM   1852  CG  PRO B 113       9.129  15.287  11.134  1.00 50.21           C  
ATOM   1853  CD  PRO B 113      10.050  15.341   9.934  1.00 48.85           C  
ATOM   1854  N   TRP B 114       9.469  10.914  11.173  1.00 31.66           N  
ATOM   1855  CA  TRP B 114       8.464   9.855  10.960  1.00 30.92           C  
ATOM   1856  C   TRP B 114       7.633   9.588  12.250  1.00 29.79           C  
ATOM   1857  O   TRP B 114       8.174   9.632  13.362  1.00 30.06           O  
ATOM   1858  CB  TRP B 114       9.142   8.546  10.468  1.00 28.68           C  
ATOM   1859  CG  TRP B 114      10.277   8.031  11.331  1.00 29.53           C  
ATOM   1860  CD1 TRP B 114      11.610   8.240  11.125  1.00 32.13           C  
ATOM   1861  CD2 TRP B 114      10.185   7.210  12.511  1.00 29.89           C  
ATOM   1862  NE1 TRP B 114      12.352   7.631  12.110  1.00 32.94           N  
ATOM   1863  CE2 TRP B 114      11.505   6.986  12.970  1.00 30.78           C  
ATOM   1864  CE3 TRP B 114       9.120   6.653  13.230  1.00 29.68           C  
ATOM   1865  CZ2 TRP B 114      11.787   6.237  14.107  1.00 29.57           C  
ATOM   1866  CZ3 TRP B 114       9.407   5.940  14.394  1.00 28.52           C  
ATOM   1867  CH2 TRP B 114      10.731   5.740  14.816  1.00 29.34           C  
ATOM   1868  N   TYR B 115       6.350   9.269  12.090  1.00 28.17           N  
ATOM   1869  CA  TYR B 115       5.508   8.791  13.206  1.00 27.85           C  
ATOM   1870  C   TYR B 115       4.948   7.409  12.957  1.00 27.06           C  
ATOM   1871  O   TYR B 115       4.341   7.205  11.925  1.00 30.07           O  
ATOM   1872  CB  TYR B 115       4.310   9.705  13.395  1.00 28.81           C  
ATOM   1873  CG  TYR B 115       4.631  11.064  13.922  1.00 29.51           C  
ATOM   1874  CD1 TYR B 115       5.014  12.072  13.076  1.00 29.39           C  
ATOM   1875  CD2 TYR B 115       4.500  11.350  15.269  1.00 30.84           C  
ATOM   1876  CE1 TYR B 115       5.289  13.329  13.550  1.00 31.53           C  
ATOM   1877  CE2 TYR B 115       4.746  12.607  15.753  1.00 32.05           C  
ATOM   1878  CZ  TYR B 115       5.148  13.588  14.887  1.00 31.47           C  
ATOM   1879  OH  TYR B 115       5.405  14.824  15.368  1.00 34.54           O  
ATOM   1880  N   GLU B 116       5.124   6.489  13.916  1.00 24.94           N  
ATOM   1881  CA  GLU B 116       4.489   5.145  13.894  1.00 24.40           C  
ATOM   1882  C   GLU B 116       3.528   4.853  15.082  1.00 20.11           C  
ATOM   1883  O   GLU B 116       3.973   4.581  16.200  1.00 17.62           O  
ATOM   1884  CB  GLU B 116       5.581   4.076  13.899  1.00 24.24           C  
ATOM   1885  CG  GLU B 116       6.420   4.039  12.623  1.00 29.57           C  
ATOM   1886  CD  GLU B 116       5.719   3.430  11.413  1.00 30.84           C  
ATOM   1887  OE1 GLU B 116       4.484   3.565  11.240  1.00 30.93           O  
ATOM   1888  OE2 GLU B 116       6.434   2.816  10.609  1.00 41.18           O  
ATOM   1889  N   PRO B 117       2.218   4.917  14.865  1.00 20.02           N  
ATOM   1890  CA  PRO B 117       1.362   4.500  15.991  1.00 19.99           C  
ATOM   1891  C   PRO B 117       1.177   2.980  15.961  1.00 21.02           C  
ATOM   1892  O   PRO B 117       1.289   2.398  14.907  1.00 22.27           O  
ATOM   1893  CB  PRO B 117       0.058   5.220  15.718  1.00 21.11           C  
ATOM   1894  CG  PRO B 117       0.034   5.427  14.220  1.00 20.89           C  
ATOM   1895  CD  PRO B 117       1.455   5.510  13.760  1.00 20.71           C  
ATOM   1896  N   ILE B 118       0.968   2.335  17.115  1.00 19.90           N  
ATOM   1897  CA  ILE B 118       0.593   0.924  17.148  1.00 18.23           C  
ATOM   1898  C   ILE B 118      -0.570   0.804  18.108  1.00 16.86           C  
ATOM   1899  O   ILE B 118      -0.438   1.206  19.263  1.00 15.35           O  
ATOM   1900  CB  ILE B 118       1.764   0.000  17.596  1.00 19.04           C  
ATOM   1901  CG1 ILE B 118       2.950   0.110  16.616  1.00 18.19           C  
ATOM   1902  CG2 ILE B 118       1.281  -1.454  17.621  1.00 18.91           C  
ATOM   1903  CD1 ILE B 118       4.193  -0.640  16.999  1.00 17.63           C  
ATOM   1904  N   TYR B 119      -1.725   0.349  17.598  1.00 14.81           N  
ATOM   1905  CA  TYR B 119      -2.928   0.099  18.416  1.00 14.87           C  
ATOM   1906  C   TYR B 119      -3.130  -1.405  18.392  1.00 14.02           C  
ATOM   1907  O   TYR B 119      -3.212  -1.962  17.311  1.00 12.74           O  
ATOM   1908  CB  TYR B 119      -4.176   0.763  17.822  1.00 14.91           C  
ATOM   1909  CG  TYR B 119      -5.389   0.664  18.717  1.00 15.11           C  
ATOM   1910  CD1 TYR B 119      -6.230  -0.454  18.697  1.00 15.39           C  
ATOM   1911  CD2 TYR B 119      -5.721   1.696  19.574  1.00 15.94           C  
ATOM   1912  CE1 TYR B 119      -7.307  -0.553  19.545  1.00 14.65           C  
ATOM   1913  CE2 TYR B 119      -6.803   1.587  20.433  1.00 15.62           C  
ATOM   1914  CZ  TYR B 119      -7.586   0.470  20.409  1.00 14.33           C  
ATOM   1915  OH  TYR B 119      -8.650   0.407  21.260  1.00 13.31           O  
ATOM   1916  N   LEU B 120      -3.193  -2.026  19.573  1.00 13.12           N  
ATOM   1917  CA  LEU B 120      -3.509  -3.437  19.719  1.00 13.35           C  
ATOM   1918  C   LEU B 120      -4.830  -3.557  20.453  1.00 13.69           C  
ATOM   1919  O   LEU B 120      -5.033  -2.892  21.500  1.00 12.67           O  
ATOM   1920  CB  LEU B 120      -2.443  -4.120  20.555  1.00 13.29           C  
ATOM   1921  CG  LEU B 120      -1.013  -3.947  20.039  1.00 13.93           C  
ATOM   1922  CD1 LEU B 120       0.014  -4.441  21.060  1.00 14.29           C  
ATOM   1923  CD2 LEU B 120      -0.874  -4.615  18.677  1.00 14.12           C  
ATOM   1924  N   GLY B 121      -5.734  -4.408  19.936  1.00 12.54           N  
ATOM   1925  CA  GLY B 121      -6.920  -4.746  20.713  1.00 12.15           C  
ATOM   1926  C   GLY B 121      -7.511  -6.086  20.397  1.00 12.32           C  
ATOM   1927  O   GLY B 121      -7.374  -6.587  19.303  1.00 11.13           O  
ATOM   1928  N   GLY B 122      -8.220  -6.651  21.362  1.00 12.82           N  
ATOM   1929  CA  GLY B 122      -8.830  -7.948  21.154  1.00 12.72           C  
ATOM   1930  C   GLY B 122      -9.695  -8.290  22.311  1.00 13.38           C  
ATOM   1931  O   GLY B 122      -9.758  -7.509  23.282  1.00 12.39           O  
ATOM   1932  N   VAL B 123     -10.386  -9.433  22.215  1.00 13.72           N  
ATOM   1933  CA  VAL B 123     -11.222  -9.930  23.307  1.00 15.70           C  
ATOM   1934  C   VAL B 123     -10.672 -11.273  23.793  1.00 16.08           C  
ATOM   1935  O   VAL B 123     -10.252 -12.120  22.962  1.00 17.22           O  
ATOM   1936  CB  VAL B 123     -12.720 -10.057  22.909  1.00 17.14           C  
ATOM   1937  CG1 VAL B 123     -12.885 -10.845  21.644  1.00 18.27           C  
ATOM   1938  CG2 VAL B 123     -13.542 -10.703  24.032  1.00 17.30           C  
ATOM   1939  N   PHE B 124     -10.633 -11.425  25.130  1.00 15.62           N  
ATOM   1940  CA  PHE B 124      -9.913 -12.485  25.839  1.00 16.02           C  
ATOM   1941  C   PHE B 124     -10.654 -12.972  27.085  1.00 17.22           C  
ATOM   1942  O   PHE B 124     -11.305 -12.176  27.782  1.00 16.39           O  
ATOM   1943  CB  PHE B 124      -8.524 -11.978  26.255  1.00 16.40           C  
ATOM   1944  CG  PHE B 124      -7.624 -11.636  25.071  1.00 15.68           C  
ATOM   1945  CD1 PHE B 124      -6.884 -12.617  24.455  1.00 15.26           C  
ATOM   1946  CD2 PHE B 124      -7.589 -10.336  24.559  1.00 15.04           C  
ATOM   1947  CE1 PHE B 124      -6.092 -12.317  23.346  1.00 14.87           C  
ATOM   1948  CE2 PHE B 124      -6.811 -10.023  23.452  1.00 15.23           C  
ATOM   1949  CZ  PHE B 124      -6.055 -11.015  22.852  1.00 15.26           C  
ATOM   1950  N   GLN B 125     -10.521 -14.269  27.385  1.00 17.81           N  
ATOM   1951  CA  GLN B 125     -11.006 -14.850  28.661  1.00 19.24           C  
ATOM   1952  C   GLN B 125      -9.864 -14.727  29.645  1.00 20.01           C  
ATOM   1953  O   GLN B 125      -8.756 -15.195  29.380  1.00 16.77           O  
ATOM   1954  CB  GLN B 125     -11.356 -16.356  28.499  1.00 22.45           C  
ATOM   1955  CG  GLN B 125     -11.605 -17.124  29.811  1.00 23.96           C  
ATOM   1956  CD  GLN B 125     -12.930 -16.768  30.459  1.00 25.89           C  
ATOM   1957  OE1 GLN B 125     -13.935 -16.551  29.783  1.00 29.57           O  
ATOM   1958  NE2 GLN B 125     -12.932 -16.689  31.779  1.00 28.37           N  
ATOM   1959  N   LEU B 126     -10.134 -14.098  30.781  1.00 18.57           N  
ATOM   1960  CA  LEU B 126      -9.158 -13.931  31.768  1.00 18.68           C  
ATOM   1961  C   LEU B 126      -9.679 -14.562  33.066  1.00 19.68           C  
ATOM   1962  O   LEU B 126     -10.880 -14.819  33.223  1.00 20.06           O  
ATOM   1963  CB  LEU B 126      -8.905 -12.429  31.963  1.00 17.74           C  
ATOM   1964  CG  LEU B 126      -8.376 -11.672  30.750  1.00 17.42           C  
ATOM   1965  CD1 LEU B 126      -8.210 -10.210  31.099  1.00 17.20           C  
ATOM   1966  CD2 LEU B 126      -7.060 -12.227  30.230  1.00 17.20           C  
ATOM   1967  N   GLU B 127      -8.762 -14.778  33.982  1.00 22.60           N  
ATOM   1968  CA  GLU B 127      -9.056 -15.298  35.308  1.00 24.59           C  
ATOM   1969  C   GLU B 127      -8.629 -14.298  36.408  1.00 23.45           C  
ATOM   1970  O   GLU B 127      -7.624 -13.569  36.258  1.00 21.19           O  
ATOM   1971  CB  GLU B 127      -8.336 -16.636  35.492  1.00 26.00           C  
ATOM   1972  CG  GLU B 127      -8.635 -17.666  34.402  1.00 27.79           C  
ATOM   1973  CD  GLU B 127     -10.111 -18.018  34.319  1.00 31.64           C  
ATOM   1974  OE1 GLU B 127     -10.730 -18.206  35.405  1.00 36.06           O  
ATOM   1975  OE2 GLU B 127     -10.664 -18.119  33.184  1.00 34.00           O  
ATOM   1976  N   LYS B 128      -9.387 -14.325  37.516  1.00 23.44           N  
ATOM   1977  CA  LYS B 128      -9.115 -13.578  38.740  1.00 22.75           C  
ATOM   1978  C   LYS B 128      -7.656 -13.712  39.110  1.00 23.71           C  
ATOM   1979  O   LYS B 128      -7.133 -14.819  39.186  1.00 26.39           O  
ATOM   1980  CB  LYS B 128     -10.009 -14.090  39.911  1.00 23.38           C  
ATOM   1981  N   GLY B 129      -6.978 -12.583  39.299  1.00 21.29           N  
ATOM   1982  CA  GLY B 129      -5.580 -12.610  39.616  1.00 19.34           C  
ATOM   1983  C   GLY B 129      -4.673 -12.508  38.432  1.00 20.39           C  
ATOM   1984  O   GLY B 129      -3.508 -12.221  38.610  1.00 20.99           O  
ATOM   1985  N   ASP B 130      -5.173 -12.721  37.205  1.00 22.10           N  
ATOM   1986  CA  ASP B 130      -4.334 -12.486  36.033  1.00 22.67           C  
ATOM   1987  C   ASP B 130      -3.716 -11.083  36.141  1.00 22.71           C  
ATOM   1988  O   ASP B 130      -4.340 -10.132  36.681  1.00 22.23           O  
ATOM   1989  CB  ASP B 130      -5.108 -12.567  34.719  1.00 25.46           C  
ATOM   1990  CG  ASP B 130      -5.459 -13.995  34.286  1.00 27.98           C  
ATOM   1991  OD1 ASP B 130      -5.222 -14.967  35.009  1.00 29.18           O  
ATOM   1992  OD2 ASP B 130      -6.048 -14.109  33.188  1.00 33.80           O  
ATOM   1993  N   ARG B 131      -2.495 -10.975  35.647  1.00 22.32           N  
ATOM   1994  CA  ARG B 131      -1.802  -9.713  35.543  1.00 24.16           C  
ATOM   1995  C   ARG B 131      -1.458  -9.435  34.071  1.00 21.49           C  
ATOM   1996  O   ARG B 131      -0.975 -10.296  33.365  1.00 21.33           O  
ATOM   1997  CB  ARG B 131      -0.535  -9.728  36.376  1.00 25.41           C  
ATOM   1998  CG  ARG B 131      -0.788  -9.886  37.869  1.00 29.16           C  
ATOM   1999  CD  ARG B 131       0.518  -9.721  38.696  1.00 32.36           C  
ATOM   2000  NE  ARG B 131       1.272 -10.976  38.760  1.00 36.61           N  
ATOM   2001  CZ  ARG B 131       2.575 -11.154  38.484  1.00 38.84           C  
ATOM   2002  NH1 ARG B 131       3.071 -12.384  38.590  1.00 39.96           N  
ATOM   2003  NH2 ARG B 131       3.397 -10.145  38.125  1.00 38.99           N  
ATOM   2004  N   LEU B 132      -1.721  -8.228  33.627  1.00 18.20           N  
ATOM   2005  CA  LEU B 132      -1.473  -7.870  32.267  1.00 17.24           C  
ATOM   2006  C   LEU B 132      -0.428  -6.772  32.178  1.00 16.33           C  
ATOM   2007  O   LEU B 132      -0.441  -5.826  32.951  1.00 16.31           O  
ATOM   2008  CB  LEU B 132      -2.757  -7.391  31.644  1.00 16.51           C  
ATOM   2009  CG  LEU B 132      -3.933  -8.324  31.808  1.00 16.98           C  
ATOM   2010  CD1 LEU B 132      -5.203  -7.606  31.455  1.00 16.66           C  
ATOM   2011  CD2 LEU B 132      -3.754  -9.526  30.920  1.00 17.29           C  
ATOM   2012  N   SER B 133       0.465  -6.880  31.225  1.00 16.69           N  
ATOM   2013  CA  SER B 133       1.414  -5.829  31.013  1.00 18.51           C  
ATOM   2014  C   SER B 133       1.384  -5.371  29.583  1.00 16.98           C  
ATOM   2015  O   SER B 133       0.945  -6.097  28.685  1.00 16.33           O  
ATOM   2016  CB  SER B 133       2.803  -6.294  31.410  1.00 21.88           C  
ATOM   2017  OG  SER B 133       3.231  -7.236  30.497  1.00 29.06           O  
ATOM   2018  N   ALA B 134       1.817  -4.138  29.375  1.00 16.25           N  
ATOM   2019  CA  ALA B 134       1.914  -3.590  28.072  1.00 16.37           C  
ATOM   2020  C   ALA B 134       3.235  -2.910  27.943  1.00 17.41           C  
ATOM   2021  O   ALA B 134       3.525  -1.949  28.694  1.00 17.76           O  
ATOM   2022  CB  ALA B 134       0.753  -2.624  27.803  1.00 16.95           C  
ATOM   2023  N   GLU B 135       4.039  -3.375  26.984  1.00 17.62           N  
ATOM   2024  CA  GLU B 135       5.443  -3.006  26.935  1.00 20.25           C  
ATOM   2025  C   GLU B 135       5.953  -2.747  25.566  1.00 19.84           C  
ATOM   2026  O   GLU B 135       5.374  -3.177  24.567  1.00 21.50           O  
ATOM   2027  CB  GLU B 135       6.302  -4.116  27.567  1.00 23.17           C  
ATOM   2028  CG  GLU B 135       5.794  -4.573  28.925  1.00 25.51           C  
ATOM   2029  CD  GLU B 135       6.662  -5.663  29.544  1.00 29.83           C  
ATOM   2030  OE1 GLU B 135       6.152  -6.733  29.812  1.00 33.64           O  
ATOM   2031  OE2 GLU B 135       7.851  -5.464  29.762  1.00 33.84           O  
ATOM   2032  N   ILE B 136       7.078  -2.052  25.512  1.00 18.67           N  
ATOM   2033  CA  ILE B 136       7.737  -1.775  24.281  1.00 17.23           C  
ATOM   2034  C   ILE B 136       9.233  -1.980  24.453  1.00 17.52           C  
ATOM   2035  O   ILE B 136       9.713  -2.133  25.560  1.00 16.43           O  
ATOM   2036  CB  ILE B 136       7.555  -0.330  23.887  1.00 18.02           C  
ATOM   2037  CG1 ILE B 136       8.051   0.574  25.017  1.00 18.04           C  
ATOM   2038  CG2 ILE B 136       6.096  -0.053  23.505  1.00 17.73           C  
ATOM   2039  CD1 ILE B 136       8.190   2.004  24.566  1.00 19.83           C  
ATOM   2040  N   ASN B 137       9.962  -1.926  23.351  1.00 18.55           N  
ATOM   2041  CA  ASN B 137      11.390  -2.139  23.402  1.00 21.06           C  
ATOM   2042  C   ASN B 137      12.186  -0.825  23.352  1.00 21.23           C  
ATOM   2043  O   ASN B 137      13.297  -0.800  23.837  1.00 21.64           O  
ATOM   2044  CB  ASN B 137      11.853  -3.091  22.279  1.00 22.20           C  
ATOM   2045  CG  ASN B 137      11.704  -2.488  20.926  1.00 20.97           C  
ATOM   2046  OD1 ASN B 137      10.915  -1.560  20.730  1.00 21.12           O  
ATOM   2047  ND2 ASN B 137      12.465  -2.984  19.980  1.00 22.19           N  
ATOM   2048  N   ARG B 138      11.609   0.254  22.800  1.00 20.38           N  
ATOM   2049  CA  ARG B 138      12.354   1.523  22.629  1.00 21.77           C  
ATOM   2050  C   ARG B 138      11.597   2.667  23.305  1.00 20.05           C  
ATOM   2051  O   ARG B 138      11.057   3.511  22.644  1.00 18.01           O  
ATOM   2052  CB  ARG B 138      12.592   1.877  21.133  1.00 22.67           C  
ATOM   2053  CG  ARG B 138      13.429   0.878  20.316  1.00 25.84           C  
ATOM   2054  CD  ARG B 138      14.821   0.634  20.890  1.00 27.54           C  
ATOM   2055  NE  ARG B 138      15.588   1.880  20.885  1.00 30.09           N  
ATOM   2056  CZ  ARG B 138      16.401   2.282  19.893  1.00 33.77           C  
ATOM   2057  NH1 ARG B 138      16.594   1.538  18.810  1.00 31.60           N  
ATOM   2058  NH2 ARG B 138      17.039   3.458  19.989  1.00 34.88           N  
ATOM   2059  N   PRO B 139      11.610   2.713  24.634  1.00 20.46           N  
ATOM   2060  CA  PRO B 139      10.964   3.899  25.270  1.00 22.39           C  
ATOM   2061  C   PRO B 139      11.540   5.230  24.781  1.00 23.86           C  
ATOM   2062  O   PRO B 139      10.831   6.226  24.759  1.00 24.35           O  
ATOM   2063  CB  PRO B 139      11.153   3.673  26.776  1.00 21.34           C  
ATOM   2064  CG  PRO B 139      12.173   2.548  26.912  1.00 21.15           C  
ATOM   2065  CD  PRO B 139      12.197   1.768  25.606  1.00 20.37           C  
ATOM   2066  N   ASP B 140      12.786   5.235  24.286  1.00 27.70           N  
ATOM   2067  CA  ASP B 140      13.394   6.470  23.779  1.00 27.50           C  
ATOM   2068  C   ASP B 140      12.667   7.038  22.551  1.00 28.26           C  
ATOM   2069  O   ASP B 140      12.725   8.249  22.303  1.00 29.74           O  
ATOM   2070  CB  ASP B 140      14.917   6.296  23.508  1.00 32.89           C  
ATOM   2071  CG  ASP B 140      15.252   5.036  22.665  1.00 35.66           C  
ATOM   2072  OD1 ASP B 140      14.485   4.051  22.715  1.00 38.06           O  
ATOM   2073  OD2 ASP B 140      16.304   5.018  21.996  1.00 36.22           O  
ATOM   2074  N   TYR B 141      11.956   6.202  21.787  1.00 25.62           N  
ATOM   2075  CA  TYR B 141      11.239   6.687  20.613  1.00 23.62           C  
ATOM   2076  C   TYR B 141       9.785   7.107  20.919  1.00 21.96           C  
ATOM   2077  O   TYR B 141       9.043   7.541  20.026  1.00 19.01           O  
ATOM   2078  CB  TYR B 141      11.295   5.647  19.484  1.00 26.89           C  
ATOM   2079  CG  TYR B 141      12.615   5.628  18.660  1.00 30.14           C  
ATOM   2080  CD1 TYR B 141      13.027   6.742  17.932  1.00 33.19           C  
ATOM   2081  CD2 TYR B 141      13.410   4.499  18.591  1.00 32.78           C  
ATOM   2082  CE1 TYR B 141      14.210   6.741  17.183  1.00 33.87           C  
ATOM   2083  CE2 TYR B 141      14.588   4.490  17.835  1.00 36.52           C  
ATOM   2084  CZ  TYR B 141      14.969   5.615  17.128  1.00 34.00           C  
ATOM   2085  OH  TYR B 141      16.125   5.618  16.403  1.00 33.84           O  
ATOM   2086  N   LEU B 142       9.361   6.972  22.174  1.00 23.60           N  
ATOM   2087  CA  LEU B 142       8.014   7.390  22.548  1.00 24.03           C  
ATOM   2088  C   LEU B 142       7.846   8.872  22.278  1.00 24.46           C  
ATOM   2089  O   LEU B 142       8.785   9.621  22.507  1.00 24.93           O  
ATOM   2090  CB  LEU B 142       7.712   7.083  24.028  1.00 25.74           C  
ATOM   2091  CG  LEU B 142       7.278   5.638  24.355  1.00 24.67           C  
ATOM   2092  CD1 LEU B 142       6.970   5.443  25.818  1.00 23.24           C  
ATOM   2093  CD2 LEU B 142       6.088   5.224  23.511  1.00 24.83           C  
ATOM   2094  N   ASP B 143       6.672   9.263  21.733  1.00 22.05           N  
ATOM   2095  CA  ASP B 143       6.249  10.664  21.598  1.00 23.54           C  
ATOM   2096  C   ASP B 143       5.076  11.018  22.521  1.00 22.06           C  
ATOM   2097  O   ASP B 143       4.098  10.289  22.586  1.00 18.96           O  
ATOM   2098  CB  ASP B 143       5.807  10.949  20.158  1.00 26.08           C  
ATOM   2099  CG  ASP B 143       5.525  12.419  19.909  1.00 25.24           C  
ATOM   2100  OD1 ASP B 143       6.482  13.162  19.729  1.00 28.00           O  
ATOM   2101  OD2 ASP B 143       4.361  12.819  19.834  1.00 24.87           O  
ATOM   2102  N   PHE B 144       5.170  12.181  23.166  1.00 23.16           N  
ATOM   2103  CA  PHE B 144       4.188  12.659  24.162  1.00 23.59           C  
ATOM   2104  C   PHE B 144       3.685  14.071  23.854  1.00 25.20           C  
ATOM   2105  O   PHE B 144       3.069  14.729  24.733  1.00 26.01           O  
ATOM   2106  CB  PHE B 144       4.774  12.644  25.594  1.00 23.94           C  
ATOM   2107  CG  PHE B 144       5.155  11.287  26.092  1.00 24.72           C  
ATOM   2108  CD1 PHE B 144       4.224  10.469  26.722  1.00 24.01           C  
ATOM   2109  CD2 PHE B 144       6.451  10.817  25.944  1.00 25.18           C  
ATOM   2110  CE1 PHE B 144       4.584   9.223  27.202  1.00 24.11           C  
ATOM   2111  CE2 PHE B 144       6.812   9.552  26.422  1.00 25.01           C  
ATOM   2112  CZ  PHE B 144       5.875   8.757  27.043  1.00 23.94           C  
ATOM   2113  N   ALA B 145       3.851  14.507  22.605  1.00 25.94           N  
ATOM   2114  CA  ALA B 145       3.538  15.908  22.195  1.00 27.75           C  
ATOM   2115  C   ALA B 145       2.173  16.391  22.678  1.00 25.84           C  
ATOM   2116  O   ALA B 145       2.002  17.562  23.072  1.00 29.33           O  
ATOM   2117  CB  ALA B 145       3.618  16.062  20.673  1.00 25.38           C  
ATOM   2118  N   GLU B 146       1.201  15.491  22.616  1.00 24.19           N  
ATOM   2119  CA  GLU B 146      -0.185  15.784  22.953  1.00 20.97           C  
ATOM   2120  C   GLU B 146      -0.694  14.648  23.851  1.00 19.73           C  
ATOM   2121  O   GLU B 146      -0.072  13.603  23.926  1.00 20.21           O  
ATOM   2122  CB  GLU B 146      -1.001  15.913  21.647  1.00 21.69           C  
ATOM   2123  N   SER B 147      -1.780  14.876  24.584  1.00 19.37           N  
ATOM   2124  CA  SER B 147      -2.371  13.855  25.419  1.00 21.03           C  
ATOM   2125  C   SER B 147      -3.063  12.763  24.561  1.00 20.63           C  
ATOM   2126  O   SER B 147      -3.288  12.948  23.374  1.00 19.43           O  
ATOM   2127  CB  SER B 147      -3.374  14.499  26.396  1.00 23.25           C  
ATOM   2128  OG  SER B 147      -2.750  15.553  27.119  1.00 24.87           O  
ATOM   2129  N   GLY B 148      -3.354  11.618  25.174  1.00 20.48           N  
ATOM   2130  CA  GLY B 148      -4.079  10.541  24.502  1.00 18.97           C  
ATOM   2131  C   GLY B 148      -3.338   9.704  23.462  1.00 17.93           C  
ATOM   2132  O   GLY B 148      -3.978   8.954  22.755  1.00 17.54           O  
ATOM   2133  N   GLN B 149      -2.010   9.812  23.381  1.00 16.25           N  
ATOM   2134  CA  GLN B 149      -1.191   9.065  22.403  1.00 15.87           C  
ATOM   2135  C   GLN B 149      -0.678   7.680  22.899  1.00 15.38           C  
ATOM   2136  O   GLN B 149      -0.259   6.854  22.108  1.00 14.56           O  
ATOM   2137  CB  GLN B 149       0.025   9.893  22.015  1.00 16.19           C  
ATOM   2138  CG  GLN B 149      -0.369  11.190  21.334  1.00 17.41           C  
ATOM   2139  CD  GLN B 149       0.810  11.973  20.784  1.00 18.63           C  
ATOM   2140  OE1 GLN B 149       1.975  11.803  21.213  1.00 21.04           O  
ATOM   2141  NE2 GLN B 149       0.522  12.845  19.868  1.00 18.69           N  
ATOM   2142  N   VAL B 150      -0.682   7.474  24.209  1.00 14.79           N  
ATOM   2143  CA  VAL B 150      -0.043   6.321  24.821  1.00 13.35           C  
ATOM   2144  C   VAL B 150      -0.861   5.860  26.014  1.00 12.76           C  
ATOM   2145  O   VAL B 150      -0.932   6.533  27.053  1.00 13.10           O  
ATOM   2146  CB  VAL B 150       1.376   6.596  25.303  1.00 13.60           C  
ATOM   2147  CG1 VAL B 150       2.039   5.259  25.646  1.00 13.94           C  
ATOM   2148  CG2 VAL B 150       2.206   7.364  24.271  1.00 14.50           C  
ATOM   2149  N   TYR B 151      -1.462   4.696  25.874  1.00 12.28           N  
ATOM   2150  CA  TYR B 151      -2.464   4.260  26.814  1.00 12.18           C  
ATOM   2151  C   TYR B 151      -2.650   2.741  26.733  1.00 12.80           C  
ATOM   2152  O   TYR B 151      -2.145   2.086  25.773  1.00 12.76           O  
ATOM   2153  CB  TYR B 151      -3.773   5.014  26.583  1.00 12.30           C  
ATOM   2154  CG  TYR B 151      -4.358   4.913  25.167  1.00 11.68           C  
ATOM   2155  CD1 TYR B 151      -5.120   3.833  24.794  1.00 11.28           C  
ATOM   2156  CD2 TYR B 151      -4.199   5.959  24.235  1.00 11.76           C  
ATOM   2157  CE1 TYR B 151      -5.674   3.756  23.510  1.00 11.57           C  
ATOM   2158  CE2 TYR B 151      -4.794   5.898  22.955  1.00 11.79           C  
ATOM   2159  CZ  TYR B 151      -5.510   4.787  22.602  1.00 11.83           C  
ATOM   2160  OH  TYR B 151      -6.075   4.697  21.325  1.00 12.93           O  
ATOM   2161  N   PHE B 152      -3.316   2.210  27.768  1.00 12.48           N  
ATOM   2162  CA  PHE B 152      -3.447   0.788  28.032  1.00 12.92           C  
ATOM   2163  C   PHE B 152      -4.736   0.617  28.816  1.00 13.08           C  
ATOM   2164  O   PHE B 152      -4.936   1.332  29.782  1.00 13.10           O  
ATOM   2165  CB  PHE B 152      -2.233   0.365  28.872  1.00 12.32           C  
ATOM   2166  CG  PHE B 152      -2.229  -1.036  29.343  1.00 11.64           C  
ATOM   2167  CD1 PHE B 152      -2.805  -2.073  28.610  1.00 11.76           C  
ATOM   2168  CD2 PHE B 152      -1.500  -1.357  30.479  1.00 11.79           C  
ATOM   2169  CE1 PHE B 152      -2.751  -3.373  29.054  1.00 11.19           C  
ATOM   2170  CE2 PHE B 152      -1.408  -2.664  30.915  1.00 12.07           C  
ATOM   2171  CZ  PHE B 152      -2.046  -3.681  30.194  1.00 12.11           C  
ATOM   2172  N   GLY B 153      -5.603  -0.330  28.416  1.00 13.51           N  
ATOM   2173  CA  GLY B 153      -6.846  -0.550  29.143  1.00 13.57           C  
ATOM   2174  C   GLY B 153      -7.533  -1.906  29.025  1.00 14.38           C  
ATOM   2175  O   GLY B 153      -7.208  -2.724  28.167  1.00 12.57           O  
ATOM   2176  N   ILE B 154      -8.536  -2.119  29.889  1.00 14.60           N  
ATOM   2177  CA  ILE B 154      -9.375  -3.310  29.803  1.00 15.64           C  
ATOM   2178  C   ILE B 154     -10.804  -2.937  30.140  1.00 16.24           C  
ATOM   2179  O   ILE B 154     -11.062  -2.001  30.897  1.00 15.09           O  
ATOM   2180  CB  ILE B 154      -8.918  -4.476  30.745  1.00 15.61           C  
ATOM   2181  CG1 ILE B 154      -9.074  -4.111  32.219  1.00 17.18           C  
ATOM   2182  CG2 ILE B 154      -7.470  -4.872  30.490  1.00 15.99           C  
ATOM   2183  CD1 ILE B 154      -8.671  -5.225  33.194  1.00 18.07           C  
ATOM   2184  N   ILE B 155     -11.722  -3.708  29.592  1.00 16.00           N  
ATOM   2185  CA  ILE B 155     -13.112  -3.501  29.763  1.00 16.85           C  
ATOM   2186  C   ILE B 155     -13.806  -4.860  29.858  1.00 17.56           C  
ATOM   2187  O   ILE B 155     -13.817  -5.597  28.875  1.00 17.11           O  
ATOM   2188  CB  ILE B 155     -13.664  -2.755  28.558  1.00 19.23           C  
ATOM   2189  CG1 ILE B 155     -12.828  -1.526  28.250  1.00 21.00           C  
ATOM   2190  CG2 ILE B 155     -15.086  -2.342  28.825  1.00 20.30           C  
ATOM   2191  CD1 ILE B 155     -13.275  -0.818  26.987  1.00 23.03           C  
ATOM   2192  N   ALA B 156     -14.428  -5.160  31.007  1.00 19.19           N  
ATOM   2193  CA  ALA B 156     -15.178  -6.406  31.196  1.00 21.89           C  
ATOM   2194  C   ALA B 156     -16.388  -6.395  30.329  1.00 23.51           C  
ATOM   2195  O   ALA B 156     -17.102  -5.404  30.289  1.00 21.30           O  
ATOM   2196  CB  ALA B 156     -15.610  -6.583  32.637  1.00 22.50           C  
ATOM   2197  N   LEU B 157     -16.594  -7.472  29.583  1.00 26.23           N  
ATOM   2198  CA  LEU B 157     -17.830  -7.610  28.842  1.00 29.34           C  
ATOM   2199  C   LEU B 157     -18.981  -8.033  29.774  1.00 31.50           C  
ATOM   2200  O   LEU B 157     -18.771  -8.731  30.804  1.00 33.77           O  
ATOM   2201  CB  LEU B 157     -17.670  -8.613  27.716  1.00 30.12           C  
ATOM   2202  CG  LEU B 157     -16.749  -8.191  26.571  1.00 32.16           C  
ATOM   2203  CD1 LEU B 157     -17.033  -9.076  25.373  1.00 32.18           C  
ATOM   2204  CD2 LEU B 157     -16.938  -6.734  26.191  1.00 35.65           C  
ATOM   2205  OXT LEU B 157     -20.136  -7.659  29.502  1.00 32.74           O  
TER    2206      LEU B 157                                                      
ATOM   2207  N   SER C   9     -32.100  -3.039  24.734  1.00 51.88           N  
ATOM   2208  CA  SER C   9     -31.080  -2.313  25.552  1.00 49.87           C  
ATOM   2209  C   SER C   9     -31.460  -0.851  25.736  1.00 49.40           C  
ATOM   2210  O   SER C   9     -31.850  -0.159  24.777  1.00 45.93           O  
ATOM   2211  CB  SER C   9     -29.709  -2.386  24.890  1.00 49.20           C  
ATOM   2212  OG  SER C   9     -28.734  -1.688  25.649  1.00 48.74           O  
ATOM   2213  N   ASP C  10     -31.309  -0.370  26.960  1.00 50.60           N  
ATOM   2214  CA  ASP C  10     -31.538   1.040  27.241  1.00 54.53           C  
ATOM   2215  C   ASP C  10     -30.259   1.878  27.159  1.00 50.24           C  
ATOM   2216  O   ASP C  10     -30.326   3.097  27.271  1.00 45.34           O  
ATOM   2217  CB  ASP C  10     -32.202   1.216  28.610  1.00 61.49           C  
ATOM   2218  CG  ASP C  10     -31.320   0.757  29.762  1.00 66.15           C  
ATOM   2219  OD1 ASP C  10     -30.159   0.355  29.522  1.00 75.06           O  
ATOM   2220  OD2 ASP C  10     -31.799   0.797  30.916  1.00 67.19           O  
ATOM   2221  N   LYS C  11     -29.105   1.243  26.923  1.00 46.68           N  
ATOM   2222  CA  LYS C  11     -27.823   1.973  26.939  1.00 42.31           C  
ATOM   2223  C   LYS C  11     -27.654   2.983  25.785  1.00 35.46           C  
ATOM   2224  O   LYS C  11     -27.842   2.659  24.602  1.00 34.20           O  
ATOM   2225  CB  LYS C  11     -26.645   0.998  26.938  1.00 45.24           C  
ATOM   2226  CG  LYS C  11     -26.541   0.139  28.195  1.00 45.90           C  
ATOM   2227  CD  LYS C  11     -26.269   0.970  29.440  1.00 46.08           C  
ATOM   2228  CE  LYS C  11     -26.478   0.147  30.701  1.00 48.04           C  
ATOM   2229  NZ  LYS C  11     -25.785  -1.164  30.607  1.00 48.19           N  
ATOM   2230  N   PRO C  12     -27.268   4.212  26.118  1.00 30.26           N  
ATOM   2231  CA  PRO C  12     -26.964   5.158  25.038  1.00 28.34           C  
ATOM   2232  C   PRO C  12     -25.901   4.583  24.103  1.00 28.91           C  
ATOM   2233  O   PRO C  12     -24.983   3.905  24.564  1.00 25.62           O  
ATOM   2234  CB  PRO C  12     -26.436   6.370  25.770  1.00 30.06           C  
ATOM   2235  CG  PRO C  12     -27.024   6.283  27.140  1.00 30.60           C  
ATOM   2236  CD  PRO C  12     -27.250   4.835  27.447  1.00 31.13           C  
ATOM   2237  N   VAL C  13     -26.047   4.826  22.811  1.00 29.67           N  
ATOM   2238  CA  VAL C  13     -25.235   4.156  21.823  1.00 30.84           C  
ATOM   2239  C   VAL C  13     -25.238   4.986  20.567  1.00 30.10           C  
ATOM   2240  O   VAL C  13     -26.245   5.621  20.205  1.00 28.01           O  
ATOM   2241  CB  VAL C  13     -25.779   2.721  21.553  1.00 33.19           C  
ATOM   2242  CG1 VAL C  13     -27.166   2.758  20.917  1.00 31.05           C  
ATOM   2243  CG2 VAL C  13     -24.803   1.905  20.695  1.00 34.64           C  
ATOM   2244  N   ALA C  14     -24.109   5.027  19.897  1.00 28.46           N  
ATOM   2245  CA  ALA C  14     -24.076   5.669  18.590  1.00 29.04           C  
ATOM   2246  C   ALA C  14     -23.004   5.072  17.754  1.00 26.31           C  
ATOM   2247  O   ALA C  14     -21.924   4.709  18.246  1.00 24.95           O  
ATOM   2248  CB  ALA C  14     -23.848   7.174  18.731  1.00 31.48           C  
ATOM   2249  N   HIS C  15     -23.302   4.950  16.487  1.00 25.68           N  
ATOM   2250  CA  HIS C  15     -22.320   4.580  15.519  1.00 24.86           C  
ATOM   2251  C   HIS C  15     -22.664   5.378  14.277  1.00 28.23           C  
ATOM   2252  O   HIS C  15     -23.673   5.110  13.633  1.00 29.95           O  
ATOM   2253  CB  HIS C  15     -22.379   3.075  15.248  1.00 23.96           C  
ATOM   2254  CG  HIS C  15     -21.407   2.619  14.216  1.00 22.07           C  
ATOM   2255  ND1 HIS C  15     -20.116   2.261  14.523  1.00 22.52           N  
ATOM   2256  CD2 HIS C  15     -21.526   2.490  12.877  1.00 23.57           C  
ATOM   2257  CE1 HIS C  15     -19.480   1.918  13.416  1.00 23.95           C  
ATOM   2258  NE2 HIS C  15     -20.318   2.048  12.399  1.00 24.17           N  
ATOM   2259  N   VAL C  16     -21.815   6.338  13.932  1.00 28.51           N  
ATOM   2260  CA  VAL C  16     -22.067   7.254  12.825  1.00 26.45           C  
ATOM   2261  C   VAL C  16     -20.989   7.082  11.813  1.00 26.87           C  
ATOM   2262  O   VAL C  16     -19.882   6.626  12.140  1.00 28.53           O  
ATOM   2263  CB  VAL C  16     -22.182   8.722  13.319  1.00 26.01           C  
ATOM   2264  CG1 VAL C  16     -23.367   8.852  14.268  1.00 23.51           C  
ATOM   2265  CG2 VAL C  16     -20.908   9.183  14.011  1.00 24.63           C  
ATOM   2266  N   VAL C  17     -21.302   7.396  10.568  1.00 27.94           N  
ATOM   2267  CA  VAL C  17     -20.395   7.097   9.480  1.00 31.51           C  
ATOM   2268  C   VAL C  17     -20.137   8.369   8.687  1.00 32.89           C  
ATOM   2269  O   VAL C  17     -20.868   9.331   8.818  1.00 36.30           O  
ATOM   2270  CB  VAL C  17     -20.905   5.920   8.600  1.00 33.19           C  
ATOM   2271  CG1 VAL C  17     -21.253   4.729   9.495  1.00 31.66           C  
ATOM   2272  CG2 VAL C  17     -22.124   6.304   7.742  1.00 32.84           C  
ATOM   2273  N   ALA C  18     -19.050   8.364   7.924  1.00 33.80           N  
ATOM   2274  CA  ALA C  18     -18.594   9.526   7.204  1.00 34.93           C  
ATOM   2275  C   ALA C  18     -19.318   9.629   5.869  1.00 39.18           C  
ATOM   2276  O   ALA C  18     -19.459   8.649   5.154  1.00 36.53           O  
ATOM   2277  CB  ALA C  18     -17.098   9.425   6.956  1.00 34.93           C  
ATOM   2278  N   ASN C  19     -19.730  10.842   5.526  1.00 45.42           N  
ATOM   2279  CA  ASN C  19     -20.307  11.137   4.213  1.00 41.71           C  
ATOM   2280  C   ASN C  19     -19.290  11.059   3.079  1.00 39.84           C  
ATOM   2281  O   ASN C  19     -18.509  11.972   2.879  1.00 37.34           O  
ATOM   2282  CB  ASN C  19     -20.908  12.538   4.242  1.00 42.79           C  
ATOM   2283  CG  ASN C  19     -21.751  12.829   3.028  1.00 43.07           C  
ATOM   2284  OD1 ASN C  19     -21.813  12.029   2.085  1.00 41.50           O  
ATOM   2285  ND2 ASN C  19     -22.398  13.973   3.037  1.00 39.60           N  
ATOM   2286  N   PRO C  20     -19.323   9.967   2.303  1.00 43.32           N  
ATOM   2287  CA  PRO C  20     -18.413   9.858   1.169  1.00 43.00           C  
ATOM   2288  C   PRO C  20     -18.664  10.942   0.086  1.00 50.13           C  
ATOM   2289  O   PRO C  20     -17.859  11.075  -0.857  1.00 47.80           O  
ATOM   2290  CB  PRO C  20     -18.713   8.459   0.622  1.00 40.44           C  
ATOM   2291  N   GLN C  21     -19.755  11.707   0.238  1.00 48.78           N  
ATOM   2292  CA  GLN C  21     -20.181  12.685  -0.764  1.00 54.66           C  
ATOM   2293  C   GLN C  21     -19.905  14.119  -0.358  1.00 54.67           C  
ATOM   2294  O   GLN C  21     -20.319  15.020  -1.062  1.00 56.20           O  
ATOM   2295  CB  GLN C  21     -21.694  12.531  -1.078  1.00 49.95           C  
ATOM   2296  N   ALA C  22     -19.221  14.340   0.772  1.00 58.57           N  
ATOM   2297  CA  ALA C  22     -18.890  15.715   1.212  1.00 56.34           C  
ATOM   2298  C   ALA C  22     -17.572  16.204   0.598  1.00 54.87           C  
ATOM   2299  O   ALA C  22     -16.740  15.405   0.163  1.00 59.09           O  
ATOM   2300  CB  ALA C  22     -18.858  15.813   2.729  1.00 54.58           C  
ATOM   2301  N   GLU C  23     -17.403  17.521   0.537  1.00 53.24           N  
ATOM   2302  CA  GLU C  23     -16.256  18.130  -0.152  1.00 53.63           C  
ATOM   2303  C   GLU C  23     -15.227  18.548   0.879  1.00 51.23           C  
ATOM   2304  O   GLU C  23     -15.518  19.388   1.738  1.00 47.69           O  
ATOM   2305  CB  GLU C  23     -16.694  19.354  -0.982  1.00 53.55           C  
ATOM   2306  N   GLY C  24     -14.055  17.911   0.829  1.00 53.63           N  
ATOM   2307  CA  GLY C  24     -12.916  18.249   1.706  1.00 57.06           C  
ATOM   2308  C   GLY C  24     -13.210  18.465   3.199  1.00 58.58           C  
ATOM   2309  O   GLY C  24     -12.519  19.262   3.857  1.00 67.93           O  
ATOM   2310  N   GLN C  25     -14.220  17.776   3.737  1.00 52.05           N  
ATOM   2311  CA  GLN C  25     -14.500  17.798   5.186  1.00 53.58           C  
ATOM   2312  C   GLN C  25     -14.845  16.371   5.670  1.00 54.93           C  
ATOM   2313  O   GLN C  25     -15.170  15.491   4.860  1.00 48.79           O  
ATOM   2314  CB  GLN C  25     -15.637  18.766   5.507  1.00 50.18           C  
ATOM   2315  N   LEU C  26     -14.733  16.134   6.977  1.00 49.93           N  
ATOM   2316  CA  LEU C  26     -15.143  14.858   7.550  1.00 46.58           C  
ATOM   2317  C   LEU C  26     -16.501  15.018   8.232  1.00 41.59           C  
ATOM   2318  O   LEU C  26     -16.571  15.460   9.365  1.00 38.28           O  
ATOM   2319  CB  LEU C  26     -14.086  14.344   8.539  1.00 47.71           C  
ATOM   2320  CG  LEU C  26     -14.433  13.058   9.315  1.00 48.21           C  
ATOM   2321  CD1 LEU C  26     -14.970  11.969   8.395  1.00 45.53           C  
ATOM   2322  CD2 LEU C  26     -13.211  12.547  10.056  1.00 48.71           C  
ATOM   2323  N   GLN C  27     -17.573  14.646   7.531  1.00 39.75           N  
ATOM   2324  CA  GLN C  27     -18.938  14.872   8.024  1.00 42.93           C  
ATOM   2325  C   GLN C  27     -19.548  13.565   8.454  1.00 38.65           C  
ATOM   2326  O   GLN C  27     -19.591  12.631   7.657  1.00 39.36           O  
ATOM   2327  CB  GLN C  27     -19.818  15.491   6.924  1.00 43.60           C  
ATOM   2328  N   TRP C  28     -20.028  13.504   9.694  1.00 36.48           N  
ATOM   2329  CA  TRP C  28     -20.563  12.260  10.237  1.00 39.22           C  
ATOM   2330  C   TRP C  28     -22.080  12.234   9.989  1.00 41.27           C  
ATOM   2331  O   TRP C  28     -22.745  13.225  10.210  1.00 37.89           O  
ATOM   2332  CB  TRP C  28     -20.286  12.127  11.747  1.00 38.71           C  
ATOM   2333  CG  TRP C  28     -18.807  12.141  12.184  1.00 36.54           C  
ATOM   2334  CD1 TRP C  28     -18.188  13.097  12.963  1.00 37.18           C  
ATOM   2335  CD2 TRP C  28     -17.795  11.152  11.890  1.00 33.33           C  
ATOM   2336  NE1 TRP C  28     -16.845  12.773  13.148  1.00 35.35           N  
ATOM   2337  CE2 TRP C  28     -16.587  11.580  12.525  1.00 33.20           C  
ATOM   2338  CE3 TRP C  28     -17.797   9.946  11.193  1.00 30.97           C  
ATOM   2339  CZ2 TRP C  28     -15.405  10.865  12.429  1.00 30.93           C  
ATOM   2340  CZ3 TRP C  28     -16.617   9.229  11.098  1.00 33.02           C  
ATOM   2341  CH2 TRP C  28     -15.434   9.692  11.707  1.00 32.08           C  
ATOM   2342  N   LEU C  29     -22.601  11.091   9.546  1.00 41.37           N  
ATOM   2343  CA  LEU C  29     -24.031  10.904   9.308  1.00 40.86           C  
ATOM   2344  C   LEU C  29     -24.544   9.779  10.187  1.00 44.83           C  
ATOM   2345  O   LEU C  29     -23.877   8.752  10.341  1.00 46.66           O  
ATOM   2346  CB  LEU C  29     -24.264  10.515   7.848  1.00 41.63           C  
ATOM   2347  CG  LEU C  29     -23.507  11.311   6.788  1.00 40.29           C  
ATOM   2348  CD1 LEU C  29     -23.565  10.614   5.434  1.00 40.38           C  
ATOM   2349  CD2 LEU C  29     -24.077  12.715   6.723  1.00 43.00           C  
ATOM   2350  N   ASN C  30     -25.718   9.975  10.772  1.00 47.19           N  
ATOM   2351  CA  ASN C  30     -26.442   8.911  11.489  1.00 51.01           C  
ATOM   2352  C   ASN C  30     -27.511   8.211  10.608  1.00 54.45           C  
ATOM   2353  O   ASN C  30     -28.178   7.248  11.038  1.00 48.17           O  
ATOM   2354  CB  ASN C  30     -27.094   9.476  12.750  1.00 51.97           C  
ATOM   2355  CG  ASN C  30     -28.037  10.652  12.462  1.00 55.93           C  
ATOM   2356  OD1 ASN C  30     -27.709  11.569  11.696  1.00 54.09           O  
ATOM   2357  ND2 ASN C  30     -29.204  10.637  13.094  1.00 59.45           N  
ATOM   2358  N   ALA C  35     -25.606   2.817  10.492  1.00 45.22           N  
ATOM   2359  CA  ALA C  35     -25.438   3.857  11.511  1.00 46.78           C  
ATOM   2360  C   ALA C  35     -26.566   3.884  12.543  1.00 51.25           C  
ATOM   2361  O   ALA C  35     -27.718   3.598  12.222  1.00 61.25           O  
ATOM   2362  CB  ALA C  35     -25.313   5.208  10.853  1.00 46.82           C  
ATOM   2363  N   LEU C  36     -26.222   4.237  13.777  1.00 51.27           N  
ATOM   2364  CA  LEU C  36     -27.146   4.202  14.916  1.00 52.71           C  
ATOM   2365  C   LEU C  36     -27.023   5.489  15.722  1.00 51.46           C  
ATOM   2366  O   LEU C  36     -25.938   6.029  15.847  1.00 54.58           O  
ATOM   2367  CB  LEU C  36     -26.790   3.043  15.864  1.00 54.52           C  
ATOM   2368  CG  LEU C  36     -27.194   1.602  15.567  1.00 56.70           C  
ATOM   2369  CD1 LEU C  36     -26.665   1.102  14.227  1.00 57.81           C  
ATOM   2370  CD2 LEU C  36     -26.703   0.720  16.706  1.00 59.39           C  
ATOM   2371  N   LEU C  37     -28.149   5.968  16.249  1.00 53.10           N  
ATOM   2372  CA  LEU C  37     -28.203   6.920  17.374  1.00 51.77           C  
ATOM   2373  C   LEU C  37     -29.375   6.498  18.209  1.00 50.32           C  
ATOM   2374  O   LEU C  37     -30.506   6.588  17.748  1.00 47.55           O  
ATOM   2375  CB  LEU C  37     -28.472   8.353  16.914  1.00 52.66           C  
ATOM   2376  CG  LEU C  37     -27.362   9.156  16.258  1.00 52.71           C  
ATOM   2377  CD1 LEU C  37     -27.876  10.534  15.880  1.00 51.30           C  
ATOM   2378  CD2 LEU C  37     -26.183   9.272  17.204  1.00 55.97           C  
ATOM   2379  N   ALA C  38     -29.142   6.044  19.435  1.00 47.76           N  
ATOM   2380  CA  ALA C  38     -30.263   5.598  20.253  1.00 43.90           C  
ATOM   2381  C   ALA C  38     -30.086   5.890  21.734  1.00 43.66           C  
ATOM   2382  O   ALA C  38     -28.965   6.047  22.240  1.00 40.59           O  
ATOM   2383  CB  ALA C  38     -30.522   4.109  20.029  1.00 42.77           C  
ATOM   2384  N   ASN C  39     -31.221   5.949  22.421  1.00 40.14           N  
ATOM   2385  CA  ASN C  39     -31.273   6.157  23.845  1.00 38.00           C  
ATOM   2386  C   ASN C  39     -30.583   7.422  24.289  1.00 40.11           C  
ATOM   2387  O   ASN C  39     -29.853   7.428  25.285  1.00 43.54           O  
ATOM   2388  CB  ASN C  39     -30.741   4.918  24.572  1.00 38.16           C  
ATOM   2389  CG  ASN C  39     -31.562   3.680  24.246  1.00 40.73           C  
ATOM   2390  OD1 ASN C  39     -32.756   3.789  23.964  1.00 41.50           O  
ATOM   2391  ND2 ASN C  39     -30.924   2.513  24.222  1.00 39.70           N  
ATOM   2392  N   GLY C  40     -30.820   8.504  23.551  1.00 41.00           N  
ATOM   2393  CA  GLY C  40     -30.405   9.853  23.989  1.00 41.88           C  
ATOM   2394  C   GLY C  40     -29.193  10.436  23.276  1.00 42.23           C  
ATOM   2395  O   GLY C  40     -28.945  11.642  23.361  1.00 45.47           O  
ATOM   2396  N   VAL C  41     -28.434   9.615  22.553  1.00 37.18           N  
ATOM   2397  CA  VAL C  41     -27.244  10.140  21.918  1.00 34.85           C  
ATOM   2398  C   VAL C  41     -27.647  10.948  20.701  1.00 36.25           C  
ATOM   2399  O   VAL C  41     -28.465  10.503  19.898  1.00 39.65           O  
ATOM   2400  CB  VAL C  41     -26.228   9.044  21.509  1.00 30.39           C  
ATOM   2401  CG1 VAL C  41     -24.986   9.691  20.946  1.00 29.03           C  
ATOM   2402  CG2 VAL C  41     -25.863   8.174  22.691  1.00 30.05           C  
ATOM   2403  N   GLU C  42     -27.046  12.126  20.558  1.00 35.69           N  
ATOM   2404  CA  GLU C  42     -27.375  13.025  19.483  1.00 33.89           C  
ATOM   2405  C   GLU C  42     -26.126  13.373  18.688  1.00 34.21           C  
ATOM   2406  O   GLU C  42     -25.034  13.337  19.203  1.00 35.36           O  
ATOM   2407  CB  GLU C  42     -28.002  14.317  20.041  1.00 34.60           C  
ATOM   2408  N   LEU C  43     -26.331  13.685  17.421  1.00 34.82           N  
ATOM   2409  CA  LEU C  43     -25.332  14.230  16.545  1.00 36.45           C  
ATOM   2410  C   LEU C  43     -25.640  15.733  16.264  1.00 42.87           C  
ATOM   2411  O   LEU C  43     -26.485  16.051  15.406  1.00 43.41           O  
ATOM   2412  CB  LEU C  43     -25.322  13.431  15.243  1.00 33.94           C  
ATOM   2413  CG  LEU C  43     -24.256  13.830  14.202  1.00 34.90           C  
ATOM   2414  CD1 LEU C  43     -22.850  13.797  14.799  1.00 35.52           C  
ATOM   2415  CD2 LEU C  43     -24.317  12.913  12.992  1.00 34.38           C  
ATOM   2416  N   ARG C  44     -24.962  16.631  16.999  1.00 43.62           N  
ATOM   2417  CA  ARG C  44     -25.079  18.090  16.826  1.00 40.83           C  
ATOM   2418  C   ARG C  44     -23.694  18.702  16.493  1.00 43.66           C  
ATOM   2419  O   ARG C  44     -22.697  18.432  17.167  1.00 42.80           O  
ATOM   2420  CB  ARG C  44     -25.658  18.738  18.080  1.00 35.80           C  
ATOM   2421  N   ASP C  45     -23.634  19.496  15.431  1.00 42.19           N  
ATOM   2422  CA  ASP C  45     -22.394  20.157  15.029  1.00 46.92           C  
ATOM   2423  C   ASP C  45     -21.250  19.159  14.722  1.00 44.50           C  
ATOM   2424  O   ASP C  45     -20.084  19.448  14.968  1.00 43.12           O  
ATOM   2425  CB  ASP C  45     -21.958  21.158  16.109  1.00 49.29           C  
ATOM   2426  CG  ASP C  45     -23.112  22.052  16.590  1.00 53.57           C  
ATOM   2427  OD1 ASP C  45     -24.001  22.404  15.769  1.00 55.58           O  
ATOM   2428  OD2 ASP C  45     -23.130  22.405  17.789  1.00 50.85           O  
ATOM   2429  N   ASN C  46     -21.600  18.001  14.165  1.00 39.72           N  
ATOM   2430  CA  ASN C  46     -20.626  16.959  13.829  1.00 36.34           C  
ATOM   2431  C   ASN C  46     -20.011  16.327  15.108  1.00 34.84           C  
ATOM   2432  O   ASN C  46     -18.971  15.679  15.034  1.00 31.52           O  
ATOM   2433  CB  ASN C  46     -19.524  17.545  12.929  1.00 33.39           C  
ATOM   2434  CG  ASN C  46     -18.973  16.547  11.923  1.00 33.32           C  
ATOM   2435  OD1 ASN C  46     -19.727  15.784  11.291  1.00 31.93           O  
ATOM   2436  ND2 ASN C  46     -17.627  16.573  11.722  1.00 30.87           N  
ATOM   2437  N   GLN C  47     -20.674  16.519  16.254  1.00 32.67           N  
ATOM   2438  CA  GLN C  47     -20.199  16.049  17.530  1.00 33.38           C  
ATOM   2439  C   GLN C  47     -21.243  15.159  18.162  1.00 34.18           C  
ATOM   2440  O   GLN C  47     -22.428  15.395  17.988  1.00 36.99           O  
ATOM   2441  CB  GLN C  47     -19.932  17.231  18.460  1.00 34.65           C  
ATOM   2442  CG  GLN C  47     -18.994  18.281  17.871  1.00 34.74           C  
ATOM   2443  CD  GLN C  47     -18.518  19.304  18.903  1.00 32.89           C  
ATOM   2444  OE1 GLN C  47     -19.123  19.470  19.936  1.00 39.04           O  
ATOM   2445  NE2 GLN C  47     -17.415  19.952  18.624  1.00 33.55           N  
ATOM   2446  N   LEU C  48     -20.815  14.124  18.898  1.00 32.46           N  
ATOM   2447  CA  LEU C  48     -21.767  13.324  19.658  1.00 31.13           C  
ATOM   2448  C   LEU C  48     -22.009  13.934  20.995  1.00 29.01           C  
ATOM   2449  O   LEU C  48     -21.073  14.433  21.637  1.00 29.07           O  
ATOM   2450  CB  LEU C  48     -21.300  11.889  19.831  1.00 33.01           C  
ATOM   2451  CG  LEU C  48     -21.252  11.082  18.548  1.00 33.41           C  
ATOM   2452  CD1 LEU C  48     -20.556   9.761  18.805  1.00 33.12           C  
ATOM   2453  CD2 LEU C  48     -22.665  10.874  17.985  1.00 33.38           C  
ATOM   2454  N   VAL C  49     -23.265  13.888  21.424  1.00 27.16           N  
ATOM   2455  CA  VAL C  49     -23.678  14.481  22.696  1.00 28.57           C  
ATOM   2456  C   VAL C  49     -24.057  13.423  23.699  1.00 26.64           C  
ATOM   2457  O   VAL C  49     -24.870  12.582  23.408  1.00 24.15           O  
ATOM   2458  CB  VAL C  49     -24.899  15.419  22.513  1.00 30.58           C  
ATOM   2459  CG1 VAL C  49     -25.238  16.121  23.830  1.00 30.76           C  
ATOM   2460  CG2 VAL C  49     -24.630  16.454  21.424  1.00 32.16           C  
ATOM   2461  N   VAL C  50     -23.498  13.515  24.900  1.00 30.41           N  
ATOM   2462  CA  VAL C  50     -23.668  12.494  25.930  1.00 34.21           C  
ATOM   2463  C   VAL C  50     -24.918  12.767  26.751  1.00 36.60           C  
ATOM   2464  O   VAL C  50     -24.979  13.784  27.440  1.00 37.35           O  
ATOM   2465  CB  VAL C  50     -22.445  12.459  26.891  1.00 34.95           C  
ATOM   2466  CG1 VAL C  50     -22.691  11.566  28.097  1.00 35.11           C  
ATOM   2467  CG2 VAL C  50     -21.216  11.978  26.151  1.00 40.53           C  
ATOM   2468  N   PRO C  51     -25.891  11.832  26.729  1.00 38.38           N  
ATOM   2469  CA  PRO C  51     -27.188  12.069  27.409  1.00 40.06           C  
ATOM   2470  C   PRO C  51     -27.131  11.879  28.905  1.00 39.84           C  
ATOM   2471  O   PRO C  51     -27.891  12.501  29.615  1.00 39.75           O  
ATOM   2472  CB  PRO C  51     -28.106  11.007  26.790  1.00 38.67           C  
ATOM   2473  CG  PRO C  51     -27.179   9.895  26.435  1.00 38.15           C  
ATOM   2474  CD  PRO C  51     -25.895  10.556  25.988  1.00 35.51           C  
ATOM   2475  N   SER C  52     -26.242  11.009  29.372  1.00 38.18           N  
ATOM   2476  CA  SER C  52     -26.087  10.773  30.791  1.00 37.42           C  
ATOM   2477  C   SER C  52     -24.648  10.446  31.194  1.00 39.45           C  
ATOM   2478  O   SER C  52     -23.771  10.100  30.352  1.00 37.43           O  
ATOM   2479  CB  SER C  52     -27.019   9.649  31.258  1.00 38.72           C  
ATOM   2480  OG  SER C  52     -26.837   8.458  30.497  1.00 39.56           O  
ATOM   2481  N   GLU C  53     -24.460  10.545  32.502  1.00 37.55           N  
ATOM   2482  CA  GLU C  53     -23.201  10.364  33.189  1.00 39.90           C  
ATOM   2483  C   GLU C  53     -22.901   8.883  33.201  1.00 36.61           C  
ATOM   2484  O   GLU C  53     -23.825   8.073  33.340  1.00 32.48           O  
ATOM   2485  CB  GLU C  53     -23.346  10.883  34.647  1.00 41.33           C  
ATOM   2486  CG  GLU C  53     -22.126  10.748  35.565  1.00 48.20           C  
ATOM   2487  CD  GLU C  53     -21.911   9.332  36.131  1.00 52.47           C  
ATOM   2488  OE1 GLU C  53     -22.877   8.537  36.171  1.00 56.00           O  
ATOM   2489  OE2 GLU C  53     -20.756   9.009  36.530  1.00 52.73           O  
ATOM   2490  N   GLY C  54     -21.610   8.543  33.075  1.00 31.87           N  
ATOM   2491  CA  GLY C  54     -21.106   7.188  33.338  1.00 29.41           C  
ATOM   2492  C   GLY C  54     -19.893   6.803  32.499  1.00 27.32           C  
ATOM   2493  O   GLY C  54     -19.218   7.666  31.905  1.00 24.82           O  
ATOM   2494  N   LEU C  55     -19.652   5.489  32.426  1.00 26.33           N  
ATOM   2495  CA  LEU C  55     -18.585   4.910  31.603  1.00 24.41           C  
ATOM   2496  C   LEU C  55     -19.024   4.628  30.158  1.00 23.77           C  
ATOM   2497  O   LEU C  55     -20.052   3.974  29.914  1.00 22.86           O  
ATOM   2498  CB  LEU C  55     -18.110   3.615  32.254  1.00 27.11           C  
ATOM   2499  CG  LEU C  55     -17.538   3.757  33.667  1.00 27.03           C  
ATOM   2500  CD1 LEU C  55     -17.391   2.403  34.353  1.00 27.22           C  
ATOM   2501  CD2 LEU C  55     -16.216   4.509  33.558  1.00 26.65           C  
ATOM   2502  N   TYR C  56     -18.215   5.107  29.222  1.00 20.66           N  
ATOM   2503  CA  TYR C  56     -18.403   4.898  27.819  1.00 20.12           C  
ATOM   2504  C   TYR C  56     -17.160   4.290  27.191  1.00 20.28           C  
ATOM   2505  O   TYR C  56     -16.044   4.788  27.423  1.00 19.04           O  
ATOM   2506  CB  TYR C  56     -18.672   6.231  27.102  1.00 21.52           C  
ATOM   2507  CG  TYR C  56     -20.046   6.779  27.399  1.00 24.83           C  
ATOM   2508  CD1 TYR C  56     -20.317   7.460  28.601  1.00 24.30           C  
ATOM   2509  CD2 TYR C  56     -21.088   6.574  26.516  1.00 25.53           C  
ATOM   2510  CE1 TYR C  56     -21.604   7.936  28.880  1.00 26.66           C  
ATOM   2511  CE2 TYR C  56     -22.367   7.043  26.789  1.00 27.36           C  
ATOM   2512  CZ  TYR C  56     -22.626   7.714  27.956  1.00 27.19           C  
ATOM   2513  OH  TYR C  56     -23.922   8.164  28.183  1.00 30.04           O  
ATOM   2514  N   LEU C  57     -17.363   3.271  26.348  1.00 17.92           N  
ATOM   2515  CA  LEU C  57     -16.366   2.944  25.333  1.00 18.73           C  
ATOM   2516  C   LEU C  57     -16.531   3.893  24.121  1.00 18.14           C  
ATOM   2517  O   LEU C  57     -17.621   4.083  23.556  1.00 17.52           O  
ATOM   2518  CB  LEU C  57     -16.459   1.453  24.956  1.00 17.69           C  
ATOM   2519  CG  LEU C  57     -15.808   1.042  23.651  1.00 19.14           C  
ATOM   2520  CD1 LEU C  57     -14.269   1.062  23.749  1.00 18.99           C  
ATOM   2521  CD2 LEU C  57     -16.316  -0.315  23.213  1.00 19.10           C  
ATOM   2522  N   ILE C  58     -15.447   4.511  23.725  1.00 17.97           N  
ATOM   2523  CA  ILE C  58     -15.460   5.417  22.568  1.00 18.54           C  
ATOM   2524  C   ILE C  58     -14.467   4.901  21.542  1.00 17.72           C  
ATOM   2525  O   ILE C  58     -13.373   4.507  21.902  1.00 17.18           O  
ATOM   2526  CB  ILE C  58     -15.002   6.836  22.980  1.00 21.44           C  
ATOM   2527  CG1 ILE C  58     -15.841   7.310  24.149  1.00 22.38           C  
ATOM   2528  CG2 ILE C  58     -15.025   7.797  21.757  1.00 21.38           C  
ATOM   2529  CD1 ILE C  58     -15.229   8.503  24.858  1.00 26.66           C  
ATOM   2530  N   TYR C  59     -14.837   4.896  20.272  1.00 17.24           N  
ATOM   2531  CA  TYR C  59     -14.013   4.242  19.250  1.00 18.00           C  
ATOM   2532  C   TYR C  59     -14.110   4.999  17.933  1.00 17.93           C  
ATOM   2533  O   TYR C  59     -15.085   5.711  17.696  1.00 17.80           O  
ATOM   2534  CB  TYR C  59     -14.423   2.759  19.088  1.00 17.76           C  
ATOM   2535  CG  TYR C  59     -15.856   2.527  18.624  1.00 18.45           C  
ATOM   2536  CD1 TYR C  59     -16.200   2.686  17.298  1.00 19.76           C  
ATOM   2537  CD2 TYR C  59     -16.867   2.156  19.528  1.00 20.16           C  
ATOM   2538  CE1 TYR C  59     -17.482   2.489  16.862  1.00 19.80           C  
ATOM   2539  CE2 TYR C  59     -18.164   1.957  19.100  1.00 20.72           C  
ATOM   2540  CZ  TYR C  59     -18.460   2.137  17.759  1.00 20.11           C  
ATOM   2541  OH  TYR C  59     -19.728   1.945  17.297  1.00 21.36           O  
ATOM   2542  N   SER C  60     -13.095   4.883  17.088  1.00 17.15           N  
ATOM   2543  CA ASER C  60     -13.163   5.477  15.750  0.60 17.93           C  
ATOM   2544  CA BSER C  60     -13.160   5.488  15.757  0.40 17.58           C  
ATOM   2545  C   SER C  60     -12.146   4.866  14.837  1.00 17.52           C  
ATOM   2546  O   SER C  60     -11.160   4.303  15.297  1.00 18.47           O  
ATOM   2547  CB ASER C  60     -12.934   6.992  15.813  0.60 18.12           C  
ATOM   2548  CB BSER C  60     -12.918   7.003  15.847  0.40 17.43           C  
ATOM   2549  OG ASER C  60     -11.572   7.285  16.078  0.60 18.37           O  
ATOM   2550  OG BSER C  60     -12.914   7.613  14.565  0.40 16.93           O  
ATOM   2551  N   GLN C  61     -12.410   4.948  13.539  1.00 17.90           N  
ATOM   2552  CA  GLN C  61     -11.397   4.669  12.510  1.00 18.26           C  
ATOM   2553  C   GLN C  61     -11.538   5.701  11.360  1.00 18.53           C  
ATOM   2554  O   GLN C  61     -12.636   6.138  11.052  1.00 20.35           O  
ATOM   2555  CB  GLN C  61     -11.473   3.228  11.967  1.00 17.22           C  
ATOM   2556  CG  GLN C  61     -10.436   2.926  10.860  1.00 17.71           C  
ATOM   2557  CD  GLN C  61     -10.417   1.469  10.416  1.00 18.43           C  
ATOM   2558  OE1 GLN C  61      -9.505   0.712  10.753  1.00 20.76           O  
ATOM   2559  NE2 GLN C  61     -11.427   1.061   9.711  1.00 19.09           N  
ATOM   2560  N   VAL C  62     -10.425   6.081  10.750  1.00 19.25           N  
ATOM   2561  CA  VAL C  62     -10.441   6.891   9.552  1.00 19.85           C  
ATOM   2562  C   VAL C  62      -9.449   6.246   8.633  1.00 21.87           C  
ATOM   2563  O   VAL C  62      -8.549   5.542   9.101  1.00 21.91           O  
ATOM   2564  CB  VAL C  62     -10.071   8.381   9.835  1.00 20.15           C  
ATOM   2565  CG1 VAL C  62     -11.124   9.044  10.690  1.00 19.42           C  
ATOM   2566  CG2 VAL C  62      -8.702   8.499  10.501  1.00 20.73           C  
ATOM   2567  N   LEU C  63      -9.671   6.365   7.322  1.00 24.06           N  
ATOM   2568  CA  LEU C  63      -8.697   5.865   6.324  1.00 26.01           C  
ATOM   2569  C   LEU C  63      -8.249   7.008   5.445  1.00 25.91           C  
ATOM   2570  O   LEU C  63      -9.074   7.858   5.097  1.00 24.07           O  
ATOM   2571  CB  LEU C  63      -9.301   4.802   5.393  1.00 29.49           C  
ATOM   2572  CG  LEU C  63     -10.090   3.643   6.005  1.00 35.05           C  
ATOM   2573  CD1 LEU C  63     -10.410   2.643   4.892  1.00 39.28           C  
ATOM   2574  CD2 LEU C  63      -9.315   2.940   7.111  1.00 35.15           C  
ATOM   2575  N   PHE C  64      -6.960   6.985   5.078  1.00 25.07           N  
ATOM   2576  CA  PHE C  64      -6.340   7.967   4.194  1.00 26.77           C  
ATOM   2577  C   PHE C  64      -5.789   7.246   2.966  1.00 28.99           C  
ATOM   2578  O   PHE C  64      -5.343   6.097   3.065  1.00 29.74           O  
ATOM   2579  CB  PHE C  64      -5.178   8.739   4.901  1.00 24.60           C  
ATOM   2580  CG  PHE C  64      -5.598   9.450   6.178  1.00 24.61           C  
ATOM   2581  CD1 PHE C  64      -6.156  10.714   6.138  1.00 24.04           C  
ATOM   2582  CD2 PHE C  64      -5.478   8.816   7.426  1.00 24.67           C  
ATOM   2583  CE1 PHE C  64      -6.581  11.343   7.309  1.00 23.24           C  
ATOM   2584  CE2 PHE C  64      -5.909   9.433   8.591  1.00 21.64           C  
ATOM   2585  CZ  PHE C  64      -6.457  10.691   8.536  1.00 22.71           C  
ATOM   2586  N   LYS C  65      -5.805   7.945   1.824  1.00 30.31           N  
ATOM   2587  CA  LYS C  65      -5.200   7.480   0.575  1.00 33.99           C  
ATOM   2588  C   LYS C  65      -4.502   8.644  -0.114  1.00 36.06           C  
ATOM   2589  O   LYS C  65      -4.997   9.779  -0.084  1.00 31.64           O  
ATOM   2590  CB  LYS C  65      -6.262   6.940  -0.399  1.00 35.81           C  
ATOM   2591  N   GLY C  66      -3.358   8.355  -0.736  1.00 39.40           N  
ATOM   2592  CA  GLY C  66      -2.745   9.286  -1.690  1.00 43.55           C  
ATOM   2593  C   GLY C  66      -2.111   8.576  -2.873  1.00 45.12           C  
ATOM   2594  O   GLY C  66      -1.702   7.406  -2.772  1.00 39.63           O  
ATOM   2595  N   GLN C  67      -2.039   9.294  -3.993  1.00 49.42           N  
ATOM   2596  CA  GLN C  67      -1.335   8.842  -5.177  1.00 53.16           C  
ATOM   2597  C   GLN C  67       0.080   9.402  -5.051  1.00 56.32           C  
ATOM   2598  O   GLN C  67       0.257  10.617  -5.022  1.00 63.22           O  
ATOM   2599  CB  GLN C  67      -2.042   9.360  -6.439  1.00 54.91           C  
ATOM   2600  N   GLY C  68       1.072   8.523  -4.909  1.00 57.89           N  
ATOM   2601  CA  GLY C  68       2.484   8.936  -4.750  1.00 57.93           C  
ATOM   2602  C   GLY C  68       2.730   9.917  -3.607  1.00 62.55           C  
ATOM   2603  O   GLY C  68       1.818  10.239  -2.839  1.00 56.78           O  
ATOM   2604  N   CYS C  69       3.964  10.411  -3.503  1.00 69.69           N  
ATOM   2605  CA  CYS C  69       4.338  11.370  -2.445  1.00 70.57           C  
ATOM   2606  C   CYS C  69       4.685  12.746  -3.027  1.00 74.31           C  
ATOM   2607  O   CYS C  69       5.389  12.823  -4.045  1.00 79.54           O  
ATOM   2608  CB  CYS C  69       5.536  10.842  -1.641  1.00 69.43           C  
ATOM   2609  SG  CYS C  69       5.141   9.462  -0.525  1.00 67.89           S  
ATOM   2610  N   PRO C  70       4.210  13.835  -2.372  1.00 74.43           N  
ATOM   2611  CA  PRO C  70       4.548  15.232  -2.722  1.00 72.39           C  
ATOM   2612  C   PRO C  70       5.859  15.748  -2.082  1.00 70.63           C  
ATOM   2613  O   PRO C  70       6.593  14.970  -1.463  1.00 63.89           O  
ATOM   2614  CB  PRO C  70       3.349  16.014  -2.184  1.00 72.24           C  
ATOM   2615  CG  PRO C  70       2.892  15.224  -1.001  1.00 70.76           C  
ATOM   2616  CD  PRO C  70       3.222  13.778  -1.274  1.00 71.85           C  
ATOM   2617  N   SER C  71       6.142  17.049  -2.259  1.00 72.97           N  
ATOM   2618  CA  SER C  71       7.315  17.724  -1.644  1.00 68.55           C  
ATOM   2619  C   SER C  71       6.987  18.355  -0.268  1.00 66.45           C  
ATOM   2620  O   SER C  71       7.888  18.558   0.553  1.00 64.67           O  
ATOM   2621  CB  SER C  71       7.903  18.788  -2.592  1.00 68.34           C  
ATOM   2622  N   THR C  72       5.713  18.674  -0.025  1.00 61.67           N  
ATOM   2623  CA  THR C  72       5.247  18.965   1.336  1.00 60.21           C  
ATOM   2624  C   THR C  72       5.280  17.652   2.148  1.00 57.72           C  
ATOM   2625  O   THR C  72       4.818  16.620   1.671  1.00 60.73           O  
ATOM   2626  CB  THR C  72       3.814  19.537   1.344  1.00 55.58           C  
ATOM   2627  N   HIS C  73       5.857  17.690   3.349  1.00 55.31           N  
ATOM   2628  CA  HIS C  73       5.829  16.542   4.264  1.00 53.05           C  
ATOM   2629  C   HIS C  73       4.413  16.365   4.829  1.00 53.25           C  
ATOM   2630  O   HIS C  73       3.924  17.209   5.580  1.00 54.53           O  
ATOM   2631  CB  HIS C  73       6.814  16.728   5.416  1.00 51.36           C  
ATOM   2632  N   VAL C  74       3.762  15.264   4.455  1.00 51.86           N  
ATOM   2633  CA  VAL C  74       2.373  15.024   4.829  1.00 48.31           C  
ATOM   2634  C   VAL C  74       2.316  14.385   6.217  1.00 41.13           C  
ATOM   2635  O   VAL C  74       2.897  13.314   6.420  1.00 39.82           O  
ATOM   2636  CB  VAL C  74       1.679  14.083   3.810  1.00 49.26           C  
ATOM   2637  N   LEU C  75       1.644  15.043   7.167  1.00 33.90           N  
ATOM   2638  CA  LEU C  75       1.316  14.414   8.459  1.00 34.03           C  
ATOM   2639  C   LEU C  75      -0.189  14.238   8.612  1.00 31.83           C  
ATOM   2640  O   LEU C  75      -0.969  15.182   8.453  1.00 28.19           O  
ATOM   2641  CB  LEU C  75       1.887  15.205   9.641  1.00 32.89           C  
ATOM   2642  CG  LEU C  75       3.406  15.114   9.760  1.00 34.65           C  
ATOM   2643  CD1 LEU C  75       3.923  16.033  10.850  1.00 36.05           C  
ATOM   2644  CD2 LEU C  75       3.857  13.683  10.043  1.00 35.52           C  
ATOM   2645  N   LEU C  76      -0.581  13.001   8.921  1.00 28.36           N  
ATOM   2646  CA  LEU C  76      -1.967  12.642   9.097  1.00 25.28           C  
ATOM   2647  C   LEU C  76      -2.288  12.470  10.586  1.00 21.91           C  
ATOM   2648  O   LEU C  76      -1.713  11.613  11.228  1.00 20.25           O  
ATOM   2649  CB  LEU C  76      -2.191  11.314   8.377  1.00 26.57           C  
ATOM   2650  CG  LEU C  76      -1.649  11.187   6.945  1.00 26.68           C  
ATOM   2651  CD1 LEU C  76      -1.752   9.753   6.420  1.00 25.64           C  
ATOM   2652  CD2 LEU C  76      -2.385  12.144   6.030  1.00 25.97           C  
ATOM   2653  N   THR C  77      -3.190  13.270  11.134  1.00 20.79           N  
ATOM   2654  CA  THR C  77      -3.613  13.064  12.510  1.00 23.37           C  
ATOM   2655  C   THR C  77      -5.094  12.764  12.617  1.00 22.31           C  
ATOM   2656  O   THR C  77      -5.903  13.195  11.777  1.00 23.94           O  
ATOM   2657  CB  THR C  77      -3.336  14.275  13.422  1.00 21.64           C  
ATOM   2658  OG1 THR C  77      -4.398  15.224  13.256  1.00 23.34           O  
ATOM   2659  CG2 THR C  77      -1.988  14.932  13.080  1.00 20.81           C  
ATOM   2660  N   HIS C  78      -5.435  12.066  13.701  1.00 21.56           N  
ATOM   2661  CA  HIS C  78      -6.821  11.722  14.035  1.00 20.20           C  
ATOM   2662  C   HIS C  78      -6.940  11.760  15.525  1.00 18.71           C  
ATOM   2663  O   HIS C  78      -6.105  11.181  16.245  1.00 19.48           O  
ATOM   2664  CB  HIS C  78      -7.203  10.335  13.471  1.00 20.95           C  
ATOM   2665  CG  HIS C  78      -8.604   9.906  13.807  1.00 23.13           C  
ATOM   2666  ND1 HIS C  78      -9.659  10.791  13.860  1.00 22.97           N  
ATOM   2667  CD2 HIS C  78      -9.115   8.694  14.156  1.00 23.90           C  
ATOM   2668  CE1 HIS C  78     -10.762  10.147  14.213  1.00 22.17           C  
ATOM   2669  NE2 HIS C  78     -10.464   8.876  14.389  1.00 22.55           N  
ATOM   2670  N   THR C  79      -7.976  12.421  15.997  1.00 16.88           N  
ATOM   2671  CA  THR C  79      -8.063  12.772  17.358  1.00 17.57           C  
ATOM   2672  C   THR C  79      -9.494  12.806  17.822  1.00 18.24           C  
ATOM   2673  O   THR C  79     -10.330  13.448  17.203  1.00 21.49           O  
ATOM   2674  CB  THR C  79      -7.495  14.211  17.579  1.00 18.38           C  
ATOM   2675  OG1 THR C  79      -6.106  14.224  17.244  1.00 18.68           O  
ATOM   2676  CG2 THR C  79      -7.687  14.648  18.992  1.00 17.49           C  
ATOM   2677  N   ILE C  80      -9.755  12.170  18.953  1.00 18.15           N  
ATOM   2678  CA  ILE C  80     -11.044  12.219  19.611  1.00 18.95           C  
ATOM   2679  C   ILE C  80     -10.922  13.089  20.884  1.00 19.89           C  
ATOM   2680  O   ILE C  80     -10.064  12.844  21.726  1.00 19.49           O  
ATOM   2681  CB  ILE C  80     -11.550  10.815  19.987  1.00 19.45           C  
ATOM   2682  CG1 ILE C  80     -11.848   9.996  18.735  1.00 19.48           C  
ATOM   2683  CG2 ILE C  80     -12.807  10.912  20.828  1.00 19.34           C  
ATOM   2684  CD1 ILE C  80     -12.058   8.510  19.009  1.00 19.94           C  
ATOM   2685  N   SER C  81     -11.796  14.092  21.003  1.00 21.33           N  
ATOM   2686  CA  SER C  81     -11.711  15.093  22.053  1.00 21.74           C  
ATOM   2687  C   SER C  81     -12.976  15.079  22.858  1.00 22.67           C  
ATOM   2688  O   SER C  81     -14.071  14.764  22.365  1.00 23.44           O  
ATOM   2689  CB  SER C  81     -11.529  16.505  21.468  1.00 22.30           C  
ATOM   2690  OG  SER C  81     -10.381  16.635  20.629  1.00 20.34           O  
ATOM   2691  N   ARG C  82     -12.829  15.443  24.106  1.00 21.85           N  
ATOM   2692  CA  ARG C  82     -13.913  15.623  24.972  1.00 22.51           C  
ATOM   2693  C   ARG C  82     -14.048  17.157  25.131  1.00 27.62           C  
ATOM   2694  O   ARG C  82     -13.054  17.856  25.410  1.00 26.42           O  
ATOM   2695  CB  ARG C  82     -13.589  14.961  26.315  1.00 22.16           C  
ATOM   2696  CG  ARG C  82     -14.613  15.138  27.400  1.00 22.60           C  
ATOM   2697  CD  ARG C  82     -14.119  14.608  28.720  1.00 24.67           C  
ATOM   2698  NE  ARG C  82     -15.166  14.639  29.738  1.00 27.06           N  
ATOM   2699  CZ  ARG C  82     -14.983  14.379  31.036  1.00 29.27           C  
ATOM   2700  NH1 ARG C  82     -13.802  14.001  31.500  1.00 27.40           N  
ATOM   2701  NH2 ARG C  82     -16.002  14.468  31.873  1.00 30.29           N  
ATOM   2702  N   ILE C  83     -15.273  17.653  24.929  1.00 30.11           N  
ATOM   2703  CA  ILE C  83     -15.668  19.049  25.191  1.00 29.57           C  
ATOM   2704  C   ILE C  83     -16.607  19.028  26.378  1.00 30.62           C  
ATOM   2705  O   ILE C  83     -17.749  18.550  26.277  1.00 27.68           O  
ATOM   2706  CB  ILE C  83     -16.381  19.657  23.961  1.00 30.91           C  
ATOM   2707  CG1 ILE C  83     -15.411  19.745  22.801  1.00 30.68           C  
ATOM   2708  CG2 ILE C  83     -16.931  21.060  24.260  1.00 31.43           C  
ATOM   2709  CD1 ILE C  83     -15.917  19.106  21.522  1.00 33.84           C  
ATOM   2710  N   ALA C  84     -16.113  19.513  27.522  1.00 35.39           N  
ATOM   2711  CA  ALA C  84     -16.842  19.443  28.767  1.00 35.93           C  
ATOM   2712  C   ALA C  84     -18.036  20.405  28.752  1.00 41.79           C  
ATOM   2713  O   ALA C  84     -17.908  21.546  28.323  1.00 42.06           O  
ATOM   2714  CB  ALA C  84     -15.934  19.760  29.924  1.00 36.93           C  
ATOM   2715  N   VAL C  85     -19.193  19.899  29.183  1.00 45.45           N  
ATOM   2716  CA  VAL C  85     -20.415  20.690  29.382  1.00 48.44           C  
ATOM   2717  C   VAL C  85     -20.079  21.960  30.199  1.00 51.74           C  
ATOM   2718  O   VAL C  85     -20.513  23.077  29.865  1.00 54.29           O  
ATOM   2719  CB  VAL C  85     -21.515  19.810  30.054  1.00 45.20           C  
ATOM   2720  CG1 VAL C  85     -21.097  19.327  31.450  1.00 42.35           C  
ATOM   2721  CG2 VAL C  85     -22.856  20.534  30.090  1.00 46.10           C  
ATOM   2722  N   SER C  86     -19.250  21.768  31.228  1.00 59.74           N  
ATOM   2723  CA  SER C  86     -18.629  22.866  31.991  1.00 69.91           C  
ATOM   2724  C   SER C  86     -18.249  24.090  31.115  1.00 70.62           C  
ATOM   2725  O   SER C  86     -17.217  24.744  31.330  1.00 69.55           O  
ATOM   2726  CB  SER C  86     -17.386  22.332  32.742  1.00 69.78           C  
ATOM   2727  N   THR C  89     -14.184  24.063  26.528  1.00 49.39           N  
ATOM   2728  CA  THR C  89     -12.819  23.528  26.769  1.00 48.82           C  
ATOM   2729  C   THR C  89     -12.664  22.111  26.233  1.00 41.75           C  
ATOM   2730  O   THR C  89     -13.413  21.218  26.601  1.00 42.22           O  
ATOM   2731  CB  THR C  89     -12.466  23.477  28.259  1.00 49.93           C  
ATOM   2732  OG1 THR C  89     -13.425  22.652  28.940  1.00 49.57           O  
ATOM   2733  CG2 THR C  89     -12.428  24.905  28.869  1.00 48.52           C  
ATOM   2734  N   LYS C  90     -11.661  21.927  25.395  1.00 37.94           N  
ATOM   2735  CA  LYS C  90     -11.478  20.722  24.616  1.00 36.32           C  
ATOM   2736  C   LYS C  90     -10.154  20.029  24.984  1.00 33.80           C  
ATOM   2737  O   LYS C  90      -9.094  20.677  24.982  1.00 28.20           O  
ATOM   2738  CB  LYS C  90     -11.448  21.110  23.163  1.00 37.44           C  
ATOM   2739  CG  LYS C  90     -11.501  19.966  22.192  1.00 38.18           C  
ATOM   2740  CD  LYS C  90     -11.352  20.496  20.774  1.00 39.92           C  
ATOM   2741  CE  LYS C  90     -12.406  19.914  19.859  1.00 42.41           C  
ATOM   2742  NZ  LYS C  90     -12.132  20.309  18.454  1.00 47.16           N  
ATOM   2743  N   VAL C  91     -10.238  18.716  25.267  1.00 30.47           N  
ATOM   2744  CA  VAL C  91      -9.091  17.887  25.724  1.00 28.18           C  
ATOM   2745  C   VAL C  91      -9.016  16.563  24.924  1.00 24.28           C  
ATOM   2746  O   VAL C  91     -10.036  15.913  24.714  1.00 21.79           O  
ATOM   2747  CB  VAL C  91      -9.209  17.619  27.231  1.00 29.51           C  
ATOM   2748  CG1 VAL C  91     -10.518  16.926  27.557  1.00 33.48           C  
ATOM   2749  CG2 VAL C  91      -8.044  16.800  27.758  1.00 28.70           C  
ATOM   2750  N   ASN C  92      -7.833  16.229  24.409  1.00 22.34           N  
ATOM   2751  CA  ASN C  92      -7.615  14.964  23.687  1.00 22.08           C  
ATOM   2752  C   ASN C  92      -7.902  13.816  24.615  1.00 20.93           C  
ATOM   2753  O   ASN C  92      -7.455  13.849  25.768  1.00 21.15           O  
ATOM   2754  CB  ASN C  92      -6.173  14.801  23.277  1.00 22.36           C  
ATOM   2755  CG  ASN C  92      -5.763  15.717  22.166  1.00 22.86           C  
ATOM   2756  OD1 ASN C  92      -6.353  16.756  21.931  1.00 25.89           O  
ATOM   2757  ND2 ASN C  92      -4.717  15.352  21.506  1.00 23.52           N  
ATOM   2758  N   LEU C  93      -8.662  12.826  24.142  1.00 18.72           N  
ATOM   2759  CA  LEU C  93      -8.847  11.577  24.872  1.00 18.77           C  
ATOM   2760  C   LEU C  93      -7.997  10.479  24.244  1.00 17.24           C  
ATOM   2761  O   LEU C  93      -7.410   9.625  24.960  1.00 15.83           O  
ATOM   2762  CB  LEU C  93     -10.336  11.164  24.898  1.00 20.16           C  
ATOM   2763  CG  LEU C  93     -11.332  12.086  25.654  1.00 20.94           C  
ATOM   2764  CD1 LEU C  93     -12.725  11.505  25.543  1.00 20.32           C  
ATOM   2765  CD2 LEU C  93     -11.010  12.302  27.127  1.00 20.68           C  
ATOM   2766  N   LEU C  94      -7.951  10.494  22.908  1.00 16.96           N  
ATOM   2767  CA  LEU C  94      -7.323   9.469  22.080  1.00 15.36           C  
ATOM   2768  C   LEU C  94      -6.806  10.121  20.809  1.00 15.88           C  
ATOM   2769  O   LEU C  94      -7.567  10.848  20.108  1.00 16.59           O  
ATOM   2770  CB  LEU C  94      -8.355   8.417  21.684  1.00 15.76           C  
ATOM   2771  CG  LEU C  94      -9.121   7.649  22.763  1.00 14.61           C  
ATOM   2772  CD1 LEU C  94     -10.336   7.009  22.134  1.00 14.21           C  
ATOM   2773  CD2 LEU C  94      -8.257   6.568  23.346  1.00 15.20           C  
ATOM   2774  N   SER C  95      -5.538   9.889  20.477  1.00 15.42           N  
ATOM   2775  CA  SER C  95      -4.932  10.602  19.383  1.00 16.50           C  
ATOM   2776  C   SER C  95      -3.798   9.875  18.764  1.00 16.57           C  
ATOM   2777  O   SER C  95      -3.013   9.250  19.470  1.00 15.80           O  
ATOM   2778  CB  SER C  95      -4.398  11.964  19.880  1.00 17.86           C  
ATOM   2779  OG  SER C  95      -4.244  12.823  18.766  1.00 18.57           O  
ATOM   2780  N   ALA C  96      -3.683   9.960  17.436  1.00 17.27           N  
ATOM   2781  CA  ALA C  96      -2.518   9.420  16.783  1.00 17.75           C  
ATOM   2782  C   ALA C  96      -2.109  10.172  15.512  1.00 18.55           C  
ATOM   2783  O   ALA C  96      -2.845  11.006  15.005  1.00 18.56           O  
ATOM   2784  CB  ALA C  96      -2.724   7.950  16.492  1.00 17.73           C  
ATOM   2785  N   ILE C  97      -0.911   9.854  15.017  1.00 19.45           N  
ATOM   2786  CA  ILE C  97      -0.329  10.566  13.909  1.00 20.97           C  
ATOM   2787  C   ILE C  97       0.401   9.545  13.052  1.00 21.70           C  
ATOM   2788  O   ILE C  97       1.104   8.651  13.578  1.00 21.88           O  
ATOM   2789  CB  ILE C  97       0.668  11.652  14.421  1.00 23.33           C  
ATOM   2790  CG1 ILE C  97      -0.032  12.603  15.382  1.00 25.27           C  
ATOM   2791  CG2 ILE C  97       1.305  12.437  13.256  1.00 23.91           C  
ATOM   2792  CD1 ILE C  97       0.864  13.613  16.075  1.00 27.47           C  
ATOM   2793  N   LYS C  98       0.270   9.689  11.742  1.00 23.91           N  
ATOM   2794  CA  LYS C  98       1.035   8.873  10.791  1.00 26.41           C  
ATOM   2795  C   LYS C  98       1.806   9.692   9.754  1.00 26.35           C  
ATOM   2796  O   LYS C  98       1.346  10.684   9.280  1.00 24.34           O  
ATOM   2797  CB  LYS C  98       0.079   7.909  10.054  1.00 27.43           C  
ATOM   2798  CG  LYS C  98      -0.129   6.606  10.779  1.00 29.98           C  
ATOM   2799  CD  LYS C  98      -0.750   5.564   9.888  1.00 33.74           C  
ATOM   2800  CE  LYS C  98      -0.506   4.176  10.451  1.00 37.13           C  
ATOM   2801  NZ  LYS C  98      -1.504   3.202   9.931  1.00 37.11           N  
ATOM   2802  N   SER C  99       2.982   9.226   9.377  1.00 32.04           N  
ATOM   2803  CA  SER C  99       3.728   9.858   8.292  1.00 33.26           C  
ATOM   2804  C   SER C  99       3.786   8.898   7.084  1.00 36.26           C  
ATOM   2805  O   SER C  99       4.662   8.017   7.030  1.00 39.76           O  
ATOM   2806  CB  SER C  99       5.110  10.176   8.786  1.00 32.59           C  
ATOM   2807  OG  SER C  99       5.619   9.076   9.518  1.00 37.56           O  
ATOM   2808  N   PRO C 100       2.863   9.052   6.110  1.00 36.27           N  
ATOM   2809  CA  PRO C 100       2.764   8.007   5.032  1.00 42.86           C  
ATOM   2810  C   PRO C 100       4.031   7.871   4.177  1.00 47.38           C  
ATOM   2811  O   PRO C 100       4.447   6.761   3.862  1.00 50.27           O  
ATOM   2812  CB  PRO C 100       1.603   8.490   4.170  1.00 39.08           C  
ATOM   2813  CG  PRO C 100       1.505   9.951   4.454  1.00 38.11           C  
ATOM   2814  CD  PRO C 100       1.931  10.164   5.879  1.00 37.40           C  
ATOM   2815  N   CYS C 101       4.634   9.000   3.827  1.00 50.31           N  
ATOM   2816  CA  CYS C 101       5.915   9.014   3.131  1.00 54.89           C  
ATOM   2817  C   CYS C 101       7.057   9.011   4.135  1.00 55.37           C  
ATOM   2818  O   CYS C 101       8.218   9.111   3.760  1.00 62.23           O  
ATOM   2819  CB  CYS C 101       5.990  10.250   2.253  1.00 54.25           C  
ATOM   2820  SG  CYS C 101       4.536  10.389   1.186  1.00 59.65           S  
ATOM   2821  N   LYS C 112       2.973   5.680  -7.109  1.00 54.01           N  
ATOM   2822  CA  LYS C 112       2.519   4.574  -6.257  1.00 56.52           C  
ATOM   2823  C   LYS C 112       1.525   5.072  -5.205  1.00 56.15           C  
ATOM   2824  O   LYS C 112       1.911   5.819  -4.298  1.00 58.24           O  
ATOM   2825  CB  LYS C 112       3.712   3.902  -5.563  1.00 52.47           C  
ATOM   2826  N   PRO C 113       0.236   4.684  -5.330  1.00 55.24           N  
ATOM   2827  CA  PRO C 113      -0.685   5.006  -4.237  1.00 55.54           C  
ATOM   2828  C   PRO C 113      -0.272   4.329  -2.910  1.00 50.59           C  
ATOM   2829  O   PRO C 113       0.221   3.209  -2.919  1.00 51.86           O  
ATOM   2830  CB  PRO C 113      -2.054   4.479  -4.726  1.00 53.86           C  
ATOM   2831  CG  PRO C 113      -1.898   4.150  -6.168  1.00 52.49           C  
ATOM   2832  CD  PRO C 113      -0.431   3.985  -6.447  1.00 54.57           C  
ATOM   2833  N   TRP C 114      -0.446   5.045  -1.798  1.00 46.15           N  
ATOM   2834  CA  TRP C 114      -0.267   4.502  -0.439  1.00 38.63           C  
ATOM   2835  C   TRP C 114      -1.607   4.601   0.269  1.00 34.98           C  
ATOM   2836  O   TRP C 114      -2.451   5.407  -0.121  1.00 31.25           O  
ATOM   2837  CB  TRP C 114       0.817   5.288   0.334  1.00 39.99           C  
ATOM   2838  CG  TRP C 114       0.602   6.781   0.285  1.00 41.42           C  
ATOM   2839  CD1 TRP C 114       1.247   7.675  -0.528  1.00 41.56           C  
ATOM   2840  CD2 TRP C 114      -0.357   7.543   1.042  1.00 40.35           C  
ATOM   2841  NE1 TRP C 114       0.756   8.945  -0.311  1.00 41.43           N  
ATOM   2842  CE2 TRP C 114      -0.227   8.887   0.648  1.00 42.64           C  
ATOM   2843  CE3 TRP C 114      -1.294   7.222   2.042  1.00 43.27           C  
ATOM   2844  CZ2 TRP C 114      -1.009   9.916   1.216  1.00 40.14           C  
ATOM   2845  CZ3 TRP C 114      -2.087   8.247   2.584  1.00 40.00           C  
ATOM   2846  CH2 TRP C 114      -1.933   9.566   2.173  1.00 40.57           C  
ATOM   2847  N   TYR C 115      -1.810   3.768   1.308  1.00 35.86           N  
ATOM   2848  CA  TYR C 115      -3.092   3.703   2.056  1.00 36.81           C  
ATOM   2849  C   TYR C 115      -2.760   3.580   3.559  1.00 34.51           C  
ATOM   2850  O   TYR C 115      -1.898   2.798   3.930  1.00 32.66           O  
ATOM   2851  CB  TYR C 115      -3.935   2.482   1.605  1.00 42.34           C  
ATOM   2852  CG  TYR C 115      -4.411   2.498   0.148  1.00 45.55           C  
ATOM   2853  CD1 TYR C 115      -3.600   2.001  -0.882  1.00 50.40           C  
ATOM   2854  CD2 TYR C 115      -5.688   2.980  -0.191  1.00 50.89           C  
ATOM   2855  CE1 TYR C 115      -4.027   2.017  -2.214  1.00 53.93           C  
ATOM   2856  CE2 TYR C 115      -6.131   3.002  -1.518  1.00 53.91           C  
ATOM   2857  CZ  TYR C 115      -5.303   2.523  -2.530  1.00 56.17           C  
ATOM   2858  OH  TYR C 115      -5.739   2.534  -3.854  1.00 59.06           O  
ATOM   2859  N   GLU C 116      -3.411   4.351   4.414  1.00 30.21           N  
ATOM   2860  CA  GLU C 116      -3.117   4.273   5.847  1.00 30.23           C  
ATOM   2861  C   GLU C 116      -4.376   4.498   6.675  1.00 25.98           C  
ATOM   2862  O   GLU C 116      -5.021   5.520   6.538  1.00 24.46           O  
ATOM   2863  CB  GLU C 116      -2.040   5.310   6.269  1.00 31.91           C  
ATOM   2864  CG  GLU C 116      -0.604   5.079   5.770  1.00 32.70           C  
ATOM   2865  CD  GLU C 116       0.114   3.904   6.439  1.00 38.68           C  
ATOM   2866  OE1 GLU C 116      -0.404   3.343   7.419  1.00 42.35           O  
ATOM   2867  OE2 GLU C 116       1.226   3.532   5.994  1.00 43.67           O  
ATOM   2868  N   PRO C 117      -4.723   3.538   7.553  1.00 23.39           N  
ATOM   2869  CA  PRO C 117      -5.821   3.760   8.470  1.00 24.11           C  
ATOM   2870  C   PRO C 117      -5.301   4.387   9.775  1.00 21.60           C  
ATOM   2871  O   PRO C 117      -4.127   4.232  10.080  1.00 20.70           O  
ATOM   2872  CB  PRO C 117      -6.328   2.329   8.727  1.00 24.15           C  
ATOM   2873  CG  PRO C 117      -5.102   1.474   8.619  1.00 23.94           C  
ATOM   2874  CD  PRO C 117      -4.129   2.198   7.740  1.00 25.07           C  
ATOM   2875  N   ILE C 118      -6.153   5.069  10.529  1.00 19.67           N  
ATOM   2876  CA  ILE C 118      -5.841   5.340  11.936  1.00 20.40           C  
ATOM   2877  C   ILE C 118      -7.021   4.917  12.742  1.00 20.52           C  
ATOM   2878  O   ILE C 118      -8.139   5.238  12.368  1.00 20.68           O  
ATOM   2879  CB  ILE C 118      -5.439   6.815  12.218  1.00 20.47           C  
ATOM   2880  CG1 ILE C 118      -4.163   7.155  11.481  1.00 20.98           C  
ATOM   2881  CG2 ILE C 118      -5.160   7.009  13.693  1.00 20.88           C  
ATOM   2882  CD1 ILE C 118      -3.772   8.613  11.578  1.00 22.66           C  
ATOM   2883  N   TYR C 119      -6.773   4.111  13.794  1.00 20.65           N  
ATOM   2884  CA  TYR C 119      -7.844   3.480  14.598  1.00 19.80           C  
ATOM   2885  C   TYR C 119      -7.621   3.633  16.121  1.00 20.38           C  
ATOM   2886  O   TYR C 119      -6.504   3.432  16.589  1.00 22.81           O  
ATOM   2887  CB  TYR C 119      -8.079   1.989  14.180  1.00 20.21           C  
ATOM   2888  CG  TYR C 119      -6.881   1.080  14.041  1.00 19.62           C  
ATOM   2889  CD1 TYR C 119      -5.972   1.235  13.013  1.00 19.76           C  
ATOM   2890  CD2 TYR C 119      -6.665   0.049  14.947  1.00 20.30           C  
ATOM   2891  CE1 TYR C 119      -4.875   0.410  12.891  1.00 19.56           C  
ATOM   2892  CE2 TYR C 119      -5.579  -0.824  14.816  1.00 20.45           C  
ATOM   2893  CZ  TYR C 119      -4.682  -0.626  13.806  1.00 21.25           C  
ATOM   2894  OH  TYR C 119      -3.619  -1.482  13.712  1.00 20.96           O  
ATOM   2895  N   LEU C 120      -8.686   4.036  16.852  1.00 18.80           N  
ATOM   2896  CA  LEU C 120      -8.626   4.534  18.220  1.00 18.72           C  
ATOM   2897  C   LEU C 120      -9.735   3.869  19.014  1.00 17.41           C  
ATOM   2898  O   LEU C 120     -10.795   3.574  18.477  1.00 16.52           O  
ATOM   2899  CB  LEU C 120      -8.928   6.078  18.271  1.00 20.03           C  
ATOM   2900  CG  LEU C 120      -8.141   7.102  17.433  1.00 20.91           C  
ATOM   2901  CD1 LEU C 120      -8.647   8.506  17.703  1.00 22.50           C  
ATOM   2902  CD2 LEU C 120      -6.658   7.080  17.744  1.00 20.91           C  
ATOM   2903  N   GLY C 121      -9.563   3.759  20.323  1.00 15.72           N  
ATOM   2904  CA  GLY C 121     -10.639   3.271  21.190  1.00 14.06           C  
ATOM   2905  C   GLY C 121     -10.170   3.124  22.618  1.00 14.01           C  
ATOM   2906  O   GLY C 121      -9.023   2.646  22.863  1.00 15.03           O  
ATOM   2907  N   GLY C 122     -11.026   3.533  23.555  1.00 12.18           N  
ATOM   2908  CA  GLY C 122     -10.823   3.292  24.970  1.00 12.94           C  
ATOM   2909  C   GLY C 122     -12.061   3.590  25.819  1.00 13.09           C  
ATOM   2910  O   GLY C 122     -13.052   4.120  25.312  1.00 13.23           O  
ATOM   2911  N   VAL C 123     -11.959   3.310  27.112  1.00 13.80           N  
ATOM   2912  CA  VAL C 123     -13.017   3.549  28.084  1.00 14.31           C  
ATOM   2913  C   VAL C 123     -12.792   4.846  28.929  1.00 15.43           C  
ATOM   2914  O   VAL C 123     -11.657   5.140  29.386  1.00 14.39           O  
ATOM   2915  CB  VAL C 123     -13.216   2.315  28.987  1.00 14.25           C  
ATOM   2916  CG1 VAL C 123     -11.965   1.967  29.744  1.00 14.10           C  
ATOM   2917  CG2 VAL C 123     -14.374   2.546  29.986  1.00 15.25           C  
ATOM   2918  N   PHE C 124     -13.866   5.642  29.052  1.00 16.32           N  
ATOM   2919  CA  PHE C 124     -13.844   6.962  29.715  1.00 17.41           C  
ATOM   2920  C   PHE C 124     -15.075   7.264  30.552  1.00 19.22           C  
ATOM   2921  O   PHE C 124     -16.203   6.936  30.180  1.00 19.86           O  
ATOM   2922  CB  PHE C 124     -13.670   8.079  28.716  1.00 16.58           C  
ATOM   2923  CG  PHE C 124     -12.389   8.007  27.963  1.00 17.72           C  
ATOM   2924  CD1 PHE C 124     -12.292   7.234  26.817  1.00 18.13           C  
ATOM   2925  CD2 PHE C 124     -11.262   8.658  28.417  1.00 18.07           C  
ATOM   2926  CE1 PHE C 124     -11.093   7.132  26.134  1.00 18.04           C  
ATOM   2927  CE2 PHE C 124     -10.062   8.556  27.734  1.00 18.01           C  
ATOM   2928  CZ  PHE C 124      -9.985   7.798  26.590  1.00 17.67           C  
ATOM   2929  N   GLN C 125     -14.834   7.863  31.706  1.00 22.61           N  
ATOM   2930  CA  GLN C 125     -15.893   8.486  32.511  1.00 26.59           C  
ATOM   2931  C   GLN C 125     -16.268   9.821  31.831  1.00 27.98           C  
ATOM   2932  O   GLN C 125     -15.404  10.655  31.525  1.00 26.89           O  
ATOM   2933  CB  GLN C 125     -15.395   8.702  33.966  1.00 29.70           C  
ATOM   2934  CG  GLN C 125     -16.398   9.399  34.898  1.00 32.73           C  
ATOM   2935  CD  GLN C 125     -17.690   8.609  35.053  1.00 35.36           C  
ATOM   2936  OE1 GLN C 125     -17.679   7.468  35.529  1.00 38.60           O  
ATOM   2937  NE2 GLN C 125     -18.806   9.201  34.639  1.00 38.71           N  
ATOM   2938  N   LEU C 126     -17.542   9.981  31.512  1.00 28.53           N  
ATOM   2939  CA  LEU C 126     -18.040  11.199  30.912  1.00 26.69           C  
ATOM   2940  C   LEU C 126     -19.223  11.724  31.753  1.00 29.60           C  
ATOM   2941  O   LEU C 126     -19.775  10.998  32.618  1.00 28.42           O  
ATOM   2942  CB  LEU C 126     -18.457  10.952  29.471  1.00 27.09           C  
ATOM   2943  CG  LEU C 126     -17.365  10.457  28.507  1.00 28.70           C  
ATOM   2944  CD1 LEU C 126     -17.967  10.034  27.178  1.00 26.42           C  
ATOM   2945  CD2 LEU C 126     -16.289  11.533  28.291  1.00 28.80           C  
ATOM   2946  N   GLU C 127     -19.582  12.986  31.522  1.00 30.57           N  
ATOM   2947  CA  GLU C 127     -20.709  13.619  32.254  1.00 33.33           C  
ATOM   2948  C   GLU C 127     -21.859  14.021  31.308  1.00 28.04           C  
ATOM   2949  O   GLU C 127     -21.667  14.198  30.117  1.00 26.54           O  
ATOM   2950  CB  GLU C 127     -20.193  14.819  33.089  1.00 35.59           C  
ATOM   2951  CG  GLU C 127     -19.076  14.450  34.095  1.00 39.86           C  
ATOM   2952  CD  GLU C 127     -19.483  13.402  35.161  1.00 47.59           C  
ATOM   2953  OE1 GLU C 127     -20.646  13.443  35.652  1.00 51.58           O  
ATOM   2954  OE2 GLU C 127     -18.636  12.525  35.535  1.00 51.63           O  
ATOM   2955  N   LYS C 128     -23.072  14.110  31.839  1.00 34.07           N  
ATOM   2956  CA  LYS C 128     -24.221  14.539  31.037  1.00 33.25           C  
ATOM   2957  C   LYS C 128     -23.852  15.850  30.355  1.00 31.97           C  
ATOM   2958  O   LYS C 128     -23.374  16.764  30.998  1.00 33.96           O  
ATOM   2959  CB  LYS C 128     -25.458  14.741  31.916  1.00 34.64           C  
ATOM   2960  N   GLY C 129     -24.009  15.902  29.046  1.00 30.60           N  
ATOM   2961  CA  GLY C 129     -23.776  17.113  28.303  1.00 30.22           C  
ATOM   2962  C   GLY C 129     -22.436  17.223  27.634  1.00 31.96           C  
ATOM   2963  O   GLY C 129     -22.222  18.153  26.809  1.00 28.13           O  
ATOM   2964  N   ASP C 130     -21.514  16.298  27.945  1.00 31.04           N  
ATOM   2965  CA  ASP C 130     -20.204  16.359  27.310  1.00 28.96           C  
ATOM   2966  C   ASP C 130     -20.401  16.156  25.840  1.00 26.41           C  
ATOM   2967  O   ASP C 130     -21.273  15.424  25.435  1.00 28.98           O  
ATOM   2968  CB  ASP C 130     -19.229  15.323  27.897  1.00 31.55           C  
ATOM   2969  CG  ASP C 130     -18.748  15.700  29.287  1.00 32.08           C  
ATOM   2970  OD1 ASP C 130     -18.945  16.889  29.683  1.00 27.63           O  
ATOM   2971  OD2 ASP C 130     -18.186  14.807  29.989  1.00 33.45           O  
ATOM   2972  N   ARG C 131     -19.659  16.884  25.035  1.00 26.18           N  
ATOM   2973  CA  ARG C 131     -19.637  16.605  23.638  1.00 28.99           C  
ATOM   2974  C   ARG C 131     -18.316  15.852  23.291  1.00 29.69           C  
ATOM   2975  O   ARG C 131     -17.293  15.983  24.002  1.00 26.38           O  
ATOM   2976  CB  ARG C 131     -19.806  17.892  22.825  1.00 29.23           C  
ATOM   2977  N   LEU C 132     -18.376  15.047  22.226  1.00 28.60           N  
ATOM   2978  CA  LEU C 132     -17.208  14.358  21.710  1.00 26.86           C  
ATOM   2979  C   LEU C 132     -17.036  14.622  20.242  1.00 23.77           C  
ATOM   2980  O   LEU C 132     -17.986  14.504  19.486  1.00 25.57           O  
ATOM   2981  CB  LEU C 132     -17.332  12.848  21.959  1.00 27.37           C  
ATOM   2982  CG  LEU C 132     -17.593  12.405  23.394  1.00 27.71           C  
ATOM   2983  CD1 LEU C 132     -17.997  10.943  23.422  1.00 29.59           C  
ATOM   2984  CD2 LEU C 132     -16.386  12.624  24.267  1.00 30.38           C  
ATOM   2985  N   SER C 133     -15.819  14.930  19.824  1.00 23.37           N  
ATOM   2986  CA  SER C 133     -15.508  15.148  18.416  1.00 24.44           C  
ATOM   2987  C   SER C 133     -14.536  14.134  17.953  1.00 22.89           C  
ATOM   2988  O   SER C 133     -13.787  13.605  18.741  1.00 21.15           O  
ATOM   2989  CB  SER C 133     -14.910  16.558  18.194  1.00 27.59           C  
ATOM   2990  OG  SER C 133     -13.640  16.700  18.834  1.00 30.56           O  
ATOM   2991  N   ALA C 134     -14.553  13.858  16.656  1.00 23.16           N  
ATOM   2992  CA  ALA C 134     -13.600  12.974  16.037  1.00 24.60           C  
ATOM   2993  C   ALA C 134     -13.095  13.636  14.770  1.00 26.12           C  
ATOM   2994  O   ALA C 134     -13.811  13.688  13.775  1.00 26.43           O  
ATOM   2995  CB  ALA C 134     -14.244  11.652  15.713  1.00 24.18           C  
ATOM   2996  N   GLU C 135     -11.860  14.129  14.791  1.00 24.49           N  
ATOM   2997  CA  GLU C 135     -11.408  15.015  13.725  1.00 25.29           C  
ATOM   2998  C   GLU C 135     -10.091  14.594  13.135  1.00 24.31           C  
ATOM   2999  O   GLU C 135      -9.309  13.854  13.776  1.00 24.75           O  
ATOM   3000  CB  GLU C 135     -11.288  16.437  14.266  1.00 27.96           C  
ATOM   3001  CG  GLU C 135     -12.557  16.945  14.963  1.00 29.56           C  
ATOM   3002  CD  GLU C 135     -12.328  18.294  15.644  1.00 33.35           C  
ATOM   3003  OE1 GLU C 135     -12.965  18.584  16.691  1.00 34.20           O  
ATOM   3004  OE2 GLU C 135     -11.492  19.066  15.119  1.00 38.44           O  
ATOM   3005  N   ILE C 136      -9.845  15.052  11.913  1.00 23.72           N  
ATOM   3006  CA  ILE C 136      -8.554  14.873  11.254  1.00 28.24           C  
ATOM   3007  C   ILE C 136      -7.967  16.221  10.814  1.00 27.84           C  
ATOM   3008  O   ILE C 136      -8.681  17.159  10.733  1.00 27.19           O  
ATOM   3009  CB  ILE C 136      -8.654  13.945  10.035  1.00 27.65           C  
ATOM   3010  CG1 ILE C 136      -9.605  14.537   8.979  1.00 29.13           C  
ATOM   3011  CG2 ILE C 136      -9.114  12.550  10.490  1.00 30.29           C  
ATOM   3012  CD1 ILE C 136      -9.950  13.582   7.851  1.00 29.02           C  
ATOM   3013  N   ASN C 137      -6.673  16.263  10.490  1.00 29.29           N  
ATOM   3014  CA  ASN C 137      -6.063  17.482   9.931  1.00 33.51           C  
ATOM   3015  C   ASN C 137      -6.128  17.603   8.393  1.00 36.07           C  
ATOM   3016  O   ASN C 137      -6.073  18.706   7.873  1.00 38.28           O  
ATOM   3017  CB  ASN C 137      -4.610  17.593  10.376  1.00 29.95           C  
ATOM   3018  CG  ASN C 137      -3.751  16.472   9.828  1.00 28.81           C  
ATOM   3019  OD1 ASN C 137      -4.263  15.400   9.499  1.00 29.17           O  
ATOM   3020  ND2 ASN C 137      -2.456  16.719   9.684  1.00 26.72           N  
ATOM   3021  N   ARG C 138      -6.232  16.469   7.685  1.00 36.25           N  
ATOM   3022  CA  ARG C 138      -6.133  16.424   6.214  1.00 34.56           C  
ATOM   3023  C   ARG C 138      -7.288  15.661   5.542  1.00 33.46           C  
ATOM   3024  O   ARG C 138      -7.086  14.570   5.010  1.00 33.96           O  
ATOM   3025  CB  ARG C 138      -4.815  15.749   5.798  1.00 37.24           C  
ATOM   3026  CG  ARG C 138      -3.535  16.397   6.330  1.00 39.42           C  
ATOM   3027  CD  ARG C 138      -3.373  17.829   5.846  1.00 43.02           C  
ATOM   3028  NE  ARG C 138      -3.346  17.872   4.395  1.00 44.02           N  
ATOM   3029  CZ  ARG C 138      -2.257  18.038   3.656  1.00 45.90           C  
ATOM   3030  NH1 ARG C 138      -1.073  18.216   4.217  1.00 44.41           N  
ATOM   3031  NH2 ARG C 138      -2.364  18.046   2.327  1.00 48.42           N  
ATOM   3032  N   PRO C 139      -8.493  16.242   5.526  1.00 33.80           N  
ATOM   3033  CA  PRO C 139      -9.645  15.585   4.860  1.00 35.47           C  
ATOM   3034  C   PRO C 139      -9.444  15.324   3.356  1.00 37.07           C  
ATOM   3035  O   PRO C 139     -10.035  14.392   2.783  1.00 37.82           O  
ATOM   3036  CB  PRO C 139     -10.787  16.566   5.062  1.00 34.38           C  
ATOM   3037  CG  PRO C 139     -10.351  17.481   6.148  1.00 35.33           C  
ATOM   3038  CD  PRO C 139      -8.861  17.508   6.171  1.00 34.32           C  
ATOM   3039  N   ASP C 140      -8.639  16.158   2.723  1.00 36.80           N  
ATOM   3040  CA  ASP C 140      -8.247  15.955   1.331  1.00 40.12           C  
ATOM   3041  C   ASP C 140      -7.581  14.575   1.054  1.00 41.21           C  
ATOM   3042  O   ASP C 140      -7.366  14.225  -0.094  1.00 37.82           O  
ATOM   3043  CB  ASP C 140      -7.292  17.098   0.890  1.00 41.77           C  
ATOM   3044  CG  ASP C 140      -6.149  17.337   1.897  1.00 43.46           C  
ATOM   3045  OD1 ASP C 140      -6.435  17.717   3.069  1.00 39.80           O  
ATOM   3046  OD2 ASP C 140      -4.972  17.133   1.518  1.00 46.16           O  
ATOM   3047  N   TYR C 141      -7.224  13.806   2.091  1.00 41.93           N  
ATOM   3048  CA  TYR C 141      -6.596  12.492   1.863  1.00 40.80           C  
ATOM   3049  C   TYR C 141      -7.513  11.330   2.326  1.00 36.96           C  
ATOM   3050  O   TYR C 141      -7.094  10.172   2.357  1.00 37.96           O  
ATOM   3051  CB  TYR C 141      -5.225  12.421   2.556  1.00 43.66           C  
ATOM   3052  CG  TYR C 141      -4.049  13.084   1.828  1.00 46.50           C  
ATOM   3053  CD1 TYR C 141      -3.422  12.463   0.749  1.00 47.53           C  
ATOM   3054  CD2 TYR C 141      -3.520  14.303   2.267  1.00 50.82           C  
ATOM   3055  CE1 TYR C 141      -2.339  13.050   0.104  1.00 46.92           C  
ATOM   3056  CE2 TYR C 141      -2.434  14.893   1.625  1.00 50.79           C  
ATOM   3057  CZ  TYR C 141      -1.843  14.258   0.553  1.00 49.63           C  
ATOM   3058  OH  TYR C 141      -0.749  14.835  -0.069  1.00 53.87           O  
ATOM   3059  N   LEU C 142      -8.762  11.643   2.654  1.00 34.69           N  
ATOM   3060  CA  LEU C 142      -9.753  10.617   3.002  1.00 37.34           C  
ATOM   3061  C   LEU C 142      -9.947   9.552   1.895  1.00 36.62           C  
ATOM   3062  O   LEU C 142      -9.784   9.839   0.713  1.00 34.21           O  
ATOM   3063  CB  LEU C 142     -11.091  11.272   3.348  1.00 35.97           C  
ATOM   3064  CG  LEU C 142     -11.189  11.865   4.745  1.00 38.12           C  
ATOM   3065  CD1 LEU C 142     -12.432  12.727   4.927  1.00 37.34           C  
ATOM   3066  CD2 LEU C 142     -11.196  10.755   5.802  1.00 39.27           C  
ATOM   3067  N   ASP C 143     -10.303   8.333   2.289  1.00 36.58           N  
ATOM   3068  CA  ASP C 143     -10.485   7.212   1.326  1.00 40.22           C  
ATOM   3069  C   ASP C 143     -11.831   6.497   1.564  1.00 42.64           C  
ATOM   3070  O   ASP C 143     -12.008   5.830   2.575  1.00 50.41           O  
ATOM   3071  CB  ASP C 143      -9.279   6.231   1.436  1.00 40.54           C  
ATOM   3072  CG  ASP C 143      -9.517   4.883   0.723  1.00 41.22           C  
ATOM   3073  OD1 ASP C 143     -10.470   4.780  -0.065  1.00 43.02           O  
ATOM   3074  OD2 ASP C 143      -8.745   3.927   0.957  1.00 39.14           O  
ATOM   3075  N   PHE C 144     -12.759   6.637   0.614  1.00 46.77           N  
ATOM   3076  CA  PHE C 144     -14.179   6.294   0.818  1.00 46.97           C  
ATOM   3077  C   PHE C 144     -14.686   5.160  -0.111  1.00 51.47           C  
ATOM   3078  O   PHE C 144     -13.955   4.202  -0.429  1.00 50.70           O  
ATOM   3079  CB  PHE C 144     -15.037   7.539   0.617  1.00 43.56           C  
ATOM   3080  N   SER C 147     -14.974   1.267   2.649  1.00 42.96           N  
ATOM   3081  CA  SER C 147     -16.409   1.273   3.009  1.00 42.12           C  
ATOM   3082  C   SER C 147     -16.732   0.323   4.178  1.00 40.59           C  
ATOM   3083  O   SER C 147     -16.451  -0.873   4.092  1.00 39.53           O  
ATOM   3084  CB  SER C 147     -17.244   0.876   1.807  1.00 46.19           C  
ATOM   3085  OG  SER C 147     -18.629   1.050   2.096  1.00 50.31           O  
ATOM   3086  N   GLY C 148     -17.330   0.846   5.261  1.00 39.12           N  
ATOM   3087  CA  GLY C 148     -17.404   0.095   6.547  1.00 34.51           C  
ATOM   3088  C   GLY C 148     -16.189   0.415   7.418  1.00 33.54           C  
ATOM   3089  O   GLY C 148     -16.060  -0.094   8.552  1.00 25.41           O  
ATOM   3090  N   GLN C 149     -15.356   1.344   6.924  1.00 28.98           N  
ATOM   3091  CA  GLN C 149     -14.092   1.643   7.544  1.00 31.08           C  
ATOM   3092  C   GLN C 149     -13.845   3.081   8.064  1.00 29.24           C  
ATOM   3093  O   GLN C 149     -12.832   3.289   8.746  1.00 26.04           O  
ATOM   3094  CB  GLN C 149     -12.963   1.281   6.591  1.00 34.78           C  
ATOM   3095  CG  GLN C 149     -13.028  -0.108   6.010  1.00 35.85           C  
ATOM   3096  CD  GLN C 149     -11.773  -0.471   5.239  1.00 37.91           C  
ATOM   3097  OE1 GLN C 149     -10.664  -0.492   5.807  1.00 43.77           O  
ATOM   3098  NE2 GLN C 149     -11.930  -0.780   3.950  1.00 39.41           N  
ATOM   3099  N   VAL C 150     -14.720   4.053   7.754  1.00 24.59           N  
ATOM   3100  CA  VAL C 150     -14.643   5.380   8.397  1.00 23.17           C  
ATOM   3101  C   VAL C 150     -15.855   5.621   9.300  1.00 22.42           C  
ATOM   3102  O   VAL C 150     -16.939   5.831   8.818  1.00 23.25           O  
ATOM   3103  CB  VAL C 150     -14.521   6.533   7.351  1.00 23.53           C  
ATOM   3104  CG1 VAL C 150     -14.326   7.871   8.020  1.00 23.36           C  
ATOM   3105  CG2 VAL C 150     -13.365   6.282   6.389  1.00 23.16           C  
ATOM   3106  N   TYR C 151     -15.652   5.617  10.617  1.00 20.61           N  
ATOM   3107  CA  TYR C 151     -16.756   5.657  11.582  1.00 18.15           C  
ATOM   3108  C   TYR C 151     -16.291   6.188  12.904  1.00 19.06           C  
ATOM   3109  O   TYR C 151     -15.072   6.264  13.163  1.00 20.69           O  
ATOM   3110  CB  TYR C 151     -17.357   4.258  11.788  1.00 19.11           C  
ATOM   3111  CG  TYR C 151     -16.331   3.200  12.200  1.00 17.90           C  
ATOM   3112  CD1 TYR C 151     -15.873   3.095  13.523  1.00 16.89           C  
ATOM   3113  CD2 TYR C 151     -15.826   2.315  11.273  1.00 17.77           C  
ATOM   3114  CE1 TYR C 151     -14.930   2.124  13.886  1.00 16.24           C  
ATOM   3115  CE2 TYR C 151     -14.873   1.355  11.627  1.00 17.06           C  
ATOM   3116  CZ  TYR C 151     -14.428   1.262  12.939  1.00 16.46           C  
ATOM   3117  OH  TYR C 151     -13.467   0.278  13.278  1.00 15.96           O  
ATOM   3118  N   PHE C 152     -17.275   6.489  13.750  1.00 20.38           N  
ATOM   3119  CA  PHE C 152     -17.114   7.086  15.056  1.00 20.58           C  
ATOM   3120  C   PHE C 152     -18.290   6.592  15.924  1.00 19.90           C  
ATOM   3121  O   PHE C 152     -19.475   6.614  15.497  1.00 19.20           O  
ATOM   3122  CB  PHE C 152     -17.124   8.626  14.887  1.00 21.44           C  
ATOM   3123  CG  PHE C 152     -17.118   9.408  16.169  1.00 23.35           C  
ATOM   3124  CD1 PHE C 152     -16.470   8.941  17.310  1.00 23.01           C  
ATOM   3125  CD2 PHE C 152     -17.686  10.681  16.213  1.00 24.03           C  
ATOM   3126  CE1 PHE C 152     -16.444   9.700  18.483  1.00 24.08           C  
ATOM   3127  CE2 PHE C 152     -17.638  11.449  17.375  1.00 23.67           C  
ATOM   3128  CZ  PHE C 152     -17.022  10.959  18.514  1.00 24.73           C  
ATOM   3129  N   GLY C 153     -17.998   6.145  17.142  1.00 19.64           N  
ATOM   3130  CA  GLY C 153     -19.063   5.710  18.025  1.00 19.05           C  
ATOM   3131  C   GLY C 153     -18.784   5.536  19.472  1.00 20.45           C  
ATOM   3132  O   GLY C 153     -17.627   5.481  19.900  1.00 23.12           O  
ATOM   3133  N   ILE C 154     -19.865   5.441  20.252  1.00 20.31           N  
ATOM   3134  CA  ILE C 154     -19.773   5.253  21.687  1.00 20.31           C  
ATOM   3135  C   ILE C 154     -20.770   4.197  22.172  1.00 21.72           C  
ATOM   3136  O   ILE C 154     -21.775   3.943  21.549  1.00 20.20           O  
ATOM   3137  CB  ILE C 154     -20.039   6.568  22.455  1.00 20.59           C  
ATOM   3138  CG1 ILE C 154     -21.486   7.049  22.268  1.00 20.72           C  
ATOM   3139  CG2 ILE C 154     -19.099   7.651  21.979  1.00 20.25           C  
ATOM   3140  CD1 ILE C 154     -21.734   8.425  22.884  1.00 22.08           C  
ATOM   3141  N   ILE C 155     -20.493   3.602  23.313  1.00 23.79           N  
ATOM   3142  CA  ILE C 155     -21.478   2.773  23.929  1.00 25.19           C  
ATOM   3143  C   ILE C 155     -21.332   2.941  25.413  1.00 25.21           C  
ATOM   3144  O   ILE C 155     -20.209   2.850  25.936  1.00 21.97           O  
ATOM   3145  CB  ILE C 155     -21.345   1.303  23.450  1.00 27.04           C  
ATOM   3146  CG1 ILE C 155     -22.275   0.391  24.224  1.00 30.94           C  
ATOM   3147  CG2 ILE C 155     -19.917   0.797  23.586  1.00 27.59           C  
ATOM   3148  CD1 ILE C 155     -23.754   0.643  23.946  1.00 32.82           C  
ATOM   3149  N   ALA C 156     -22.461   3.228  26.084  1.00 21.16           N  
ATOM   3150  CA  ALA C 156     -22.526   3.206  27.522  1.00 21.21           C  
ATOM   3151  C   ALA C 156     -22.363   1.798  28.059  1.00 23.44           C  
ATOM   3152  O   ALA C 156     -23.025   0.848  27.596  1.00 22.32           O  
ATOM   3153  CB  ALA C 156     -23.835   3.799  28.022  1.00 22.51           C  
ATOM   3154  N   LEU C 157     -21.497   1.673  29.068  1.00 24.38           N  
ATOM   3155  CA  LEU C 157     -21.197   0.399  29.684  1.00 25.86           C  
ATOM   3156  C   LEU C 157     -22.162   0.118  30.808  1.00 29.93           C  
ATOM   3157  O   LEU C 157     -22.691   1.015  31.452  1.00 32.84           O  
ATOM   3158  CB  LEU C 157     -19.765   0.390  30.225  1.00 26.80           C  
ATOM   3159  CG  LEU C 157     -18.662   0.705  29.194  1.00 27.26           C  
ATOM   3160  CD1 LEU C 157     -17.317   0.398  29.811  1.00 28.52           C  
ATOM   3161  CD2 LEU C 157     -18.832  -0.085  27.893  1.00 27.88           C  
ATOM   3162  OXT LEU C 157     -22.438  -1.024  31.116  1.00 33.49           O  
TER    3163      LEU C 157                                                      
HETATM 3164  F2  A7G C 201     -10.890  -1.945  23.482  1.00 36.23           F  
HETATM 3165  C16 A7G C 201     -11.647  -0.944  23.042  1.00 28.22           C  
HETATM 3166  F1  A7G C 201     -11.088   0.266  23.386  1.00 28.60           F  
HETATM 3167  O   A7G C 201     -11.749  -1.014  21.630  1.00 25.95           O  
HETATM 3168  C15 A7G C 201     -11.318  -2.051  20.827  1.00 21.43           C  
HETATM 3169  C14 A7G C 201     -11.146  -3.366  21.285  1.00 21.61           C  
HETATM 3170  C13 A7G C 201     -10.763  -4.368  20.375  1.00 19.40           C  
HETATM 3171  C12 A7G C 201     -10.570  -4.045  19.059  1.00 19.56           C  
HETATM 3172  C11 A7G C 201     -10.774  -2.727  18.613  1.00 19.14           C  
HETATM 3173  C10 A7G C 201     -11.135  -1.753  19.504  1.00 18.97           C  
HETATM 3174  C9  A7G C 201     -11.353  -0.331  19.070  1.00 17.94           C  
HETATM 3175  N2  A7G C 201     -12.354  -0.222  18.012  1.00 16.92           N  
HETATM 3176  C2  A7G C 201     -12.113   0.294  16.802  1.00 17.70           C  
HETATM 3177  C1  A7G C 201     -10.789   0.845  16.326  1.00 18.34           C  
HETATM 3178  C8  A7G C 201     -13.639  -0.561  18.080  1.00 16.63           C  
HETATM 3179  C3  A7G C 201     -14.215  -0.236  16.844  1.00 16.16           C  
HETATM 3180  N1  A7G C 201     -13.243   0.262  16.072  1.00 17.05           N  
HETATM 3181  C7  A7G C 201     -14.412  -1.173  19.080  1.00 16.19           C  
HETATM 3182  C6  A7G C 201     -15.780  -1.423  18.837  1.00 17.59           C  
HETATM 3183  C5  A7G C 201     -16.351  -1.068  17.579  1.00 16.27           C  
HETATM 3184  C4  A7G C 201     -15.550  -0.516  16.580  1.00 15.19           C  
HETATM 3185  C17 A7G C 201     -16.602  -2.002  19.818  1.00 18.82           C  
HETATM 3186  C21 A7G C 201     -17.943  -1.638  19.873  1.00 21.88           C  
HETATM 3187  N3  A7G C 201     -18.761  -2.164  20.794  1.00 23.14           N  
HETATM 3188  C20 A7G C 201     -18.302  -3.080  21.683  1.00 24.36           C  
HETATM 3189  C19 A7G C 201     -16.950  -3.475  21.665  1.00 21.52           C  
HETATM 3190  C18 A7G C 201     -16.111  -2.937  20.719  1.00 19.13           C  
HETATM 3191  N4  A7G C 201     -19.194  -3.568  22.648  1.00 26.33           N  
HETATM 3192  C25 A7G C 201     -18.825  -4.583  23.581  1.00 27.94           C  
HETATM 3193  C24 A7G C 201     -19.427  -5.825  22.934  0.60 28.34           C  
HETATM 3194  N5  A7G C 201     -20.873  -5.731  22.811  0.60 30.41           N  
HETATM 3195  C23 A7G C 201     -21.303  -4.480  22.148  0.60 31.37           C  
HETATM 3196  C22 A7G C 201     -20.578  -3.209  22.613  1.00 29.87           C  
HETATM 3197  O   HOH A 201     -25.666 -15.285   5.614  1.00 25.36           O  
HETATM 3198  O   HOH A 202     -12.139 -19.686   3.157  1.00 35.92           O  
HETATM 3199  O   HOH A 203      -5.534  -5.273  17.040  1.00 26.05           O  
HETATM 3200  O   HOH A 204       9.671 -13.806  -2.335  1.00 26.91           O  
HETATM 3201  O   HOH A 205     -29.751 -13.166   9.403  1.00 28.91           O  
HETATM 3202  O   HOH A 206     -29.380 -16.605   7.198  1.00 34.65           O  
HETATM 3203  O   HOH A 207       5.326 -16.080  21.770  1.00 44.30           O  
HETATM 3204  O   HOH A 208      -0.172 -18.021  -1.951  1.00 29.15           O  
HETATM 3205  O   HOH A 209       3.636  -0.674   0.403  1.00 37.57           O  
HETATM 3206  O   HOH A 210      -3.441 -25.540  19.285  1.00 34.31           O  
HETATM 3207  O   HOH A 211     -10.086 -17.676   6.814  1.00 18.19           O  
HETATM 3208  O   HOH A 212     -17.126 -22.481   6.923  1.00 27.29           O  
HETATM 3209  O   HOH A 213      -7.010 -15.211  27.307  1.00 15.41           O  
HETATM 3210  O   HOH A 214     -16.649 -21.846   2.609  1.00 39.36           O  
HETATM 3211  O   HOH A 215      -8.869 -23.875  11.068  1.00 20.56           O  
HETATM 3212  O   HOH A 216      13.403 -13.616 -10.124  1.00 25.66           O  
HETATM 3213  O   HOH A 217     -29.963 -13.653  13.659  1.00 27.00           O  
HETATM 3214  O   HOH A 218       1.951 -26.623   8.019  1.00 23.25           O  
HETATM 3215  O   HOH A 219     -19.358 -11.425  29.318  1.00 33.96           O  
HETATM 3216  O   HOH A 220     -20.508 -18.949  24.846  1.00 23.54           O  
HETATM 3217  O   HOH A 221      -5.045 -11.508   0.691  1.00 16.40           O  
HETATM 3218  O   HOH A 222     -26.453 -15.268  22.848  1.00 39.72           O  
HETATM 3219  O   HOH A 223     -17.824 -24.293   5.359  1.00 30.53           O  
HETATM 3220  O   HOH A 224      -6.734  -4.095  -1.515  1.00 43.94           O  
HETATM 3221  O   HOH A 225     -10.839  -0.814  12.905  1.00 23.44           O  
HETATM 3222  O   HOH A 226      -1.101 -16.063  19.269  1.00 14.49           O  
HETATM 3223  O   HOH A 227     -26.944  -4.877  15.250  1.00 36.23           O  
HETATM 3224  O   HOH A 228       4.426 -15.165  23.985  1.00 35.96           O  
HETATM 3225  O   HOH A 229       3.020 -30.086  18.606  1.00 21.59           O  
HETATM 3226  O   HOH A 230     -11.409 -24.629  10.782  1.00 18.84           O  
HETATM 3227  O   HOH A 231     -23.337 -20.874   6.995  1.00 30.94           O  
HETATM 3228  O   HOH A 232     -22.582 -18.629   4.480  1.00 22.79           O  
HETATM 3229  O   HOH A 233     -20.624  -1.069   7.147  1.00 30.37           O  
HETATM 3230  O   HOH A 234       9.943  -7.927  -9.963  1.00 38.92           O  
HETATM 3231  O   HOH A 235     -21.203 -13.208  -0.049  1.00 17.32           O  
HETATM 3232  O   HOH A 236      -2.244 -14.103  17.837  1.00 14.05           O  
HETATM 3233  O   HOH A 237      -0.303 -22.514   2.083  1.00 17.53           O  
HETATM 3234  O   HOH A 238     -22.483 -19.821  14.141  1.00 28.82           O  
HETATM 3235  O   HOH A 239      -0.164 -17.372  16.482  1.00 31.48           O  
HETATM 3236  O   HOH A 240     -22.572  -3.147   6.665  1.00 30.13           O  
HETATM 3237  O   HOH A 241      -3.084 -21.127   4.406  1.00 35.86           O  
HETATM 3238  O   HOH A 242      13.368 -13.362   3.697  1.00 40.49           O  
HETATM 3239  O   HOH A 243     -24.711  -7.290  16.818  1.00 32.03           O  
HETATM 3240  O   HOH A 244       8.221  -4.793  -2.301  1.00 28.59           O  
HETATM 3241  O   HOH A 245     -12.458 -25.730  13.546  1.00 27.02           O  
HETATM 3242  O   HOH A 246     -11.589  -4.006   0.363  1.00 37.62           O  
HETATM 3243  O   HOH A 247     -15.270  -8.918  -3.705  1.00 26.61           O  
HETATM 3244  O   HOH A 248      -8.906 -19.261   5.064  1.00 36.26           O  
HETATM 3245  O   HOH A 249     -13.730 -25.216  16.901  1.00 28.84           O  
HETATM 3246  O   HOH A 250       0.042  -3.119  13.586  1.00 32.49           O  
HETATM 3247  O   HOH A 251     -11.573 -21.748  22.478  1.00 43.61           O  
HETATM 3248  O   HOH A 252     -10.521 -13.256   2.573  1.00 24.19           O  
HETATM 3249  O   HOH A 253     -16.224 -24.067  16.126  1.00 20.71           O  
HETATM 3250  O   HOH A 254      -9.610 -18.465  25.803  1.00 20.53           O  
HETATM 3251  O   HOH A 255      -0.880 -21.146  10.534  1.00 15.80           O  
HETATM 3252  O   HOH A 256     -26.044 -10.276  16.568  1.00 45.25           O  
HETATM 3253  O   HOH A 257     -23.914 -23.639   2.323  1.00 37.07           O  
HETATM 3254  O   HOH A 258      -8.846 -14.677  23.019  1.00 14.56           O  
HETATM 3255  O   HOH A 259     -16.169 -17.772  -3.465  1.00 36.12           O  
HETATM 3256  O   HOH A 260      -6.425 -18.073   6.029  1.00 29.32           O  
HETATM 3257  O   HOH A 261      -4.098 -11.063  -3.297  1.00 42.31           O  
HETATM 3258  O   HOH A 262      -3.913 -14.669  21.845  1.00 19.45           O  
HETATM 3259  O   HOH A 263      -1.644 -17.865  28.814  1.00 32.41           O  
HETATM 3260  O   HOH A 264      -4.422 -17.267   3.556  1.00 15.65           O  
HETATM 3261  O   HOH A 265     -21.904 -10.760   0.400  1.00 23.27           O  
HETATM 3262  O   HOH A 266     -27.345 -11.702   3.244  1.00 41.15           O  
HETATM 3263  O   HOH A 267     -13.536 -20.379  23.560  1.00 30.53           O  
HETATM 3264  O   HOH A 268      -8.712 -22.101  24.244  1.00 44.96           O  
HETATM 3265  O   HOH A 269     -16.860 -26.343  13.143  1.00 34.56           O  
HETATM 3266  O   HOH A 270      -2.452  -1.790   8.318  1.00 20.83           O  
HETATM 3267  O   HOH A 271      -0.693 -30.576  18.734  1.00 16.09           O  
HETATM 3268  O   HOH A 272     -27.473 -14.514   3.798  1.00 28.24           O  
HETATM 3269  O   HOH A 273       1.040 -15.084  16.301  1.00 21.51           O  
HETATM 3270  O   HOH A 274      -7.325 -24.068  24.123  1.00 37.23           O  
HETATM 3271  O   HOH A 275      -3.708  -1.046   1.225  1.00 28.47           O  
HETATM 3272  O   HOH A 276      -0.498 -12.717  -5.035  1.00 36.93           O  
HETATM 3273  O   HOH A 277     -19.598 -20.680  20.695  1.00 42.82           O  
HETATM 3274  O   HOH A 278     -15.810 -25.076   2.835  1.00 43.06           O  
HETATM 3275  O   HOH A 279     -18.534 -21.612  22.982  1.00 37.35           O  
HETATM 3276  O   HOH A 280       4.981 -16.985  -4.548  1.00 39.31           O  
HETATM 3277  O   HOH A 281      -2.106 -18.807   3.189  1.00 38.81           O  
HETATM 3278  O   HOH A 282      -5.721 -13.669  -0.596  1.00 34.94           O  
HETATM 3279  O   HOH A 283     -12.299 -19.557  26.368  1.00 36.23           O  
HETATM 3280  O   HOH B 201     -12.877 -18.997  34.987  1.00 50.30           O  
HETATM 3281  O   HOH B 202      -4.643  12.362  30.916  1.00 38.89           O  
HETATM 3282  O   HOH B 203       5.868 -10.241  19.092  1.00 29.36           O  
HETATM 3283  O   HOH B 204       9.335  -3.447  29.510  1.00 31.97           O  
HETATM 3284  O   HOH B 205      -7.848  -6.493  40.708  1.00 28.93           O  
HETATM 3285  O   HOH B 206       8.943  12.815  20.165  1.00 24.65           O  
HETATM 3286  O   HOH B 207       7.303  -8.800  22.692  1.00 35.50           O  
HETATM 3287  O   HOH B 208       6.349  -5.355  36.601  1.00 33.30           O  
HETATM 3288  O   HOH B 209      -2.264   8.760  26.784  1.00 25.41           O  
HETATM 3289  O   HOH B 210       3.004   2.161  36.993  1.00 18.43           O  
HETATM 3290  O   HOH B 211      -2.601 -11.477  40.968  1.00 32.99           O  
HETATM 3291  O   HOH B 212       7.433  -5.006  23.049  1.00 26.55           O  
HETATM 3292  O   HOH B 213       3.399  12.523  34.847  1.00 20.72           O  
HETATM 3293  O   HOH B 214       4.022  -7.196  27.735  1.00 22.76           O  
HETATM 3294  O   HOH B 215      10.684  -6.648  21.815  1.00 37.01           O  
HETATM 3295  O   HOH B 216      -4.827 -18.662  36.784  1.00 28.49           O  
HETATM 3296  O   HOH B 217       1.311  12.565  33.261  1.00 18.79           O  
HETATM 3297  O   HOH B 218       2.811   3.929   9.158  1.00 37.32           O  
HETATM 3298  O   HOH B 219      -8.104  10.332  37.396  1.00 29.59           O  
HETATM 3299  O   HOH B 220     -11.188   9.538  34.794  1.00 35.56           O  
HETATM 3300  O   HOH B 221      -3.921 -13.003  19.801  1.00  9.53           O  
HETATM 3301  O   HOH B 222     -13.890 -18.451  27.817  1.00 33.86           O  
HETATM 3302  O   HOH B 223     -10.856  12.369  34.662  1.00 27.12           O  
HETATM 3303  O   HOH B 224       3.833   6.307   9.378  1.00 37.86           O  
HETATM 3304  O   HOH B 225      -8.123  -5.460  16.908  0.30  7.32           O  
HETATM 3305  O   HOH B 226       0.221  10.747  31.816  1.00 21.92           O  
HETATM 3306  O   HOH B 227     -10.247   6.939  31.052  1.00 11.30           O  
HETATM 3307  O   HOH B 228       5.817  -1.094  29.983  1.00 21.10           O  
HETATM 3308  O   HOH B 229      -8.843 -19.188  31.380  1.00 44.52           O  
HETATM 3309  O   HOH B 230       2.337   0.375  39.064  1.00 21.28           O  
HETATM 3310  O   HOH B 231       6.469   6.326  30.272  1.00 21.89           O  
HETATM 3311  O   HOH B 232       2.888  -2.827  31.692  1.00 18.23           O  
HETATM 3312  O   HOH B 233       0.123  11.106  25.229  1.00 12.39           O  
HETATM 3313  O   HOH B 234     -10.282 -17.380  38.082  1.00 39.76           O  
HETATM 3314  O   HOH B 235      10.205  10.607  19.973  1.00 31.49           O  
HETATM 3315  O   HOH B 236     -13.716 -14.554  39.527  1.00 29.68           O  
HETATM 3316  O   HOH B 237      -1.137 -13.653  37.812  1.00 33.47           O  
HETATM 3317  O   HOH B 238     -16.542 -10.105  31.996  1.00 25.83           O  
HETATM 3318  O   HOH B 239      10.268  10.222  24.905  1.00 45.70           O  
HETATM 3319  O   HOH B 240      -8.122   7.908  38.841  1.00 32.28           O  
HETATM 3320  O   HOH B 241      -9.908   5.828  38.728  1.00 39.07           O  
HETATM 3321  O   HOH B 242      -4.404  -0.051  42.146  1.00 22.79           O  
HETATM 3322  O   HOH B 243      -0.276 -16.841  31.434  1.00 40.74           O  
HETATM 3323  O   HOH B 244      -9.028 -15.836  25.431  1.00 15.38           O  
HETATM 3324  O   HOH B 245     -10.766  16.482  30.724  1.00 43.35           O  
HETATM 3325  O   HOH B 246     -17.725 -12.917  30.963  1.00 24.88           O  
HETATM 3326  O   HOH B 247      13.692  -2.185   6.725  1.00 43.22           O  
HETATM 3327  O   HOH B 248       3.165  -0.616  42.314  1.00 25.20           O  
HETATM 3328  O   HOH B 249      -0.851   7.117  38.976  1.00 28.16           O  
HETATM 3329  O   HOH B 250       0.720 -14.229  39.567  1.00 30.53           O  
HETATM 3330  O   HOH B 251       8.040  -1.413  28.446  1.00 18.72           O  
HETATM 3331  O   HOH B 252      10.315  14.913  18.818  1.00 36.37           O  
HETATM 3332  O   HOH B 253       0.968   4.959  38.878  1.00 38.21           O  
HETATM 3333  O   HOH B 254      -6.189  10.511  28.912  1.00 24.51           O  
HETATM 3334  O   HOH B 255       5.566  -3.445  32.439  1.00 29.84           O  
HETATM 3335  O   HOH B 256      10.053   0.476  28.168  1.00 34.21           O  
HETATM 3336  O   HOH B 257       1.690   9.644  40.024  1.00 42.94           O  
HETATM 3337  O   HOH B 258      -5.254  14.957  29.778  1.00 35.55           O  
HETATM 3338  O   HOH C 301     -16.557  15.291  15.272  1.00 27.59           O  
HETATM 3339  O   HOH C 302      -6.424  15.202  14.653  1.00 28.14           O  
HETATM 3340  O   HOH C 303     -23.119  -1.587  27.240  1.00 33.03           O  
HETATM 3341  O   HOH C 304     -22.185   3.431  31.590  1.00 38.76           O  
HETATM 3342  O   HOH C 305     -21.502   1.605  18.998  1.00 20.79           O  
HETATM 3343  O   HOH C 306      -8.617  18.231  21.566  1.00 28.58           O  
HETATM 3344  O   HOH C 307     -11.216  15.915  18.311  1.00 27.32           O  
HETATM 3345  O   HOH C 308     -12.880  10.755  30.993  1.00 23.67           O  
HETATM 3346  O   HOH C 309      -3.451  -3.627  15.159  1.00 27.58           O  
HETATM 3347  O   HOH C 310     -27.933   0.225  23.672  1.00 34.84           O  
HETATM 3348  O   HOH C 311     -23.195  14.442  34.447  1.00 37.76           O  
HETATM 3349  O   HOH C 312      -6.088   8.546  26.982  1.00 11.90           O  
HETATM 3350  O   HOH C 313     -10.793  -2.323   2.104  1.00 23.46           O  
HETATM 3351  O   HOH C 314     -17.697  17.288  32.013  1.00 40.20           O  
HETATM 3352  O   HOH C 315      -4.057   4.493  16.810  1.00 15.95           O  
HETATM 3353  O   HOH C 316     -16.437  -3.027   2.479  1.00 23.30           O  
HETATM 3354  O   HOH C 317     -18.731   3.163   5.412  1.00 44.66           O  
HETATM 3355  O   HOH C 318      -6.820  13.296  28.394  1.00 23.99           O  
HETATM 3356  O   HOH C 319     -19.510   1.099   9.886  1.00 24.53           O  
HETATM 3357  O   HOH C 320     -13.102  18.765  28.071  1.00 34.87           O  
HETATM 3358  O   HOH C 321     -20.220  19.964  25.999  1.00 36.85           O  
HETATM 3359  O   HOH C 322     -12.179   8.635  32.276  1.00 23.02           O  
HETATM 3360  O   HOH C 323      -5.542  17.856  24.740  1.00 31.94           O  
HETATM 3361  O   HOH C 324     -12.042  16.681  11.152  1.00 30.06           O  
HETATM 3362  O   HOH C 325     -11.416   2.543   1.427  1.00 37.48           O  
HETATM 3363  O   HOH C 326     -11.845  19.507  12.319  1.00 34.49           O  
HETATM 3364  O   HOH C 327      -8.952  -1.041   8.561  1.00 22.20           O  
HETATM 3365  O   HOH C 328     -16.752  12.821   5.020  1.00 30.56           O  
HETATM 3366  O   HOH C 329     -15.584   3.427   4.893  1.00 33.06           O  
HETATM 3367  O   HOH C 330     -24.237  20.029  25.839  1.00 38.67           O  
HETATM 3368  O   HOH C 331     -21.389  -0.753  20.557  1.00 20.44           O  
HETATM 3369  O   HOH C 332     -21.551   3.960  34.240  1.00 35.33           O  
HETATM 3370  O   HOH C 333     -17.827   2.962   7.839  1.00 34.74           O  
HETATM 3371  O   HOH C 334      -3.757   3.498  14.151  1.00 25.14           O  
HETATM 3372  O   HOH C 335      -3.646  -0.242   4.062  1.00 27.42           O  
HETATM 3373  O   HOH C 336      -8.347   0.593   1.994  1.00 24.18           O  
HETATM 3374  O   HOH C 337      -8.433   0.739  -0.524  1.00 47.72           O  
HETATM 3375  O   HOH C 338     -29.526  -0.613  22.047  1.00 42.72           O  
HETATM 3376  O   HOH C 339     -19.011  -3.651   2.609  1.00 38.91           O  
CONECT  493  740                                                                
CONECT  740  493                                                                
CONECT 1614 1841                                                                
CONECT 1841 1614                                                                
CONECT 2609 2820                                                                
CONECT 2820 2609                                                                
CONECT 3164 3165                                                                
CONECT 3165 3164 3166 3167                                                      
CONECT 3166 3165                                                                
CONECT 3167 3165 3168                                                           
CONECT 3168 3167 3169 3173                                                      
CONECT 3169 3168 3170                                                           
CONECT 3170 3169 3171                                                           
CONECT 3171 3170 3172                                                           
CONECT 3172 3171 3173                                                           
CONECT 3173 3168 3172 3174                                                      
CONECT 3174 3173 3175                                                           
CONECT 3175 3174 3176 3178                                                      
CONECT 3176 3175 3177 3180                                                      
CONECT 3177 3176                                                                
CONECT 3178 3175 3179 3181                                                      
CONECT 3179 3178 3180 3184                                                      
CONECT 3180 3176 3179                                                           
CONECT 3181 3178 3182                                                           
CONECT 3182 3181 3183 3185                                                      
CONECT 3183 3182 3184                                                           
CONECT 3184 3179 3183                                                           
CONECT 3185 3182 3186 3190                                                      
CONECT 3186 3185 3187                                                           
CONECT 3187 3186 3188                                                           
CONECT 3188 3187 3189 3191                                                      
CONECT 3189 3188 3190                                                           
CONECT 3190 3185 3189                                                           
CONECT 3191 3188 3192 3196                                                      
CONECT 3192 3191 3193                                                           
CONECT 3193 3192 3194                                                           
CONECT 3194 3193 3195                                                           
CONECT 3195 3194 3196                                                           
CONECT 3196 3191 3195                                                           
MASTER      365    0    1    3   39    0    0    6 3347    3   39   39          
END                                                                             
