# Supplementary material for: Uncovering the mechanism of resveratrol in the treatment of asthma: a network pharmacology approach with molecular docking and experimental validation
Source: Front Pharmacol. 2025 May 16;16:1596737. doi: 10.3389/fphar.2025.1596737 (PMC12122464; doi:10.3389/fphar.2025.1596737)
Supplement: Supplementary file 1 [file DataSheet1.zip › Supplementary data/network pharmacology data/Molecular docking/TP53-6shz.pdb]

HEADER    DNA BINDING PROTEIN                     08-AUG-19   6SHZ              
TITLE     P53 CANCER MUTANT Y220C                                               
COMPND    MOL_ID: 1;                                                            
COMPND   2 MOLECULE: CELLULAR TUMOR ANTIGEN P53;                                
COMPND   3 CHAIN: A, B;                                                         
COMPND   4 FRAGMENT: DNA-BINDING DOMAIN;                                        
COMPND   5 SYNONYM: ANTIGEN NY-CO-13,PHOSPHOPROTEIN P53,TUMOR SUPPRESSOR P53;   
COMPND   6 ENGINEERED: YES;                                                     
COMPND   7 MUTATION: YES                                                        
SOURCE    MOL_ID: 1;                                                            
SOURCE   2 ORGANISM_SCIENTIFIC: HOMO SAPIENS;                                   
SOURCE   3 ORGANISM_COMMON: HUMAN;                                              
SOURCE   4 ORGANISM_TAXID: 9606;                                                
SOURCE   5 GENE: TP53, P53;                                                     
SOURCE   6 EXPRESSION_SYSTEM: ESCHERICHIA COLI;                                 
SOURCE   7 EXPRESSION_SYSTEM_TAXID: 562                                         
KEYWDS    P53, TRANSCRIPTION FACTOR, TUMOR SUPPRESSOR, CANCER THERAPY,          
KEYWDS   2 ONCOGENIC MUTANT, DRUGGABLE SURFACE CREVICE, PROTEIN MISFOLDING,     
KEYWDS   3 MUTANT P53 RESCUE, DNA-BINDING DOMAIN, DNA BINDING PROTEIN           
EXPDTA    X-RAY DIFFRACTION                                                     
AUTHOR    A.C.JOERGER,STRUCTURAL GENOMICS CONSORTIUM (SGC)                      
REVDAT   3   24-JAN-24 6SHZ    1       REMARK                                   
REVDAT   2   01-APR-20 6SHZ    1       JRNL                                     
REVDAT   1   19-FEB-20 6SHZ    0                                                
JRNL        AUTH   M.R.BAUER,A.KRAMER,G.SETTANNI,R.N.JONES,X.NI,R.KHAN TAREQUE, 
JRNL        AUTH 2 A.R.FERSHT,J.SPENCER,A.C.JOERGER                             
JRNL        TITL   TARGETING CAVITY-CREATING P53 CANCER MUTATIONS WITH          
JRNL        TITL 2 SMALL-MOLECULE STABILIZERS: THE Y220X PARADIGM.              
JRNL        REF    ACS CHEM.BIOL.                V.  15   657 2020              
JRNL        REFN                   ESSN 1554-8937                               
JRNL        PMID   31990523                                                     
JRNL        DOI    10.1021/ACSCHEMBIO.9B00748                                   
REMARK   1                                                                      
REMARK   1 REFERENCE 1                                                          
REMARK   1  AUTH   A.C.JOERGER,H.C.ANG,A.R.FERSHT                               
REMARK   1  TITL   STRUCTURAL BASIS FOR UNDERSTANDING ONCOGENIC P53 MUTATIONS   
REMARK   1  TITL 2 AND DESIGNING RESCUE DRUGS.                                  
REMARK   1  REF    PROC. NATL. ACAD. SCI.        V. 103 15056 2006              
REMARK   1  REF  2 U.S.A.                                                       
REMARK   1  REFN                   ISSN 0027-8424                               
REMARK   1  PMID   17015838                                                     
REMARK   1  DOI    10.1073/PNAS.0607286103                                      
REMARK   2                                                                      
REMARK   2 RESOLUTION.    1.24 ANGSTROMS.                                       
REMARK   3                                                                      
REMARK   3 REFINEMENT.                                                          
REMARK   3   PROGRAM     : PHENIX 1.10.1_2155                                   
REMARK   3   AUTHORS     : PAUL ADAMS,PAVEL AFONINE,VINCENT CHEN,IAN            
REMARK   3               : DAVIS,KRESHNA GOPAL,RALF GROSSE-KUNSTLEVE,           
REMARK   3               : LI-WEI HUNG,ROBERT IMMORMINO,TOM IOERGER,            
REMARK   3               : AIRLIE MCCOY,ERIK MCKEE,NIGEL MORIARTY,              
REMARK   3               : REETAL PAI,RANDY READ,JANE RICHARDSON,               
REMARK   3               : DAVID RICHARDSON,TOD ROMO,JIM SACCHETTINI,           
REMARK   3               : NICHOLAS SAUTER,JACOB SMITH,LAURENT                  
REMARK   3               : STORONI,TOM TERWILLIGER,PETER ZWART                  
REMARK   3                                                                      
REMARK   3    REFINEMENT TARGET : ML                                            
REMARK   3                                                                      
REMARK   3  DATA USED IN REFINEMENT.                                            
REMARK   3   RESOLUTION RANGE HIGH (ANGSTROMS) : 1.24                           
REMARK   3   RESOLUTION RANGE LOW  (ANGSTROMS) : 29.49                          
REMARK   3   MIN(FOBS/SIGMA_FOBS)              : 1.340                          
REMARK   3   COMPLETENESS FOR RANGE        (%) : 97.7                           
REMARK   3   NUMBER OF REFLECTIONS             : 135818                         
REMARK   3                                                                      
REMARK   3  FIT TO DATA USED IN REFINEMENT.                                     
REMARK   3   R VALUE     (WORKING + TEST SET) : 0.152                           
REMARK   3   R VALUE            (WORKING SET) : 0.151                           
REMARK   3   FREE R VALUE                     : 0.173                           
REMARK   3   FREE R VALUE TEST SET SIZE   (%) : 5.110                           
REMARK   3   FREE R VALUE TEST SET COUNT      : 6936                            
REMARK   3                                                                      
REMARK   3  FIT TO DATA USED IN REFINEMENT (IN BINS).                           
REMARK   3   BIN  RESOLUTION RANGE  COMPL.    NWORK NFREE   RWORK  RFREE        
REMARK   3     1 29.4870 -  3.8502    0.99     4642   241  0.1543 0.1749        
REMARK   3     2  3.8502 -  3.0570    0.99     4502   244  0.1548 0.1683        
REMARK   3     3  3.0570 -  2.6709    0.99     4432   242  0.1650 0.1860        
REMARK   3     4  2.6709 -  2.4268    0.99     4418   226  0.1641 0.1758        
REMARK   3     5  2.4268 -  2.2530    0.99     4427   222  0.1544 0.1671        
REMARK   3     6  2.2530 -  2.1202    0.99     4381   236  0.1441 0.1625        
REMARK   3     7  2.1202 -  2.0140    0.99     4377   240  0.1425 0.1684        
REMARK   3     8  2.0140 -  1.9264    0.99     4361   213  0.1421 0.1549        
REMARK   3     9  1.9264 -  1.8522    0.99     4357   219  0.1392 0.1694        
REMARK   3    10  1.8522 -  1.7883    0.99     4351   243  0.1338 0.1635        
REMARK   3    11  1.7883 -  1.7324    0.99     4354   227  0.1319 0.1572        
REMARK   3    12  1.7324 -  1.6829    0.98     4335   226  0.1282 0.1603        
REMARK   3    13  1.6829 -  1.6386    0.98     4279   225  0.1226 0.1478        
REMARK   3    14  1.6386 -  1.5986    0.98     4257   247  0.1264 0.1489        
REMARK   3    15  1.5986 -  1.5623    0.98     4303   229  0.1264 0.1663        
REMARK   3    16  1.5623 -  1.5290    0.97     4215   250  0.1314 0.1735        
REMARK   3    17  1.5290 -  1.4984    0.98     4300   236  0.1337 0.1457        
REMARK   3    18  1.4984 -  1.4702    0.97     4266   202  0.1388 0.1692        
REMARK   3    19  1.4702 -  1.4439    0.97     4235   200  0.1367 0.1553        
REMARK   3    20  1.4439 -  1.4194    0.97     4235   241  0.1500 0.1762        
REMARK   3    21  1.4194 -  1.3965    0.97     4212   261  0.1537 0.1714        
REMARK   3    22  1.3965 -  1.3750    0.97     4234   219  0.1578 0.2111        
REMARK   3    23  1.3750 -  1.3548    0.97     4262   209  0.1619 0.1823        
REMARK   3    24  1.3548 -  1.3357    0.97     4168   242  0.1665 0.1803        
REMARK   3    25  1.3357 -  1.3177    0.97     4189   236  0.1712 0.1952        
REMARK   3    26  1.3177 -  1.3006    0.96     4158   225  0.1813 0.1939        
REMARK   3    27  1.3006 -  1.2843    0.96     4177   235  0.1944 0.2006        
REMARK   3    28  1.2843 -  1.2688    0.96     4166   245  0.2069 0.2645        
REMARK   3    29  1.2688 -  1.2541    0.96     4150   221  0.2145 0.2274        
REMARK   3    30  1.2541 -  1.2400    0.95     4139   234  0.2312 0.2490        
REMARK   3                                                                      
REMARK   3  BULK SOLVENT MODELLING.                                             
REMARK   3   METHOD USED        : FLAT BULK SOLVENT MODEL                       
REMARK   3   SOLVENT RADIUS     : 1.11                                          
REMARK   3   SHRINKAGE RADIUS   : 0.90                                          
REMARK   3   K_SOL              : NULL                                          
REMARK   3   B_SOL              : NULL                                          
REMARK   3                                                                      
REMARK   3  ERROR ESTIMATES.                                                    
REMARK   3   COORDINATE ERROR (MAXIMUM-LIKELIHOOD BASED)     : 0.100            
REMARK   3   PHASE ERROR (DEGREES, MAXIMUM-LIKELIHOOD BASED) : 16.720           
REMARK   3                                                                      
REMARK   3  B VALUES.                                                           
REMARK   3   FROM WILSON PLOT           (A**2) : 11.97                          
REMARK   3   MEAN B VALUE      (OVERALL, A**2) : 18.50                          
REMARK   3   OVERALL ANISOTROPIC B VALUE.                                       
REMARK   3    B11 (A**2) : NULL                                                 
REMARK   3    B22 (A**2) : NULL                                                 
REMARK   3    B33 (A**2) : NULL                                                 
REMARK   3    B12 (A**2) : NULL                                                 
REMARK   3    B13 (A**2) : NULL                                                 
REMARK   3    B23 (A**2) : NULL                                                 
REMARK   3                                                                      
REMARK   3  TWINNING INFORMATION.                                               
REMARK   3   FRACTION: NULL                                                     
REMARK   3   OPERATOR: NULL                                                     
REMARK   3                                                                      
REMARK   3  DEVIATIONS FROM IDEAL VALUES.                                       
REMARK   3                 RMSD          COUNT                                  
REMARK   3   BOND      :  0.005           3271                                  
REMARK   3   ANGLE     :  0.805           4467                                  
REMARK   3   CHIRALITY :  0.085            497                                  
REMARK   3   PLANARITY :  0.007            594                                  
REMARK   3   DIHEDRAL  : 17.398           1247                                  
REMARK   3                                                                      
REMARK   3  TLS DETAILS                                                         
REMARK   3   NUMBER OF TLS GROUPS  : NULL                                       
REMARK   3                                                                      
REMARK   3  NCS DETAILS                                                         
REMARK   3   NUMBER OF NCS GROUPS : NULL                                        
REMARK   3                                                                      
REMARK   3  OTHER REFINEMENT REMARKS: NULL                                      
REMARK   4                                                                      
REMARK   4 6SHZ COMPLIES WITH FORMAT V. 3.30, 13-JUL-11                         
REMARK 100                                                                      
REMARK 100 THIS ENTRY HAS BEEN PROCESSED BY PDBE ON 09-AUG-19.                  
REMARK 100 THE DEPOSITION ID IS D_1292103718.                                   
REMARK 200                                                                      
REMARK 200 EXPERIMENTAL DETAILS                                                 
REMARK 200  EXPERIMENT TYPE                : X-RAY DIFFRACTION                  
REMARK 200  DATE OF DATA COLLECTION        : 08-AUG-17                          
REMARK 200  TEMPERATURE           (KELVIN) : 100                                
REMARK 200  PH                             : NULL                               
REMARK 200  NUMBER OF CRYSTALS USED        : 1                                  
REMARK 200                                                                      
REMARK 200  SYNCHROTRON              (Y/N) : Y                                  
REMARK 200  RADIATION SOURCE               : DIAMOND                            
REMARK 200  BEAMLINE                       : I03                                
REMARK 200  X-RAY GENERATOR MODEL          : NULL                               
REMARK 200  MONOCHROMATIC OR LAUE    (M/L) : M                                  
REMARK 200  WAVELENGTH OR RANGE        (A) : 0.97624                            
REMARK 200  MONOCHROMATOR                  : NULL                               
REMARK 200  OPTICS                         : NULL                               
REMARK 200                                                                      
REMARK 200  DETECTOR TYPE                  : PIXEL                              
REMARK 200  DETECTOR MANUFACTURER          : DECTRIS PILATUS3 S 6M              
REMARK 200  INTENSITY-INTEGRATION SOFTWARE : XDS                                
REMARK 200  DATA SCALING SOFTWARE          : SCALA 3.3.22                       
REMARK 200                                                                      
REMARK 200  NUMBER OF UNIQUE REFLECTIONS   : 135992                             
REMARK 200  RESOLUTION RANGE HIGH      (A) : 1.240                              
REMARK 200  RESOLUTION RANGE LOW       (A) : 58.973                             
REMARK 200  REJECTION CRITERIA  (SIGMA(I)) : NULL                               
REMARK 200                                                                      
REMARK 200 OVERALL.                                                             
REMARK 200  COMPLETENESS FOR RANGE     (%) : 98.0                               
REMARK 200  DATA REDUNDANCY                : 5.500                              
REMARK 200  R MERGE                    (I) : 0.05300                            
REMARK 200  R SYM                      (I) : NULL                               
REMARK 200  <I/SIGMA(I)> FOR THE DATA SET  : 15.6000                            
REMARK 200                                                                      
REMARK 200 IN THE HIGHEST RESOLUTION SHELL.                                     
REMARK 200  HIGHEST RESOLUTION SHELL, RANGE HIGH (A) : 1.24                     
REMARK 200  HIGHEST RESOLUTION SHELL, RANGE LOW  (A) : 1.31                     
REMARK 200  COMPLETENESS FOR SHELL     (%) : 96.2                               
REMARK 200  DATA REDUNDANCY IN SHELL       : 5.50                               
REMARK 200  R MERGE FOR SHELL          (I) : 0.58200                            
REMARK 200  R SYM FOR SHELL            (I) : NULL                               
REMARK 200  <I/SIGMA(I)> FOR SHELL         : 3.100                              
REMARK 200                                                                      
REMARK 200 DIFFRACTION PROTOCOL: SINGLE WAVELENGTH                              
REMARK 200 METHOD USED TO DETERMINE THE STRUCTURE: FOURIER SYNTHESIS            
REMARK 200 SOFTWARE USED: PHENIX                                                
REMARK 200 STARTING MODEL: 2J1X                                                 
REMARK 200                                                                      
REMARK 200 REMARK: NULL                                                         
REMARK 280                                                                      
REMARK 280 CRYSTAL                                                              
REMARK 280 SOLVENT CONTENT, VS   (%): 50.82                                     
REMARK 280 MATTHEWS COEFFICIENT, VM (ANGSTROMS**3/DA): 2.50                     
REMARK 280                                                                      
REMARK 280 CRYSTALLIZATION CONDITIONS: PROTEIN SOLUTION: 6 MG/ML PROTEIN IN     
REMARK 280  25 MM SODIUM PHOSPHATE, PH 7.2, 150 MM KCL, 5 MM DTT. RESERVOIR     
REMARK 280  BUFFER: 100 MM HEPES, PH 7.2, 19% (W/V) POLYETHYLENE GLYCOL 4000,   
REMARK 280  5 MM DTT., VAPOR DIFFUSION, SITTING DROP, TEMPERATURE 293K          
REMARK 290                                                                      
REMARK 290 CRYSTALLOGRAPHIC SYMMETRY                                            
REMARK 290 SYMMETRY OPERATORS FOR SPACE GROUP: P 21 21 21                       
REMARK 290                                                                      
REMARK 290      SYMOP   SYMMETRY                                                
REMARK 290     NNNMMM   OPERATOR                                                
REMARK 290       1555   X,Y,Z                                                   
REMARK 290       2555   -X+1/2,-Y,Z+1/2                                         
REMARK 290       3555   -X,Y+1/2,-Z+1/2                                         
REMARK 290       4555   X+1/2,-Y+1/2,-Z                                         
REMARK 290                                                                      
REMARK 290     WHERE NNN -> OPERATOR NUMBER                                     
REMARK 290           MMM -> TRANSLATION VECTOR                                  
REMARK 290                                                                      
REMARK 290 CRYSTALLOGRAPHIC SYMMETRY TRANSFORMATIONS                            
REMARK 290 THE FOLLOWING TRANSFORMATIONS OPERATE ON THE ATOM/HETATM             
REMARK 290 RECORDS IN THIS ENTRY TO PRODUCE CRYSTALLOGRAPHICALLY                
REMARK 290 RELATED MOLECULES.                                                   
REMARK 290   SMTRY1   1  1.000000  0.000000  0.000000        0.00000            
REMARK 290   SMTRY2   1  0.000000  1.000000  0.000000        0.00000            
REMARK 290   SMTRY3   1  0.000000  0.000000  1.000000        0.00000            
REMARK 290   SMTRY1   2 -1.000000  0.000000  0.000000       32.59100            
REMARK 290   SMTRY2   2  0.000000 -1.000000  0.000000        0.00000            
REMARK 290   SMTRY3   2  0.000000  0.000000  1.000000       52.69850            
REMARK 290   SMTRY1   3 -1.000000  0.000000  0.000000        0.00000            
REMARK 290   SMTRY2   3  0.000000  1.000000  0.000000       35.57700            
REMARK 290   SMTRY3   3  0.000000  0.000000 -1.000000       52.69850            
REMARK 290   SMTRY1   4  1.000000  0.000000  0.000000       32.59100            
REMARK 290   SMTRY2   4  0.000000 -1.000000  0.000000       35.57700            
REMARK 290   SMTRY3   4  0.000000  0.000000 -1.000000        0.00000            
REMARK 290                                                                      
REMARK 290 REMARK: NULL                                                         
REMARK 300                                                                      
REMARK 300 BIOMOLECULE: 1, 2                                                    
REMARK 300 SEE REMARK 350 FOR THE AUTHOR PROVIDED AND/OR PROGRAM                
REMARK 300 GENERATED ASSEMBLY INFORMATION FOR THE STRUCTURE IN                  
REMARK 300 THIS ENTRY. THE REMARK MAY ALSO PROVIDE INFORMATION ON               
REMARK 300 BURIED SURFACE AREA.                                                 
REMARK 350                                                                      
REMARK 350 COORDINATES FOR A COMPLETE MULTIMER REPRESENTING THE KNOWN           
REMARK 350 BIOLOGICALLY SIGNIFICANT OLIGOMERIZATION STATE OF THE                
REMARK 350 MOLECULE CAN BE GENERATED BY APPLYING BIOMT TRANSFORMATIONS          
REMARK 350 GIVEN BELOW.  BOTH NON-CRYSTALLOGRAPHIC AND                          
REMARK 350 CRYSTALLOGRAPHIC OPERATIONS ARE GIVEN.                               
REMARK 350                                                                      
REMARK 350 BIOMOLECULE: 1                                                       
REMARK 350 AUTHOR DETERMINED BIOLOGICAL UNIT: MONOMERIC                         
REMARK 350 APPLY THE FOLLOWING TO CHAINS: A                                     
REMARK 350   BIOMT1   1  1.000000  0.000000  0.000000        0.00000            
REMARK 350   BIOMT2   1  0.000000  1.000000  0.000000        0.00000            
REMARK 350   BIOMT3   1  0.000000  0.000000  1.000000        0.00000            
REMARK 350                                                                      
REMARK 350 BIOMOLECULE: 2                                                       
REMARK 350 AUTHOR DETERMINED BIOLOGICAL UNIT: MONOMERIC                         
REMARK 350 APPLY THE FOLLOWING TO CHAINS: B                                     
REMARK 350   BIOMT1   1  1.000000  0.000000  0.000000        0.00000            
REMARK 350   BIOMT2   1  0.000000  1.000000  0.000000        0.00000            
REMARK 350   BIOMT3   1  0.000000  0.000000  1.000000        0.00000            
REMARK 465                                                                      
REMARK 465 MISSING RESIDUES                                                     
REMARK 465 THE FOLLOWING RESIDUES WERE NOT LOCATED IN THE                       
REMARK 465 EXPERIMENT. (M=MODEL NUMBER; RES=RESIDUE NAME; C=CHAIN               
REMARK 465 IDENTIFIER; SSSEQ=SEQUENCE NUMBER; I=INSERTION CODE.)                
REMARK 465                                                                      
REMARK 465   M RES C SSSEQI                                                     
REMARK 465     SER A    94                                                      
REMARK 465     SER A    95                                                      
REMARK 465     GLY A   293                                                      
REMARK 465     GLU A   294                                                      
REMARK 465     PRO A   295                                                      
REMARK 465     HIS A   296                                                      
REMARK 465     HIS A   297                                                      
REMARK 465     GLU A   298                                                      
REMARK 465     LEU A   299                                                      
REMARK 465     PRO A   300                                                      
REMARK 465     PRO A   301                                                      
REMARK 465     GLY A   302                                                      
REMARK 465     SER A   303                                                      
REMARK 465     THR A   304                                                      
REMARK 465     LYS A   305                                                      
REMARK 465     ARG A   306                                                      
REMARK 465     ALA A   307                                                      
REMARK 465     LEU A   308                                                      
REMARK 465     PRO A   309                                                      
REMARK 465     ASN A   310                                                      
REMARK 465     ASN A   311                                                      
REMARK 465     LYS B   292                                                      
REMARK 465     GLY B   293                                                      
REMARK 465     GLU B   294                                                      
REMARK 465     PRO B   295                                                      
REMARK 465     HIS B   296                                                      
REMARK 465     HIS B   297                                                      
REMARK 465     GLU B   298                                                      
REMARK 465     LEU B   299                                                      
REMARK 465     PRO B   300                                                      
REMARK 465     PRO B   301                                                      
REMARK 465     GLY B   302                                                      
REMARK 465     SER B   303                                                      
REMARK 465     THR B   304                                                      
REMARK 465     LYS B   305                                                      
REMARK 465     ARG B   306                                                      
REMARK 465     ALA B   307                                                      
REMARK 465     LEU B   308                                                      
REMARK 465     PRO B   309                                                      
REMARK 465     ASN B   310                                                      
REMARK 465     ASN B   311                                                      
REMARK 470                                                                      
REMARK 470 MISSING ATOM                                                         
REMARK 470 THE FOLLOWING RESIDUES HAVE MISSING ATOMS (M=MODEL NUMBER;           
REMARK 470 RES=RESIDUE NAME; C=CHAIN IDENTIFIER; SSEQ=SEQUENCE NUMBER;          
REMARK 470 I=INSERTION CODE):                                                   
REMARK 470   M RES CSSEQI  ATOMS                                                
REMARK 470     LYS A 120    CG   CD   CE   NZ                                   
REMARK 470     ARG A 209    CD   NE   CZ   NH1  NH2                             
REMARK 470     GLU A 221    CD   OE1  OE2                                       
REMARK 470     ARG A 290    CG   CD   NE   CZ   NH1  NH2                        
REMARK 470     LYS A 291    CD   CE   NZ                                        
REMARK 470     LYS A 292    CG   CD   CE   NZ                                   
REMARK 470     LYS B 101    CG   CD   CE   NZ                                   
REMARK 470     LYS B 120    CG   CD   CE   NZ                                   
REMARK 470     ARG B 209    CD   NE   CZ   NH1  NH2                             
REMARK 470     GLU B 224    CG   CD   OE1  OE2                                  
REMARK 470     GLU B 287    CG   CD   OE1  OE2                                  
REMARK 470     ARG B 290    CG   CD   NE   CZ   NH1  NH2                        
REMARK 470     LYS B 291    CG   CD   CE   NZ                                   
REMARK 500                                                                      
REMARK 500 GEOMETRY AND STEREOCHEMISTRY                                         
REMARK 500 SUBTOPIC: TORSION ANGLES                                             
REMARK 500                                                                      
REMARK 500 TORSION ANGLES OUTSIDE THE EXPECTED RAMACHANDRAN REGIONS:            
REMARK 500 (M=MODEL NUMBER; RES=RESIDUE NAME; C=CHAIN IDENTIFIER;               
REMARK 500 SSEQ=SEQUENCE NUMBER; I=INSERTION CODE).                             
REMARK 500                                                                      
REMARK 500 STANDARD TABLE:                                                      
REMARK 500 FORMAT:(10X,I3,1X,A3,1X,A1,I4,A1,4X,F7.2,3X,F7.2)                    
REMARK 500                                                                      
REMARK 500 EXPECTED VALUES: GJ KLEYWEGT AND TA JONES (1996). PHI/PSI-           
REMARK 500 CHOLOGY: RAMACHANDRAN REVISITED. STRUCTURE 4, 1395 - 1400            
REMARK 500                                                                      
REMARK 500  M RES CSSEQI        PSI       PHI                                   
REMARK 500    LEU A 188      -45.35   -141.87                                   
REMARK 500    ARG A 248       -0.06     79.14                                   
REMARK 500                                                                      
REMARK 500 REMARK: NULL                                                         
REMARK 525                                                                      
REMARK 525 SOLVENT                                                              
REMARK 525                                                                      
REMARK 525 THE SOLVENT MOLECULES HAVE CHAIN IDENTIFIERS THAT                    
REMARK 525 INDICATE THE POLYMER CHAIN WITH WHICH THEY ARE MOST                  
REMARK 525 CLOSELY ASSOCIATED. THE REMARK LISTS ALL THE SOLVENT                 
REMARK 525 MOLECULES WHICH ARE MORE THAN 5A AWAY FROM THE                       
REMARK 525 NEAREST POLYMER CHAIN (M = MODEL NUMBER;                             
REMARK 525 RES=RESIDUE NAME; C=CHAIN IDENTIFIER; SSEQ=SEQUENCE                  
REMARK 525 NUMBER; I=INSERTION CODE):                                           
REMARK 525                                                                      
REMARK 525  M RES CSSEQI                                                        
REMARK 525    HOH B 746        DISTANCE =  6.34 ANGSTROMS                       
REMARK 620                                                                      
REMARK 620 METAL COORDINATION                                                   
REMARK 620 (M=MODEL NUMBER; RES=RESIDUE NAME; C=CHAIN IDENTIFIER;               
REMARK 620 SSEQ=SEQUENCE NUMBER; I=INSERTION CODE):                             
REMARK 620                                                                      
REMARK 620 COORDINATION ANGLES FOR:  M RES CSSEQI METAL                         
REMARK 620                              ZN A 403  ZN                            
REMARK 620 N RES CSSEQI ATOM                                                    
REMARK 620 1 CYS A 176   SG                                                     
REMARK 620 2 HIS A 179   ND1 106.3                                              
REMARK 620 3 CYS A 238   SG  110.4 103.1                                        
REMARK 620 4 CYS A 238   SG  108.6 125.1  24.3                                  
REMARK 620 5 CYS A 242   SG  110.9 105.7 119.4  99.9                            
REMARK 620 N                    1     2     3     4                             
REMARK 620                                                                      
REMARK 620 COORDINATION ANGLES FOR:  M RES CSSEQI METAL                         
REMARK 620                              ZN B 402  ZN                            
REMARK 620 N RES CSSEQI ATOM                                                    
REMARK 620 1 CYS B 176   SG                                                     
REMARK 620 2 HIS B 179   ND1 104.7                                              
REMARK 620 3 CYS B 238   SG  111.1 108.5                                        
REMARK 620 4 CYS B 242   SG  110.9 105.5 115.5                                  
REMARK 620 N                    1     2     3                                   
REMARK 800                                                                      
REMARK 800 SITE                                                                 
REMARK 800 SITE_IDENTIFIER: AC1                                                 
REMARK 800 EVIDENCE_CODE: SOFTWARE                                              
REMARK 800 SITE_DESCRIPTION: binding site for residue EDO A 401                 
REMARK 800                                                                      
REMARK 800 SITE_IDENTIFIER: AC2                                                 
REMARK 800 EVIDENCE_CODE: SOFTWARE                                              
REMARK 800 SITE_DESCRIPTION: binding site for residue EDO A 402                 
REMARK 800                                                                      
REMARK 800 SITE_IDENTIFIER: AC3                                                 
REMARK 800 EVIDENCE_CODE: SOFTWARE                                              
REMARK 800 SITE_DESCRIPTION: binding site for residue ZN A 403                  
REMARK 800                                                                      
REMARK 800 SITE_IDENTIFIER: AC4                                                 
REMARK 800 EVIDENCE_CODE: SOFTWARE                                              
REMARK 800 SITE_DESCRIPTION: binding site for residue GOL B 401                 
REMARK 800                                                                      
REMARK 800 SITE_IDENTIFIER: AC5                                                 
REMARK 800 EVIDENCE_CODE: SOFTWARE                                              
REMARK 800 SITE_DESCRIPTION: binding site for residue ZN B 402                  
REMARK 900                                                                      
REMARK 900 RELATED ENTRIES                                                      
REMARK 900 RELATED ID: 2J1X   RELATED DB: PDB                                   
REMARK 900 EARLIER STRUCTURE OF THE SAME MUTANT AT LOWER RESOLUTION             
DBREF  6SHZ A   94   311  UNP    P04637   P53_HUMAN       94    311             
DBREF  6SHZ B   94   311  UNP    P04637   P53_HUMAN       94    311             
SEQADV 6SHZ LEU A  133  UNP  P04637    MET   133 ENGINEERED MUTATION            
SEQADV 6SHZ ALA A  203  UNP  P04637    VAL   203 ENGINEERED MUTATION            
SEQADV 6SHZ CYS A  220  UNP  P04637    TYR   220 ENGINEERED MUTATION            
SEQADV 6SHZ TYR A  239  UNP  P04637    ASN   239 ENGINEERED MUTATION            
SEQADV 6SHZ ASP A  268  UNP  P04637    ASN   268 ENGINEERED MUTATION            
SEQADV 6SHZ LEU B  133  UNP  P04637    MET   133 ENGINEERED MUTATION            
SEQADV 6SHZ ALA B  203  UNP  P04637    VAL   203 ENGINEERED MUTATION            
SEQADV 6SHZ CYS B  220  UNP  P04637    TYR   220 ENGINEERED MUTATION            
SEQADV 6SHZ TYR B  239  UNP  P04637    ASN   239 ENGINEERED MUTATION            
SEQADV 6SHZ ASP B  268  UNP  P04637    ASN   268 ENGINEERED MUTATION            
SEQRES   1 A  218  SER SER SER VAL PRO SER GLN LYS THR TYR GLN GLY SER          
SEQRES   2 A  218  TYR GLY PHE ARG LEU GLY PHE LEU HIS SER GLY THR ALA          
SEQRES   3 A  218  LYS SER VAL THR CYS THR TYR SER PRO ALA LEU ASN LYS          
SEQRES   4 A  218  LEU PHE CYS GLN LEU ALA LYS THR CYS PRO VAL GLN LEU          
SEQRES   5 A  218  TRP VAL ASP SER THR PRO PRO PRO GLY THR ARG VAL ARG          
SEQRES   6 A  218  ALA MET ALA ILE TYR LYS GLN SER GLN HIS MET THR GLU          
SEQRES   7 A  218  VAL VAL ARG ARG CYS PRO HIS HIS GLU ARG CYS SER ASP          
SEQRES   8 A  218  SER ASP GLY LEU ALA PRO PRO GLN HIS LEU ILE ARG VAL          
SEQRES   9 A  218  GLU GLY ASN LEU ARG ALA GLU TYR LEU ASP ASP ARG ASN          
SEQRES  10 A  218  THR PHE ARG HIS SER VAL VAL VAL PRO CYS GLU PRO PRO          
SEQRES  11 A  218  GLU VAL GLY SER ASP CYS THR THR ILE HIS TYR ASN TYR          
SEQRES  12 A  218  MET CYS TYR SER SER CYS MET GLY GLY MET ASN ARG ARG          
SEQRES  13 A  218  PRO ILE LEU THR ILE ILE THR LEU GLU ASP SER SER GLY          
SEQRES  14 A  218  ASN LEU LEU GLY ARG ASP SER PHE GLU VAL ARG VAL CYS          
SEQRES  15 A  218  ALA CYS PRO GLY ARG ASP ARG ARG THR GLU GLU GLU ASN          
SEQRES  16 A  218  LEU ARG LYS LYS GLY GLU PRO HIS HIS GLU LEU PRO PRO          
SEQRES  17 A  218  GLY SER THR LYS ARG ALA LEU PRO ASN ASN                      
SEQRES   1 B  218  SER SER SER VAL PRO SER GLN LYS THR TYR GLN GLY SER          
SEQRES   2 B  218  TYR GLY PHE ARG LEU GLY PHE LEU HIS SER GLY THR ALA          
SEQRES   3 B  218  LYS SER VAL THR CYS THR TYR SER PRO ALA LEU ASN LYS          
SEQRES   4 B  218  LEU PHE CYS GLN LEU ALA LYS THR CYS PRO VAL GLN LEU          
SEQRES   5 B  218  TRP VAL ASP SER THR PRO PRO PRO GLY THR ARG VAL ARG          
SEQRES   6 B  218  ALA MET ALA ILE TYR LYS GLN SER GLN HIS MET THR GLU          
SEQRES   7 B  218  VAL VAL ARG ARG CYS PRO HIS HIS GLU ARG CYS SER ASP          
SEQRES   8 B  218  SER ASP GLY LEU ALA PRO PRO GLN HIS LEU ILE ARG VAL          
SEQRES   9 B  218  GLU GLY ASN LEU ARG ALA GLU TYR LEU ASP ASP ARG ASN          
SEQRES  10 B  218  THR PHE ARG HIS SER VAL VAL VAL PRO CYS GLU PRO PRO          
SEQRES  11 B  218  GLU VAL GLY SER ASP CYS THR THR ILE HIS TYR ASN TYR          
SEQRES  12 B  218  MET CYS TYR SER SER CYS MET GLY GLY MET ASN ARG ARG          
SEQRES  13 B  218  PRO ILE LEU THR ILE ILE THR LEU GLU ASP SER SER GLY          
SEQRES  14 B  218  ASN LEU LEU GLY ARG ASP SER PHE GLU VAL ARG VAL CYS          
SEQRES  15 B  218  ALA CYS PRO GLY ARG ASP ARG ARG THR GLU GLU GLU ASN          
SEQRES  16 B  218  LEU ARG LYS LYS GLY GLU PRO HIS HIS GLU LEU PRO PRO          
SEQRES  17 B  218  GLY SER THR LYS ARG ALA LEU PRO ASN ASN                      
HET    EDO  A 401       4                                                       
HET    EDO  A 402       4                                                       
HET     ZN  A 403       1                                                       
HET    GOL  B 401       6                                                       
HET     ZN  B 402       1                                                       
HETNAM     EDO 1,2-ETHANEDIOL                                                   
HETNAM      ZN ZINC ION                                                         
HETNAM     GOL GLYCEROL                                                         
HETSYN     EDO ETHYLENE GLYCOL                                                  
HETSYN     GOL GLYCERIN; PROPANE-1,2,3-TRIOL                                    
FORMUL   3  EDO    2(C2 H6 O2)                                                  
FORMUL   5   ZN    2(ZN 2+)                                                     
FORMUL   6  GOL    C3 H8 O3                                                     
FORMUL   8  HOH   *513(H2 O)                                                    
HELIX    1 AA1 GLN A  165  MET A  169  5                                   5    
HELIX    2 AA2 HIS A  178  CYS A  182  5                                   5    
HELIX    3 AA3 CYS A  277  LYS A  292  1                                  16    
HELIX    4 AA4 HIS B  178  CYS B  182  5                                   5    
HELIX    5 AA5 CYS B  277  LYS B  291  1                                  15    
SHEET    1 AA1 4 ARG A 110  GLY A 112  0                                        
SHEET    2 AA1 4 CYS A 141  TRP A 146 -1  O  GLN A 144   N  GLY A 112           
SHEET    3 AA1 4 THR A 230  TYR A 236 -1  O  THR A 230   N  LEU A 145           
SHEET    4 AA1 4 ILE A 195  VAL A 197 -1  N  ARG A 196   O  ASN A 235           
SHEET    1 AA2 7 CYS A 124  SER A 127  0                                        
SHEET    2 AA2 7 LYS A 132  CYS A 135 -1  O  LYS A 132   N  SER A 127           
SHEET    3 AA2 7 LEU A 264  VAL A 274  1  O  GLU A 271   N  LEU A 133           
SHEET    4 AA2 7 ILE A 251  GLU A 258 -1  N  LEU A 257   O  LEU A 265           
SHEET    5 AA2 7 ARG A 156  TYR A 163 -1  N  MET A 160   O  ILE A 254           
SHEET    6 AA2 7 HIS A 214  PRO A 219 -1  O  VAL A 218   N  VAL A 157           
SHEET    7 AA2 7 GLU A 204  ASP A 207 -1  N  GLU A 204   O  VAL A 217           
SHEET    1 AA3 4 ARG B 110  GLY B 112  0                                        
SHEET    2 AA3 4 CYS B 141  TRP B 146 -1  O  TRP B 146   N  ARG B 110           
SHEET    3 AA3 4 THR B 230  TYR B 236 -1  O  THR B 230   N  LEU B 145           
SHEET    4 AA3 4 ILE B 195  VAL B 197 -1  N  ARG B 196   O  ASN B 235           
SHEET    1 AA4 7 CYS B 124  SER B 127  0                                        
SHEET    2 AA4 7 LYS B 132  CYS B 135 -1  O  LYS B 132   N  SER B 127           
SHEET    3 AA4 7 LEU B 264  VAL B 274  1  O  GLU B 271   N  LEU B 133           
SHEET    4 AA4 7 ILE B 251  GLU B 258 -1  N  LEU B 257   O  LEU B 265           
SHEET    5 AA4 7 ARG B 156  TYR B 163 -1  N  MET B 160   O  ILE B 254           
SHEET    6 AA4 7 HIS B 214  PRO B 219 -1  O  VAL B 218   N  VAL B 157           
SHEET    7 AA4 7 GLU B 204  ASP B 207 -1  N  GLU B 204   O  VAL B 217           
LINK         SG  CYS A 176                ZN    ZN A 403     1555   1555  2.34  
LINK         ND1 HIS A 179                ZN    ZN A 403     1555   1555  2.00  
LINK         SG ACYS A 238                ZN    ZN A 403     1555   1555  2.43  
LINK         SG BCYS A 238                ZN    ZN A 403     1555   1555  2.20  
LINK         SG  CYS A 242                ZN    ZN A 403     1555   1555  2.30  
LINK         SG  CYS B 176                ZN    ZN B 402     1555   1555  2.34  
LINK         ND1 HIS B 179                ZN    ZN B 402     1555   1555  2.06  
LINK         SG  CYS B 238                ZN    ZN B 402     1555   1555  2.34  
LINK         SG  CYS B 242                ZN    ZN B 402     1555   1555  2.33  
SITE     1 AC1  3 SER A 241  CYS A 275  ALA A 276                               
SITE     1 AC2  4 ASN A 131  SER A 269  HOH A 605  HOH A 608                    
SITE     1 AC3  4 CYS A 176  HIS A 179  CYS A 238  CYS A 242                    
SITE     1 AC4  6 ARG B 174  GLN B 192  ASP B 207  PHE B 212                    
SITE     2 AC4  6 HIS B 214  HOH B 566                                          
SITE     1 AC5  4 CYS B 176  HIS B 179  CYS B 238  CYS B 242                    
CRYST1   65.182   71.154  105.397  90.00  90.00  90.00 P 21 21 21    8          
ORIGX1      1.000000  0.000000  0.000000        0.00000                         
ORIGX2      0.000000  1.000000  0.000000        0.00000                         
ORIGX3      0.000000  0.000000  1.000000        0.00000                         
SCALE1      0.015342  0.000000  0.000000        0.00000                         
SCALE2      0.000000  0.014054  0.000000        0.00000                         
SCALE3      0.000000  0.000000  0.009488        0.00000                         
ATOM      1  N   SER A  96     114.747  75.384 -37.617  1.00 31.51           N  
ANISOU    1  N   SER A  96     4004   4086   3882    329    829   -124       N  
ATOM      2  CA  SER A  96     114.263  74.603 -36.486  1.00 29.62           C  
ANISOU    2  CA  SER A  96     3583   3967   3705    304    847   -183       C  
ATOM      3  C   SER A  96     113.585  75.493 -35.447  1.00 25.42           C  
ANISOU    3  C   SER A  96     2934   3382   3342    343    645   -118       C  
ATOM      4  O   SER A  96     113.049  74.996 -34.455  1.00 24.44           O  
ANISOU    4  O   SER A  96     2769   3246   3271    162    671   -173       O  
ATOM      5  CB  SER A  96     115.402  73.800 -35.846  1.00 31.77           C  
ANISOU    5  CB  SER A  96     3846   4335   3890    214    923   -373       C  
ATOM      6  OG  SER A  96     116.349  74.649 -35.215  1.00 33.85           O  
ANISOU    6  OG  SER A  96     4096   4717   4048    260    885   -422       O  
ATOM      7  N   VAL A  97     113.610  76.804 -35.683  1.00 22.23           N  
ANISOU    7  N   VAL A  97     2442   2943   3060    341    481      2       N  
ATOM      8  CA  VAL A  97     112.947  77.778 -34.816  1.00 20.25           C  
ANISOU    8  CA  VAL A  97     2115   2676   2903    245     66    122       C  
ATOM      9  C   VAL A  97     112.259  78.850 -35.657  1.00 18.66           C  
ANISOU    9  C   VAL A  97     1828   2654   2610     38    165    219       C  
ATOM     10  O   VAL A  97     112.925  79.555 -36.425  1.00 19.64           O  
ANISOU   10  O   VAL A  97     1741   3005   2718    162    265    330       O  
ATOM     11  CB  VAL A  97     113.942  78.420 -33.840  1.00 21.98           C  
ANISOU   11  CB  VAL A  97     2688   2610   3052    296   -324    209       C  
ATOM     12  CG1 VAL A  97     113.300  79.590 -33.167  1.00 24.30           C  
ANISOU   12  CG1 VAL A  97     3023   3031   3177    241   -386     99       C  
ATOM     13  CG2 VAL A  97     114.430  77.410 -32.812  1.00 21.61           C  
ANISOU   13  CG2 VAL A  97     2734   2372   3104    354   -494    428       C  
ATOM     14  N   PRO A  98     110.944  79.019 -35.536  1.00 17.37           N  
ANISOU   14  N   PRO A  98     1690   2550   2360    160     72    225       N  
ATOM     15  CA  PRO A  98     110.259  80.085 -36.280  1.00 18.01           C  
ANISOU   15  CA  PRO A  98     1856   2668   2321    283     94    312       C  
ATOM     16  C   PRO A  98     110.702  81.463 -35.808  1.00 17.76           C  
ANISOU   16  C   PRO A  98     2055   2500   2192    461     71    391       C  
ATOM     17  O   PRO A  98     110.920  81.691 -34.617  1.00 17.71           O  
ANISOU   17  O   PRO A  98     2227   2444   2059    238    -22    202       O  
ATOM     18  CB  PRO A  98     108.779  79.844 -35.950  1.00 19.18           C  
ANISOU   18  CB  PRO A  98     1797   2932   2560    136    -44    306       C  
ATOM     19  CG  PRO A  98     108.708  78.406 -35.514  1.00 19.27           C  
ANISOU   19  CG  PRO A  98     1642   3129   2550     19     17    287       C  
ATOM     20  CD  PRO A  98     110.005  78.143 -34.816  1.00 17.73           C  
ANISOU   20  CD  PRO A  98     1434   2860   2442     22    135    304       C  
ATOM     21  N   SER A  99     110.815  82.393 -36.753  1.00 17.87           N  
ANISOU   21  N   SER A  99     2176   2438   2175    533    270    386       N  
ATOM     22  CA  SER A  99     111.166  83.760 -36.401  1.00 18.29           C  
ANISOU   22  CA  SER A  99     2190   2499   2261    427    438    510       C  
ATOM     23  C   SER A  99     110.034  84.416 -35.619  1.00 17.12           C  
ANISOU   23  C   SER A  99     2114   2266   2125    428    472    546       C  
ATOM     24  O   SER A  99     108.850  84.166 -35.864  1.00 17.35           O  
ANISOU   24  O   SER A  99     2243   2194   2155    415    403    530       O  
ATOM     25  CB  SER A  99     111.430  84.580 -37.661  1.00 19.58           C  
ANISOU   25  CB  SER A  99     2467   2511   2463    371    522    607       C  
ATOM     26  OG  SER A  99     111.652  85.945 -37.337  1.00 20.88           O  
ANISOU   26  OG  SER A  99     2622   2694   2618    374    675    670       O  
ATOM     27  N   GLN A 100     110.412  85.272 -34.669  1.00 17.24           N  
ANISOU   27  N   GLN A 100     2186   2276   2087    380    311    581       N  
ATOM     28  CA  GLN A 100     109.457  86.086 -33.924  1.00 17.23           C  
ANISOU   28  CA  GLN A 100     2212   2247   2089    519    320    714       C  
ATOM     29  C   GLN A 100     109.643  87.575 -34.172  1.00 17.31           C  
ANISOU   29  C   GLN A 100     2230   2240   2109    492    460    569       C  
ATOM     30  O   GLN A 100     109.112  88.391 -33.413  1.00 18.23           O  
ANISOU   30  O   GLN A 100     2468   2274   2185    496    614    609       O  
ATOM     31  CB  GLN A 100     109.535  85.789 -32.426  1.00 17.66           C  
ANISOU   31  CB  GLN A 100     2253   2279   2177    294    197    780       C  
ATOM     32  CG  GLN A 100     110.887  86.078 -31.808  1.00 18.45           C  
ANISOU   32  CG  GLN A 100     2251   2348   2409    123    335    726       C  
ATOM     33  CD  GLN A 100     110.908  85.746 -30.334  1.00 18.61           C  
ANISOU   33  CD  GLN A 100     2400   2161   2510     71    317    733       C  
ATOM     34  OE1 GLN A 100     111.220  84.617 -29.944  1.00 19.96           O  
ANISOU   34  OE1 GLN A 100     2652   2216   2715     91     57    648       O  
ATOM     35  NE2 GLN A 100     110.562  86.721 -29.502  1.00 18.61           N  
ANISOU   35  NE2 GLN A 100     2404   2237   2431    168    514    783       N  
ATOM     36  N   LYS A 101     110.369  87.950 -35.218  1.00 16.21           N  
ANISOU   36  N   LYS A 101     2012   2081   2068    308    197    634       N  
ATOM     37  CA  LYS A 101     110.657  89.357 -35.460  1.00 16.43           C  
ANISOU   37  CA  LYS A 101     2015   2138   2090    108     91    629       C  
ATOM     38  C   LYS A 101     109.406  90.086 -35.944  1.00 14.74           C  
ANISOU   38  C   LYS A 101     1779   1994   1828   -208    -77    507       C  
ATOM     39  O   LYS A 101     108.777  89.686 -36.931  1.00 15.14           O  
ANISOU   39  O   LYS A 101     1990   1972   1793   -216   -146    428       O  
ATOM     40  CB  LYS A 101     111.772  89.468 -36.497  1.00 18.52           C  
ANISOU   40  CB  LYS A 101     2163   2454   2421    -87    291    632       C  
ATOM     41  CG  LYS A 101     112.043  90.871 -37.011  1.00 22.27           C  
ANISOU   41  CG  LYS A 101     2845   2837   2781     92    215    647       C  
ATOM     42  CD  LYS A 101     112.850  91.703 -36.036  1.00 26.34           C  
ANISOU   42  CD  LYS A 101     3480   3382   3146    304    189    641       C  
ATOM     43  CE  LYS A 101     113.331  92.996 -36.690  1.00 28.94           C  
ANISOU   43  CE  LYS A 101     3922   3690   3384    376    130    640       C  
ATOM     44  NZ  LYS A 101     114.193  92.735 -37.877  1.00 30.70           N  
ANISOU   44  NZ  LYS A 101     4210   3895   3558    348     41    562       N  
ATOM     45  N   THR A 102     109.052  91.173 -35.258  1.00 14.18           N  
ANISOU   45  N   THR A 102     1723   2092   1572   -309    -60    461       N  
ATOM     46  CA  THR A 102     107.911  91.974 -35.675  1.00 13.89           C  
ANISOU   46  CA  THR A 102     1737   2034   1505   -130    -90    347       C  
ATOM     47  C   THR A 102     108.186  92.586 -37.043  1.00 13.72           C  
ANISOU   47  C   THR A 102     1765   1910   1539    -59     -5    359       C  
ATOM     48  O   THR A 102     109.265  93.133 -37.288  1.00 15.55           O  
ANISOU   48  O   THR A 102     1867   2215   1828   -221      2    425       O  
ATOM     49  CB  THR A 102     107.642  93.070 -34.644  1.00 15.37           C  
ANISOU   49  CB  THR A 102     2078   2189   1573   -185    -89    279       C  
ATOM     50  OG1 THR A 102     107.300  92.461 -33.391  1.00 16.81           O  
ANISOU   50  OG1 THR A 102     2194   2524   1670   -250   -111    406       O  
ATOM     51  CG2 THR A 102     106.497  93.959 -35.081  1.00 16.40           C  
ANISOU   51  CG2 THR A 102     2354   2206   1671   -160    -73    -64       C  
ATOM     52  N   TYR A 103     107.205  92.498 -37.936  1.00 12.37           N  
ANISOU   52  N   TYR A 103     1803   1591   1307   -160     39    243       N  
ATOM     53  CA  TYR A 103     107.389  92.940 -39.315  1.00 12.48           C  
ANISOU   53  CA  TYR A 103     1855   1625   1261     21    188    200       C  
ATOM     54  C   TYR A 103     106.036  93.410 -39.828  1.00 12.06           C  
ANISOU   54  C   TYR A 103     1947   1454   1179    -72    158    274       C  
ATOM     55  O   TYR A 103     105.147  92.597 -40.068  1.00 12.51           O  
ANISOU   55  O   TYR A 103     2095   1355   1304   -211    121    306       O  
ATOM     56  CB  TYR A 103     107.935  91.785 -40.156  1.00 14.57           C  
ANISOU   56  CB  TYR A 103     2063   2032   1439    289    371     87       C  
ATOM     57  CG  TYR A 103     107.992  92.036 -41.648  1.00 16.30           C  
ANISOU   57  CG  TYR A 103     2312   2307   1575    355    575    214       C  
ATOM     58  CD1 TYR A 103     108.703  93.109 -42.178  1.00 17.87           C  
ANISOU   58  CD1 TYR A 103     2589   2582   1619    260    669    374       C  
ATOM     59  CD2 TYR A 103     107.353  91.173 -42.532  1.00 18.19           C  
ANISOU   59  CD2 TYR A 103     2459   2775   1675    503    536     43       C  
ATOM     60  CE1 TYR A 103     108.756  93.323 -43.556  1.00 18.97           C  
ANISOU   60  CE1 TYR A 103     2681   2936   1590    359    497    358       C  
ATOM     61  CE2 TYR A 103     107.404  91.373 -43.892  1.00 19.78           C  
ANISOU   61  CE2 TYR A 103     2620   3217   1678    608    531     99       C  
ATOM     62  CZ  TYR A 103     108.102  92.443 -44.403  1.00 20.07           C  
ANISOU   62  CZ  TYR A 103     2894   3232   1498    595    475    308       C  
ATOM     63  OH  TYR A 103     108.138  92.625 -45.767  1.00 22.67           O  
ANISOU   63  OH  TYR A 103     3352   3760   1503    631    320    209       O  
ATOM     64  N   GLN A 104     105.869  94.722 -40.001  1.00 12.26           N  
ANISOU   64  N   GLN A 104     2055   1388   1215    -97    104    228       N  
ATOM     65  CA  GLN A 104     104.579  95.213 -40.482  1.00 12.31           C  
ANISOU   65  CA  GLN A 104     2083   1363   1233    151    127    -44       C  
ATOM     66  C   GLN A 104     104.368  94.913 -41.958  1.00 12.14           C  
ANISOU   66  C   GLN A 104     2030   1479   1105     16    126    146       C  
ATOM     67  O   GLN A 104     103.225  94.712 -42.384  1.00 12.80           O  
ANISOU   67  O   GLN A 104     2075   1527   1262    -61     83     -4       O  
ATOM     68  CB  GLN A 104     104.418  96.704 -40.212  1.00 13.85           C  
ANISOU   68  CB  GLN A 104     2497   1351   1414    100     57   -147       C  
ATOM     69  CG  GLN A 104     104.215  97.020 -38.743  1.00 15.09           C  
ANISOU   69  CG  GLN A 104     2856   1481   1398    194    140   -168       C  
ATOM     70  CD  GLN A 104     103.424  98.295 -38.522  1.00 16.94           C  
ANISOU   70  CD  GLN A 104     3201   1611   1623    234    129   -102       C  
ATOM     71  OE1 GLN A 104     103.182  99.061 -39.458  1.00 20.03           O  
ANISOU   71  OE1 GLN A 104     3683   1926   2001    459    112   -173       O  
ATOM     72  NE2 GLN A 104     103.001  98.519 -37.285  1.00 17.27           N  
ANISOU   72  NE2 GLN A 104     3165   1680   1719    268    202   -160       N  
ATOM     73  N   GLY A 105     105.444  94.892 -42.751  1.00 13.17           N  
ANISOU   73  N   GLY A 105     2163   1708   1132      1    223    330       N  
ATOM     74  CA  GLY A 105     105.332  94.645 -44.176  1.00 13.59           C  
ANISOU   74  CA  GLY A 105     2170   1792   1201     21    181    341       C  
ATOM     75  C   GLY A 105     104.599  95.743 -44.937  1.00 13.43           C  
ANISOU   75  C   GLY A 105     2234   1637   1231    -39    253    258       C  
ATOM     76  O   GLY A 105     104.294  96.819 -44.425  1.00 14.87           O  
ANISOU   76  O   GLY A 105     2528   1677   1443    -21    210    114       O  
ATOM     77  N   SER A 106     104.311  95.429 -46.200  1.00 14.27           N  
ANISOU   77  N   SER A 106     2478   1753   1191    258    277    240       N  
ATOM     78  CA  SER A 106     103.745  96.401 -47.133  1.00 15.97           C  
ANISOU   78  CA  SER A 106     2795   2023   1251    251    300    395       C  
ATOM     79  C   SER A 106     102.341  96.847 -46.750  1.00 15.27           C  
ANISOU   79  C   SER A 106     2763   1709   1330    199     97    438       C  
ATOM     80  O   SER A 106     101.908  97.929 -47.173  1.00 16.76           O  
ANISOU   80  O   SER A 106     3019   1803   1545     62     75    432       O  
ATOM     81  CB  SER A 106     103.702  95.797 -48.538  1.00 19.67           C  
ANISOU   81  CB  SER A 106     3347   2761   1366    509    529    329       C  
ATOM     82  OG  SER A 106     105.002  95.431 -48.954  1.00 23.84           O  
ANISOU   82  OG  SER A 106     3904   3355   1798    468    446    251       O  
ATOM     83  N   TYR A 107     101.617  96.039 -45.982  1.00 13.74           N  
ANISOU   83  N   TYR A 107     2454   1577   1187    110    208    186       N  
ATOM     84  CA  TYR A 107     100.235  96.337 -45.642  1.00 13.67           C  
ANISOU   84  CA  TYR A 107     2478   1562   1155    112     84     54       C  
ATOM     85  C   TYR A 107     100.069  96.929 -44.256  1.00 13.24           C  
ANISOU   85  C   TYR A 107     2561   1341   1128      3     70    107       C  
ATOM     86  O   TYR A 107      98.937  97.204 -43.860  1.00 14.68           O  
ANISOU   86  O   TYR A 107     2791   1490   1296    313     53    -34       O  
ATOM     87  CB  TYR A 107      99.357  95.090 -45.842  1.00 13.74           C  
ANISOU   87  CB  TYR A 107     2643   1432   1148     91    108   -113       C  
ATOM     88  CG  TYR A 107      99.520  94.591 -47.251  1.00 14.38           C  
ANISOU   88  CG  TYR A 107     2615   1573   1277     86     22   -178       C  
ATOM     89  CD1 TYR A 107      98.939  95.278 -48.306  1.00 15.87           C  
ANISOU   89  CD1 TYR A 107     2839   1942   1248   -302    -94     91       C  
ATOM     90  CD2 TYR A 107     100.319  93.489 -47.545  1.00 15.52           C  
ANISOU   90  CD2 TYR A 107     2698   1794   1404     -3     86   -400       C  
ATOM     91  CE1 TYR A 107      99.111  94.874 -49.601  1.00 17.32           C  
ANISOU   91  CE1 TYR A 107     3039   2271   1273   -347    -31    -52       C  
ATOM     92  CE2 TYR A 107     100.498  93.076 -48.853  1.00 17.02           C  
ANISOU   92  CE2 TYR A 107     2890   2198   1381   -191    118   -521       C  
ATOM     93  CZ  TYR A 107      99.885  93.777 -49.875  1.00 17.95           C  
ANISOU   93  CZ  TYR A 107     3093   2537   1190   -304    229   -389       C  
ATOM     94  OH  TYR A 107     100.042  93.403 -51.193  1.00 21.06           O  
ANISOU   94  OH  TYR A 107     3566   3210   1225   -253    226   -468       O  
ATOM     95  N   GLY A 108     101.164  97.168 -43.531  1.00 12.09           N  
ANISOU   95  N   GLY A 108     2344   1217   1032    -56     83    136       N  
ATOM     96  CA  GLY A 108     101.072  97.754 -42.205  1.00 12.31           C  
ANISOU   96  CA  GLY A 108     2346   1278   1053      5    128    133       C  
ATOM     97  C   GLY A 108     100.364  96.856 -41.210  1.00 11.45           C  
ANISOU   97  C   GLY A 108     2254   1131    966     97     -3     55       C  
ATOM     98  O   GLY A 108      99.505  97.313 -40.446  1.00 12.32           O  
ANISOU   98  O   GLY A 108     2327   1128   1225     19    170    -62       O  
ATOM     99  N   PHE A 109     100.724  95.575 -41.211  1.00 11.23           N  
ANISOU   99  N   PHE A 109     2233   1064    971    -98    -23    246       N  
ATOM    100  CA  PHE A 109     100.048  94.580 -40.390  1.00 10.66           C  
ANISOU  100  CA  PHE A 109     2106   1038    906     16     68    173       C  
ATOM    101  C   PHE A 109     100.493  94.659 -38.931  1.00 10.69           C  
ANISOU  101  C   PHE A 109     2028   1111    923    -71    130    103       C  
ATOM    102  O   PHE A 109     101.694  94.673 -38.645  1.00 11.78           O  
ANISOU  102  O   PHE A 109     1968   1418   1092    -37     91    148       O  
ATOM    103  CB  PHE A 109     100.376  93.196 -40.948  1.00 11.39           C  
ANISOU  103  CB  PHE A 109     2236    946   1145    152     37    -52       C  
ATOM    104  CG  PHE A 109      99.838  92.064 -40.122  1.00 10.68           C  
ANISOU  104  CG  PHE A 109     2062    906   1090    176     -9     59       C  
ATOM    105  CD1 PHE A 109      98.483  91.774 -40.131  1.00 11.84           C  
ANISOU  105  CD1 PHE A 109     2196   1192   1110     17    128    -35       C  
ATOM    106  CD2 PHE A 109     100.683  91.291 -39.341  1.00 12.00           C  
ANISOU  106  CD2 PHE A 109     2257   1242   1062    191    139    146       C  
ATOM    107  CE1 PHE A 109      97.972  90.730 -39.383  1.00 12.89           C  
ANISOU  107  CE1 PHE A 109     2374   1347   1177     53    253    192       C  
ATOM    108  CE2 PHE A 109     100.179  90.237 -38.585  1.00 12.10           C  
ANISOU  108  CE2 PHE A 109     2222   1220   1155     75    183     99       C  
ATOM    109  CZ  PHE A 109      98.821  89.960 -38.603  1.00 12.88           C  
ANISOU  109  CZ  PHE A 109     2363   1298   1230    135    205    113       C  
ATOM    110  N   ARG A 110      99.526  94.674 -38.011  1.00 10.37           N  
ANISOU  110  N   ARG A 110     1972   1070    899    -62     74     66       N  
ATOM    111  CA  ARG A 110      99.824  94.576 -36.581  1.00 10.18           C  
ANISOU  111  CA  ARG A 110     1719   1252    899    -78     35     30       C  
ATOM    112  C   ARG A 110      98.583  94.103 -35.839  1.00  9.86           C  
ANISOU  112  C   ARG A 110     1684   1136    925   -146     27     70       C  
ATOM    113  O   ARG A 110      97.463  94.205 -36.339  1.00 10.45           O  
ANISOU  113  O   ARG A 110     1646   1313   1012    -42    -91    145       O  
ATOM    114  CB  ARG A 110     100.345  95.899 -35.992  1.00 10.93           C  
ANISOU  114  CB  ARG A 110     1931   1179   1042    -56    -94   -114       C  
ATOM    115  CG  ARG A 110      99.321  97.032 -35.863  1.00 11.83           C  
ANISOU  115  CG  ARG A 110     2202   1320    972     74     -1     66       C  
ATOM    116  CD  ARG A 110      99.050  97.729 -37.177  1.00 12.48           C  
ANISOU  116  CD  ARG A 110     2404   1322   1016    222    -49    -31       C  
ATOM    117  NE  ARG A 110      98.204  98.893 -36.975  1.00 12.93           N  
ANISOU  117  NE  ARG A 110     2552   1190   1172    166    -28    -41       N  
ATOM    118  CZ  ARG A 110      97.757  99.658 -37.964  1.00 13.58           C  
ANISOU  118  CZ  ARG A 110     2797   1198   1163    426    -23     -4       C  
ATOM    119  NH1 ARG A 110      98.066  99.363 -39.220  1.00 15.77           N  
ANISOU  119  NH1 ARG A 110     3214   1598   1180    593    129     52       N  
ATOM    120  NH2 ARG A 110      96.982 100.702 -37.706  1.00 15.84           N  
ANISOU  120  NH2 ARG A 110     3111   1540   1367    631    182    -39       N  
ATOM    121  N   LEU A 111      98.798  93.584 -34.630  1.00  9.70           N  
ANISOU  121  N   LEU A 111     1673   1128    886   -177     30    108       N  
ATOM    122  CA  LEU A 111      97.700  93.101 -33.806  1.00  9.53           C  
ANISOU  122  CA  LEU A 111     1633   1158    829    -64     84    126       C  
ATOM    123  C   LEU A 111      97.114  94.220 -32.947  1.00 10.32           C  
ANISOU  123  C   LEU A 111     1759   1153   1008   -196     28    -65       C  
ATOM    124  O   LEU A 111      97.708  95.282 -32.761  1.00 12.32           O  
ANISOU  124  O   LEU A 111     1959   1194   1527   -235    198   -173       O  
ATOM    125  CB  LEU A 111      98.187  91.979 -32.889  1.00 10.07           C  
ANISOU  125  CB  LEU A 111     1712   1186    929     99     34    156       C  
ATOM    126  CG  LEU A 111      98.867  90.817 -33.618  1.00  9.94           C  
ANISOU  126  CG  LEU A 111     1707   1121    950     70     18     73       C  
ATOM    127  CD1 LEU A 111      99.413  89.823 -32.611  1.00 10.96           C  
ANISOU  127  CD1 LEU A 111     1934   1196   1033    103    -95    263       C  
ATOM    128  CD2 LEU A 111      97.919  90.122 -34.594  1.00 11.32           C  
ANISOU  128  CD2 LEU A 111     1864   1351   1084     45     -7   -148       C  
ATOM    129  N   GLY A 112      95.939  93.946 -32.386  1.00 10.29           N  
ANISOU  129  N   GLY A 112     1703   1198   1010   -107    132    -48       N  
ATOM    130  CA  GLY A 112      95.370  94.803 -31.362  1.00 10.58           C  
ANISOU  130  CA  GLY A 112     1821   1157   1041    -70    163   -134       C  
ATOM    131  C   GLY A 112      94.615  93.954 -30.365  1.00  9.49           C  
ANISOU  131  C   GLY A 112     1529   1166    910    142    -93   -211       C  
ATOM    132  O   GLY A 112      94.166  92.848 -30.684  1.00 10.35           O  
ANISOU  132  O   GLY A 112     1691   1233   1009   -104   -160   -180       O  
ATOM    133  N   PHE A 113      94.473  94.483 -29.149  1.00  9.82           N  
ANISOU  133  N   PHE A 113     1516   1325    888    262    -16   -134       N  
ATOM    134  CA  PHE A 113      93.816  93.763 -28.069  1.00 10.49           C  
ANISOU  134  CA  PHE A 113     1597   1407    981    288    -14    -91       C  
ATOM    135  C   PHE A 113      92.803  94.664 -27.385  1.00 11.72           C  
ANISOU  135  C   PHE A 113     1670   1642   1141     90     76   -346       C  
ATOM    136  O   PHE A 113      92.998  95.875 -27.291  1.00 12.52           O  
ANISOU  136  O   PHE A 113     1757   1568   1434     88     33   -350       O  
ATOM    137  CB  PHE A 113      94.830  93.240 -27.040  1.00 11.16           C  
ANISOU  137  CB  PHE A 113     1756   1479   1007    400   -216   -141       C  
ATOM    138  CG  PHE A 113      95.815  92.286 -27.630  1.00 11.10           C  
ANISOU  138  CG  PHE A 113     1926   1319    972    217   -317   -152       C  
ATOM    139  CD1 PHE A 113      96.964  92.761 -28.241  1.00 11.40           C  
ANISOU  139  CD1 PHE A 113     1804   1541    986    234   -308   -116       C  
ATOM    140  CD2 PHE A 113      95.577  90.922 -27.615  1.00 12.10           C  
ANISOU  140  CD2 PHE A 113     2077   1363   1157    227   -341    -79       C  
ATOM    141  CE1 PHE A 113      97.871  91.892 -28.822  1.00 12.66           C  
ANISOU  141  CE1 PHE A 113     1953   1713   1143    309   -265   -217       C  
ATOM    142  CE2 PHE A 113      96.482  90.049 -28.179  1.00 12.57           C  
ANISOU  142  CE2 PHE A 113     2080   1402   1292    191   -246   -165       C  
ATOM    143  CZ  PHE A 113      97.629  90.530 -28.788  1.00 12.59           C  
ANISOU  143  CZ  PHE A 113     1858   1663   1264    174   -464   -168       C  
ATOM    144  N   LEU A 114      91.715  94.058 -26.917  1.00 13.17           N  
ANISOU  144  N   LEU A 114     1695   1953   1355    212    122   -358       N  
ATOM    145  CA  LEU A 114      90.716  94.773 -26.134  1.00 14.02           C  
ANISOU  145  CA  LEU A 114     1744   1996   1585    272    174   -400       C  
ATOM    146  C   LEU A 114      91.297  95.195 -24.783  1.00 14.30           C  
ANISOU  146  C   LEU A 114     1931   1916   1585    367    225   -339       C  
ATOM    147  O   LEU A 114      92.371  94.752 -24.371  1.00 15.36           O  
ANISOU  147  O   LEU A 114     2096   2171   1571    390    115   -473       O  
ATOM    148  CB  LEU A 114      89.495  93.882 -25.915  1.00 16.45           C  
ANISOU  148  CB  LEU A 114     2045   2248   1960    156    -16   -424       C  
ATOM    149  CG  LEU A 114      88.795  93.396 -27.184  1.00 18.87           C  
ANISOU  149  CG  LEU A 114     2462   2412   2295    312    -78   -469       C  
ATOM    150  CD1 LEU A 114      87.665  92.451 -26.829  1.00 20.36           C  
ANISOU  150  CD1 LEU A 114     2543   2690   2504    206    -56   -477       C  
ATOM    151  CD2 LEU A 114      88.281  94.578 -27.990  1.00 20.60           C  
ANISOU  151  CD2 LEU A 114     2849   2675   2302    146   -261   -378       C  
ATOM    152  N   HIS A 115      90.566  96.069 -24.090  1.00 14.49           N  
ANISOU  152  N   HIS A 115     2047   1717   1740    330    137   -471       N  
ATOM    153  CA  HIS A 115      90.922  96.540 -22.747  1.00 15.25           C  
ANISOU  153  CA  HIS A 115     2223   1719   1851    259    238   -518       C  
ATOM    154  C   HIS A 115      89.907  95.960 -21.770  1.00 15.90           C  
ANISOU  154  C   HIS A 115     2030   1989   2022    206    350   -452       C  
ATOM    155  O   HIS A 115      88.900  96.588 -21.445  1.00 18.21           O  
ANISOU  155  O   HIS A 115     2342   2178   2400    350    441   -377       O  
ATOM    156  CB  HIS A 115      90.977  98.064 -22.701  1.00 16.57           C  
ANISOU  156  CB  HIS A 115     2459   1759   2077     99    209   -456       C  
ATOM    157  CG  HIS A 115      91.922  98.632 -23.706  1.00 16.74           C  
ANISOU  157  CG  HIS A 115     2478   1596   2285   -105    135   -288       C  
ATOM    158  ND1 HIS A 115      93.262  98.822 -23.449  1.00 17.90           N  
ANISOU  158  ND1 HIS A 115     2964   1487   2349     41    101   -318       N  
ATOM    159  CD2 HIS A 115      91.734  98.967 -25.003  1.00 17.69           C  
ANISOU  159  CD2 HIS A 115     2674   1721   2325   -233    -21     96       C  
ATOM    160  CE1 HIS A 115      93.851  99.286 -24.537  1.00 16.04           C  
ANISOU  160  CE1 HIS A 115     2682   1165   2248    166     88    -61       C  
ATOM    161  NE2 HIS A 115      92.948  99.374 -25.496  1.00 18.82           N  
ANISOU  161  NE2 HIS A 115     2956   1729   2465    -82    147      9       N  
ATOM    162  N  ASER A 116      90.202  94.756 -21.288  0.71 15.37           N  
ANISOU  162  N  ASER A 116     2030   1961   1850    202    345   -454       N  
ATOM    163  N  BSER A 116      90.174  94.749 -21.293  0.29 15.49           N  
ANISOU  163  N  BSER A 116     1925   1988   1971     86    336   -402       N  
ATOM    164  CA ASER A 116      89.265  93.966 -20.506  0.71 16.11           C  
ANISOU  164  CA ASER A 116     2355   1978   1789      3    360   -513       C  
ATOM    165  CA BSER A 116      89.197  94.028 -20.491  0.29 15.65           C  
ANISOU  165  CA BSER A 116     1982   2007   1957   -121    330   -384       C  
ATOM    166  C  ASER A 116      89.427  94.142 -19.003  0.71 16.06           C  
ANISOU  166  C  ASER A 116     2251   1971   1880   -173    291   -570       C  
ATOM    167  C  BSER A 116      89.406  94.167 -18.988  0.29 15.76           C  
ANISOU  167  C  BSER A 116     2069   1976   1944   -202    262   -459       C  
ATOM    168  O  ASER A 116      88.563  93.682 -18.251  0.71 17.62           O  
ANISOU  168  O  ASER A 116     2329   2310   2054   -128    436   -422       O  
ATOM    169  O  BSER A 116      88.560  93.697 -18.221  0.29 16.50           O  
ANISOU  169  O  BSER A 116     2104   2146   2021   -169    333   -387       O  
ATOM    170  CB ASER A 116      89.409  92.484 -20.861  0.71 17.18           C  
ANISOU  170  CB ASER A 116     2777   2011   1740    -26    224   -512       C  
ATOM    171  CB BSER A 116      89.183  92.546 -20.870  0.29 15.65           C  
ANISOU  171  CB BSER A 116     1916   2054   1978   -210    339   -312       C  
ATOM    172  OG ASER A 116      89.233  92.275 -22.254  0.71 18.80           O  
ANISOU  172  OG ASER A 116     3166   2196   1782     97    118   -629       O  
ATOM    173  OG BSER A 116      90.454  91.974 -20.648  0.29 15.51           O  
ANISOU  173  OG BSER A 116     1732   2127   2035   -354    384   -241       O  
ATOM    174  N   GLY A 117      90.496  94.786 -18.546  1.00 15.57           N  
ANISOU  174  N   GLY A 117     2171   1872   1874   -241    178   -528       N  
ATOM    175  CA  GLY A 117      90.696  94.986 -17.124  1.00 16.27           C  
ANISOU  175  CA  GLY A 117     2404   2035   1741    -95    206   -488       C  
ATOM    176  C   GLY A 117      91.214  93.747 -16.417  1.00 15.99           C  
ANISOU  176  C   GLY A 117     2348   2175   1552     82    432   -437       C  
ATOM    177  O   GLY A 117      91.547  92.727 -17.029  1.00 15.56           O  
ANISOU  177  O   GLY A 117     2356   2058   1498      3    374   -351       O  
ATOM    178  N   THR A 118      91.291  93.850 -15.084  1.00 17.23           N  
ANISOU  178  N   THR A 118     2508   2477   1562    205    558   -398       N  
ATOM    179  CA  THR A 118      91.915  92.807 -14.276  1.00 20.14           C  
ANISOU  179  CA  THR A 118     2986   2993   1673     79    552   -477       C  
ATOM    180  C   THR A 118      91.027  92.334 -13.130  1.00 21.60           C  
ANISOU  180  C   THR A 118     3357   3202   1650    -78    617   -441       C  
ATOM    181  O   THR A 118      91.543  91.812 -12.134  1.00 22.34           O  
ANISOU  181  O   THR A 118     3561   3346   1581   -102    478   -234       O  
ATOM    182  CB  THR A 118      93.271  93.263 -13.732  1.00 21.81           C  
ANISOU  182  CB  THR A 118     3003   3388   1895    179    442   -652       C  
ATOM    183  OG1 THR A 118      93.096  94.455 -12.955  1.00 22.22           O  
ANISOU  183  OG1 THR A 118     3085   3451   1906    151    241   -806       O  
ATOM    184  CG2 THR A 118      94.251  93.534 -14.867  1.00 22.71           C  
ANISOU  184  CG2 THR A 118     2957   3659   2014    126    440   -515       C  
ATOM    185  N   ALA A 119      89.711  92.510 -13.237  1.00 22.13           N  
ANISOU  185  N   ALA A 119     3455   3225   1730   -174    871   -612       N  
ATOM    186  CA  ALA A 119      88.812  91.997 -12.213  1.00 23.92           C  
ANISOU  186  CA  ALA A 119     3708   3441   1941   -408   1098   -464       C  
ATOM    187  C   ALA A 119      88.969  90.486 -12.084  1.00 25.37           C  
ANISOU  187  C   ALA A 119     4108   3507   2023   -633   1173   -354       C  
ATOM    188  O   ALA A 119      89.379  89.798 -13.026  1.00 25.42           O  
ANISOU  188  O   ALA A 119     4220   3374   2064   -752   1057   -322       O  
ATOM    189  CB  ALA A 119      87.364  92.336 -12.561  1.00 24.89           C  
ANISOU  189  CB  ALA A 119     3732   3628   2096   -461   1184   -404       C  
ATOM    190  N   LYS A 120      88.642  89.971 -10.895  1.00 27.82           N  
ANISOU  190  N   LYS A 120     4580   3745   2246   -634   1090   -292       N  
ATOM    191  CA  LYS A 120      88.801  88.544 -10.633  1.00 29.41           C  
ANISOU  191  CA  LYS A 120     4840   3864   2471   -708   1176   -255       C  
ATOM    192  C   LYS A 120      88.031  87.693 -11.636  1.00 29.79           C  
ANISOU  192  C   LYS A 120     4915   3762   2641   -718   1344   -211       C  
ATOM    193  O   LYS A 120      88.456  86.575 -11.956  1.00 30.90           O  
ANISOU  193  O   LYS A 120     5258   3799   2685   -625   1438   -187       O  
ATOM    194  CB  LYS A 120      88.363  88.219  -9.204  1.00 30.18           C  
ANISOU  194  CB  LYS A 120     4918   4017   2532   -702   1088   -282       C  
ATOM    195  N   SER A 121      86.922  88.212 -12.164  1.00 28.67           N  
ANISOU  195  N   SER A 121     4421   3705   2767   -637   1529   -228       N  
ATOM    196  CA  SER A 121      86.059  87.457 -13.064  1.00 28.24           C  
ANISOU  196  CA  SER A 121     4131   3750   2847   -634   1448   -379       C  
ATOM    197  C   SER A 121      86.507  87.485 -14.522  1.00 26.10           C  
ANISOU  197  C   SER A 121     3741   3515   2660   -743   1295   -506       C  
ATOM    198  O   SER A 121      85.889  86.810 -15.353  1.00 27.35           O  
ANISOU  198  O   SER A 121     3808   3797   2786   -837   1278   -600       O  
ATOM    199  CB  SER A 121      84.630  87.996 -12.972  1.00 30.48           C  
ANISOU  199  CB  SER A 121     4426   4010   3145   -348   1336   -374       C  
ATOM    200  OG  SER A 121      84.567  89.335 -13.432  1.00 32.16           O  
ANISOU  200  OG  SER A 121     4581   4274   3365   -227   1346   -435       O  
ATOM    201  N   VAL A 122      87.552  88.238 -14.865  1.00 22.64           N  
ANISOU  201  N   VAL A 122     3314   2974   2313   -718   1156   -423       N  
ATOM    202  CA  VAL A 122      87.933  88.368 -16.266  1.00 19.67           C  
ANISOU  202  CA  VAL A 122     2800   2699   1974   -589    838   -480       C  
ATOM    203  C   VAL A 122      88.479  87.043 -16.793  1.00 17.69           C  
ANISOU  203  C   VAL A 122     2378   2547   1795   -563    536   -357       C  
ATOM    204  O   VAL A 122      89.182  86.307 -16.088  1.00 18.74           O  
ANISOU  204  O   VAL A 122     2626   2676   1819   -585    209   -388       O  
ATOM    205  CB  VAL A 122      88.913  89.542 -16.448  1.00 18.98           C  
ANISOU  205  CB  VAL A 122     2678   2646   1887   -536    679   -507       C  
ATOM    206  CG1 VAL A 122      90.342  89.156 -16.069  1.00 20.04           C  
ANISOU  206  CG1 VAL A 122     3006   2662   1946   -581    423   -539       C  
ATOM    207  CG2 VAL A 122      88.843  90.077 -17.867  1.00 19.37           C  
ANISOU  207  CG2 VAL A 122     2832   2727   1798   -426    535   -380       C  
ATOM    208  N   THR A 123      88.131  86.714 -18.037  1.00 15.55           N  
ANISOU  208  N   THR A 123     1904   2326   1681   -421    279   -319       N  
ATOM    209  CA  THR A 123      88.527  85.437 -18.622  1.00 14.90           C  
ANISOU  209  CA  THR A 123     1767   2261   1632   -219    174   -234       C  
ATOM    210  C   THR A 123      89.663  85.561 -19.625  1.00 13.22           C  
ANISOU  210  C   THR A 123     1546   1881   1595     27     66    -76       C  
ATOM    211  O   THR A 123      90.282  84.548 -19.975  1.00 13.14           O  
ANISOU  211  O   THR A 123     1546   1754   1693    -51    -30     20       O  
ATOM    212  CB  THR A 123      87.328  84.773 -19.313  1.00 16.04           C  
ANISOU  212  CB  THR A 123     1728   2680   1686   -418    203   -148       C  
ATOM    213  OG1 THR A 123      86.892  85.593 -20.403  1.00 16.44           O  
ANISOU  213  OG1 THR A 123     1722   2924   1602   -249    -43   -271       O  
ATOM    214  CG2 THR A 123      86.181  84.602 -18.338  1.00 17.33           C  
ANISOU  214  CG2 THR A 123     1853   2898   1834   -342    208   -165       C  
ATOM    215  N   CYS A 124      89.931  86.772 -20.102  1.00 12.40           N  
ANISOU  215  N   CYS A 124     1432   1725   1554   -146    213    -48       N  
ATOM    216  CA  CYS A 124      91.011  87.041 -21.040  1.00 11.94           C  
ANISOU  216  CA  CYS A 124     1412   1588   1535   -169    101   -154       C  
ATOM    217  C   CYS A 124      91.387  88.499 -20.859  1.00 12.05           C  
ANISOU  217  C   CYS A 124     1510   1551   1517   -117     47   -130       C  
ATOM    218  O   CYS A 124      90.502  89.359 -20.856  1.00 13.03           O  
ANISOU  218  O   CYS A 124     1453   1631   1868    107    -73   -173       O  
ATOM    219  CB  CYS A 124      90.533  86.793 -22.473  1.00 13.27           C  
ANISOU  219  CB  CYS A 124     1641   1778   1624   -392    159   -234       C  
ATOM    220  SG  CYS A 124      91.774  87.104 -23.744  1.00 14.85           S  
ANISOU  220  SG  CYS A 124     2060   1952   1630   -288    123   -317       S  
ATOM    221  N   THR A 125      92.676  88.778 -20.697  1.00 11.51           N  
ANISOU  221  N   THR A 125     1635   1368   1370   -126    130    -98       N  
ATOM    222  CA  THR A 125      93.116  90.157 -20.516  1.00 10.94           C  
ANISOU  222  CA  THR A 125     1582   1369   1207    -77    130   -219       C  
ATOM    223  C   THR A 125      94.546  90.319 -21.024  1.00 10.34           C  
ANISOU  223  C   THR A 125     1535   1186   1206    128    120   -114       C  
ATOM    224  O   THR A 125      95.389  89.435 -20.846  1.00 11.39           O  
ANISOU  224  O   THR A 125     1762   1179   1385     11    182     66       O  
ATOM    225  CB  THR A 125      92.952  90.613 -19.052  1.00 12.28           C  
ANISOU  225  CB  THR A 125     1823   1515   1329     25     91   -200       C  
ATOM    226  OG1 THR A 125      93.264  92.006 -18.951  1.00 12.95           O  
ANISOU  226  OG1 THR A 125     1857   1535   1528   -200    119   -162       O  
ATOM    227  CG2 THR A 125      93.857  89.820 -18.109  1.00 13.07           C  
ANISOU  227  CG2 THR A 125     2134   1530   1302   -143    -34   -183       C  
ATOM    228  N   TYR A 126      94.804  91.441 -21.683  1.00  9.66           N  
ANISOU  228  N   TYR A 126     1325   1164   1182    -40    134     -8       N  
ATOM    229  CA  TYR A 126      96.076  91.688 -22.343  1.00  9.93           C  
ANISOU  229  CA  TYR A 126     1477   1212   1082    -70     28     -3       C  
ATOM    230  C   TYR A 126      96.844  92.781 -21.610  1.00 10.43           C  
ANISOU  230  C   TYR A 126     1676   1260   1026     26     40    -75       C  
ATOM    231  O   TYR A 126      96.288  93.844 -21.314  1.00 11.17           O  
ANISOU  231  O   TYR A 126     1755   1318   1172     75    -25   -179       O  
ATOM    232  CB  TYR A 126      95.863  92.098 -23.804  1.00 10.48           C  
ANISOU  232  CB  TYR A 126     1508   1486    990     17   -111     43       C  
ATOM    233  CG  TYR A 126      97.152  92.479 -24.471  1.00  9.67           C  
ANISOU  233  CG  TYR A 126     1518   1273    882    -39    -74    -39       C  
ATOM    234  CD1 TYR A 126      98.083  91.508 -24.826  1.00 10.36           C  
ANISOU  234  CD1 TYR A 126     1732   1404    801    163   -110    -72       C  
ATOM    235  CD2 TYR A 126      97.462  93.810 -24.716  1.00  9.83           C  
ANISOU  235  CD2 TYR A 126     1578   1180    977    -71    -53    -57       C  
ATOM    236  CE1 TYR A 126      99.285  91.855 -25.408  1.00 10.04           C  
ANISOU  236  CE1 TYR A 126     1664   1393    759    -11    -68    -57       C  
ATOM    237  CE2 TYR A 126      98.651  94.166 -25.307  1.00 10.27           C  
ANISOU  237  CE2 TYR A 126     1692   1446    766    207     11   -136       C  
ATOM    238  CZ  TYR A 126      99.561  93.194 -25.641  1.00  9.62           C  
ANISOU  238  CZ  TYR A 126     1516   1349    791    -38     77    -43       C  
ATOM    239  OH  TYR A 126     100.752  93.573 -26.208  1.00 10.99           O  
ANISOU  239  OH  TYR A 126     1710   1496    969    -74     61     48       O  
ATOM    240  N   SER A 127      98.127  92.525 -21.345  1.00  9.96           N  
ANISOU  240  N   SER A 127     1610   1170   1004   -170    -74    -71       N  
ATOM    241  CA  SER A 127      99.010  93.504 -20.727  1.00 10.44           C  
ANISOU  241  CA  SER A 127     1737   1163   1065   -149    -90   -102       C  
ATOM    242  C   SER A 127      99.903  94.142 -21.774  1.00 10.38           C  
ANISOU  242  C   SER A 127     1837   1055   1052     61   -123   -166       C  
ATOM    243  O   SER A 127     100.849  93.488 -22.241  1.00 10.83           O  
ANISOU  243  O   SER A 127     1799   1226   1089   -164    -50   -123       O  
ATOM    244  CB  SER A 127      99.878  92.827 -19.673  1.00 11.14           C  
ANISOU  244  CB  SER A 127     1842   1292   1100    -60   -257     -2       C  
ATOM    245  OG  SER A 127     100.889  93.713 -19.203  1.00 11.70           O  
ANISOU  245  OG  SER A 127     1871   1425   1149   -200   -255    -78       O  
ATOM    246  N   PRO A 128      99.696  95.418 -22.128  1.00 11.21           N  
ANISOU  246  N   PRO A 128     1952   1109   1199    -17   -181    -26       N  
ATOM    247  CA  PRO A 128     100.660  96.077 -23.025  1.00 12.31           C  
ANISOU  247  CA  PRO A 128     2006   1309   1362   -186   -200     14       C  
ATOM    248  C   PRO A 128     102.056  96.177 -22.437  1.00 12.72           C  
ANISOU  248  C   PRO A 128     1996   1362   1474   -213   -258     19       C  
ATOM    249  O   PRO A 128     103.043  96.027 -23.163  1.00 13.85           O  
ANISOU  249  O   PRO A 128     2071   1483   1708   -291   -320     28       O  
ATOM    250  CB  PRO A 128     100.030  97.458 -23.261  1.00 13.98           C  
ANISOU  250  CB  PRO A 128     2235   1383   1694   -220   -349    231       C  
ATOM    251  CG  PRO A 128      98.578  97.264 -23.021  1.00 14.16           C  
ANISOU  251  CG  PRO A 128     2435   1387   1558    167    -63     89       C  
ATOM    252  CD  PRO A 128      98.485  96.231 -21.931  1.00 11.81           C  
ANISOU  252  CD  PRO A 128     2031   1141   1317    170   -113     -8       C  
ATOM    253  N   ALA A 129     102.171  96.424 -21.129  1.00 12.54           N  
ANISOU  253  N   ALA A 129     1990   1329   1445   -167   -471    -48       N  
ATOM    254  CA  ALA A 129     103.495  96.585 -20.537  1.00 13.26           C  
ANISOU  254  CA  ALA A 129     1958   1444   1636    -49   -432   -212       C  
ATOM    255  C   ALA A 129     104.324  95.317 -20.648  1.00 13.27           C  
ANISOU  255  C   ALA A 129     1899   1388   1755   -163   -217    -26       C  
ATOM    256  O   ALA A 129     105.549  95.390 -20.792  1.00 15.78           O  
ANISOU  256  O   ALA A 129     2018   1672   2306   -341    -42    114       O  
ATOM    257  CB  ALA A 129     103.376  97.018 -19.077  1.00 15.01           C  
ANISOU  257  CB  ALA A 129     2321   1741   1641     -3   -536   -412       C  
ATOM    258  N   LEU A 130     103.681  94.152 -20.591  1.00 12.30           N  
ANISOU  258  N   LEU A 130     2108   1232   1334   -235   -158   -191       N  
ATOM    259  CA  LEU A 130     104.360  92.869 -20.685  1.00 12.56           C  
ANISOU  259  CA  LEU A 130     2096   1321   1356   -106    -56    -84       C  
ATOM    260  C   LEU A 130     104.297  92.261 -22.080  1.00 12.17           C  
ANISOU  260  C   LEU A 130     1935   1355   1335    -47    -63   -213       C  
ATOM    261  O   LEU A 130     104.934  91.228 -22.316  1.00 13.40           O  
ANISOU  261  O   LEU A 130     2047   1637   1406    193   -112   -175       O  
ATOM    262  CB  LEU A 130     103.735  91.875 -19.695  1.00 12.70           C  
ANISOU  262  CB  LEU A 130     2089   1406   1328   -107   -197   -108       C  
ATOM    263  CG  LEU A 130     103.796  92.259 -18.216  1.00 14.28           C  
ANISOU  263  CG  LEU A 130     2134   1859   1433   -167   -337    -27       C  
ATOM    264  CD1 LEU A 130     102.805  91.445 -17.391  1.00 15.37           C  
ANISOU  264  CD1 LEU A 130     2459   1896   1485   -142   -162    128       C  
ATOM    265  CD2 LEU A 130     105.215  92.087 -17.695  1.00 16.56           C  
ANISOU  265  CD2 LEU A 130     2262   2314   1715   -127   -431   -216       C  
ATOM    266  N   ASN A 131     103.539  92.859 -22.996  1.00 11.82           N  
ANISOU  266  N   ASN A 131     1859   1453   1178   -166   -173   -129       N  
ATOM    267  CA  ASN A 131     103.135  92.223 -24.261  1.00  9.85           C  
ANISOU  267  CA  ASN A 131     1722   1102    919   -229    -11    -98       C  
ATOM    268  C   ASN A 131     102.717  90.775 -24.029  1.00  9.64           C  
ANISOU  268  C   ASN A 131     1635   1085    944   -124     22    -24       C  
ATOM    269  O   ASN A 131     103.259  89.838 -24.614  1.00 10.07           O  
ANISOU  269  O   ASN A 131     1662   1057   1109    -99    102    -83       O  
ATOM    270  CB  ASN A 131     104.207  92.318 -25.350  1.00 11.06           C  
ANISOU  270  CB  ASN A 131     1713   1426   1062   -228     56    -95       C  
ATOM    271  CG  ASN A 131     103.725  91.789 -26.701  1.00 10.25           C  
ANISOU  271  CG  ASN A 131     1517   1229   1150   -138    136    -80       C  
ATOM    272  OD1 ASN A 131     102.543  91.893 -27.044  1.00 10.62           O  
ANISOU  272  OD1 ASN A 131     1611   1253   1171    -90    -23    -16       O  
ATOM    273  ND2 ASN A 131     104.643  91.225 -27.472  1.00 11.20           N  
ANISOU  273  ND2 ASN A 131     1540   1462   1251   -169    259    -87       N  
ATOM    274  N   LYS A 132     101.730  90.607 -23.155  1.00  9.35           N  
ANISOU  274  N   LYS A 132     1430   1075   1046   -120     58     40       N  
ATOM    275  CA  LYS A 132     101.380  89.277 -22.672  1.00  9.20           C  
ANISOU  275  CA  LYS A 132     1414   1119    962    -92    -33    181       C  
ATOM    276  C   LYS A 132      99.877  89.163 -22.493  1.00  9.25           C  
ANISOU  276  C   LYS A 132     1518   1061    937     63     47     29       C  
ATOM    277  O   LYS A 132      99.256  90.008 -21.843  1.00  9.66           O  
ANISOU  277  O   LYS A 132     1508   1099   1062    -72      4    -12       O  
ATOM    278  CB  LYS A 132     102.090  88.978 -21.348  1.00  9.84           C  
ANISOU  278  CB  LYS A 132     1587   1181    970    -32   -205     65       C  
ATOM    279  CG  LYS A 132     101.861  87.584 -20.793  1.00 10.49           C  
ANISOU  279  CG  LYS A 132     1565   1338   1082    -85   -196    215       C  
ATOM    280  CD  LYS A 132     102.888  87.285 -19.726  1.00 12.16           C  
ANISOU  280  CD  LYS A 132     1713   1567   1339    -36   -285    326       C  
ATOM    281  CE  LYS A 132     102.725  85.891 -19.168  1.00 14.95           C  
ANISOU  281  CE  LYS A 132     2058   2023   1601    222   -260    614       C  
ATOM    282  NZ  LYS A 132     103.829  85.583 -18.216  1.00 17.00           N  
ANISOU  282  NZ  LYS A 132     2285   2348   1825    351   -327    733       N  
ATOM    283  N   LEU A 133      99.308  88.112 -23.081  1.00  8.83           N  
ANISOU  283  N   LEU A 133     1348   1106    901    -30   -145    -22       N  
ATOM    284  CA  LEU A 133      97.900  87.786 -22.933  1.00  9.16           C  
ANISOU  284  CA  LEU A 133     1359   1199    923     59   -161    -35       C  
ATOM    285  C   LEU A 133      97.749  86.759 -21.816  1.00  9.43           C  
ANISOU  285  C   LEU A 133     1365   1125   1094     10     30      8       C  
ATOM    286  O   LEU A 133      98.485  85.772 -21.776  1.00 10.88           O  
ANISOU  286  O   LEU A 133     1536   1322   1276    158    157     46       O  
ATOM    287  CB  LEU A 133      97.372  87.200 -24.237  1.00 10.55           C  
ANISOU  287  CB  LEU A 133     1513   1396   1099    -68   -136   -121       C  
ATOM    288  CG  LEU A 133      95.867  86.976 -24.322  1.00 11.33           C  
ANISOU  288  CG  LEU A 133     1646   1443   1217   -185   -178   -136       C  
ATOM    289  CD1 LEU A 133      95.153  88.324 -24.422  1.00 13.60           C  
ANISOU  289  CD1 LEU A 133     1865   1797   1503     33   -242   -128       C  
ATOM    290  CD2 LEU A 133      95.528  86.070 -25.506  1.00 14.39           C  
ANISOU  290  CD2 LEU A 133     2087   1962   1416   -198   -136   -427       C  
ATOM    291  N   PHE A 134      96.802  86.999 -20.914  1.00  9.61           N  
ANISOU  291  N   PHE A 134     1398   1254   1001   -123     45     89       N  
ATOM    292  CA  PHE A 134      96.461  86.080 -19.836  1.00 10.46           C  
ANISOU  292  CA  PHE A 134     1413   1549   1013     56    -28    132       C  
ATOM    293  C   PHE A 134      95.038  85.591 -20.077  1.00 10.34           C  
ANISOU  293  C   PHE A 134     1583   1276   1070    -37     60    144       C  
ATOM    294  O   PHE A 134      94.119  86.403 -20.238  1.00 11.41           O  
ANISOU  294  O   PHE A 134     1678   1377   1279     13    104    121       O  
ATOM    295  CB  PHE A 134      96.505  86.804 -18.486  1.00 10.26           C  
ANISOU  295  CB  PHE A 134     1326   1604    967     30    -16      8       C  
ATOM    296  CG  PHE A 134      97.858  87.346 -18.111  1.00 10.92           C  
ANISOU  296  CG  PHE A 134     1559   1601    990    -35     36    -32       C  
ATOM    297  CD1 PHE A 134      98.340  88.522 -18.670  1.00 11.69           C  
ANISOU  297  CD1 PHE A 134     1770   1582   1091    106     70   -135       C  
ATOM    298  CD2 PHE A 134      98.626  86.700 -17.158  1.00 12.05           C  
ANISOU  298  CD2 PHE A 134     1899   1601   1078   -148      1     27       C  
ATOM    299  CE1 PHE A 134      99.583  89.022 -18.303  1.00 11.72           C  
ANISOU  299  CE1 PHE A 134     1925   1503   1025     14   -100    -54       C  
ATOM    300  CE2 PHE A 134      99.859  87.190 -16.776  1.00 12.98           C  
ANISOU  300  CE2 PHE A 134     2079   1689   1163   -183    -36      5       C  
ATOM    301  CZ  PHE A 134     100.344  88.352 -17.355  1.00 12.31           C  
ANISOU  301  CZ  PHE A 134     2023   1559   1096   -242    -48      2       C  
ATOM    302  N   CYS A 135      94.838  84.274 -20.094  1.00 10.62           N  
ANISOU  302  N   CYS A 135     1547   1405   1083   -123     34     80       N  
ATOM    303  CA  CYS A 135      93.506  83.773 -20.407  1.00 11.76           C  
ANISOU  303  CA  CYS A 135     1778   1538   1154    -48    -69    180       C  
ATOM    304  C   CYS A 135      93.230  82.480 -19.657  1.00 12.25           C  
ANISOU  304  C   CYS A 135     1858   1391   1406   -212    -46    144       C  
ATOM    305  O   CYS A 135      94.142  81.738 -19.294  1.00 13.34           O  
ANISOU  305  O   CYS A 135     1863   1573   1631   -188     23    414       O  
ATOM    306  CB  CYS A 135      93.331  83.550 -21.913  1.00 12.98           C  
ANISOU  306  CB  CYS A 135     2016   1712   1203    196   -187    -25       C  
ATOM    307  SG  CYS A 135      94.471  82.335 -22.611  1.00 14.46           S  
ANISOU  307  SG  CYS A 135     2377   1891   1224    338   -231   -153       S  
ATOM    308  N   GLN A 136      91.945  82.209 -19.465  1.00 12.92           N  
ANISOU  308  N   GLN A 136     1987   1351   1569   -342     19    138       N  
ATOM    309  CA  GLN A 136      91.492  80.940 -18.927  1.00 13.80           C  
ANISOU  309  CA  GLN A 136     1846   1696   1703   -435    135     47       C  
ATOM    310  C   GLN A 136      91.461  79.872 -20.015  1.00 12.83           C  
ANISOU  310  C   GLN A 136     1682   1515   1680   -190    101    190       C  
ATOM    311  O   GLN A 136      91.455  80.162 -21.213  1.00 13.23           O  
ANISOU  311  O   GLN A 136     1927   1520   1580   -231     43    146       O  
ATOM    312  CB  GLN A 136      90.105  81.100 -18.312  1.00 14.38           C  
ANISOU  312  CB  GLN A 136     1816   1863   1783   -378    321   -112       C  
ATOM    313  CG  GLN A 136      90.133  81.847 -16.991  1.00 17.15           C  
ANISOU  313  CG  GLN A 136     2201   2429   1886   -538    470   -211       C  
ATOM    314  CD  GLN A 136      88.756  82.124 -16.434  1.00 20.99           C  
ANISOU  314  CD  GLN A 136     2569   3289   2118   -572    554   -224       C  
ATOM    315  OE1 GLN A 136      87.745  81.910 -17.101  1.00 23.79           O  
ANISOU  315  OE1 GLN A 136     2852   3878   2308   -542    533   -256       O  
ATOM    316  NE2 GLN A 136      88.708  82.608 -15.204  1.00 22.71           N  
ANISOU  316  NE2 GLN A 136     2807   3629   2193   -538    686   -238       N  
ATOM    317  N   LEU A 137      91.437  78.622 -19.565  1.00 13.17           N  
ANISOU  317  N   LEU A 137     1685   1517   1803   -175     38    217       N  
ATOM    318  CA  LEU A 137      91.461  77.472 -20.456  1.00 13.19           C  
ANISOU  318  CA  LEU A 137     1714   1469   1830     35    106    376       C  
ATOM    319  C   LEU A 137      90.226  77.442 -21.347  1.00 11.76           C  
ANISOU  319  C   LEU A 137     1397   1331   1740     10    127    310       C  
ATOM    320  O   LEU A 137      89.094  77.508 -20.865  1.00 12.15           O  
ANISOU  320  O   LEU A 137     1321   1617   1677    -85    185    222       O  
ATOM    321  CB  LEU A 137      91.475  76.216 -19.592  1.00 14.03           C  
ANISOU  321  CB  LEU A 137     1903   1523   1905    -87     -2    350       C  
ATOM    322  CG  LEU A 137      91.386  74.887 -20.319  1.00 14.87           C  
ANISOU  322  CG  LEU A 137     2118   1555   1977    -78    125    266       C  
ATOM    323  CD1 LEU A 137      92.654  74.672 -21.077  1.00 15.58           C  
ANISOU  323  CD1 LEU A 137     2277   1809   1835   -110    294     56       C  
ATOM    324  CD2 LEU A 137      91.143  73.763 -19.319  1.00 15.82           C  
ANISOU  324  CD2 LEU A 137     2362   1552   2095    -51    169    371       C  
ATOM    325  N   ALA A 138      90.448  77.341 -22.659  1.00 12.68           N  
ANISOU  325  N   ALA A 138     1522   1483   1813     82     69    271       N  
ATOM    326  CA  ALA A 138      89.380  77.147 -23.643  1.00 13.81           C  
ANISOU  326  CA  ALA A 138     1667   1508   2071    262    -55     73       C  
ATOM    327  C   ALA A 138      88.372  78.295 -23.683  1.00 15.44           C  
ANISOU  327  C   ALA A 138     1694   1828   2342    186   -194     19       C  
ATOM    328  O   ALA A 138      87.223  78.101 -24.089  1.00 20.99           O  
ANISOU  328  O   ALA A 138     2488   2298   3190    335   -683   -254       O  
ATOM    329  CB  ALA A 138      88.671  75.795 -23.467  1.00 15.42           C  
ANISOU  329  CB  ALA A 138     2080   1657   2123     83    -57    -84       C  
ATOM    330  N   LYS A 139      88.762  79.490 -23.269  1.00 12.87           N  
ANISOU  330  N   LYS A 139     1626   1490   1775    308    127    297       N  
ATOM    331  CA  LYS A 139      87.890  80.651 -23.350  1.00 12.80           C  
ANISOU  331  CA  LYS A 139     1631   1620   1612    278    138    296       C  
ATOM    332  C   LYS A 139      88.277  81.536 -24.532  1.00 11.86           C  
ANISOU  332  C   LYS A 139     1333   1527   1644    255    208    236       C  
ATOM    333  O   LYS A 139      89.417  81.531 -25.002  1.00 12.55           O  
ANISOU  333  O   LYS A 139     1329   1660   1778    357     94    279       O  
ATOM    334  CB  LYS A 139      87.942  81.455 -22.047  1.00 16.18           C  
ANISOU  334  CB  LYS A 139     2476   1962   1710    343    169    361       C  
ATOM    335  CG  LYS A 139      87.508  80.661 -20.819  1.00 20.47           C  
ANISOU  335  CG  LYS A 139     3110   2679   1988    312    185    464       C  
ATOM    336  CD  LYS A 139      86.060  80.234 -20.921  1.00 24.20           C  
ANISOU  336  CD  LYS A 139     3724   3173   2299     -6    261    625       C  
ATOM    337  CE  LYS A 139      85.627  79.446 -19.690  1.00 27.22           C  
ANISOU  337  CE  LYS A 139     4068   3645   2628   -273    302    578       C  
ATOM    338  NZ  LYS A 139      86.131  80.062 -18.443  1.00 29.17           N  
ANISOU  338  NZ  LYS A 139     4318   3924   2842   -367    380    545       N  
ATOM    339  N   THR A 140      87.303  82.321 -24.995  1.00 10.97           N  
ANISOU  339  N   THR A 140     1189   1482   1496    207    137    289       N  
ATOM    340  CA  THR A 140      87.495  83.168 -26.168  1.00 10.74           C  
ANISOU  340  CA  THR A 140     1224   1354   1501    108    189    251       C  
ATOM    341  C   THR A 140      88.581  84.212 -25.928  1.00 10.78           C  
ANISOU  341  C   THR A 140     1436   1281   1379      2    204    -67       C  
ATOM    342  O   THR A 140      88.535  84.961 -24.951  1.00 12.64           O  
ANISOU  342  O   THR A 140     1752   1617   1434   -106    269   -141       O  
ATOM    343  CB  THR A 140      86.174  83.861 -26.488  1.00 11.53           C  
ANISOU  343  CB  THR A 140     1313   1456   1611    122    -68    316       C  
ATOM    344  OG1 THR A 140      85.165  82.872 -26.718  1.00 11.99           O  
ANISOU  344  OG1 THR A 140     1435   1524   1596    104    -44    218       O  
ATOM    345  CG2 THR A 140      86.306  84.749 -27.719  1.00 13.49           C  
ANISOU  345  CG2 THR A 140     1502   1859   1765    208    -15    487       C  
ATOM    346  N   CYS A 141      89.540  84.285 -26.847  1.00  9.68           N  
ANISOU  346  N   CYS A 141     1227   1253   1196    -75    120     -6       N  
ATOM    347  CA  CYS A 141      90.584  85.310 -26.822  1.00  9.76           C  
ANISOU  347  CA  CYS A 141     1190   1398   1120    -44     59     41       C  
ATOM    348  C   CYS A 141      90.464  86.137 -28.091  1.00  9.56           C  
ANISOU  348  C   CYS A 141     1303   1279   1050    -93    146    -39       C  
ATOM    349  O   CYS A 141      90.915  85.699 -29.167  1.00 10.37           O  
ANISOU  349  O   CYS A 141     1479   1354   1108     55    118    -66       O  
ATOM    350  CB  CYS A 141      91.970  84.679 -26.758  1.00 10.95           C  
ANISOU  350  CB  CYS A 141     1382   1572   1207   -124    -41    139       C  
ATOM    351  SG  CYS A 141      92.265  83.686 -25.299  1.00 12.30           S  
ANISOU  351  SG  CYS A 141     1691   1701   1280     29    -99    128       S  
ATOM    352  N   PRO A 142      89.866  87.329 -28.027  1.00  9.98           N  
ANISOU  352  N   PRO A 142     1474   1168   1151     24    130    -68       N  
ATOM    353  CA  PRO A 142      89.722  88.161 -29.234  1.00 11.19           C  
ANISOU  353  CA  PRO A 142     1642   1320   1291      8    134     81       C  
ATOM    354  C   PRO A 142      91.057  88.812 -29.567  1.00 11.06           C  
ANISOU  354  C   PRO A 142     1812   1267   1121   -308     80    -94       C  
ATOM    355  O   PRO A 142      91.657  89.492 -28.732  1.00 13.65           O  
ANISOU  355  O   PRO A 142     2259   1652   1275   -543    157   -308       O  
ATOM    356  CB  PRO A 142      88.677  89.210 -28.823  1.00 12.82           C  
ANISOU  356  CB  PRO A 142     1738   1564   1570    390    270     69       C  
ATOM    357  CG  PRO A 142      88.115  88.741 -27.526  1.00 14.23           C  
ANISOU  357  CG  PRO A 142     2048   1791   1566    647    381     59       C  
ATOM    358  CD  PRO A 142      89.161  87.897 -26.868  1.00 11.84           C  
ANISOU  358  CD  PRO A 142     1799   1404   1296    286    325    -67       C  
ATOM    359  N   VAL A 143      91.531  88.595 -30.788  1.00 10.05           N  
ANISOU  359  N   VAL A 143     1683   1247    888    -96     59     59       N  
ATOM    360  CA  VAL A 143      92.755  89.226 -31.268  1.00  9.86           C  
ANISOU  360  CA  VAL A 143     1536   1221    988    -66     29     66       C  
ATOM    361  C   VAL A 143      92.405  90.019 -32.518  1.00  9.87           C  
ANISOU  361  C   VAL A 143     1452   1264   1035     36   -111    -86       C  
ATOM    362  O   VAL A 143      91.918  89.449 -33.502  1.00 10.80           O  
ANISOU  362  O   VAL A 143     1545   1411   1148   -230   -264   -197       O  
ATOM    363  CB  VAL A 143      93.863  88.192 -31.540  1.00 10.83           C  
ANISOU  363  CB  VAL A 143     1348   1525   1244    -90    -13    120       C  
ATOM    364  CG1 VAL A 143      95.110  88.877 -32.088  1.00 12.48           C  
ANISOU  364  CG1 VAL A 143     1404   1783   1555     13     52    157       C  
ATOM    365  CG2 VAL A 143      94.184  87.418 -30.249  1.00 11.46           C  
ANISOU  365  CG2 VAL A 143     1659   1436   1260    -80   -205     40       C  
ATOM    366  N   GLN A 144      92.633  91.332 -32.479  1.00 10.00           N  
ANISOU  366  N   GLN A 144     1582   1170   1047     11    -63     26       N  
ATOM    367  CA  GLN A 144      92.349  92.170 -33.635  1.00 10.45           C  
ANISOU  367  CA  GLN A 144     1669   1185   1115     21    -71     51       C  
ATOM    368  C   GLN A 144      93.507  92.153 -34.619  1.00 10.05           C  
ANISOU  368  C   GLN A 144     1805   1073    943     74   -175     -5       C  
ATOM    369  O   GLN A 144      94.679  92.082 -34.235  1.00 10.66           O  
ANISOU  369  O   GLN A 144     1819   1263    969    103   -102    -67       O  
ATOM    370  CB  GLN A 144      92.122  93.615 -33.200  1.00 11.42           C  
ANISOU  370  CB  GLN A 144     1829   1260   1249    159    -23    -64       C  
ATOM    371  CG  GLN A 144      91.005  93.773 -32.207  1.00 13.38           C  
ANISOU  371  CG  GLN A 144     2065   1660   1358    291    178    -97       C  
ATOM    372  CD  GLN A 144      90.893  95.182 -31.704  1.00 15.82           C  
ANISOU  372  CD  GLN A 144     2523   2002   1485    381    260   -157       C  
ATOM    373  OE1 GLN A 144      91.859  95.946 -31.719  1.00 14.94           O  
ANISOU  373  OE1 GLN A 144     2711   1682   1283    436    281   -150       O  
ATOM    374  NE2 GLN A 144      89.699  95.546 -31.271  1.00 18.19           N  
ANISOU  374  NE2 GLN A 144     2637   2404   1871    596    253   -512       N  
ATOM    375  N   LEU A 145      93.162  92.226 -35.903  1.00 10.64           N  
ANISOU  375  N   LEU A 145     2040   1074    926     66    -52     46       N  
ATOM    376  CA  LEU A 145      94.126  92.382 -36.980  1.00 11.14           C  
ANISOU  376  CA  LEU A 145     2038   1251    943    156   -115    -45       C  
ATOM    377  C   LEU A 145      93.904  93.751 -37.596  1.00 11.12           C  
ANISOU  377  C   LEU A 145     1935   1323    969    220   -170     89       C  
ATOM    378  O   LEU A 145      92.779  94.076 -37.989  1.00 11.91           O  
ANISOU  378  O   LEU A 145     1793   1436   1294    172   -262    206       O  
ATOM    379  CB  LEU A 145      93.916  91.326 -38.063  1.00 12.51           C  
ANISOU  379  CB  LEU A 145     2134   1420   1199    183   -281    -65       C  
ATOM    380  CG  LEU A 145      93.807  89.877 -37.596  1.00 13.31           C  
ANISOU  380  CG  LEU A 145     2082   1535   1440    255   -328   -168       C  
ATOM    381  CD1 LEU A 145      93.566  88.988 -38.809  1.00 15.72           C  
ANISOU  381  CD1 LEU A 145     2562   1818   1592    254   -400   -558       C  
ATOM    382  CD2 LEU A 145      95.049  89.427 -36.828  1.00 12.88           C  
ANISOU  382  CD2 LEU A 145     1919   1453   1521    424   -161     33       C  
ATOM    383  N   TRP A 146      94.963  94.549 -37.656  1.00 10.79           N  
ANISOU  383  N   TRP A 146     2084   1128    888     59    -80     43       N  
ATOM    384  CA  TRP A 146      94.921  95.886 -38.230  1.00 11.48           C  
ANISOU  384  CA  TRP A 146     2150   1274    939    -35     53    135       C  
ATOM    385  C   TRP A 146      95.861  95.951 -39.424  1.00 11.90           C  
ANISOU  385  C   TRP A 146     2190   1392    939     22   -116    154       C  
ATOM    386  O   TRP A 146      96.984  95.444 -39.359  1.00 12.68           O  
ANISOU  386  O   TRP A 146     2222   1567   1028    253   -181    188       O  
ATOM    387  CB  TRP A 146      95.378  96.919 -37.187  1.00 11.83           C  
ANISOU  387  CB  TRP A 146     2093   1327   1075    -62     37      1       C  
ATOM    388  CG  TRP A 146      94.418  97.081 -36.048  1.00 11.30           C  
ANISOU  388  CG  TRP A 146     1956   1214   1122    163    -52    -68       C  
ATOM    389  CD1 TRP A 146      94.372  96.347 -34.891  1.00 11.30           C  
ANISOU  389  CD1 TRP A 146     2043   1148   1102    119    128   -114       C  
ATOM    390  CD2 TRP A 146      93.358  98.038 -35.955  1.00 11.77           C  
ANISOU  390  CD2 TRP A 146     2032   1090   1352    101   -146   -105       C  
ATOM    391  NE1 TRP A 146      93.347  96.792 -34.087  1.00 12.14           N  
ANISOU  391  NE1 TRP A 146     2098   1243   1270    101   -112   -162       N  
ATOM    392  CE2 TRP A 146      92.710  97.829 -34.718  1.00 12.18           C  
ANISOU  392  CE2 TRP A 146     2161   1058   1409    159    -65   -263       C  
ATOM    393  CE3 TRP A 146      92.894  99.055 -36.798  1.00 13.59           C  
ANISOU  393  CE3 TRP A 146     2182   1255   1729    217   -274    -36       C  
ATOM    394  CZ2 TRP A 146      91.622  98.594 -34.310  1.00 13.53           C  
ANISOU  394  CZ2 TRP A 146     2280   1180   1682    105   -134   -268       C  
ATOM    395  CZ3 TRP A 146      91.814  99.805 -36.391  1.00 14.51           C  
ANISOU  395  CZ3 TRP A 146     2242   1372   1901     98   -226    -10       C  
ATOM    396  CH2 TRP A 146      91.191  99.572 -35.160  1.00 14.56           C  
ANISOU  396  CH2 TRP A 146     2352   1349   1831     72   -209   -130       C  
ATOM    397  N   VAL A 147      95.400  96.574 -40.513  1.00 12.12           N  
ANISOU  397  N   VAL A 147     2256   1410    939    104    -48    213       N  
ATOM    398  CA  VAL A 147      96.238  96.836 -41.678  1.00 12.67           C  
ANISOU  398  CA  VAL A 147     2395   1406   1013    206     15    124       C  
ATOM    399  C   VAL A 147      96.016  98.273 -42.125  1.00 13.44           C  
ANISOU  399  C   VAL A 147     2524   1417   1164    328     22    151       C  
ATOM    400  O   VAL A 147      94.944  98.846 -41.915  1.00 14.36           O  
ANISOU  400  O   VAL A 147     2500   1627   1328    395     54    161       O  
ATOM    401  CB  VAL A 147      95.968  95.872 -42.857  1.00 12.61           C  
ANISOU  401  CB  VAL A 147     2264   1369   1158    250   -217    -37       C  
ATOM    402  CG1 VAL A 147      96.476  94.475 -42.532  1.00 13.52           C  
ANISOU  402  CG1 VAL A 147     2608   1248   1282     93   -270    143       C  
ATOM    403  CG2 VAL A 147      94.481  95.847 -43.210  1.00 13.85           C  
ANISOU  403  CG2 VAL A 147     2306   1688   1268    262   -124   -170       C  
ATOM    404  N   ASP A 148      97.042  98.852 -42.753  1.00 14.09           N  
ANISOU  404  N   ASP A 148     2827   1354   1172    299     37    207       N  
ATOM    405  CA  ASP A 148      96.910 100.169 -43.367  1.00 15.38           C  
ANISOU  405  CA  ASP A 148     3049   1499   1296    283    -37    266       C  
ATOM    406  C   ASP A 148      96.294 100.095 -44.759  1.00 16.41           C  
ANISOU  406  C   ASP A 148     3493   1484   1258    365    -97    158       C  
ATOM    407  O   ASP A 148      95.694 101.071 -45.217  1.00 18.42           O  
ANISOU  407  O   ASP A 148     3848   1656   1496    636   -294     39       O  
ATOM    408  CB  ASP A 148      98.277 100.841 -43.469  1.00 16.24           C  
ANISOU  408  CB  ASP A 148     3077   1741   1351    -20     75    175       C  
ATOM    409  CG  ASP A 148      98.849 101.212 -42.124  1.00 17.30           C  
ANISOU  409  CG  ASP A 148     3237   1759   1579     -3    176    259       C  
ATOM    410  OD1 ASP A 148      98.068 101.517 -41.200  1.00 17.09           O  
ANISOU  410  OD1 ASP A 148     3368   1635   1489     91    248    175       O  
ATOM    411  OD2 ASP A 148     100.089 101.206 -42.001  1.00 19.91           O  
ANISOU  411  OD2 ASP A 148     3492   2154   1920    -39    128    200       O  
ATOM    412  N   SER A 149      96.460  98.976 -45.459  1.00 16.64           N  
ANISOU  412  N   SER A 149     3644   1594   1084    375    -91     94       N  
ATOM    413  CA  SER A 149      95.864  98.789 -46.774  1.00 17.79           C  
ANISOU  413  CA  SER A 149     3854   1712   1193    177      9     42       C  
ATOM    414  C   SER A 149      95.494  97.321 -46.925  1.00 16.92           C  
ANISOU  414  C   SER A 149     3731   1502   1198    305   -107    -64       C  
ATOM    415  O   SER A 149      96.031  96.452 -46.233  1.00 16.82           O  
ANISOU  415  O   SER A 149     3770   1538   1082    297   -132    116       O  
ATOM    416  CB  SER A 149      96.793  99.250 -47.902  1.00 20.82           C  
ANISOU  416  CB  SER A 149     4112   2285   1515     89    154    260       C  
ATOM    417  OG  SER A 149      98.051  98.611 -47.814  1.00 21.85           O  
ANISOU  417  OG  SER A 149     4295   2350   1657    157    305    353       O  
ATOM    418  N   THR A 150      94.569  97.052 -47.836  1.00 16.81           N  
ANISOU  418  N   THR A 150     3637   1469   1279    566   -167     17       N  
ATOM    419  CA  THR A 150      93.985  95.718 -47.940  1.00 16.20           C  
ANISOU  419  CA  THR A 150     3299   1467   1389    633   -175   -107       C  
ATOM    420  C   THR A 150      94.933  94.776 -48.671  1.00 15.30           C  
ANISOU  420  C   THR A 150     3166   1461   1187    477   -169     90       C  
ATOM    421  O   THR A 150      95.299  95.051 -49.820  1.00 16.51           O  
ANISOU  421  O   THR A 150     3320   1704   1250    432   -160    206       O  
ATOM    422  CB  THR A 150      92.673  95.802 -48.705  1.00 17.85           C  
ANISOU  422  CB  THR A 150     3242   1827   1713    832   -193   -150       C  
ATOM    423  OG1 THR A 150      91.810  96.751 -48.069  1.00 19.87           O  
ANISOU  423  OG1 THR A 150     3418   2132   2000    913   -222   -172       O  
ATOM    424  CG2 THR A 150      91.990  94.439 -48.755  1.00 18.50           C  
ANISOU  424  CG2 THR A 150     3228   2006   1795    511    -96   -105       C  
ATOM    425  N   PRO A 151      95.326  93.654 -48.075  1.00 13.97           N  
ANISOU  425  N   PRO A 151     2942   1354   1011    389     -8    -46       N  
ATOM    426  CA  PRO A 151      96.189  92.702 -48.788  1.00 14.35           C  
ANISOU  426  CA  PRO A 151     2930   1495   1027    442     22   -107       C  
ATOM    427  C   PRO A 151      95.411  91.971 -49.871  1.00 13.71           C  
ANISOU  427  C   PRO A 151     2754   1407   1050    274     -6    -26       C  
ATOM    428  O   PRO A 151      94.171  92.000 -49.889  1.00 14.92           O  
ANISOU  428  O   PRO A 151     2841   1623   1204    289     46   -200       O  
ATOM    429  CB  PRO A 151      96.650  91.743 -47.678  1.00 15.12           C  
ANISOU  429  CB  PRO A 151     3189   1536   1018    633     57     69       C  
ATOM    430  CG  PRO A 151      95.648  91.874 -46.610  1.00 17.53           C  
ANISOU  430  CG  PRO A 151     3329   1949   1380    800    235    322       C  
ATOM    431  CD  PRO A 151      95.068  93.248 -46.681  1.00 15.28           C  
ANISOU  431  CD  PRO A 151     3064   1611   1132    564    110     76       C  
ATOM    432  N   PRO A 152      96.104  91.320 -50.801  1.00 13.02           N  
ANISOU  432  N   PRO A 152     2671   1328    947    171    -94     45       N  
ATOM    433  CA  PRO A 152      95.434  90.709 -51.960  1.00 13.55           C  
ANISOU  433  CA  PRO A 152     2838   1375    937    201   -189    -13       C  
ATOM    434  C   PRO A 152      94.492  89.582 -51.568  1.00 13.29           C  
ANISOU  434  C   PRO A 152     2697   1370    984    257   -204    149       C  
ATOM    435  O   PRO A 152      94.660  88.938 -50.518  1.00 13.22           O  
ANISOU  435  O   PRO A 152     2550   1451   1022    108   -214     67       O  
ATOM    436  CB  PRO A 152      96.611  90.153 -52.777  1.00 14.70           C  
ANISOU  436  CB  PRO A 152     2895   1667   1025    229     55     43       C  
ATOM    437  CG  PRO A 152      97.760  91.007 -52.414  1.00 15.45           C  
ANISOU  437  CG  PRO A 152     2981   1832   1058    266    -15    -27       C  
ATOM    438  CD  PRO A 152      97.569  91.333 -50.962  1.00 14.16           C  
ANISOU  438  CD  PRO A 152     2671   1672   1036    242    112      4       C  
ATOM    439  N   PRO A 153      93.515  89.274 -52.426  1.00 14.00           N  
ANISOU  439  N   PRO A 153     2718   1513   1087    321   -153    169       N  
ATOM    440  CA  PRO A 153      92.680  88.086 -52.202  1.00 14.05           C  
ANISOU  440  CA  PRO A 153     2576   1744   1019    299   -165    222       C  
ATOM    441  C   PRO A 153      93.539  86.836 -52.084  1.00 13.16           C  
ANISOU  441  C   PRO A 153     2569   1572    858    259   -244    159       C  
ATOM    442  O   PRO A 153      94.493  86.642 -52.838  1.00 13.86           O  
ANISOU  442  O   PRO A 153     2741   1673    850    176     -5      4       O  
ATOM    443  CB  PRO A 153      91.800  88.032 -53.458  1.00 15.46           C  
ANISOU  443  CB  PRO A 153     2690   2101   1083    288   -231    238       C  
ATOM    444  CG  PRO A 153      91.805  89.426 -53.989  1.00 16.25           C  
ANISOU  444  CG  PRO A 153     2686   2240   1249    302   -324    251       C  
ATOM    445  CD  PRO A 153      93.165  89.966 -53.680  1.00 15.10           C  
ANISOU  445  CD  PRO A 153     2598   1955   1186    278   -305    274       C  
ATOM    446  N   GLY A 154      93.201  85.984 -51.119  1.00 12.76           N  
ANISOU  446  N   GLY A 154     2509   1483    858    193   -252    189       N  
ATOM    447  CA  GLY A 154      93.977  84.792 -50.852  1.00 13.24           C  
ANISOU  447  CA  GLY A 154     2602   1535    894    -40   -290     95       C  
ATOM    448  C   GLY A 154      94.991  84.939 -49.740  1.00 12.78           C  
ANISOU  448  C   GLY A 154     2590   1507    758    -47   -322    195       C  
ATOM    449  O   GLY A 154      95.621  83.944 -49.363  1.00 13.20           O  
ANISOU  449  O   GLY A 154     2640   1495    880    155   -124     -5       O  
ATOM    450  N   THR A 155      95.149  86.142 -49.193  1.00 12.20           N  
ANISOU  450  N   THR A 155     2442   1476    717    -20   -240     23       N  
ATOM    451  CA  THR A 155      95.996  86.336 -48.024  1.00 11.50           C  
ANISOU  451  CA  THR A 155     2428   1213    727    -42   -210     19       C  
ATOM    452  C   THR A 155      95.404  85.587 -46.835  1.00 11.17           C  
ANISOU  452  C   THR A 155     2294   1242    708     42    -98     43       C  
ATOM    453  O   THR A 155      94.183  85.514 -46.681  1.00 11.79           O  
ANISOU  453  O   THR A 155     2216   1478    784    165    -24    123       O  
ATOM    454  CB  THR A 155      96.076  87.835 -47.713  1.00 11.83           C  
ANISOU  454  CB  THR A 155     2524   1179    794    -69    -70     77       C  
ATOM    455  OG1 THR A 155      96.643  88.529 -48.834  1.00 12.74           O  
ANISOU  455  OG1 THR A 155     2546   1377    916     90     24     71       O  
ATOM    456  CG2 THR A 155      96.933  88.106 -46.487  1.00 12.50           C  
ANISOU  456  CG2 THR A 155     2567   1253    932    -40   -280    -21       C  
ATOM    457  N   ARG A 156      96.270  85.026 -45.991  1.00 10.94           N  
ANISOU  457  N   ARG A 156     2271   1245    641    230    -20    120       N  
ATOM    458  CA  ARG A 156      95.836  84.248 -44.839  1.00 10.98           C  
ANISOU  458  CA  ARG A 156     2319   1199    656     40   -103     65       C  
ATOM    459  C   ARG A 156      96.567  84.715 -43.585  1.00  9.99           C  
ANISOU  459  C   ARG A 156     1921   1202    673    214    -67    109       C  
ATOM    460  O   ARG A 156      97.569  85.433 -43.650  1.00 10.71           O  
ANISOU  460  O   ARG A 156     1918   1410    741     72    -14      0       O  
ATOM    461  CB  ARG A 156      96.051  82.747 -45.074  1.00 11.85           C  
ANISOU  461  CB  ARG A 156     2490   1266    744    -53   -142   -125       C  
ATOM    462  CG  ARG A 156      95.290  82.223 -46.275  1.00 13.32           C  
ANISOU  462  CG  ARG A 156     2725   1372    963     55   -249    -51       C  
ATOM    463  CD  ARG A 156      94.995  80.750 -46.148  1.00 13.69           C  
ANISOU  463  CD  ARG A 156     2662   1420   1120      5   -337    -28       C  
ATOM    464  NE  ARG A 156      96.193  79.924 -46.199  1.00 13.89           N  
ANISOU  464  NE  ARG A 156     2905   1401    973     48   -128   -117       N  
ATOM    465  CZ  ARG A 156      96.174  78.606 -46.040  1.00 14.57           C  
ANISOU  465  CZ  ARG A 156     2978   1349   1210     93    -73    -79       C  
ATOM    466  NH1 ARG A 156      95.030  77.992 -45.761  1.00 15.39           N  
ANISOU  466  NH1 ARG A 156     3225   1432   1191    -59   -154    -62       N  
ATOM    467  NH2 ARG A 156      97.297  77.909 -46.134  1.00 15.63           N  
ANISOU  467  NH2 ARG A 156     2987   1464   1489    305     44    -40       N  
ATOM    468  N   VAL A 157      96.063  84.275 -42.434  1.00  9.44           N  
ANISOU  468  N   VAL A 157     1767   1193    625    192   -114    100       N  
ATOM    469  CA  VAL A 157      96.586  84.655 -41.124  1.00  9.38           C  
ANISOU  469  CA  VAL A 157     1804   1077    682    139   -115    -83       C  
ATOM    470  C   VAL A 157      96.807  83.372 -40.336  1.00  9.11           C  
ANISOU  470  C   VAL A 157     1661   1045    757    165      2     48       C  
ATOM    471  O   VAL A 157      95.849  82.626 -40.091  1.00  9.95           O  
ANISOU  471  O   VAL A 157     1706   1214    860    -41   -108     95       O  
ATOM    472  CB  VAL A 157      95.603  85.565 -40.368  1.00 10.52           C  
ANISOU  472  CB  VAL A 157     1989   1242    765    354   -113    -25       C  
ATOM    473  CG1 VAL A 157      96.204  86.013 -39.043  1.00 11.82           C  
ANISOU  473  CG1 VAL A 157     2191   1335    964    173    -86   -251       C  
ATOM    474  CG2 VAL A 157      95.214  86.760 -41.218  1.00 13.38           C  
ANISOU  474  CG2 VAL A 157     2496   1475   1111    402      9    312       C  
ATOM    475  N   ARG A 158      98.059  83.112 -39.951  1.00  9.13           N  
ANISOU  475  N   ARG A 158     1675   1081    714    180   -132     81       N  
ATOM    476  CA  ARG A 158      98.437  81.883 -39.260  1.00  9.40           C  
ANISOU  476  CA  ARG A 158     1797   1098    675    174    -42     10       C  
ATOM    477  C   ARG A 158      98.847  82.181 -37.820  1.00  8.61           C  
ANISOU  477  C   ARG A 158     1680    889    703    104   -119     58       C  
ATOM    478  O   ARG A 158      99.505  83.190 -37.556  1.00 10.28           O  
ANISOU  478  O   ARG A 158     1871   1107    929   -130    -35    122       O  
ATOM    479  CB  ARG A 158      99.621  81.228 -39.983  1.00 10.02           C  
ANISOU  479  CB  ARG A 158     1888   1114    805    325     36     97       C  
ATOM    480  CG  ARG A 158     100.022  79.876 -39.395  1.00 10.73           C  
ANISOU  480  CG  ARG A 158     1960   1252    865    336     73     22       C  
ATOM    481  CD  ARG A 158     101.138  79.209 -40.184  1.00 11.63           C  
ANISOU  481  CD  ARG A 158     2172   1297    951    448    412     -3       C  
ATOM    482  NE  ARG A 158     100.782  79.095 -41.596  1.00 12.17           N  
ANISOU  482  NE  ARG A 158     2422   1212    989    259    444     -1       N  
ATOM    483  CZ  ARG A 158     100.070  78.108 -42.136  1.00 11.98           C  
ANISOU  483  CZ  ARG A 158     2523   1067    962    451    262    121       C  
ATOM    484  NH1 ARG A 158      99.650  77.074 -41.411  1.00 12.40           N  
ANISOU  484  NH1 ARG A 158     2454   1202   1055    157     59    174       N  
ATOM    485  NH2 ARG A 158      99.786  78.155 -43.428  1.00 13.58           N  
ANISOU  485  NH2 ARG A 158     2743   1538    877    517    141     89       N  
ATOM    486  N   ALA A 159      98.476  81.290 -36.896  1.00  8.44           N  
ANISOU  486  N   ALA A 159     1505   1001    700    142   -109    155       N  
ATOM    487  CA  ALA A 159      98.905  81.355 -35.504  1.00  8.67           C  
ANISOU  487  CA  ALA A 159     1450   1072    771    134    -11    131       C  
ATOM    488  C   ALA A 159      99.679  80.095 -35.144  1.00  8.17           C  
ANISOU  488  C   ALA A 159     1402    911    790     11   -103    115       C  
ATOM    489  O   ALA A 159      99.275  78.982 -35.497  1.00  9.00           O  
ANISOU  489  O   ALA A 159     1438   1014    968      5   -172     29       O  
ATOM    490  CB  ALA A 159      97.713  81.497 -34.548  1.00 10.41           C  
ANISOU  490  CB  ALA A 159     1709   1294    953    169    139    -94       C  
ATOM    491  N   MET A 160     100.780  80.280 -34.416  1.00  8.93           N  
ANISOU  491  N   MET A 160     1524   1061    807    219   -216     56       N  
ATOM    492  CA  MET A 160     101.647  79.189 -33.990  1.00  9.43           C  
ANISOU  492  CA  MET A 160     1368   1268    947    220   -129    -13       C  
ATOM    493  C   MET A 160     102.233  79.551 -32.632  1.00  9.48           C  
ANISOU  493  C   MET A 160     1557   1075    971    171   -188     41       C  
ATOM    494  O   MET A 160     102.577  80.708 -32.399  1.00 10.84           O  
ANISOU  494  O   MET A 160     1983    933   1203      1   -443     59       O  
ATOM    495  CB  MET A 160     102.787  79.023 -35.004  1.00 11.11           C  
ANISOU  495  CB  MET A 160     1545   1531   1147    515    -19     -7       C  
ATOM    496  CG  MET A 160     103.756  77.897 -34.687  1.00 12.70           C  
ANISOU  496  CG  MET A 160     1772   1644   1408    147     68     43       C  
ATOM    497  SD  MET A 160     105.171  77.843 -35.810  1.00 14.60           S  
ANISOU  497  SD  MET A 160     1716   2161   1671    244    105   -157       S  
ATOM    498  CE  MET A 160     104.399  77.294 -37.328  1.00 16.49           C  
ANISOU  498  CE  MET A 160     2067   2510   1689     50    184   -340       C  
ATOM    499  N   ALA A 161     102.369  78.568 -31.748  1.00  9.15           N  
ANISOU  499  N   ALA A 161     1480   1173    823    121   -128     36       N  
ATOM    500  CA  ALA A 161     103.002  78.780 -30.453  1.00  9.45           C  
ANISOU  500  CA  ALA A 161     1322   1309    959    236   -190     46       C  
ATOM    501  C   ALA A 161     104.418  78.230 -30.468  1.00  9.28           C  
ANISOU  501  C   ALA A 161     1384   1084   1057     65   -163     78       C  
ATOM    502  O   ALA A 161     104.671  77.170 -31.044  1.00 10.80           O  
ANISOU  502  O   ALA A 161     1505   1220   1380     86   -152   -136       O  
ATOM    503  CB  ALA A 161     102.226  78.071 -29.343  1.00 10.43           C  
ANISOU  503  CB  ALA A 161     1324   1609   1031     49    -41    261       C  
ATOM    504  N   ILE A 162     105.334  78.942 -29.804  1.00  9.15           N  
ANISOU  504  N   ILE A 162     1233   1164   1078     15   -170    111       N  
ATOM    505  CA  ILE A 162     106.681  78.447 -29.530  1.00  9.44           C  
ANISOU  505  CA  ILE A 162     1133   1292   1163    156    -45    132       C  
ATOM    506  C   ILE A 162     106.998  78.714 -28.064  1.00  9.00           C  
ANISOU  506  C   ILE A 162     1055   1095   1270    147   -134     48       C  
ATOM    507  O   ILE A 162     106.416  79.600 -27.435  1.00 10.20           O  
ANISOU  507  O   ILE A 162     1268   1187   1422    296   -131    -18       O  
ATOM    508  CB  ILE A 162     107.766  79.078 -30.436  1.00 11.27           C  
ANISOU  508  CB  ILE A 162     1587   1397   1297     -7    116    174       C  
ATOM    509  CG1 ILE A 162     107.888  80.585 -30.180  1.00 12.47           C  
ANISOU  509  CG1 ILE A 162     1735   1522   1481   -167     97    273       C  
ATOM    510  CG2 ILE A 162     107.484  78.774 -31.903  1.00 12.63           C  
ANISOU  510  CG2 ILE A 162     1740   1790   1268    121    337    147       C  
ATOM    511  CD1 ILE A 162     109.153  81.181 -30.761  1.00 14.52           C  
ANISOU  511  CD1 ILE A 162     1884   1894   1737   -281     55    304       C  
ATOM    512  N   TYR A 163     107.940  77.943 -27.517  1.00  9.61           N  
ANISOU  512  N   TYR A 163     1110   1211   1332     90   -196    142       N  
ATOM    513  CA  TYR A 163     108.441  78.259 -26.185  1.00 10.68           C  
ANISOU  513  CA  TYR A 163     1332   1271   1454     71   -335    121       C  
ATOM    514  C   TYR A 163     109.272  79.534 -26.221  1.00 11.33           C  
ANISOU  514  C   TYR A 163     1395   1318   1591     87   -244     73       C  
ATOM    515  O   TYR A 163     110.027  79.782 -27.165  1.00 12.21           O  
ANISOU  515  O   TYR A 163     1467   1487   1686     -8   -118     70       O  
ATOM    516  CB  TYR A 163     109.230  77.083 -25.584  1.00 10.63           C  
ANISOU  516  CB  TYR A 163     1374   1237   1429     76   -256    288       C  
ATOM    517  CG  TYR A 163     108.293  75.962 -25.178  1.00 10.73           C  
ANISOU  517  CG  TYR A 163     1564   1185   1329    128   -107    237       C  
ATOM    518  CD1 TYR A 163     107.387  76.151 -24.140  1.00 11.83           C  
ANISOU  518  CD1 TYR A 163     1882   1342   1270     86    -73    355       C  
ATOM    519  CD2 TYR A 163     108.272  74.750 -25.861  1.00 11.14           C  
ANISOU  519  CD2 TYR A 163     1564   1219   1449    106   -172    273       C  
ATOM    520  CE1 TYR A 163     106.491  75.175 -23.784  1.00 12.12           C  
ANISOU  520  CE1 TYR A 163     1979   1281   1345    123     -1    281       C  
ATOM    521  CE2 TYR A 163     107.372  73.755 -25.511  1.00 11.65           C  
ANISOU  521  CE2 TYR A 163     1723   1362   1342     54   -135    354       C  
ATOM    522  CZ  TYR A 163     106.484  73.981 -24.472  1.00 12.05           C  
ANISOU  522  CZ  TYR A 163     1904   1316   1359    160      8    313       C  
ATOM    523  OH  TYR A 163     105.570  73.028 -24.120  1.00 13.39           O  
ANISOU  523  OH  TYR A 163     2040   1539   1509    -30    183    335       O  
ATOM    524  N   LYS A 164     109.085  80.376 -25.205  1.00 11.68           N  
ANISOU  524  N   LYS A 164     1523   1223   1690    110   -320    -60       N  
ATOM    525  CA  LYS A 164     109.766  81.664 -25.161  1.00 12.57           C  
ANISOU  525  CA  LYS A 164     1633   1283   1859    103   -217    -72       C  
ATOM    526  C   LYS A 164     111.233  81.533 -24.769  1.00 12.53           C  
ANISOU  526  C   LYS A 164     1450   1424   1886      5   -175      3       C  
ATOM    527  O   LYS A 164     112.073  82.306 -25.247  1.00 14.25           O  
ANISOU  527  O   LYS A 164     1668   1655   2090   -193   -302     84       O  
ATOM    528  CB  LYS A 164     109.032  82.589 -24.192  1.00 14.28           C  
ANISOU  528  CB  LYS A 164     2123   1181   2124     69    -70    -66       C  
ATOM    529  CG  LYS A 164     109.644  83.971 -24.083  1.00 16.82           C  
ANISOU  529  CG  LYS A 164     2517   1287   2585    126     84   -321       C  
ATOM    530  CD  LYS A 164     108.925  84.813 -23.051  1.00 20.83           C  
ANISOU  530  CD  LYS A 164     3041   1827   3048      0    345   -708       C  
ATOM    531  CE  LYS A 164     109.484  86.230 -23.032  1.00 23.76           C  
ANISOU  531  CE  LYS A 164     3406   2242   3381     35    526   -906       C  
ATOM    532  NZ  LYS A 164     108.985  87.009 -21.869  1.00 26.31           N  
ANISOU  532  NZ  LYS A 164     3744   2676   3576    -66    575   -889       N  
ATOM    533  N   GLN A 165     111.566  80.579 -23.904  1.00 12.74           N  
ANISOU  533  N   GLN A 165     1368   1533   1940    190   -325    -22       N  
ATOM    534  CA  GLN A 165     112.943  80.420 -23.453  1.00 13.83           C  
ANISOU  534  CA  GLN A 165     1451   1693   2111    154   -348     27       C  
ATOM    535  C   GLN A 165     113.774  79.716 -24.518  1.00 13.95           C  
ANISOU  535  C   GLN A 165     1351   1689   2261    214   -287    183       C  
ATOM    536  O   GLN A 165     113.360  78.683 -25.050  1.00 14.55           O  
ANISOU  536  O   GLN A 165     1564   1693   2272     77   -371     92       O  
ATOM    537  CB  GLN A 165     112.979  79.615 -22.160  1.00 15.56           C  
ANISOU  537  CB  GLN A 165     1741   2119   2053    228   -571     25       C  
ATOM    538  CG  GLN A 165     112.330  80.318 -20.988  1.00 18.20           C  
ANISOU  538  CG  GLN A 165     2157   2644   2115    150   -774     47       C  
ATOM    539  CD  GLN A 165     112.010  79.367 -19.856  1.00 21.11           C  
ANISOU  539  CD  GLN A 165     2609   3240   2171     87   -879    152       C  
ATOM    540  OE1 GLN A 165     111.124  78.522 -19.972  1.00 19.78           O  
ANISOU  540  OE1 GLN A 165     2449   2999   2069    271   -781    203       O  
ATOM    541  NE2 GLN A 165     112.737  79.495 -18.754  1.00 24.48           N  
ANISOU  541  NE2 GLN A 165     3121   3828   2353    -96   -941    242       N  
ATOM    542  N   SER A 166     114.967  80.255 -24.791  1.00 15.90           N  
ANISOU  542  N   SER A 166     1731   1859   2451     46    -24    242       N  
ATOM    543  CA  SER A 166     115.786  79.747 -25.892  1.00 16.32           C  
ANISOU  543  CA  SER A 166     1700   1850   2650    -14    -55    290       C  
ATOM    544  C   SER A 166     116.112  78.265 -25.735  1.00 14.93           C  
ANISOU  544  C   SER A 166     1557   1689   2426    125   -112    332       C  
ATOM    545  O   SER A 166     116.152  77.528 -26.727  1.00 15.23           O  
ANISOU  545  O   SER A 166     1742   1748   2298    113    -51    303       O  
ATOM    546  CB ASER A 166     117.061  80.578 -26.030  0.43 16.78           C  
ANISOU  546  CB ASER A 166     1773   1840   2763   -163    -19    553       C  
ATOM    547  CB BSER A 166     117.071  80.563 -26.003  0.57 17.66           C  
ANISOU  547  CB BSER A 166     1875   2008   2827   -224    -69    376       C  
ATOM    548  OG ASER A 166     116.762  81.906 -26.424  0.43 17.27           O  
ANISOU  548  OG ASER A 166     1817   1914   2830    -30     27    583       O  
ATOM    549  OG BSER A 166     117.803  80.498 -24.793  0.57 18.75           O  
ANISOU  549  OG BSER A 166     2019   2186   2919   -119    -78    251       O  
ATOM    550  N   GLN A 167     116.331  77.803 -24.502  1.00 14.79           N  
ANISOU  550  N   GLN A 167     1467   1692   2461     57   -229    382       N  
ATOM    551  CA  GLN A 167     116.697  76.409 -24.280  1.00 15.88           C  
ANISOU  551  CA  GLN A 167     1618   2032   2383      6   -421    384       C  
ATOM    552  C   GLN A 167     115.548  75.437 -24.532  1.00 14.72           C  
ANISOU  552  C   GLN A 167     1428   1841   2325    -26   -305    309       C  
ATOM    553  O   GLN A 167     115.791  74.223 -24.537  1.00 15.77           O  
ANISOU  553  O   GLN A 167     1600   1899   2493     46   -228    412       O  
ATOM    554  CB  GLN A 167     117.271  76.209 -22.871  1.00 18.43           C  
ANISOU  554  CB  GLN A 167     2050   2596   2358    133   -331    330       C  
ATOM    555  CG  GLN A 167     116.267  76.399 -21.741  1.00 21.21           C  
ANISOU  555  CG  GLN A 167     2542   3140   2379    331   -295    143       C  
ATOM    556  CD  GLN A 167     116.207  77.830 -21.226  1.00 24.21           C  
ANISOU  556  CD  GLN A 167     3074   3664   2459    327   -372     66       C  
ATOM    557  OE1 GLN A 167     116.419  78.786 -21.972  1.00 23.75           O  
ANISOU  557  OE1 GLN A 167     2923   3690   2411    300   -516     21       O  
ATOM    558  NE2 GLN A 167     115.909  77.979 -19.939  1.00 26.95           N  
ANISOU  558  NE2 GLN A 167     3585   4048   2606    349   -289    -19       N  
ATOM    559  N   HIS A 168     114.319  75.927 -24.733  1.00 12.68           N  
ANISOU  559  N   HIS A 168     1148   1588   2080    -31   -326    235       N  
ATOM    560  CA  HIS A 168     113.177  75.085 -25.068  1.00 13.01           C  
ANISOU  560  CA  HIS A 168     1241   1714   1987     71   -158    256       C  
ATOM    561  C   HIS A 168     112.614  75.364 -26.450  1.00 12.86           C  
ANISOU  561  C   HIS A 168     1139   1773   1976    133   -149    301       C  
ATOM    562  O   HIS A 168     111.642  74.714 -26.849  1.00 12.93           O  
ANISOU  562  O   HIS A 168     1143   1829   1939     69    -85    111       O  
ATOM    563  CB  HIS A 168     112.052  75.285 -24.042  1.00 13.63           C  
ANISOU  563  CB  HIS A 168     1478   1800   1899    -59   -169    438       C  
ATOM    564  CG  HIS A 168     112.453  74.939 -22.647  1.00 15.16           C  
ANISOU  564  CG  HIS A 168     1739   2066   1957     41   -299    545       C  
ATOM    565  ND1 HIS A 168     112.805  73.659 -22.280  1.00 16.44           N  
ANISOU  565  ND1 HIS A 168     1991   2178   2077    200   -333    668       N  
ATOM    566  CD2 HIS A 168     112.561  75.696 -21.529  1.00 15.77           C  
ANISOU  566  CD2 HIS A 168     1760   2267   1966    -47   -235    631       C  
ATOM    567  CE1 HIS A 168     113.119  73.644 -20.997  1.00 17.53           C  
ANISOU  567  CE1 HIS A 168     2177   2441   2043     63   -333    731       C  
ATOM    568  NE2 HIS A 168     112.979  74.866 -20.518  1.00 17.89           N  
ANISOU  568  NE2 HIS A 168     2105   2569   2124    -51   -288    648       N  
ATOM    569  N   MET A 169     113.201  76.294 -27.202  1.00 13.68           N  
ANISOU  569  N   MET A 169     1533   1689   1975    113   -156    451       N  
ATOM    570  CA AMET A 169     112.534  76.785 -28.397  0.62 14.20           C  
ANISOU  570  CA AMET A 169     1671   1689   2036   -124    -37    384       C  
ATOM    571  CA BMET A 169     112.561  76.799 -28.414  0.38 14.72           C  
ANISOU  571  CA BMET A 169     1614   1940   2041    -14   -197    465       C  
ATOM    572  C   MET A 169     112.432  75.745 -29.505  1.00 14.39           C  
ANISOU  572  C   MET A 169     1603   1901   1963     40   -106    306       C  
ATOM    573  O   MET A 169     111.553  75.866 -30.365  1.00 14.02           O  
ANISOU  573  O   MET A 169     1515   2070   1741    139   -148    254       O  
ATOM    574  CB AMET A 169     113.241  78.034 -28.898  0.62 16.31           C  
ANISOU  574  CB AMET A 169     2050   1803   2345   -141     84    422       C  
ATOM    575  CB BMET A 169     113.322  78.000 -28.966  0.38 16.98           C  
ANISOU  575  CB BMET A 169     1839   2347   2266     11   -381    656       C  
ATOM    576  CG AMET A 169     112.326  78.960 -29.639  0.62 17.00           C  
ANISOU  576  CG AMET A 169     2216   1666   2577     17    344    482       C  
ATOM    577  CG BMET A 169     113.252  79.224 -28.100  0.38 18.45           C  
ANISOU  577  CG BMET A 169     2035   2533   2443     59   -416    838       C  
ATOM    578  SD AMET A 169     113.148  80.523 -29.921  0.62 19.02           S  
ANISOU  578  SD AMET A 169     2683   1750   2795    219    603    395       S  
ATOM    579  SD BMET A 169     114.054  80.630 -28.882  0.38 19.47           S  
ANISOU  579  SD BMET A 169     2129   2671   2599     14   -496    910       S  
ATOM    580  CE AMET A 169     112.736  81.459 -28.450  0.62 18.62           C  
ANISOU  580  CE AMET A 169     2691   1675   2710    520    664    306       C  
ATOM    581  CE BMET A 169     112.779  81.068 -30.048  0.38 20.49           C  
ANISOU  581  CE BMET A 169     2115   3021   2649      9   -559    894       C  
ATOM    582  N   THR A 170     113.309  74.741 -29.521  1.00 14.64           N  
ANISOU  582  N   THR A 170     1385   2070   2107    202    -32    272       N  
ATOM    583  CA  THR A 170     113.206  73.718 -30.554  1.00 15.64           C  
ANISOU  583  CA  THR A 170     1341   2232   2371    227    111     80       C  
ATOM    584  C   THR A 170     112.142  72.669 -30.251  1.00 15.26           C  
ANISOU  584  C   THR A 170     1432   2059   2307    129    180    -98       C  
ATOM    585  O   THR A 170     111.846  71.847 -31.123  1.00 17.47           O  
ANISOU  585  O   THR A 170     1813   2373   2452     67    328   -441       O  
ATOM    586  CB  THR A 170     114.563  73.045 -30.810  1.00 17.87           C  
ANISOU  586  CB  THR A 170     1567   2551   2673    172    278    148       C  
ATOM    587  OG1 THR A 170     114.990  72.349 -29.635  1.00 19.52           O  
ANISOU  587  OG1 THR A 170     1774   2859   2785    410      0    155       O  
ATOM    588  CG2 THR A 170     115.616  74.074 -31.201  1.00 19.32           C  
ANISOU  588  CG2 THR A 170     1772   2658   2909      3    339     91       C  
ATOM    589  N   GLU A 171     111.556  72.678 -29.055  1.00 14.15           N  
ANISOU  589  N   GLU A 171     1344   1787   2246    234     96    -16       N  
ATOM    590  CA  GLU A 171     110.530  71.702 -28.708  1.00 13.70           C  
ANISOU  590  CA  GLU A 171     1415   1596   2195     95     61     49       C  
ATOM    591  C   GLU A 171     109.165  72.162 -29.210  1.00 11.96           C  
ANISOU  591  C   GLU A 171     1268   1301   1974    111      4      4       C  
ATOM    592  O   GLU A 171     108.766  73.310 -28.996  1.00 13.20           O  
ANISOU  592  O   GLU A 171     1547   1336   2134    171      1   -203       O  
ATOM    593  CB  GLU A 171     110.478  71.508 -27.192  1.00 14.52           C  
ANISOU  593  CB  GLU A 171     1586   1604   2327    189    -32    198       C  
ATOM    594  CG  GLU A 171     109.482  70.433 -26.754  1.00 16.14           C  
ANISOU  594  CG  GLU A 171     1886   1814   2431    238    -63    368       C  
ATOM    595  CD  GLU A 171     109.462  70.208 -25.255  1.00 18.37           C  
ANISOU  595  CD  GLU A 171     2237   2178   2564     28    -44    401       C  
ATOM    596  OE1 GLU A 171     110.514  70.415 -24.606  1.00 20.55           O  
ANISOU  596  OE1 GLU A 171     2638   2558   2614     -9   -199    457       O  
ATOM    597  OE2 GLU A 171     108.395  69.825 -24.730  1.00 20.15           O  
ANISOU  597  OE2 GLU A 171     2595   2449   2612    -40    -16    387       O  
ATOM    598  N   VAL A 172     108.435  71.258 -29.860  1.00 11.54           N  
ANISOU  598  N   VAL A 172     1313   1320   1752    230     51     55       N  
ATOM    599  CA  VAL A 172     107.101  71.583 -30.352  1.00 11.16           C  
ANISOU  599  CA  VAL A 172     1238   1350   1653    116     69    -14       C  
ATOM    600  C   VAL A 172     106.179  71.844 -29.169  1.00 10.42           C  
ANISOU  600  C   VAL A 172     1211   1225   1522    130     97    139       C  
ATOM    601  O   VAL A 172     106.111  71.041 -28.232  1.00 11.83           O  
ANISOU  601  O   VAL A 172     1594   1263   1638    234    179    308       O  
ATOM    602  CB  VAL A 172     106.571  70.432 -31.221  1.00 12.22           C  
ANISOU  602  CB  VAL A 172     1566   1438   1637    146    157   -137       C  
ATOM    603  CG1 VAL A 172     105.092  70.637 -31.567  1.00 13.30           C  
ANISOU  603  CG1 VAL A 172     1613   1693   1748    260     58   -208       C  
ATOM    604  CG2 VAL A 172     107.437  70.247 -32.467  1.00 13.30           C  
ANISOU  604  CG2 VAL A 172     1775   1610   1669    302    191    -41       C  
ATOM    605  N   VAL A 173     105.469  72.971 -29.199  1.00  9.77           N  
ANISOU  605  N   VAL A 173     1003   1336   1374    103     35     72       N  
ATOM    606  CA  VAL A 173     104.420  73.241 -28.217  1.00  9.19           C  
ANISOU  606  CA  VAL A 173     1066   1208   1219     53     13     91       C  
ATOM    607  C   VAL A 173     103.194  72.419 -28.585  1.00  9.12           C  
ANISOU  607  C   VAL A 173     1225   1055   1185     53     63    170       C  
ATOM    608  O   VAL A 173     102.667  72.552 -29.696  1.00  9.94           O  
ANISOU  608  O   VAL A 173     1265   1316   1194    -57    -58    129       O  
ATOM    609  CB  VAL A 173     104.065  74.735 -28.181  1.00  9.77           C  
ANISOU  609  CB  VAL A 173     1137   1249   1326     87    -52    126       C  
ATOM    610  CG1 VAL A 173     102.932  74.959 -27.186  1.00 10.85           C  
ANISOU  610  CG1 VAL A 173     1398   1452   1274    180     39    119       C  
ATOM    611  CG2 VAL A 173     105.272  75.577 -27.812  1.00 10.48           C  
ANISOU  611  CG2 VAL A 173     1273   1214   1494   -109    -85     69       C  
ATOM    612  N   ARG A 174     102.721  71.595 -27.652  1.00  9.63           N  
ANISOU  612  N   ARG A 174     1340   1052   1267    -28    -41    140       N  
ATOM    613  CA  ARG A 174     101.578  70.730 -27.909  1.00 10.46           C  
ANISOU  613  CA  ARG A 174     1483   1175   1316    -95     29    185       C  
ATOM    614  C   ARG A 174     100.776  70.585 -26.624  1.00 10.12           C  
ANISOU  614  C   ARG A 174     1527   1154   1162   -117    -58    169       C  
ATOM    615  O   ARG A 174     101.235  70.938 -25.532  1.00 10.61           O  
ANISOU  615  O   ARG A 174     1460   1325   1247    -25    -62    175       O  
ATOM    616  CB  ARG A 174     102.037  69.350 -28.388  1.00 11.66           C  
ANISOU  616  CB  ARG A 174     1744   1197   1491    182    -51    144       C  
ATOM    617  CG  ARG A 174     102.934  68.641 -27.384  1.00 12.71           C  
ANISOU  617  CG  ARG A 174     1904   1289   1637    371    -63    150       C  
ATOM    618  CD  ARG A 174     103.214  67.182 -27.751  1.00 14.18           C  
ANISOU  618  CD  ARG A 174     2291   1370   1726    275    144    211       C  
ATOM    619  NE  ARG A 174     103.886  67.042 -29.042  1.00 14.82           N  
ANISOU  619  NE  ARG A 174     2407   1537   1689    406    234    120       N  
ATOM    620  CZ  ARG A 174     103.275  66.743 -30.188  1.00 15.63           C  
ANISOU  620  CZ  ARG A 174     2700   1603   1635    358    263     64       C  
ATOM    621  NH1 ARG A 174     103.982  66.636 -31.305  1.00 17.52           N  
ANISOU  621  NH1 ARG A 174     3086   1845   1724    300    386     35       N  
ATOM    622  NH2 ARG A 174     101.955  66.552 -30.217  1.00 15.50           N  
ANISOU  622  NH2 ARG A 174     2746   1512   1632    249     34     97       N  
ATOM    623  N   ARG A 175      99.566  70.049 -26.756  1.00 10.22           N  
ANISOU  623  N   ARG A 175     1604   1089   1188     39     60    163       N  
ATOM    624  CA  ARG A 175      98.776  69.756 -25.570  1.00 10.41           C  
ANISOU  624  CA  ARG A 175     1623   1146   1185    -48     -1    251       C  
ATOM    625  C   ARG A 175      99.383  68.606 -24.776  1.00 10.49           C  
ANISOU  625  C   ARG A 175     1757   1136   1093     18     38     76       C  
ATOM    626  O   ARG A 175     100.060  67.729 -25.323  1.00 10.74           O  
ANISOU  626  O   ARG A 175     1728   1242   1111     47     -2    159       O  
ATOM    627  CB  ARG A 175      97.337  69.439 -25.940  1.00 10.70           C  
ANISOU  627  CB  ARG A 175     1498   1287   1279    -41   -188    269       C  
ATOM    628  CG  ARG A 175      96.596  70.637 -26.507  1.00 10.91           C  
ANISOU  628  CG  ARG A 175     1557   1265   1323     -9   -122    188       C  
ATOM    629  CD  ARG A 175      95.181  70.251 -26.850  1.00 13.60           C  
ANISOU  629  CD  ARG A 175     1676   1965   1525    122     86    235       C  
ATOM    630  NE  ARG A 175      94.258  70.363 -25.729  1.00 13.80           N  
ANISOU  630  NE  ARG A 175     1897   1804   1541    -47    -71    364       N  
ATOM    631  CZ  ARG A 175      93.023  69.874 -25.735  1.00 12.50           C  
ANISOU  631  CZ  ARG A 175     1934   1442   1374   -276   -195    662       C  
ATOM    632  NH1 ARG A 175      92.596  69.124 -26.750  1.00 13.42           N  
ANISOU  632  NH1 ARG A 175     1884   1869   1347   -124   -190    460       N  
ATOM    633  NH2 ARG A 175      92.225  70.112 -24.717  1.00 13.67           N  
ANISOU  633  NH2 ARG A 175     2031   1598   1565      5   -116    402       N  
ATOM    634  N   CYS A 176      99.120  68.622 -23.471  1.00 11.01           N  
ANISOU  634  N   CYS A 176     1907   1086   1190     49    -61    167       N  
ATOM    635  CA  CYS A 176      99.715  67.697 -22.530  1.00 11.05           C  
ANISOU  635  CA  CYS A 176     1969   1126   1102     22   -175    126       C  
ATOM    636  C   CYS A 176      99.104  66.306 -22.690  1.00 11.44           C  
ANISOU  636  C   CYS A 176     1979   1265   1104     67   -197     95       C  
ATOM    637  O   CYS A 176      98.126  66.123 -23.422  1.00 11.57           O  
ANISOU  637  O   CYS A 176     2121   1054   1219     22   -118    225       O  
ATOM    638  CB  CYS A 176      99.523  68.238 -21.111  1.00 11.23           C  
ANISOU  638  CB  CYS A 176     2010   1142   1115    -72    -79    -29       C  
ATOM    639  SG  CYS A 176      97.844  68.076 -20.450  1.00 11.84           S  
ANISOU  639  SG  CYS A 176     2267   1136   1097    -94    -19    134       S  
ATOM    640  N   PRO A 177      99.671  65.296 -22.017  1.00 11.50           N  
ANISOU  640  N   PRO A 177     1992   1123   1255     26   -231    181       N  
ATOM    641  CA  PRO A 177      99.166  63.924 -22.203  1.00 12.41           C  
ANISOU  641  CA  PRO A 177     2271   1208   1237      2   -158    220       C  
ATOM    642  C   PRO A 177      97.738  63.727 -21.732  1.00 12.31           C  
ANISOU  642  C   PRO A 177     2354   1222   1103   -241   -117    161       C  
ATOM    643  O   PRO A 177      97.077  62.784 -22.187  1.00 13.57           O  
ANISOU  643  O   PRO A 177     2464   1440   1253   -234    100     74       O  
ATOM    644  CB  PRO A 177     100.154  63.066 -21.400  1.00 13.19           C  
ANISOU  644  CB  PRO A 177     2207   1322   1483     90   -226    273       C  
ATOM    645  CG  PRO A 177     101.391  63.892 -21.308  1.00 14.50           C  
ANISOU  645  CG  PRO A 177     2341   1470   1700    182   -377    263       C  
ATOM    646  CD  PRO A 177     100.935  65.308 -21.251  1.00 12.65           C  
ANISOU  646  CD  PRO A 177     2062   1273   1470    294   -417    299       C  
ATOM    647  N   HIS A 178      97.252  64.564 -20.813  1.00 12.37           N  
ANISOU  647  N   HIS A 178     2397   1279   1025     -7    -40    218       N  
ATOM    648  CA  HIS A 178      95.852  64.505 -20.413  1.00 13.10           C  
ANISOU  648  CA  HIS A 178     2585   1216   1175     70     48    170       C  
ATOM    649  C   HIS A 178      94.951  65.166 -21.450  1.00 12.40           C  
ANISOU  649  C   HIS A 178     2343   1168   1198     19     50    258       C  
ATOM    650  O   HIS A 178      94.001  64.555 -21.949  1.00 13.80           O  
ANISOU  650  O   HIS A 178     2537   1343   1363   -117    -61    291       O  
ATOM    651  CB  HIS A 178      95.656  65.176 -19.054  1.00 14.19           C  
ANISOU  651  CB  HIS A 178     2722   1349   1322     12     -6    328       C  
ATOM    652  CG  HIS A 178      94.221  65.446 -18.742  1.00 14.73           C  
ANISOU  652  CG  HIS A 178     2597   1507   1493     22    195    360       C  
ATOM    653  ND1 HIS A 178      93.305  64.436 -18.550  1.00 15.98           N  
ANISOU  653  ND1 HIS A 178     2526   1823   1723     92    341    197       N  
ATOM    654  CD2 HIS A 178      93.532  66.606 -18.632  1.00 15.90           C  
ANISOU  654  CD2 HIS A 178     2620   1732   1689     22    351    207       C  
ATOM    655  CE1 HIS A 178      92.116  64.962 -18.312  1.00 17.44           C  
ANISOU  655  CE1 HIS A 178     2627   2079   1922    199    445    263       C  
ATOM    656  NE2 HIS A 178      92.227  66.277 -18.362  1.00 17.99           N  
ANISOU  656  NE2 HIS A 178     2830   2077   1930    128    507    283       N  
ATOM    657  N   HIS A 179      95.233  66.425 -21.784  1.00 11.75           N  
ANISOU  657  N   HIS A 179     2101   1212   1152    156    -12    250       N  
ATOM    658  CA  HIS A 179      94.306  67.173 -22.627  1.00 11.42           C  
ANISOU  658  CA  HIS A 179     2041   1230   1068    195    -45    186       C  
ATOM    659  C   HIS A 179      94.256  66.655 -24.058  1.00 11.73           C  
ANISOU  659  C   HIS A 179     2078   1253   1125    124    -14      8       C  
ATOM    660  O   HIS A 179      93.203  66.748 -24.698  1.00 12.21           O  
ANISOU  660  O   HIS A 179     2098   1305   1236    177   -192     24       O  
ATOM    661  CB  HIS A 179      94.597  68.673 -22.576  1.00 11.45           C  
ANISOU  661  CB  HIS A 179     2058   1200   1091     75     33    116       C  
ATOM    662  CG  HIS A 179      94.074  69.330 -21.338  1.00 12.34           C  
ANISOU  662  CG  HIS A 179     2080   1445   1162    214     37     70       C  
ATOM    663  ND1 HIS A 179      94.895  69.914 -20.394  1.00 12.70           N  
ANISOU  663  ND1 HIS A 179     2390   1315   1121    285    -37     76       N  
ATOM    664  CD2 HIS A 179      92.809  69.462 -20.873  1.00 13.17           C  
ANISOU  664  CD2 HIS A 179     2169   1472   1362    114    149    148       C  
ATOM    665  CE1 HIS A 179      94.154  70.394 -19.410  1.00 13.28           C  
ANISOU  665  CE1 HIS A 179     2222   1538   1284    -14    145     70       C  
ATOM    666  NE2 HIS A 179      92.886  70.130 -19.674  1.00 13.71           N  
ANISOU  666  NE2 HIS A 179     2194   1638   1378    113    298    -46       N  
ATOM    667  N   GLU A 180      95.352  66.089 -24.578  1.00 11.09           N  
ANISOU  667  N   GLU A 180     1954   1097   1161    146     54     96       N  
ATOM    668  CA  GLU A 180      95.254  65.526 -25.924  1.00 11.57           C  
ANISOU  668  CA  GLU A 180     1898   1278   1220     85    -58     -8       C  
ATOM    669  C   GLU A 180      94.313  64.325 -25.985  1.00 12.25           C  
ANISOU  669  C   GLU A 180     1963   1352   1341     50   -188   -125       C  
ATOM    670  O   GLU A 180      93.900  63.941 -27.083  1.00 14.31           O  
ANISOU  670  O   GLU A 180     2499   1579   1360    139   -253     51       O  
ATOM    671  CB  GLU A 180      96.628  65.176 -26.521  1.00 12.74           C  
ANISOU  671  CB  GLU A 180     2176   1355   1308    286     35    203       C  
ATOM    672  CG  GLU A 180      97.260  63.925 -25.936  1.00 13.12           C  
ANISOU  672  CG  GLU A 180     2209   1403   1373     84    133    224       C  
ATOM    673  CD  GLU A 180      98.483  63.435 -26.699  1.00 13.94           C  
ANISOU  673  CD  GLU A 180     2385   1480   1431      4    168    233       C  
ATOM    674  OE1 GLU A 180      98.944  64.121 -27.630  1.00 14.10           O  
ANISOU  674  OE1 GLU A 180     2418   1442   1496     -9    276     64       O  
ATOM    675  OE2 GLU A 180      98.994  62.345 -26.348  1.00 16.15           O  
ANISOU  675  OE2 GLU A 180     2688   1926   1523    364    274    494       O  
ATOM    676  N   ARG A 181      93.942  63.753 -24.836  1.00 12.01           N  
ANISOU  676  N   ARG A 181     1964   1123   1476    -69    -68     81       N  
ATOM    677  CA  ARG A 181      93.085  62.571 -24.754  1.00 12.83           C  
ANISOU  677  CA  ARG A 181     1970   1146   1761    152    -45     77       C  
ATOM    678  C   ARG A 181      91.706  62.844 -24.164  1.00 15.68           C  
ANISOU  678  C   ARG A 181     2109   1613   2236     81     75    -65       C  
ATOM    679  O   ARG A 181      90.988  61.892 -23.846  1.00 18.08           O  
ANISOU  679  O   ARG A 181     2404   1938   2529   -179    276   -184       O  
ATOM    680  CB  ARG A 181      93.755  61.481 -23.912  1.00 13.49           C  
ANISOU  680  CB  ARG A 181     2023   1235   1867     43      5    178       C  
ATOM    681  CG  ARG A 181      95.038  60.973 -24.500  1.00 12.84           C  
ANISOU  681  CG  ARG A 181     1957   1135   1785    -17    171    244       C  
ATOM    682  CD  ARG A 181      95.614  59.838 -23.682  1.00 12.07           C  
ANISOU  682  CD  ARG A 181     1969   1106   1509    -19    -25    377       C  
ATOM    683  NE  ARG A 181      94.783  58.639 -23.689  1.00 10.75           N  
ANISOU  683  NE  ARG A 181     1859   1051   1175     16     39    263       N  
ATOM    684  CZ  ARG A 181      94.226  58.099 -22.608  1.00 10.67           C  
ANISOU  684  CZ  ARG A 181     2021    945   1089    -74   -104    239       C  
ATOM    685  NH1 ARG A 181      94.375  58.675 -21.421  1.00 10.88           N  
ANISOU  685  NH1 ARG A 181     1927   1202   1004    -52   -158    109       N  
ATOM    686  NH2 ARG A 181      93.528  56.973 -22.712  1.00 11.69           N  
ANISOU  686  NH2 ARG A 181     2042   1014   1385   -120    -11    139       N  
ATOM    687  N  ACYS A 182      91.307  64.098 -23.995  0.64 15.31           N  
ANISOU  687  N  ACYS A 182     1916   1520   2380    351    -78    -73       N  
ATOM    688  N  BCYS A 182      91.316  64.115 -24.025  0.36 16.73           N  
ANISOU  688  N  BCYS A 182     2110   1758   2486    198     62   -177       N  
ATOM    689  CA ACYS A 182      90.072  64.348 -23.262  0.64 18.49           C  
ANISOU  689  CA ACYS A 182     2298   1898   2830    261    -36   -183       C  
ATOM    690  CA BCYS A 182      90.094  64.472 -23.309  0.36 19.59           C  
ANISOU  690  CA BCYS A 182     2379   2167   2896    199    116   -363       C  
ATOM    691  C  ACYS A 182      88.835  64.483 -24.154  0.64 21.95           C  
ANISOU  691  C  ACYS A 182     2786   2163   3390    292    -61    -84       C  
ATOM    692  C  BCYS A 182      88.829  64.308 -24.134  0.36 22.30           C  
ANISOU  692  C  BCYS A 182     2744   2350   3377    270    -78   -261       C  
ATOM    693  O  ACYS A 182      87.764  64.828 -23.645  0.64 22.76           O  
ANISOU  693  O  ACYS A 182     2849   2222   3577    203     86     41       O  
ATOM    694  O  BCYS A 182      87.734  64.305 -23.561  0.36 22.47           O  
ANISOU  694  O  BCYS A 182     2741   2304   3491    331    -72   -327       O  
ATOM    695  CB ACYS A 182      90.222  65.535 -22.307  0.64 18.55           C  
ANISOU  695  CB ACYS A 182     2353   1997   2697     35     14   -179       C  
ATOM    696  CB BCYS A 182      90.162  65.923 -22.844  0.36 20.07           C  
ANISOU  696  CB BCYS A 182     2373   2439   2814    100    352   -553       C  
ATOM    697  SG ACYS A 182      90.253  67.127 -23.106  0.64 18.54           S  
ANISOU  697  SG ACYS A 182     2314   2201   2531   -210    -99   -167       S  
ATOM    698  SG BCYS A 182      90.973  66.128 -21.277  0.36 20.72           S  
ANISOU  698  SG BCYS A 182     2336   2787   2749     -7    494   -692       S  
ATOM    699  N   SER A 183      88.951  64.195 -25.452  1.00 24.40           N  
ANISOU  699  N   SER A 183     2955   2621   3696    271   -344    -10       N  
ATOM    700  CA ASER A 183      87.797  64.121 -26.351  0.60 26.80           C  
ANISOU  700  CA ASER A 183     3221   2882   4079    -53   -408      3       C  
ATOM    701  CA BSER A 183      87.796  64.118 -26.352  0.40 26.69           C  
ANISOU  701  CA BSER A 183     3140   2976   4027   -128   -378     52       C  
ATOM    702  C   SER A 183      86.957  65.397 -26.301  1.00 27.20           C  
ANISOU  702  C   SER A 183     3088   3058   4189   -208   -423     90       C  
ATOM    703  O   SER A 183      85.730  65.365 -26.190  1.00 28.79           O  
ANISOU  703  O   SER A 183     3210   3298   4431   -546   -318    216       O  
ATOM    704  CB ASER A 183      86.951  62.873 -26.080  0.60 28.53           C  
ANISOU  704  CB ASER A 183     3597   2964   4279    -13   -307    -26       C  
ATOM    705  CB BSER A 183      86.942  62.867 -26.109  0.40 28.24           C  
ANISOU  705  CB BSER A 183     3358   3233   4138   -297   -255    111       C  
ATOM    706  OG ASER A 183      87.713  61.688 -26.245  0.60 29.14           O  
ANISOU  706  OG ASER A 183     3758   2924   4389    -31   -274    -88       O  
ATOM    707  OG BSER A 183      86.134  63.013 -24.954  0.40 28.91           O  
ANISOU  707  OG BSER A 183     3427   3382   4176   -489   -175    137       O  
ATOM    708  N   ASP A 184      87.638  66.537 -26.372  1.00 25.50           N  
ANISOU  708  N   ASP A 184     2770   2776   4143   -396   -444    143       N  
ATOM    709  CA  ASP A 184      86.982  67.837 -26.427  1.00 24.48           C  
ANISOU  709  CA  ASP A 184     2388   2805   4108   -220   -489    189       C  
ATOM    710  C   ASP A 184      87.043  68.425 -27.832  1.00 25.35           C  
ANISOU  710  C   ASP A 184     2612   2854   4168    -93   -603    237       C  
ATOM    711  O   ASP A 184      87.069  69.646 -28.006  1.00 23.71           O  
ANISOU  711  O   ASP A 184     2362   2557   4090   -375   -470    397       O  
ATOM    712  CB  ASP A 184      87.553  68.800 -25.387  1.00 22.63           C  
ANISOU  712  CB  ASP A 184     2059   2538   4000   -303   -355    269       C  
ATOM    713  CG  ASP A 184      89.042  69.041 -25.559  1.00 21.43           C  
ANISOU  713  CG  ASP A 184     1850   2418   3876   -316   -265    292       C  
ATOM    714  OD1 ASP A 184      89.631  68.569 -26.553  1.00 20.00           O  
ANISOU  714  OD1 ASP A 184     1696   2161   3740   -468   -323    303       O  
ATOM    715  OD2 ASP A 184      89.625  69.706 -24.685  1.00 21.74           O  
ANISOU  715  OD2 ASP A 184     1813   2568   3880   -307    -79    143       O  
ATOM    716  N   SER A 185      87.070  67.549 -28.833  1.00 28.29           N  
ANISOU  716  N   SER A 185     3256   3233   4261    258   -686    108       N  
ATOM    717  CA  SER A 185      87.188  67.969 -30.220  1.00 30.27           C  
ANISOU  717  CA  SER A 185     3662   3532   4309    326   -820     82       C  
ATOM    718  C   SER A 185      86.034  68.880 -30.616  1.00 30.03           C  
ANISOU  718  C   SER A 185     3477   3628   4305     95   -900    130       C  
ATOM    719  O   SER A 185      84.888  68.678 -30.206  1.00 30.57           O  
ANISOU  719  O   SER A 185     3587   3651   4377   -174   -897    194       O  
ATOM    720  CB  SER A 185      87.197  66.735 -31.125  1.00 32.08           C  
ANISOU  720  CB  SER A 185     4100   3720   4370    218   -850     79       C  
ATOM    721  OG  SER A 185      86.713  67.042 -32.420  1.00 33.10           O  
ANISOU  721  OG  SER A 185     4313   3843   4422     30   -733    107       O  
ATOM    722  N   ASP A 186      86.350  69.898 -31.410  1.00 29.06           N  
ANISOU  722  N   ASP A 186     3216   3587   4238     51   -943    101       N  
ATOM    723  CA  ASP A 186      85.342  70.739 -32.035  1.00 29.98           C  
ANISOU  723  CA  ASP A 186     3470   3727   4194    -16   -861     27       C  
ATOM    724  C   ASP A 186      84.971  70.247 -33.425  1.00 30.71           C  
ANISOU  724  C   ASP A 186     3535   4015   4120   -141  -1073    -29       C  
ATOM    725  O   ASP A 186      84.220  70.925 -34.132  1.00 31.70           O  
ANISOU  725  O   ASP A 186     3591   4239   4214     36  -1155     41       O  
ATOM    726  CB  ASP A 186      85.813  72.197 -32.079  1.00 30.17           C  
ANISOU  726  CB  ASP A 186     3589   3676   4200    -35   -621     51       C  
ATOM    727  CG  ASP A 186      87.041  72.399 -32.956  1.00 29.75           C  
ANISOU  727  CG  ASP A 186     3595   3554   4156    -74   -519    -28       C  
ATOM    728  OD1 ASP A 186      87.591  71.411 -33.487  1.00 28.71           O  
ANISOU  728  OD1 ASP A 186     3490   3317   4100   -122   -501   -212       O  
ATOM    729  OD2 ASP A 186      87.470  73.562 -33.100  1.00 30.32           O  
ANISOU  729  OD2 ASP A 186     3764   3602   4153   -138   -417     -8       O  
ATOM    730  N   GLY A 187      85.490  69.088 -33.830  1.00 30.62           N  
ANISOU  730  N   GLY A 187     3623   4079   3933   -414  -1115   -192       N  
ATOM    731  CA  GLY A 187      85.238  68.533 -35.140  1.00 31.12           C  
ANISOU  731  CA  GLY A 187     3968   4147   3710   -551  -1161   -214       C  
ATOM    732  C   GLY A 187      86.221  68.939 -36.215  1.00 30.46           C  
ANISOU  732  C   GLY A 187     4111   4030   3431   -608  -1282   -205       C  
ATOM    733  O   GLY A 187      86.070  68.502 -37.362  1.00 31.78           O  
ANISOU  733  O   GLY A 187     4418   4170   3486   -766  -1364   -304       O  
ATOM    734  N   LEU A 188      87.223  69.753 -35.890  1.00 27.77           N  
ANISOU  734  N   LEU A 188     3724   3716   3111   -514  -1410   -149       N  
ATOM    735  CA  LEU A 188      88.140  70.261 -36.903  1.00 25.68           C  
ANISOU  735  CA  LEU A 188     3678   3305   2773   -303  -1329     -7       C  
ATOM    736  C   LEU A 188      89.574  70.328 -36.385  1.00 20.59           C  
ANISOU  736  C   LEU A 188     3126   2461   2237   -321  -1064   -171       C  
ATOM    737  O   LEU A 188      90.511  69.913 -37.074  1.00 21.16           O  
ANISOU  737  O   LEU A 188     3318   2571   2152   -198   -887   -365       O  
ATOM    738  CB  LEU A 188      87.678  71.636 -37.389  1.00 28.59           C  
ANISOU  738  CB  LEU A 188     4091   3703   3069   -361  -1267    169       C  
ATOM    739  CG  LEU A 188      88.475  72.285 -38.520  1.00 30.48           C  
ANISOU  739  CG  LEU A 188     4407   3888   3288   -515  -1143    243       C  
ATOM    740  CD1 LEU A 188      88.617  71.331 -39.696  1.00 31.37           C  
ANISOU  740  CD1 LEU A 188     4649   3927   3343   -514   -962    253       C  
ATOM    741  CD2 LEU A 188      87.811  73.589 -38.960  1.00 30.90           C  
ANISOU  741  CD2 LEU A 188     4440   3938   3364   -550  -1246    223       C  
ATOM    742  N   ALA A 189      89.763  70.839 -35.179  1.00 16.60           N  
ANISOU  742  N   ALA A 189     2630   1776   1901    -50   -914    -72       N  
ATOM    743  CA  ALA A 189      91.107  70.913 -34.626  1.00 14.30           C  
ANISOU  743  CA  ALA A 189     2342   1484   1608     28   -726     19       C  
ATOM    744  C   ALA A 189      91.585  69.523 -34.220  1.00 13.37           C  
ANISOU  744  C   ALA A 189     2166   1386   1527    -94   -525    116       C  
ATOM    745  O   ALA A 189      90.856  68.797 -33.535  1.00 14.34           O  
ANISOU  745  O   ALA A 189     2348   1437   1663   -157   -296     45       O  
ATOM    746  CB  ALA A 189      91.103  71.822 -33.405  1.00 14.33           C  
ANISOU  746  CB  ALA A 189     2396   1514   1534     38   -543   -107       C  
ATOM    747  N   PRO A 190      92.793  69.122 -34.597  1.00 12.48           N  
ANISOU  747  N   PRO A 190     2094   1202   1443   -135   -258     90       N  
ATOM    748  CA  PRO A 190      93.357  67.886 -34.043  1.00 12.68           C  
ANISOU  748  CA  PRO A 190     2192   1215   1412    -84   -286    134       C  
ATOM    749  C   PRO A 190      93.470  68.001 -32.536  1.00 12.39           C  
ANISOU  749  C   PRO A 190     2128   1215   1363   -105   -280    109       C  
ATOM    750  O   PRO A 190      93.753  69.089 -32.014  1.00 11.60           O  
ANISOU  750  O   PRO A 190     1954   1081   1374    -63   -210     39       O  
ATOM    751  CB  PRO A 190      94.751  67.810 -34.688  1.00 13.72           C  
ANISOU  751  CB  PRO A 190     2288   1389   1537    -33   -252    105       C  
ATOM    752  CG  PRO A 190      94.666  68.680 -35.893  1.00 13.54           C  
ANISOU  752  CG  PRO A 190     2158   1495   1493    -62    -74    229       C  
ATOM    753  CD  PRO A 190      93.739  69.796 -35.499  1.00 13.10           C  
ANISOU  753  CD  PRO A 190     2130   1393   1453     10   -156    142       C  
ATOM    754  N   PRO A 191      93.264  66.906 -31.802  1.00 12.21           N  
ANISOU  754  N   PRO A 191     2113   1161   1365   -313   -320    187       N  
ATOM    755  CA  PRO A 191      93.275  66.987 -30.331  1.00 12.47           C  
ANISOU  755  CA  PRO A 191     2112   1198   1429   -416   -163    245       C  
ATOM    756  C   PRO A 191      94.618  67.370 -29.738  1.00 11.66           C  
ANISOU  756  C   PRO A 191     2048   1069   1314   -272   -255    196       C  
ATOM    757  O   PRO A 191      94.658  67.774 -28.569  1.00 11.80           O  
ANISOU  757  O   PRO A 191     2009   1098   1377   -164   -104    222       O  
ATOM    758  CB  PRO A 191      92.841  65.580 -29.897  1.00 14.54           C  
ANISOU  758  CB  PRO A 191     2437   1457   1630   -546   -233    332       C  
ATOM    759  CG  PRO A 191      93.162  64.702 -31.071  1.00 15.35           C  
ANISOU  759  CG  PRO A 191     2628   1433   1773   -453   -351    374       C  
ATOM    760  CD  PRO A 191      92.894  65.563 -32.279  1.00 13.99           C  
ANISOU  760  CD  PRO A 191     2398   1351   1566   -481   -458    160       C  
ATOM    761  N   GLN A 192      95.715  67.275 -30.499  1.00 10.55           N  
ANISOU  761  N   GLN A 192     1790    996   1223    -65   -324    172       N  
ATOM    762  CA  GLN A 192      97.031  67.658 -29.998  1.00 10.58           C  
ANISOU  762  CA  GLN A 192     1802    966   1253     80   -208     62       C  
ATOM    763  C   GLN A 192      97.289  69.161 -30.044  1.00 10.09           C  
ANISOU  763  C   GLN A 192     1724    964   1147    -83   -162    -61       C  
ATOM    764  O   GLN A 192      98.229  69.629 -29.390  1.00 10.85           O  
ANISOU  764  O   GLN A 192     1853   1046   1225     42   -175    -19       O  
ATOM    765  CB  GLN A 192      98.133  66.985 -30.818  1.00 11.40           C  
ANISOU  765  CB  GLN A 192     2155    913   1262     39    -69     13       C  
ATOM    766  CG  GLN A 192      98.054  65.454 -30.859  1.00 12.08           C  
ANISOU  766  CG  GLN A 192     2256    966   1369    -35    -97   -145       C  
ATOM    767  CD  GLN A 192      97.298  64.917 -32.078  1.00 13.26           C  
ANISOU  767  CD  GLN A 192     2415   1180   1444    170   -171   -104       C  
ATOM    768  OE1 GLN A 192      96.308  65.497 -32.526  1.00 15.67           O  
ANISOU  768  OE1 GLN A 192     2769   1509   1675    387   -461   -375       O  
ATOM    769  NE2 GLN A 192      97.777  63.810 -32.621  1.00 13.44           N  
ANISOU  769  NE2 GLN A 192     2381   1263   1462    191     53   -212       N  
ATOM    770  N   HIS A 193      96.514  69.921 -30.825  1.00 10.06           N  
ANISOU  770  N   HIS A 193     1789    925   1109    -36   -153    110       N  
ATOM    771  CA  HIS A 193      96.817  71.332 -31.059  1.00 10.01           C  
ANISOU  771  CA  HIS A 193     1817    959   1027    120   -174    -10       C  
ATOM    772  C   HIS A 193      96.428  72.209 -29.875  1.00  9.24           C  
ANISOU  772  C   HIS A 193     1485   1033    993     69   -109    106       C  
ATOM    773  O   HIS A 193      95.277  72.194 -29.427  1.00 10.61           O  
ANISOU  773  O   HIS A 193     1623   1319   1089    -36     44     55       O  
ATOM    774  CB  HIS A 193      96.095  71.826 -32.309  1.00  9.90           C  
ANISOU  774  CB  HIS A 193     1765    978   1020    279   -151     60       C  
ATOM    775  CG  HIS A 193      96.767  71.435 -33.589  1.00  9.72           C  
ANISOU  775  CG  HIS A 193     1770    935    990    120   -216     36       C  
ATOM    776  ND1 HIS A 193      96.883  72.297 -34.660  1.00 10.82           N  
ANISOU  776  ND1 HIS A 193     1903   1084   1124     36   -279     77       N  
ATOM    777  CD2 HIS A 193      97.369  70.280 -33.966  1.00 11.39           C  
ANISOU  777  CD2 HIS A 193     1965   1222   1138     57    -98     56       C  
ATOM    778  CE1 HIS A 193      97.516  71.685 -35.644  1.00 11.08           C  
ANISOU  778  CE1 HIS A 193     1889   1212   1108    166   -109   -185       C  
ATOM    779  NE2 HIS A 193      97.820  70.458 -35.251  1.00 11.23           N  
ANISOU  779  NE2 HIS A 193     1854   1304   1108    145    -33    -55       N  
ATOM    780  N   LEU A 194      97.378  73.029 -29.420  1.00  9.23           N  
ANISOU  780  N   LEU A 194     1535   1021    952     -3   -225    -59       N  
ATOM    781  CA  LEU A 194      97.104  73.968 -28.336  1.00  8.80           C  
ANISOU  781  CA  LEU A 194     1340   1000   1004    147   -154    -49       C  
ATOM    782  C   LEU A 194      96.150  75.075 -28.773  1.00  8.64           C  
ANISOU  782  C   LEU A 194     1294   1051    936      7    -69     57       C  
ATOM    783  O   LEU A 194      95.239  75.444 -28.019  1.00  9.20           O  
ANISOU  783  O   LEU A 194     1421   1111    965     19    -19    128       O  
ATOM    784  CB  LEU A 194      98.414  74.591 -27.867  1.00  9.28           C  
ANISOU  784  CB  LEU A 194     1355   1233    938    -76    -52   -101       C  
ATOM    785  CG  LEU A 194      98.249  75.648 -26.775  1.00  9.45           C  
ANISOU  785  CG  LEU A 194     1248   1375    969    -48    -19   -106       C  
ATOM    786  CD1 LEU A 194      97.784  75.016 -25.479  1.00 10.80           C  
ANISOU  786  CD1 LEU A 194     1385   1803    916   -144     37    -52       C  
ATOM    787  CD2 LEU A 194      99.541  76.410 -26.569  1.00 10.68           C  
ANISOU  787  CD2 LEU A 194     1348   1579   1131     15   -131   -240       C  
ATOM    788  N   ILE A 195      96.371  75.658 -29.957  1.00  8.32           N  
ANISOU  788  N   ILE A 195     1290    982    888    131   -159     83       N  
ATOM    789  CA  ILE A 195      95.634  76.839 -30.402  1.00  9.08           C  
ANISOU  789  CA  ILE A 195     1501    975    975     96   -167     42       C  
ATOM    790  C   ILE A 195      94.538  76.429 -31.375  1.00  9.26           C  
ANISOU  790  C   ILE A 195     1559    992    966     97   -161    -21       C  
ATOM    791  O   ILE A 195      94.807  75.782 -32.395  1.00 10.18           O  
ANISOU  791  O   ILE A 195     1672   1138   1060    181    -65   -203       O  
ATOM    792  CB  ILE A 195      96.558  77.872 -31.068  1.00  9.54           C  
ANISOU  792  CB  ILE A 195     1591    933   1100    126    -54    149       C  
ATOM    793  CG1 ILE A 195      97.705  78.284 -30.149  1.00 10.03           C  
ANISOU  793  CG1 ILE A 195     1473   1064   1273    -37   -136    149       C  
ATOM    794  CG2 ILE A 195      95.750  79.093 -31.490  1.00 10.97           C  
ANISOU  794  CG2 ILE A 195     1837   1109   1222    109   -102    190       C  
ATOM    795  CD1 ILE A 195      98.657  79.285 -30.794  1.00 12.01           C  
ANISOU  795  CD1 ILE A 195     1710   1454   1400    -16   -171    235       C  
ATOM    796  N   ARG A 196      93.307  76.829 -31.072  1.00  9.46           N  
ANISOU  796  N   ARG A 196     1415   1082   1097     92   -193     19       N  
ATOM    797  CA  ARG A 196      92.175  76.681 -31.973  1.00  9.86           C  
ANISOU  797  CA  ARG A 196     1391   1211   1145     31   -333     44       C  
ATOM    798  C   ARG A 196      91.634  78.045 -32.362  1.00 10.43           C  
ANISOU  798  C   ARG A 196     1675   1258   1030     64   -279   -131       C  
ATOM    799  O   ARG A 196      91.796  79.025 -31.634  1.00 10.88           O  
ANISOU  799  O   ARG A 196     1746   1343   1044    238   -396   -214       O  
ATOM    800  CB  ARG A 196      91.031  75.898 -31.332  1.00 10.79           C  
ANISOU  800  CB  ARG A 196     1473   1188   1437   -106   -174     62       C  
ATOM    801  CG  ARG A 196      91.419  74.510 -30.917  1.00 11.63           C  
ANISOU  801  CG  ARG A 196     1569   1353   1497   -108   -310    193       C  
ATOM    802  CD  ARG A 196      90.231  73.777 -30.353  1.00 12.59           C  
ANISOU  802  CD  ARG A 196     1624   1485   1676   -142   -391    219       C  
ATOM    803  NE  ARG A 196      90.617  72.456 -29.874  1.00 13.18           N  
ANISOU  803  NE  ARG A 196     1851   1439   1717   -186   -400    312       N  
ATOM    804  CZ  ARG A 196      89.809  71.636 -29.215  1.00 15.49           C  
ANISOU  804  CZ  ARG A 196     2000   1864   2021   -283   -442    320       C  
ATOM    805  NH1 ARG A 196      88.561  71.996 -28.948  1.00 18.20           N  
ANISOU  805  NH1 ARG A 196     2291   2370   2253   -302   -360    413       N  
ATOM    806  NH2 ARG A 196      90.263  70.458 -28.816  1.00 16.03           N  
ANISOU  806  NH2 ARG A 196     2214   1693   2182   -408   -408    369       N  
ATOM    807  N   VAL A 197      91.005  78.093 -33.531  1.00 11.14           N  
ANISOU  807  N   VAL A 197     1794   1326   1113    169   -451    -37       N  
ATOM    808  CA  VAL A 197      90.189  79.229 -33.934  1.00 10.68           C  
ANISOU  808  CA  VAL A 197     1673   1150   1235    234   -381     25       C  
ATOM    809  C   VAL A 197      88.733  78.858 -33.719  1.00 11.92           C  
ANISOU  809  C   VAL A 197     1721   1270   1538     10   -326   -116       C  
ATOM    810  O   VAL A 197      88.291  77.777 -34.131  1.00 13.80           O  
ANISOU  810  O   VAL A 197     1989   1294   1961    -82   -268   -228       O  
ATOM    811  CB  VAL A 197      90.454  79.635 -35.393  1.00 11.92           C  
ANISOU  811  CB  VAL A 197     1757   1521   1249    358   -356    137       C  
ATOM    812  CG1 VAL A 197      89.396  80.629 -35.884  1.00 13.04           C  
ANISOU  812  CG1 VAL A 197     1908   1743   1302    611   -383    240       C  
ATOM    813  CG2 VAL A 197      91.822  80.251 -35.524  1.00 13.30           C  
ANISOU  813  CG2 VAL A 197     1653   1892   1510    174   -175     86       C  
ATOM    814  N  AGLU A 198      87.984  79.771 -33.121  0.50 13.03           N  
ANISOU  814  N  AGLU A 198     1663   1676   1612     68   -142   -138       N  
ATOM    815  N  BGLU A 198      88.006  79.735 -33.022  0.50 12.42           N  
ANISOU  815  N  BGLU A 198     1615   1557   1548     31    -58    -54       N  
ATOM    816  CA AGLU A 198      86.598  79.562 -32.744  0.50 15.29           C  
ANISOU  816  CA AGLU A 198     1993   2017   1798     30     58    -98       C  
ATOM    817  CA BGLU A 198      86.580  79.566 -32.788  0.50 15.10           C  
ANISOU  817  CA BGLU A 198     1987   1932   1817     -1    158    -94       C  
ATOM    818  C  AGLU A 198      85.676  80.146 -33.813  0.50 14.95           C  
ANISOU  818  C  AGLU A 198     1769   2007   1903    -16     94    -33       C  
ATOM    819  C  BGLU A 198      85.772  80.068 -33.966  0.50 15.26           C  
ANISOU  819  C  BGLU A 198     1817   2005   1975    -47     93    -39       C  
ATOM    820  O  AGLU A 198      85.876  81.284 -34.248  0.50 14.37           O  
ANISOU  820  O  AGLU A 198     1684   1867   1908    204    258    172       O  
ATOM    821  O  BGLU A 198      86.092  81.095 -34.569  0.50 15.60           O  
ANISOU  821  O  BGLU A 198     1899   1927   2101     11    173     48       O  
ATOM    822  CB AGLU A 198      86.397  80.296 -31.421  0.50 17.41           C  
ANISOU  822  CB AGLU A 198     2365   2310   1939     75    128   -176       C  
ATOM    823  CB BGLU A 198      86.134  80.432 -31.616  0.50 17.33           C  
ANISOU  823  CB BGLU A 198     2398   2169   2017     57    336   -240       C  
ATOM    824  CG AGLU A 198      85.078  80.102 -30.795  0.50 17.97           C  
ANISOU  824  CG AGLU A 198     2400   2386   2040    214    106   -181       C  
ATOM    825  CG BGLU A 198      86.569  79.993 -30.280  0.50 17.70           C  
ANISOU  825  CG BGLU A 198     2447   2147   2129    309    317   -202       C  
ATOM    826  CD AGLU A 198      85.038  80.556 -29.357  0.50 17.13           C  
ANISOU  826  CD AGLU A 198     2134   2369   2007    478     51     -2       C  
ATOM    827  CD BGLU A 198      85.706  80.601 -29.208  0.50 17.45           C  
ANISOU  827  CD BGLU A 198     2311   2127   2193    583    329   -155       C  
ATOM    828  OE1AGLU A 198      85.936  81.315 -28.936  0.50 15.26           O  
ANISOU  828  OE1AGLU A 198     1514   2445   1841    681    -78    -82       O  
ATOM    829  OE1BGLU A 198      84.545  80.169 -29.062  0.50 17.37           O  
ANISOU  829  OE1BGLU A 198     2410   1975   2216    790    369   -323       O  
ATOM    830  OE2AGLU A 198      84.098  80.148 -28.645  0.50 18.63           O  
ANISOU  830  OE2AGLU A 198     2392   2530   2156    484    186      5       O  
ATOM    831  OE2BGLU A 198      86.171  81.539 -28.541  0.50 18.19           O  
ANISOU  831  OE2BGLU A 198     2201   2506   2206    455    175   -238       O  
ATOM    832  N   GLY A 199      84.679  79.370 -34.239  1.00 16.26           N  
ANISOU  832  N   GLY A 199     1905   2195   2076    -74    -30    -33       N  
ATOM    833  CA  GLY A 199      83.641  79.884 -35.125  1.00 18.45           C  
ANISOU  833  CA  GLY A 199     2174   2585   2251    -31    -43     60       C  
ATOM    834  C   GLY A 199      84.079  80.308 -36.510  1.00 19.22           C  
ANISOU  834  C   GLY A 199     2314   2692   2295    243   -212     99       C  
ATOM    835  O   GLY A 199      83.612  81.334 -37.018  1.00 21.47           O  
ANISOU  835  O   GLY A 199     2574   3005   2580    593   -147    163       O  
ATOM    836  N   ASN A 200      84.962  79.540 -37.140  1.00 17.09           N  
ANISOU  836  N   ASN A 200     2142   2364   1987    146   -212   -138       N  
ATOM    837  CA  ASN A 200      85.388  79.827 -38.509  1.00 16.68           C  
ANISOU  837  CA  ASN A 200     2138   2281   1920     59   -435   -190       C  
ATOM    838  C   ASN A 200      85.573  78.491 -39.218  1.00 16.86           C  
ANISOU  838  C   ASN A 200     1925   2386   2096     78   -416   -246       C  
ATOM    839  O   ASN A 200      86.581  77.808 -39.024  1.00 16.33           O  
ANISOU  839  O   ASN A 200     1741   2304   2158     93   -236    -26       O  
ATOM    840  CB  ASN A 200      86.671  80.643 -38.534  1.00 16.55           C  
ANISOU  840  CB  ASN A 200     2305   2156   1827    164   -473    -96       C  
ATOM    841  CG  ASN A 200      87.015  81.134 -39.932  1.00 17.27           C  
ANISOU  841  CG  ASN A 200     2607   2202   1752    113   -558   -165       C  
ATOM    842  OD1 ASN A 200      86.619  80.533 -40.936  1.00 18.80           O  
ANISOU  842  OD1 ASN A 200     3061   2253   1828     92   -559    -36       O  
ATOM    843  ND2 ASN A 200      87.758  82.227 -40.003  1.00 17.16           N  
ANISOU  843  ND2 ASN A 200     2333   2290   1896     85   -470   -362       N  
ATOM    844  N   LEU A 201      84.609  78.134 -40.062  1.00 18.72           N  
ANISOU  844  N   LEU A 201     2185   2705   2222   -180   -640   -473       N  
ATOM    845  CA  LEU A 201      84.668  76.858 -40.758  1.00 21.23           C  
ANISOU  845  CA  LEU A 201     2497   3024   2547   -364   -550   -661       C  
ATOM    846  C   LEU A 201      85.744  76.820 -41.837  1.00 20.19           C  
ANISOU  846  C   LEU A 201     2447   2734   2490   -353   -596   -590       C  
ATOM    847  O   LEU A 201      86.012  75.742 -42.375  1.00 22.14           O  
ANISOU  847  O   LEU A 201     2940   2842   2628   -282   -441   -605       O  
ATOM    848  CB  LEU A 201      83.296  76.508 -41.330  1.00 25.49           C  
ANISOU  848  CB  LEU A 201     2970   3781   2933   -284   -401   -761       C  
ATOM    849  CG  LEU A 201      82.146  76.624 -40.330  1.00 29.25           C  
ANISOU  849  CG  LEU A 201     3414   4422   3277   -311   -376   -681       C  
ATOM    850  CD1 LEU A 201      80.771  76.477 -41.016  1.00 29.68           C  
ANISOU  850  CD1 LEU A 201     3425   4471   3381   -454   -337   -842       C  
ATOM    851  CD2 LEU A 201      82.339  75.632 -39.163  1.00 30.45           C  
ANISOU  851  CD2 LEU A 201     3545   4582   3443   -212   -334   -568       C  
ATOM    852  N   ARG A 202      86.363  77.953 -42.169  1.00 18.38           N  
ANISOU  852  N   ARG A 202     2024   2603   2356   -191   -759   -302       N  
ATOM    853  CA  ARG A 202      87.470  77.976 -43.116  1.00 18.46           C  
ANISOU  853  CA  ARG A 202     2360   2409   2245   -103   -809      6       C  
ATOM    854  C   ARG A 202      88.829  77.858 -42.437  1.00 16.53           C  
ANISOU  854  C   ARG A 202     2289   2100   1892   -100   -677      3       C  
ATOM    855  O   ARG A 202      89.860  77.953 -43.111  1.00 16.91           O  
ANISOU  855  O   ARG A 202     2493   2102   1829    -77   -518     21       O  
ATOM    856  CB  ARG A 202      87.399  79.224 -43.995  1.00 21.10           C  
ANISOU  856  CB  ARG A 202     2678   2685   2654     92  -1175    259       C  
ATOM    857  CG  ARG A 202      86.180  79.224 -44.914  1.00 24.92           C  
ANISOU  857  CG  ARG A 202     3199   3115   3156    250  -1414    376       C  
ATOM    858  CD  ARG A 202      86.312  80.244 -46.026  1.00 29.53           C  
ANISOU  858  CD  ARG A 202     3842   3727   3651    283  -1427    295       C  
ATOM    859  NE  ARG A 202      86.371  81.603 -45.502  1.00 33.71           N  
ANISOU  859  NE  ARG A 202     4443   4255   4110    406  -1334    314       N  
ATOM    860  CZ  ARG A 202      86.616  82.678 -46.244  1.00 36.60           C  
ANISOU  860  CZ  ARG A 202     4856   4642   4407    443  -1317    273       C  
ATOM    861  NH1 ARG A 202      86.831  82.552 -47.547  1.00 37.69           N  
ANISOU  861  NH1 ARG A 202     4995   4868   4457    389  -1402    239       N  
ATOM    862  NH2 ARG A 202      86.652  83.878 -45.682  1.00 37.57           N  
ANISOU  862  NH2 ARG A 202     4992   4728   4555    506  -1268    177       N  
ATOM    863  N   ALA A 203      88.855  77.655 -41.121  1.00 14.87           N  
ANISOU  863  N   ALA A 203     2158   1787   1705    -33   -719    -40       N  
ATOM    864  CA  ALA A 203      90.113  77.413 -40.436  1.00 14.28           C  
ANISOU  864  CA  ALA A 203     2200   1597   1631      4   -535   -156       C  
ATOM    865  C   ALA A 203      90.710  76.092 -40.902  1.00 14.07           C  
ANISOU  865  C   ALA A 203     2289   1358   1701   -230   -309   -118       C  
ATOM    866  O   ALA A 203      90.002  75.097 -41.079  1.00 15.73           O  
ANISOU  866  O   ALA A 203     2298   1496   2182   -322   -153   -126       O  
ATOM    867  CB  ALA A 203      89.882  77.358 -38.928  1.00 15.24           C  
ANISOU  867  CB  ALA A 203     2324   1913   1552     38   -386   -160       C  
ATOM    868  N   GLU A 204      92.023  76.088 -41.096  1.00 12.28           N  
ANISOU  868  N   GLU A 204     2145   1254   1268      2   -257     17       N  
ATOM    869  CA  GLU A 204      92.770  74.887 -41.435  1.00 12.50           C  
ANISOU  869  CA  GLU A 204     2268   1318   1163    -39   -248      2       C  
ATOM    870  C   GLU A 204      93.868  74.680 -40.406  1.00 11.52           C  
ANISOU  870  C   GLU A 204     2085   1175   1116   -100   -189    -86       C  
ATOM    871  O   GLU A 204      94.501  75.637 -39.955  1.00 11.42           O  
ANISOU  871  O   GLU A 204     2042   1119   1179    -61   -239    -52       O  
ATOM    872  CB  GLU A 204      93.376  74.985 -42.830  1.00 14.45           C  
ANISOU  872  CB  GLU A 204     2698   1612   1179   -147   -410    -90       C  
ATOM    873  CG  GLU A 204      92.341  75.122 -43.928  1.00 18.56           C  
ANISOU  873  CG  GLU A 204     3559   2168   1325   -132   -496     29       C  
ATOM    874  CD  GLU A 204      92.962  75.253 -45.311  1.00 21.60           C  
ANISOU  874  CD  GLU A 204     4254   2470   1483   -340   -463     13       C  
ATOM    875  OE1 GLU A 204      94.210  75.187 -45.416  1.00 22.29           O  
ANISOU  875  OE1 GLU A 204     4569   2242   1657   -429      7   -166       O  
ATOM    876  OE2 GLU A 204      92.203  75.429 -46.293  1.00 23.81           O  
ANISOU  876  OE2 GLU A 204     4569   2775   1704   -350   -616    172       O  
ATOM    877  N   TYR A 205      94.075  73.427 -40.031  1.00 11.58           N  
ANISOU  877  N   TYR A 205     2253   1126   1022    -67   -264     -1       N  
ATOM    878  CA  TYR A 205      95.049  73.040 -39.025  1.00 11.69           C  
ANISOU  878  CA  TYR A 205     2264   1091   1086     -2   -280    -56       C  
ATOM    879  C   TYR A 205      96.175  72.283 -39.703  1.00 12.63           C  
ANISOU  879  C   TYR A 205     2207   1291   1299     99   -130   -276       C  
ATOM    880  O   TYR A 205      95.927  71.325 -40.441  1.00 15.49           O  
ANISOU  880  O   TYR A 205     2602   1497   1786    -58    -40   -570       O  
ATOM    881  CB  TYR A 205      94.397  72.182 -37.935  1.00 12.12           C  
ANISOU  881  CB  TYR A 205     2240   1109   1256     72   -251    -48       C  
ATOM    882  CG  TYR A 205      93.443  72.987 -37.090  1.00 11.07           C  
ANISOU  882  CG  TYR A 205     1939   1047   1219      9   -234    -84       C  
ATOM    883  CD1 TYR A 205      92.128  73.206 -37.495  1.00 12.10           C  
ANISOU  883  CD1 TYR A 205     2055   1231   1310     19   -231   -104       C  
ATOM    884  CD2 TYR A 205      93.873  73.575 -35.907  1.00 11.07           C  
ANISOU  884  CD2 TYR A 205     2006   1038   1164    -26   -232      2       C  
ATOM    885  CE1 TYR A 205      91.258  73.982 -36.726  1.00 11.66           C  
ANISOU  885  CE1 TYR A 205     1989   1196   1248    -41   -169   -220       C  
ATOM    886  CE2 TYR A 205      93.020  74.340 -35.135  1.00 10.49           C  
ANISOU  886  CE2 TYR A 205     1669   1099   1219     59    -88    -84       C  
ATOM    887  CZ  TYR A 205      91.717  74.549 -35.550  1.00 11.09           C  
ANISOU  887  CZ  TYR A 205     1888   1064   1264      1    -58   -214       C  
ATOM    888  OH  TYR A 205      90.876  75.307 -34.773  1.00 12.53           O  
ANISOU  888  OH  TYR A 205     2160   1173   1428    171   -163   -257       O  
ATOM    889  N   LEU A 206      97.405  72.724 -39.475  1.00 11.84           N  
ANISOU  889  N   LEU A 206     2063   1258   1176    121    -53   -105       N  
ATOM    890  CA  LEU A 206      98.576  72.142 -40.112  1.00 12.43           C  
ANISOU  890  CA  LEU A 206     2223   1342   1157    254      7   -190       C  
ATOM    891  C   LEU A 206      99.462  71.457 -39.083  1.00 12.51           C  
ANISOU  891  C   LEU A 206     2290   1260   1204    259    111   -226       C  
ATOM    892  O   LEU A 206      99.765  72.040 -38.035  1.00 11.78           O  
ANISOU  892  O   LEU A 206     2200   1169   1108    170     39   -110       O  
ATOM    893  CB  LEU A 206      99.394  73.227 -40.819  1.00 12.85           C  
ANISOU  893  CB  LEU A 206     2295   1424   1165    200     79   -237       C  
ATOM    894  CG  LEU A 206     100.703  72.771 -41.479  1.00 14.79           C  
ANISOU  894  CG  LEU A 206     2507   1776   1337    205    231   -162       C  
ATOM    895  CD1 LEU A 206     100.449  71.803 -42.647  1.00 16.29           C  
ANISOU  895  CD1 LEU A 206     2787   1979   1423     88    283   -253       C  
ATOM    896  CD2 LEU A 206     101.528  73.973 -41.947  1.00 15.50           C  
ANISOU  896  CD2 LEU A 206     2480   1957   1450    287    407    176       C  
ATOM    897  N   ASP A 207      99.847  70.217 -39.391  1.00 13.93           N  
ANISOU  897  N   ASP A 207     2466   1388   1437    388     79   -206       N  
ATOM    898  CA AASP A 207     100.967  69.524 -38.757  0.61 14.84           C  
ANISOU  898  CA AASP A 207     2532   1594   1511    361    207   -142       C  
ATOM    899  CA BASP A 207     100.976  69.556 -38.754  0.39 14.94           C  
ANISOU  899  CA BASP A 207     2514   1582   1579    351    185   -138       C  
ATOM    900  C   ASP A 207     102.114  69.585 -39.762  1.00 14.82           C  
ANISOU  900  C   ASP A 207     2448   1632   1551    422    276   -193       C  
ATOM    901  O   ASP A 207     102.070  68.898 -40.786  1.00 15.99           O  
ANISOU  901  O   ASP A 207     2680   1808   1587    300    339   -347       O  
ATOM    902  CB AASP A 207     100.635  68.050 -38.507  0.61 16.03           C  
ANISOU  902  CB AASP A 207     2916   1590   1586    309    381   -122       C  
ATOM    903  CB BASP A 207     100.625  68.126 -38.356  0.39 16.36           C  
ANISOU  903  CB BASP A 207     2814   1646   1757    215    254   -106       C  
ATOM    904  CG AASP A 207      99.564  67.824 -37.439  0.61 16.93           C  
ANISOU  904  CG AASP A 207     3138   1576   1720     36    401   -180       C  
ATOM    905  CG BASP A 207      99.796  68.068 -37.095  0.39 17.71           C  
ANISOU  905  CG BASP A 207     3076   1729   1924   -130    269   -167       C  
ATOM    906  OD1AASP A 207      99.455  68.599 -36.471  0.61 15.56           O  
ANISOU  906  OD1AASP A 207     2964   1205   1741    130    401   -141       O  
ATOM    907  OD1BASP A 207      98.597  68.403 -37.158  0.39 18.56           O  
ANISOU  907  OD1BASP A 207     3100   1894   2058   -223    377   -207       O  
ATOM    908  OD2AASP A 207      98.840  66.808 -37.552  0.61 19.71           O  
ANISOU  908  OD2AASP A 207     3443   2183   1864   -411    339   -362       O  
ATOM    909  OD2BASP A 207     100.347  67.694 -36.038  0.39 18.60           O  
ANISOU  909  OD2BASP A 207     3274   1881   1913   -260    229   -162       O  
ATOM    910  N   ASP A 208     103.121  70.406 -39.493  1.00 15.56           N  
ANISOU  910  N   ASP A 208     2472   1822   1619    249    354   -172       N  
ATOM    911  CA  ASP A 208     104.182  70.593 -40.475  1.00 16.63           C  
ANISOU  911  CA  ASP A 208     2597   1919   1801    283    455   -312       C  
ATOM    912  C   ASP A 208     104.934  69.287 -40.691  1.00 17.82           C  
ANISOU  912  C   ASP A 208     2789   2066   1917    486    383   -484       C  
ATOM    913  O   ASP A 208     105.377  68.648 -39.736  1.00 17.88           O  
ANISOU  913  O   ASP A 208     2698   2105   1991    680    294   -439       O  
ATOM    914  CB  ASP A 208     105.136  71.686 -40.002  1.00 18.31           C  
ANISOU  914  CB  ASP A 208     2864   2165   1927    187    559   -278       C  
ATOM    915  CG  ASP A 208     106.071  72.148 -41.094  1.00 19.82           C  
ANISOU  915  CG  ASP A 208     3103   2327   2100    382    660   -173       C  
ATOM    916  OD1 ASP A 208     107.022  71.410 -41.413  1.00 21.04           O  
ANISOU  916  OD1 ASP A 208     3167   2543   2283    535    702   -170       O  
ATOM    917  OD2 ASP A 208     105.850  73.251 -41.634  1.00 20.73           O  
ANISOU  917  OD2 ASP A 208     3284   2393   2198    342    758   -115       O  
ATOM    918  N   ARG A 209     105.072  68.885 -41.957  1.00 20.16           N  
ANISOU  918  N   ARG A 209     3137   2403   2117    590    459   -732       N  
ATOM    919  CA  ARG A 209     105.683  67.596 -42.262  1.00 23.05           C  
ANISOU  919  CA  ARG A 209     3527   2740   2491    573    376   -997       C  
ATOM    920  C   ARG A 209     107.173  67.562 -41.954  1.00 24.35           C  
ANISOU  920  C   ARG A 209     3655   2848   2749    902    524  -1001       C  
ATOM    921  O   ARG A 209     107.734  66.471 -41.804  1.00 25.45           O  
ANISOU  921  O   ARG A 209     3862   2861   2946   1039    476   -937       O  
ATOM    922  CB  ARG A 209     105.452  67.224 -43.727  1.00 24.51           C  
ANISOU  922  CB  ARG A 209     3559   3065   2687    608    394   -990       C  
ATOM    923  CG  ARG A 209     104.042  66.762 -44.030  1.00 26.29           C  
ANISOU  923  CG  ARG A 209     3756   3335   2899    429    329   -795       C  
ATOM    924  N   ASN A 210     107.826  68.720 -41.859  1.00 25.59           N  
ANISOU  924  N   ASN A 210     3736   3158   2829    893    596   -911       N  
ATOM    925  CA  ASN A 210     109.259  68.784 -41.593  1.00 27.31           C  
ANISOU  925  CA  ASN A 210     3846   3489   3042    946    583   -785       C  
ATOM    926  C   ASN A 210     109.593  69.167 -40.159  1.00 25.83           C  
ANISOU  926  C   ASN A 210     3397   3333   3084    979    434   -729       C  
ATOM    927  O   ASN A 210     110.488  68.564 -39.559  1.00 26.40           O  
ANISOU  927  O   ASN A 210     3362   3383   3288   1108    362   -816       O  
ATOM    928  CB  ASN A 210     109.940  69.763 -42.552  1.00 30.26           C  
ANISOU  928  CB  ASN A 210     4392   3951   3154    891    699   -687       C  
ATOM    929  CG  ASN A 210     109.893  69.291 -43.986  1.00 33.33           C  
ANISOU  929  CG  ASN A 210     4951   4374   3337    824    678   -516       C  
ATOM    930  OD1 ASN A 210     110.081  68.108 -44.265  1.00 34.75           O  
ANISOU  930  OD1 ASN A 210     5230   4565   3407    753    640   -421       O  
ATOM    931  ND2 ASN A 210     109.631  70.212 -44.904  1.00 34.64           N  
ANISOU  931  ND2 ASN A 210     5138   4574   3449    794    637   -443       N  
ATOM    932  N   THR A 211     108.902  70.157 -39.591  1.00 22.72           N  
ANISOU  932  N   THR A 211     2853   2893   2888    929    556   -676       N  
ATOM    933  CA  THR A 211     109.186  70.613 -38.236  1.00 21.13           C  
ANISOU  933  CA  THR A 211     2496   2688   2846    753    430   -588       C  
ATOM    934  C   THR A 211     108.293  69.978 -37.186  1.00 20.37           C  
ANISOU  934  C   THR A 211     2457   2581   2702    883    258   -592       C  
ATOM    935  O   THR A 211     108.603  70.078 -35.993  1.00 20.55           O  
ANISOU  935  O   THR A 211     2377   2694   2736    792    164   -627       O  
ATOM    936  CB  THR A 211     109.018  72.134 -38.128  1.00 21.40           C  
ANISOU  936  CB  THR A 211     2314   2811   3008    461    573   -366       C  
ATOM    937  OG1 THR A 211     107.626  72.468 -38.224  1.00 19.84           O  
ANISOU  937  OG1 THR A 211     1894   2690   2953    394    544   -342       O  
ATOM    938  CG2 THR A 211     109.791  72.835 -39.232  1.00 22.57           C  
ANISOU  938  CG2 THR A 211     2461   3007   3106    348    725   -358       C  
ATOM    939  N   PHE A 212     107.185  69.361 -37.594  1.00 19.06           N  
ANISOU  939  N   PHE A 212     2499   2237   2507    966     82   -551       N  
ATOM    940  CA  PHE A 212     106.181  68.779 -36.709  1.00 17.91           C  
ANISOU  940  CA  PHE A 212     2539   1881   2384    992     86   -394       C  
ATOM    941  C   PHE A 212     105.437  69.817 -35.886  1.00 15.22           C  
ANISOU  941  C   PHE A 212     2084   1726   1975    585    -45   -297       C  
ATOM    942  O   PHE A 212     104.649  69.454 -35.008  1.00 15.64           O  
ANISOU  942  O   PHE A 212     2266   1832   1846    473    123   -155       O  
ATOM    943  CB  PHE A 212     106.747  67.668 -35.817  1.00 21.30           C  
ANISOU  943  CB  PHE A 212     3040   2221   2831   1332     84   -429       C  
ATOM    944  CG  PHE A 212     107.545  66.658 -36.575  1.00 25.36           C  
ANISOU  944  CG  PHE A 212     3526   2816   3294   1433     81   -569       C  
ATOM    945  CD1 PHE A 212     106.919  65.792 -37.452  1.00 27.34           C  
ANISOU  945  CD1 PHE A 212     3901   2998   3488   1476    123   -738       C  
ATOM    946  CD2 PHE A 212     108.919  66.596 -36.440  1.00 27.51           C  
ANISOU  946  CD2 PHE A 212     3795   3039   3618   1549    147   -684       C  
ATOM    947  CE1 PHE A 212     107.647  64.866 -38.167  1.00 29.28           C  
ANISOU  947  CE1 PHE A 212     4146   3303   3677   1494    152   -828       C  
ATOM    948  CE2 PHE A 212     109.655  65.669 -37.150  1.00 29.11           C  
ANISOU  948  CE2 PHE A 212     3990   3308   3764   1604    169   -795       C  
ATOM    949  CZ  PHE A 212     109.017  64.807 -38.016  1.00 30.02           C  
ANISOU  949  CZ  PHE A 212     4124   3511   3771   1497    170   -820       C  
ATOM    950  N   ARG A 213     105.640  71.099 -36.155  1.00 13.56           N  
ANISOU  950  N   ARG A 213     1646   1619   1885    468   -157   -407       N  
ATOM    951  CA  ARG A 213     104.938  72.116 -35.398  1.00 12.76           C  
ANISOU  951  CA  ARG A 213     1664   1408   1774    332      9   -358       C  
ATOM    952  C   ARG A 213     103.498  72.242 -35.864  1.00 11.52           C  
ANISOU  952  C   ARG A 213     1836   1182   1357    302    -22   -132       C  
ATOM    953  O   ARG A 213     103.162  71.942 -37.015  1.00 12.76           O  
ANISOU  953  O   ARG A 213     2065   1481   1301    295     78   -125       O  
ATOM    954  CB  ARG A 213     105.635  73.459 -35.541  1.00 14.15           C  
ANISOU  954  CB  ARG A 213     1606   1728   2042    168    -10   -421       C  
ATOM    955  CG  ARG A 213     106.987  73.469 -34.876  1.00 14.97           C  
ANISOU  955  CG  ARG A 213     1537   2037   2113    217    -28   -288       C  
ATOM    956  CD  ARG A 213     107.544  74.855 -34.855  1.00 15.07           C  
ANISOU  956  CD  ARG A 213     1660   2024   2040    217   -164   -254       C  
ATOM    957  NE  ARG A 213     108.934  74.892 -34.436  1.00 15.13           N  
ANISOU  957  NE  ARG A 213     1842   1981   1925    134   -133    -52       N  
ATOM    958  CZ  ARG A 213     109.332  75.013 -33.175  1.00 14.09           C  
ANISOU  958  CZ  ARG A 213     1670   1903   1779    181    -41     54       C  
ATOM    959  NH1 ARG A 213     108.442  75.084 -32.185  1.00 13.66           N  
ANISOU  959  NH1 ARG A 213     1642   1772   1774     36      8    163       N  
ATOM    960  NH2 ARG A 213     110.624  75.072 -32.909  1.00 15.79           N  
ANISOU  960  NH2 ARG A 213     1708   2370   1921    216    -93     88       N  
ATOM    961  N   HIS A 214     102.650  72.700 -34.953  1.00 10.63           N  
ANISOU  961  N   HIS A 214     1745   1058   1234    188     49     45       N  
ATOM    962  CA  HIS A 214     101.231  72.872 -35.207  1.00 10.33           C  
ANISOU  962  CA  HIS A 214     1686   1078   1161    406     59    139       C  
ATOM    963  C   HIS A 214     100.934  74.335 -35.494  1.00  9.83           C  
ANISOU  963  C   HIS A 214     1672   1070    994    312    -16     89       C  
ATOM    964  O   HIS A 214     101.542  75.238 -34.911  1.00 10.59           O  
ANISOU  964  O   HIS A 214     1814   1157   1052    112   -170      3       O  
ATOM    965  CB  HIS A 214     100.428  72.481 -33.971  1.00 10.49           C  
ANISOU  965  CB  HIS A 214     1849    972   1166     98     67    122       C  
ATOM    966  CG  HIS A 214     100.718  71.106 -33.470  1.00 10.38           C  
ANISOU  966  CG  HIS A 214     1695   1007   1240    150    -15     37       C  
ATOM    967  ND1 HIS A 214     100.391  70.712 -32.191  1.00 11.34           N  
ANISOU  967  ND1 HIS A 214     1841   1155   1314    -38     50     85       N  
ATOM    968  CD2 HIS A 214     101.284  70.034 -34.069  1.00 12.69           C  
ANISOU  968  CD2 HIS A 214     2080   1287   1455    122   -108    223       C  
ATOM    969  CE1 HIS A 214     100.746  69.450 -32.024  1.00 12.22           C  
ANISOU  969  CE1 HIS A 214     2096   1041   1504    185    -20    183       C  
ATOM    970  NE2 HIS A 214     101.293  69.018 -33.146  1.00 12.72           N  
ANISOU  970  NE2 HIS A 214     2153   1225   1454    258   -113    317       N  
ATOM    971  N   SER A 215      99.954  74.567 -36.360  1.00  9.76           N  
ANISOU  971  N   SER A 215     1657   1140    911    299    -33     62       N  
ATOM    972  CA  SER A 215      99.460  75.921 -36.551  1.00  9.15           C  
ANISOU  972  CA  SER A 215     1543   1016    916    200     54     56       C  
ATOM    973  C   SER A 215      98.026  75.869 -37.046  1.00  9.43           C  
ANISOU  973  C   SER A 215     1727    944    910    167     21     18       C  
ATOM    974  O   SER A 215      97.544  74.830 -37.505  1.00 10.00           O  
ANISOU  974  O   SER A 215     1721   1067   1011    150    -91   -109       O  
ATOM    975  CB  SER A 215     100.356  76.711 -37.512  1.00  9.96           C  
ANISOU  975  CB  SER A 215     1833   1147    806    199    109    -79       C  
ATOM    976  OG  SER A 215     100.402  76.088 -38.786  1.00 10.81           O  
ANISOU  976  OG  SER A 215     2013   1210    882    199     28     79       O  
ATOM    977  N   VAL A 216      97.354  77.016 -36.966  1.00  8.79           N  
ANISOU  977  N   VAL A 216     1532    886    922     92      8     82       N  
ATOM    978  CA  VAL A 216      95.989  77.161 -37.446  1.00  8.96           C  
ANISOU  978  CA  VAL A 216     1525    984    893     90    -63    163       C  
ATOM    979  C   VAL A 216      95.936  78.426 -38.290  1.00  8.87           C  
ANISOU  979  C   VAL A 216     1645    887    839    121   -103     31       C  
ATOM    980  O   VAL A 216      96.459  79.471 -37.884  1.00  9.53           O  
ANISOU  980  O   VAL A 216     1781    900    940    -55   -137     63       O  
ATOM    981  CB  VAL A 216      94.962  77.171 -36.291  1.00  9.47           C  
ANISOU  981  CB  VAL A 216     1632   1060    905    114   -151     22       C  
ATOM    982  CG1 VAL A 216      95.273  78.240 -35.243  1.00 10.54           C  
ANISOU  982  CG1 VAL A 216     1856   1205    944    224      9    -45       C  
ATOM    983  CG2 VAL A 216      93.544  77.294 -36.827  1.00 10.29           C  
ANISOU  983  CG2 VAL A 216     1647   1138   1124    170   -223    194       C  
ATOM    984  N   VAL A 217      95.343  78.328 -39.478  1.00  9.14           N  
ANISOU  984  N   VAL A 217     1655   1047    770     99   -220     97       N  
ATOM    985  CA  VAL A 217      95.379  79.404 -40.462  1.00  9.68           C  
ANISOU  985  CA  VAL A 217     1855   1035    786    250   -283     69       C  
ATOM    986  C   VAL A 217      93.969  79.659 -40.993  1.00 10.03           C  
ANISOU  986  C   VAL A 217     1743   1199    868    -57   -242     44       C  
ATOM    987  O   VAL A 217      93.200  78.717 -41.219  1.00 11.00           O  
ANISOU  987  O   VAL A 217     1815   1204   1160    -48   -336     -4       O  
ATOM    988  CB  VAL A 217      96.395  79.080 -41.588  1.00 11.04           C  
ANISOU  988  CB  VAL A 217     2217   1090    889      9     -4     14       C  
ATOM    989  CG1 VAL A 217      96.047  77.784 -42.311  1.00 12.00           C  
ANISOU  989  CG1 VAL A 217     2379   1105   1076     88    -43    -65       C  
ATOM    990  CG2 VAL A 217      96.512  80.228 -42.570  1.00 11.84           C  
ANISOU  990  CG2 VAL A 217     2354   1267    877     70    127     69       C  
ATOM    991  N   VAL A 218      93.633  80.934 -41.185  1.00 10.28           N  
ANISOU  991  N   VAL A 218     1785   1165    954    176   -173    176       N  
ATOM    992  CA  VAL A 218      92.327  81.358 -41.694  1.00 11.22           C  
ANISOU  992  CA  VAL A 218     1855   1351   1056    181   -194     75       C  
ATOM    993  C   VAL A 218      92.538  82.389 -42.794  1.00 10.81           C  
ANISOU  993  C   VAL A 218     1694   1411   1002    135   -256    125       C  
ATOM    994  O   VAL A 218      93.579  83.061 -42.847  1.00 11.09           O  
ANISOU  994  O   VAL A 218     1796   1394   1022    -42   -260     58       O  
ATOM    995  CB  VAL A 218      91.440  81.970 -40.580  1.00 11.59           C  
ANISOU  995  CB  VAL A 218     1846   1482   1075    124    -37    -37       C  
ATOM    996  CG1 VAL A 218      91.100  80.948 -39.514  1.00 12.80           C  
ANISOU  996  CG1 VAL A 218     1983   1699   1182     34     46    311       C  
ATOM    997  CG2 VAL A 218      92.089  83.222 -39.947  1.00 13.18           C  
ANISOU  997  CG2 VAL A 218     1983   1755   1270    302   -129   -170       C  
ATOM    998  N   PRO A 219      91.551  82.563 -43.674  1.00 11.78           N  
ANISOU  998  N   PRO A 219     1738   1525   1212     76   -402    197       N  
ATOM    999  CA  PRO A 219      91.613  83.678 -44.628  1.00 13.42           C  
ANISOU  999  CA  PRO A 219     2120   1678   1299    102   -406    316       C  
ATOM   1000  C   PRO A 219      91.615  85.020 -43.904  1.00 13.80           C  
ANISOU 1000  C   PRO A 219     2213   1529   1500    439   -150    163       C  
ATOM   1001  O   PRO A 219      90.974  85.195 -42.864  1.00 14.93           O  
ANISOU 1001  O   PRO A 219     2323   1626   1724    488    156    229       O  
ATOM   1002  CB  PRO A 219      90.331  83.508 -45.453  1.00 14.61           C  
ANISOU 1002  CB  PRO A 219     2090   2058   1403      4   -488    257       C  
ATOM   1003  CG  PRO A 219      89.987  82.056 -45.325  1.00 15.19           C  
ANISOU 1003  CG  PRO A 219     2241   2151   1380    -21   -550    240       C  
ATOM   1004  CD  PRO A 219      90.391  81.685 -43.923  1.00 13.74           C  
ANISOU 1004  CD  PRO A 219     2037   1810   1373    -45   -501     73       C  
ATOM   1005  N   CYS A 220      92.340  85.980 -44.475  1.00 14.16           N  
ANISOU 1005  N   CYS A 220     2375   1404   1600    219   -220    164       N  
ATOM   1006  CA  CYS A 220      92.373  87.344 -43.953  1.00 16.28           C  
ANISOU 1006  CA  CYS A 220     2458   1516   2212    253   -172     96       C  
ATOM   1007  C   CYS A 220      91.130  88.076 -44.444  1.00 19.48           C  
ANISOU 1007  C   CYS A 220     2752   2131   2518    294   -318    257       C  
ATOM   1008  O   CYS A 220      91.017  88.386 -45.634  1.00 22.09           O  
ANISOU 1008  O   CYS A 220     3114   2792   2489    238   -419    735       O  
ATOM   1009  CB  CYS A 220      93.636  88.059 -44.427  1.00 17.69           C  
ANISOU 1009  CB  CYS A 220     2609   1449   2662     54     39    -47       C  
ATOM   1010  SG  CYS A 220      93.722  89.812 -43.964  1.00 21.81           S  
ANISOU 1010  SG  CYS A 220     3003   1798   3487    214     35   -188       S  
ATOM   1011  N   GLU A 221      90.192  88.348 -43.534  1.00 20.18           N  
ANISOU 1011  N   GLU A 221     2700   2007   2960    570   -400   -106       N  
ATOM   1012  CA  GLU A 221      88.970  88.996 -43.987  1.00 22.36           C  
ANISOU 1012  CA  GLU A 221     2937   2211   3347    662   -287   -151       C  
ATOM   1013  C   GLU A 221      89.071  90.503 -43.801  1.00 21.70           C  
ANISOU 1013  C   GLU A 221     2880   2160   3206    666   -532   -312       C  
ATOM   1014  O   GLU A 221      89.649  90.970 -42.812  1.00 21.24           O  
ANISOU 1014  O   GLU A 221     2825   2196   3050    548   -391   -303       O  
ATOM   1015  CB  GLU A 221      87.771  88.479 -43.189  1.00 24.91           C  
ANISOU 1015  CB  GLU A 221     3168   2540   3756    683    -59   -151       C  
ATOM   1016  CG  GLU A 221      87.413  87.025 -43.466  1.00 25.52           C  
ANISOU 1016  CG  GLU A 221     3171   2579   3948    747     -4    -20       C  
ATOM   1017  N   PRO A 222      88.533  91.295 -44.722  1.00 22.77           N  
ANISOU 1017  N   PRO A 222     3193   2267   3192    567   -869   -295       N  
ATOM   1018  CA  PRO A 222      88.540  92.749 -44.544  1.00 22.60           C  
ANISOU 1018  CA  PRO A 222     3151   2222   3212    749   -957   -140       C  
ATOM   1019  C   PRO A 222      87.556  93.150 -43.462  1.00 22.39           C  
ANISOU 1019  C   PRO A 222     2972   2270   3267    564   -908   -203       C  
ATOM   1020  O   PRO A 222      86.621  92.393 -43.155  1.00 22.30           O  
ANISOU 1020  O   PRO A 222     2878   2260   3335    446   -764   -357       O  
ATOM   1021  CB  PRO A 222      88.083  93.267 -45.915  1.00 24.09           C  
ANISOU 1021  CB  PRO A 222     3410   2478   3264    627  -1017   -140       C  
ATOM   1022  CG  PRO A 222      87.224  92.171 -46.448  1.00 24.97           C  
ANISOU 1022  CG  PRO A 222     3596   2596   3295    366  -1071   -198       C  
ATOM   1023  CD  PRO A 222      87.864  90.891 -45.971  1.00 24.23           C  
ANISOU 1023  CD  PRO A 222     3495   2485   3227    393  -1040   -275       C  
ATOM   1024  N   PRO A 223      87.738  94.318 -42.849  1.00 21.08           N  
ANISOU 1024  N   PRO A 223     2748   2118   3142    595   -939   -227       N  
ATOM   1025  CA  PRO A 223      86.757  94.784 -41.864  1.00 22.82           C  
ANISOU 1025  CA  PRO A 223     2925   2369   3378    685   -946   -184       C  
ATOM   1026  C   PRO A 223      85.368  94.901 -42.476  1.00 24.89           C  
ANISOU 1026  C   PRO A 223     3030   2649   3777    958  -1091   -144       C  
ATOM   1027  O   PRO A 223      85.208  95.264 -43.644  1.00 25.41           O  
ANISOU 1027  O   PRO A 223     3045   2904   3705    905  -1170   -122       O  
ATOM   1028  CB  PRO A 223      87.301  96.155 -41.445  1.00 22.56           C  
ANISOU 1028  CB  PRO A 223     2987   2383   3203    422   -884   -319       C  
ATOM   1029  CG  PRO A 223      88.761  96.070 -41.692  1.00 21.44           C  
ANISOU 1029  CG  PRO A 223     2894   2148   3105    472   -784   -282       C  
ATOM   1030  CD  PRO A 223      88.912  95.204 -42.922  1.00 20.65           C  
ANISOU 1030  CD  PRO A 223     2776   1993   3076    566   -846   -291       C  
ATOM   1031  N   GLU A 224      84.358  94.567 -41.674  1.00 25.89           N  
ANISOU 1031  N   GLU A 224     2803   2821   4212   1032  -1137   -229       N  
ATOM   1032  CA  GLU A 224      82.977  94.760 -42.083  1.00 28.81           C  
ANISOU 1032  CA  GLU A 224     3059   3210   4676   1040  -1155   -227       C  
ATOM   1033  C   GLU A 224      82.636  96.248 -42.110  1.00 29.64           C  
ANISOU 1033  C   GLU A 224     2994   3290   4977   1081  -1108   -216       C  
ATOM   1034  O   GLU A 224      83.354  97.092 -41.566  1.00 29.28           O  
ANISOU 1034  O   GLU A 224     2948   3130   5047   1080  -1043   -230       O  
ATOM   1035  CB  GLU A 224      82.034  94.071 -41.101  1.00 31.39           C  
ANISOU 1035  CB  GLU A 224     3568   3519   4840    846  -1145   -180       C  
ATOM   1036  CG  GLU A 224      82.154  92.563 -41.055  1.00 35.02           C  
ANISOU 1036  CG  GLU A 224     4135   4152   5018    636  -1089    -97       C  
ATOM   1037  CD  GLU A 224      81.163  91.953 -40.087  1.00 38.01           C  
ANISOU 1037  CD  GLU A 224     4574   4696   5174    522  -1052     -2       C  
ATOM   1038  OE1 GLU A 224      81.573  91.595 -38.962  1.00 39.40           O  
ANISOU 1038  OE1 GLU A 224     4797   4931   5243    540   -974      0       O  
ATOM   1039  OE2 GLU A 224      79.970  91.853 -40.445  1.00 39.17           O  
ANISOU 1039  OE2 GLU A 224     4735   4904   5243    561  -1034     54       O  
ATOM   1040  N   VAL A 225      81.502  96.562 -42.745  1.00 30.66           N  
ANISOU 1040  N   VAL A 225     3044   3437   5168   1116  -1173   -154       N  
ATOM   1041  CA  VAL A 225      81.029  97.941 -42.796  1.00 31.98           C  
ANISOU 1041  CA  VAL A 225     3121   3638   5393   1220  -1117   -272       C  
ATOM   1042  C   VAL A 225      80.792  98.445 -41.382  1.00 33.39           C  
ANISOU 1042  C   VAL A 225     3456   3669   5563   1286   -874   -403       C  
ATOM   1043  O   VAL A 225      80.099  97.803 -40.582  1.00 34.54           O  
ANISOU 1043  O   VAL A 225     3710   3745   5668   1113   -809   -457       O  
ATOM   1044  CB  VAL A 225      79.756  98.036 -43.649  1.00 33.02           C  
ANISOU 1044  CB  VAL A 225     3196   3870   5478   1103  -1043   -336       C  
ATOM   1045  CG1 VAL A 225      79.253  99.460 -43.680  1.00 33.65           C  
ANISOU 1045  CG1 VAL A 225     3288   3959   5538    962   -999   -311       C  
ATOM   1046  CG2 VAL A 225      80.020  97.528 -45.060  1.00 33.27           C  
ANISOU 1046  CG2 VAL A 225     3216   3947   5478   1103  -1033   -394       C  
ATOM   1047  N   GLY A 226      81.374  99.601 -41.063  1.00 34.07           N  
ANISOU 1047  N   GLY A 226     3596   3800   5548   1149   -796   -558       N  
ATOM   1048  CA  GLY A 226      81.284 100.158 -39.732  1.00 34.09           C  
ANISOU 1048  CA  GLY A 226     3656   3813   5482   1049   -736   -604       C  
ATOM   1049  C   GLY A 226      82.398  99.757 -38.792  1.00 33.56           C  
ANISOU 1049  C   GLY A 226     3630   3773   5349    847   -575   -718       C  
ATOM   1050  O   GLY A 226      82.432 100.242 -37.653  1.00 34.69           O  
ANISOU 1050  O   GLY A 226     3728   4011   5441    837   -613   -819       O  
ATOM   1051  N   SER A 227      83.305  98.884 -39.221  1.00 30.68           N  
ANISOU 1051  N   SER A 227     3421   3178   5059    661   -364   -539       N  
ATOM   1052  CA  SER A 227      84.444  98.478 -38.416  1.00 28.89           C  
ANISOU 1052  CA  SER A 227     3345   2894   4736    258    -80   -257       C  
ATOM   1053  C   SER A 227      85.736  98.867 -39.119  1.00 25.37           C  
ANISOU 1053  C   SER A 227     3028   2349   4260    289   -162    -31       C  
ATOM   1054  O   SER A 227      85.787  98.982 -40.348  1.00 24.47           O  
ANISOU 1054  O   SER A 227     2808   2294   4196    284   -407     65       O  
ATOM   1055  CB  SER A 227      84.443  96.966 -38.159  1.00 30.04           C  
ANISOU 1055  CB  SER A 227     3529   3067   4816   -151    173   -282       C  
ATOM   1056  OG  SER A 227      83.313  96.580 -37.398  1.00 31.99           O  
ANISOU 1056  OG  SER A 227     3848   3426   4879   -282    290   -330       O  
ATOM   1057  N   ASP A 228      86.782  99.061 -38.321  1.00 22.38           N  
ANISOU 1057  N   ASP A 228     2856   1846   3801    393   -137    101       N  
ATOM   1058  CA  ASP A 228      88.097  99.415 -38.829  1.00 20.99           C  
ANISOU 1058  CA  ASP A 228     2845   1686   3444    376   -254    166       C  
ATOM   1059  C   ASP A 228      89.093  98.272 -38.753  1.00 17.39           C  
ANISOU 1059  C   ASP A 228     2579   1355   2672    248   -306    151       C  
ATOM   1060  O   ASP A 228      90.215  98.414 -39.249  1.00 17.27           O  
ANISOU 1060  O   ASP A 228     2718   1427   2416    144   -287    125       O  
ATOM   1061  CB  ASP A 228      88.652 100.621 -38.060  1.00 23.93           C  
ANISOU 1061  CB  ASP A 228     3235   1965   3894    644   -338    103       C  
ATOM   1062  CG  ASP A 228      87.768 101.836 -38.182  1.00 28.04           C  
ANISOU 1062  CG  ASP A 228     3783   2558   4314    596   -315    125       C  
ATOM   1063  OD1 ASP A 228      87.301 102.111 -39.307  1.00 28.79           O  
ANISOU 1063  OD1 ASP A 228     3791   2660   4489    647   -432    429       O  
ATOM   1064  OD2 ASP A 228      87.537 102.507 -37.154  1.00 30.07           O  
ANISOU 1064  OD2 ASP A 228     4118   2749   4558    758   -185    -24       O  
ATOM   1065  N   CYS A 229      88.724  97.155 -38.140  1.00 15.53           N  
ANISOU 1065  N   CYS A 229     2421   1236   2244    337   -241    155       N  
ATOM   1066  CA  CYS A 229      89.614  96.016 -38.033  1.00 14.34           C  
ANISOU 1066  CA  CYS A 229     2296   1213   1940    216   -232     81       C  
ATOM   1067  C   CYS A 229      88.784  94.750 -38.137  1.00 13.81           C  
ANISOU 1067  C   CYS A 229     2193   1243   1810    204   -220    103       C  
ATOM   1068  O   CYS A 229      87.552  94.790 -38.198  1.00 15.88           O  
ANISOU 1068  O   CYS A 229     2336   1573   2125     87   -138     40       O  
ATOM   1069  CB  CYS A 229      90.418  96.045 -36.724  1.00 14.94           C  
ANISOU 1069  CB  CYS A 229     2289   1564   1826    177   -302     23       C  
ATOM   1070  SG  CYS A 229      89.466  95.734 -35.217  1.00 16.98           S  
ANISOU 1070  SG  CYS A 229     2757   1901   1794    237   -270    -59       S  
ATOM   1071  N   THR A 230      89.475  93.620 -38.187  1.00 13.19           N  
ANISOU 1071  N   THR A 230     2245   1157   1609     48   -266    155       N  
ATOM   1072  CA  THR A 230      88.848  92.317 -38.101  1.00 13.83           C  
ANISOU 1072  CA  THR A 230     2367   1335   1554     70   -472    168       C  
ATOM   1073  C   THR A 230      89.373  91.647 -36.838  1.00 12.94           C  
ANISOU 1073  C   THR A 230     1990   1398   1528     84   -497    303       C  
ATOM   1074  O   THR A 230      90.425  92.021 -36.321  1.00 15.05           O  
ANISOU 1074  O   THR A 230     2039   1957   1721   -268   -672    481       O  
ATOM   1075  CB ATHR A 230      89.088  91.486 -39.362  0.62 15.20           C  
ANISOU 1075  CB ATHR A 230     2545   1581   1651     84   -481    122       C  
ATOM   1076  CB BTHR A 230      89.238  91.476 -39.334  0.38 15.29           C  
ANISOU 1076  CB BTHR A 230     2629   1644   1535     23   -558    225       C  
ATOM   1077  OG1ATHR A 230      88.200  90.363 -39.359  0.62 18.08           O  
ANISOU 1077  OG1ATHR A 230     3013   2012   1842    -45   -514    135       O  
ATOM   1078  OG1BTHR A 230      88.701  92.081 -40.515  0.38 15.83           O  
ANISOU 1078  OG1BTHR A 230     2764   1749   1499    218   -585    386       O  
ATOM   1079  CG2ATHR A 230      90.522  91.024 -39.434  0.62 14.16           C  
ANISOU 1079  CG2ATHR A 230     2282   1488   1608    220   -581    174       C  
ATOM   1080  CG2BTHR A 230      88.734  90.037 -39.243  0.38 16.90           C  
ANISOU 1080  CG2BTHR A 230     2853   1940   1627   -128   -612    147       C  
ATOM   1081  N   THR A 231      88.614  90.691 -36.308  1.00 12.57           N  
ANISOU 1081  N   THR A 231     1942   1403   1430    118   -332    236       N  
ATOM   1082  CA  THR A 231      88.974  89.999 -35.081  1.00 12.57           C  
ANISOU 1082  CA  THR A 231     1891   1450   1435     42   -184    210       C  
ATOM   1083  C   THR A 231      88.940  88.498 -35.318  1.00 12.06           C  
ANISOU 1083  C   THR A 231     1675   1392   1515    -76   -371    140       C  
ATOM   1084  O   THR A 231      88.015  87.982 -35.953  1.00 14.37           O  
ANISOU 1084  O   THR A 231     1911   1576   1973   -206   -712    159       O  
ATOM   1085  CB  THR A 231      87.998  90.380 -33.959  1.00 14.20           C  
ANISOU 1085  CB  THR A 231     1967   1842   1585    168   -135    205       C  
ATOM   1086  OG1 THR A 231      88.013  91.801 -33.795  1.00 15.66           O  
ANISOU 1086  OG1 THR A 231     2159   2035   1758    148      8    -88       O  
ATOM   1087  CG2 THR A 231      88.401  89.739 -32.634  1.00 15.76           C  
ANISOU 1087  CG2 THR A 231     2189   2169   1631    299   -120    339       C  
ATOM   1088  N   ILE A 232      89.958  87.806 -34.821  1.00 10.90           N  
ANISOU 1088  N   ILE A 232     1473   1375   1295    103   -210     16       N  
ATOM   1089  CA  ILE A 232      89.978  86.348 -34.777  1.00 11.08           C  
ANISOU 1089  CA  ILE A 232     1536   1354   1319     65   -217     42       C  
ATOM   1090  C   ILE A 232      89.789  85.939 -33.326  1.00 10.47           C  
ANISOU 1090  C   ILE A 232     1558   1268   1152    -74   -255     40       C  
ATOM   1091  O   ILE A 232      90.367  86.551 -32.422  1.00 11.93           O  
ANISOU 1091  O   ILE A 232     1938   1514   1080   -432   -351    -43       O  
ATOM   1092  CB  ILE A 232      91.290  85.758 -35.339  1.00 11.53           C  
ANISOU 1092  CB  ILE A 232     1623   1388   1371     44    -82    162       C  
ATOM   1093  CG1 ILE A 232      91.468  86.137 -36.808  1.00 13.78           C  
ANISOU 1093  CG1 ILE A 232     1692   1922   1621    128      7    256       C  
ATOM   1094  CG2 ILE A 232      91.314  84.224 -35.184  1.00 11.57           C  
ANISOU 1094  CG2 ILE A 232     1647   1284   1465     77     37      1       C  
ATOM   1095  CD1 ILE A 232      92.790  85.698 -37.390  1.00 15.43           C  
ANISOU 1095  CD1 ILE A 232     2001   2030   1832    130    -58    157       C  
ATOM   1096  N   HIS A 233      88.968  84.922 -33.096  1.00  9.80           N  
ANISOU 1096  N   HIS A 233     1471   1078   1176     24   -263    104       N  
ATOM   1097  CA  HIS A 233      88.729  84.419 -31.748  1.00 10.15           C  
ANISOU 1097  CA  HIS A 233     1404   1195   1260    119   -262    122       C  
ATOM   1098  C   HIS A 233      89.524  83.131 -31.563  1.00 10.41           C  
ANISOU 1098  C   HIS A 233     1602   1124   1227     63   -419    -86       C  
ATOM   1099  O   HIS A 233      89.201  82.107 -32.170  1.00 12.66           O  
ANISOU 1099  O   HIS A 233     1962   1257   1591    -23   -649   -260       O  
ATOM   1100  CB  HIS A 233      87.237  84.202 -31.524  1.00 12.16           C  
ANISOU 1100  CB  HIS A 233     1524   1527   1568    109   -255    159       C  
ATOM   1101  CG  HIS A 233      86.443  85.460 -31.660  1.00 13.98           C  
ANISOU 1101  CG  HIS A 233     1804   1652   1856    236   -210    226       C  
ATOM   1102  ND1 HIS A 233      85.606  85.700 -32.726  1.00 18.64           N  
ANISOU 1102  ND1 HIS A 233     2397   2373   2312    487   -461    109       N  
ATOM   1103  CD2 HIS A 233      86.403  86.575 -30.893  1.00 16.56           C  
ANISOU 1103  CD2 HIS A 233     2112   1962   2217    495   -319    181       C  
ATOM   1104  CE1 HIS A 233      85.064  86.897 -32.598  1.00 19.09           C  
ANISOU 1104  CE1 HIS A 233     2421   2381   2452    729   -335    278       C  
ATOM   1105  NE2 HIS A 233      85.533  87.451 -31.496  1.00 17.59           N  
ANISOU 1105  NE2 HIS A 233     2134   2114   2436    705   -174    237       N  
ATOM   1106  N   TYR A 234      90.565  83.188 -30.739  1.00  9.66           N  
ANISOU 1106  N   TYR A 234     1592   1018   1062    162   -185     28       N  
ATOM   1107  CA  TYR A 234      91.400  82.028 -30.461  1.00  9.79           C  
ANISOU 1107  CA  TYR A 234     1558   1116   1045    192   -151     -2       C  
ATOM   1108  C   TYR A 234      91.009  81.383 -29.137  1.00  9.99           C  
ANISOU 1108  C   TYR A 234     1746   1016   1035     29   -195    -41       C  
ATOM   1109  O   TYR A 234      90.475  82.039 -28.240  1.00 10.83           O  
ANISOU 1109  O   TYR A 234     1875   1131   1110     79      1    -31       O  
ATOM   1110  CB  TYR A 234      92.876  82.422 -30.407  1.00 10.55           C  
ANISOU 1110  CB  TYR A 234     1485   1493   1032     60    -62     12       C  
ATOM   1111  CG  TYR A 234      93.472  82.821 -31.742  1.00 10.33           C  
ANISOU 1111  CG  TYR A 234     1573   1401    952     85   -101    -67       C  
ATOM   1112  CD1 TYR A 234      93.712  81.867 -32.730  1.00 10.52           C  
ANISOU 1112  CD1 TYR A 234     1613   1416    967    280   -162   -111       C  
ATOM   1113  CD2 TYR A 234      93.822  84.143 -32.010  1.00 10.53           C  
ANISOU 1113  CD2 TYR A 234     1528   1468   1002    125      0    -53       C  
ATOM   1114  CE1 TYR A 234      94.275  82.231 -33.946  1.00 10.10           C  
ANISOU 1114  CE1 TYR A 234     1464   1375    998    192   -100    -38       C  
ATOM   1115  CE2 TYR A 234      94.389  84.509 -33.220  1.00 10.68           C  
ANISOU 1115  CE2 TYR A 234     1541   1467   1051    201    -63   -163       C  
ATOM   1116  CZ  TYR A 234      94.604  83.549 -34.189  1.00  9.98           C  
ANISOU 1116  CZ  TYR A 234     1483   1363    947    182    -64     22       C  
ATOM   1117  OH  TYR A 234      95.167  83.917 -35.389  1.00 10.29           O  
ANISOU 1117  OH  TYR A 234     1569   1307   1035    137    -27     79       O  
ATOM   1118  N   ASN A 235      91.295  80.086 -29.014  1.00  9.59           N  
ANISOU 1118  N   ASN A 235     1526   1052   1064    157   -252      5       N  
ATOM   1119  CA  ASN A 235      91.196  79.376 -27.745  1.00  9.78           C  
ANISOU 1119  CA  ASN A 235     1212   1313   1191     87   -244     69       C  
ATOM   1120  C   ASN A 235      92.518  78.671 -27.495  1.00  9.60           C  
ANISOU 1120  C   ASN A 235     1418   1202   1028    113   -145    -55       C  
ATOM   1121  O   ASN A 235      93.093  78.097 -28.421  1.00 11.41           O  
ANISOU 1121  O   ASN A 235     1660   1635   1039    460   -163   -159       O  
ATOM   1122  CB  ASN A 235      90.132  78.258 -27.772  1.00 12.16           C  
ANISOU 1122  CB  ASN A 235     1353   1527   1741      3   -229     57       C  
ATOM   1123  CG  ASN A 235      88.724  78.752 -28.005  1.00 15.99           C  
ANISOU 1123  CG  ASN A 235     1737   1907   2431   -318   -349    -83       C  
ATOM   1124  OD1 ASN A 235      87.874  77.987 -28.455  1.00 19.86           O  
ANISOU 1124  OD1 ASN A 235     2163   2404   2977   -329   -453   -354       O  
ATOM   1125  ND2 ASN A 235      88.454  80.006 -27.688  1.00 15.71           N  
ANISOU 1125  ND2 ASN A 235     1648   1750   2570    342   -293   -149       N  
ATOM   1126  N   TYR A 236      92.959  78.653 -26.238  1.00  8.77           N  
ANISOU 1126  N   TYR A 236     1173   1173    986    -20   -107    128       N  
ATOM   1127  CA  TYR A 236      94.144  77.912 -25.815  1.00  9.06           C  
ANISOU 1127  CA  TYR A 236     1329   1085   1028    -24   -160     68       C  
ATOM   1128  C   TYR A 236      93.698  76.734 -24.959  1.00  9.32           C  
ANISOU 1128  C   TYR A 236     1472   1042   1027   -166    -86    -39       C  
ATOM   1129  O   TYR A 236      92.960  76.920 -23.987  1.00 10.04           O  
ANISOU 1129  O   TYR A 236     1549   1235   1029     68     68     27       O  
ATOM   1130  CB  TYR A 236      95.100  78.820 -25.031  1.00  9.59           C  
ANISOU 1130  CB  TYR A 236     1470   1132   1041   -120    -31     90       C  
ATOM   1131  CG  TYR A 236      95.720  79.892 -25.897  1.00  9.10           C  
ANISOU 1131  CG  TYR A 236     1353   1105   1000     46    -74     50       C  
ATOM   1132  CD1 TYR A 236      95.042  81.079 -26.156  1.00  9.73           C  
ANISOU 1132  CD1 TYR A 236     1438   1206   1052    -59   -153     74       C  
ATOM   1133  CD2 TYR A 236      96.969  79.706 -26.480  1.00 10.04           C  
ANISOU 1133  CD2 TYR A 236     1444   1284   1088   -181    -35   -122       C  
ATOM   1134  CE1 TYR A 236      95.590  82.056 -26.977  1.00  9.65           C  
ANISOU 1134  CE1 TYR A 236     1330   1173   1164   -120    -93     72       C  
ATOM   1135  CE2 TYR A 236      97.525  80.676 -27.300  1.00 10.02           C  
ANISOU 1135  CE2 TYR A 236     1463   1230   1116   -133    -20   -126       C  
ATOM   1136  CZ  TYR A 236      96.828  81.846 -27.544  1.00 10.01           C  
ANISOU 1136  CZ  TYR A 236     1384   1256   1164   -179    -11     93       C  
ATOM   1137  OH  TYR A 236      97.362  82.814 -28.355  1.00 11.18           O  
ANISOU 1137  OH  TYR A 236     1675   1308   1264   -270     84    115       O  
ATOM   1138  N   MET A 237      94.142  75.528 -25.324  1.00  9.64           N  
ANISOU 1138  N   MET A 237     1462   1003   1198    -51    -53     -3       N  
ATOM   1139  CA  MET A 237      93.483  74.302 -24.879  1.00 10.04           C  
ANISOU 1139  CA  MET A 237     1732    928   1156    -74     25     60       C  
ATOM   1140  C   MET A 237      94.250  73.518 -23.806  1.00 10.28           C  
ANISOU 1140  C   MET A 237     1652   1070   1185     18    -43    205       C  
ATOM   1141  O   MET A 237      93.903  72.363 -23.532  1.00 10.98           O  
ANISOU 1141  O   MET A 237     1660   1220   1292   -147   -145    143       O  
ATOM   1142  CB  MET A 237      93.151  73.422 -26.084  1.00 10.79           C  
ANISOU 1142  CB  MET A 237     1648   1172   1280    -18   -224    133       C  
ATOM   1143  CG  MET A 237      92.288  74.138 -27.125  1.00 12.85           C  
ANISOU 1143  CG  MET A 237     1851   1535   1496    -94   -330    123       C  
ATOM   1144  SD  MET A 237      90.683  74.693 -26.503  1.00 13.69           S  
ANISOU 1144  SD  MET A 237     1870   1425   1908     -4   -454     43       S  
ATOM   1145  CE  MET A 237      90.006  73.155 -25.859  1.00 14.45           C  
ANISOU 1145  CE  MET A 237     1881   1546   2064   -215   -258     44       C  
ATOM   1146  N  ACYS A 238      95.310  74.091 -23.243  0.50  8.92           N  
ANISOU 1146  N  ACYS A 238     1512   1003    874    -35    -89    200       N  
ATOM   1147  N  BCYS A 238      95.216  74.160 -23.147  0.50 10.92           N  
ANISOU 1147  N  BCYS A 238     1740   1247   1163     59    -29    182       N  
ATOM   1148  CA ACYS A 238      95.946  73.587 -22.033  0.50  9.44           C  
ANISOU 1148  CA ACYS A 238     1452   1230    906    -61   -197    180       C  
ATOM   1149  CA BCYS A 238      96.048  73.573 -22.105  0.50 12.89           C  
ANISOU 1149  CA BCYS A 238     1963   1527   1408    114     17    187       C  
ATOM   1150  C  ACYS A 238      96.297  74.774 -21.166  0.50 10.37           C  
ANISOU 1150  C  ACYS A 238     1598   1352    989   -255   -238    342       C  
ATOM   1151  C  BCYS A 238      96.510  74.718 -21.212  0.50 12.15           C  
ANISOU 1151  C  BCYS A 238     1765   1638   1212   -102    -99    307       C  
ATOM   1152  O  ACYS A 238      96.354  75.911 -21.636  0.50 10.27           O  
ANISOU 1152  O  ACYS A 238     1643   1206   1051   -408   -240    352       O  
ATOM   1153  O  BCYS A 238      96.808  75.804 -21.715  0.50 12.79           O  
ANISOU 1153  O  BCYS A 238     1794   1844   1223   -155      2    383       O  
ATOM   1154  CB ACYS A 238      97.272  72.872 -22.290  0.50  9.42           C  
ANISOU 1154  CB ACYS A 238     1521   1200    859     80    -84    304       C  
ATOM   1155  CB BCYS A 238      97.283  72.937 -22.753  0.50 15.95           C  
ANISOU 1155  CB BCYS A 238     2576   1725   1760    378    293    308       C  
ATOM   1156  SG ACYS A 238      97.130  71.169 -22.747  0.50  8.49           S  
ANISOU 1156  SG ACYS A 238     1515   1058    653   -170   -255     75       S  
ATOM   1157  SG BCYS A 238      97.867  71.371 -22.097  0.50 16.34           S  
ANISOU 1157  SG BCYS A 238     2973   1349   1887    590    567    314       S  
ATOM   1158  N   TYR A 239      96.549  74.489 -19.895  1.00 11.94           N  
ANISOU 1158  N   TYR A 239     1762   1658   1117   -383   -292    298       N  
ATOM   1159  CA  TYR A 239      97.110  75.484 -18.988  1.00 12.14           C  
ANISOU 1159  CA  TYR A 239     1783   1690   1140   -477   -317    261       C  
ATOM   1160  C   TYR A 239      98.625  75.555 -19.153  1.00 11.95           C  
ANISOU 1160  C   TYR A 239     1813   1574   1151   -435   -289    186       C  
ATOM   1161  O   TYR A 239      99.282  74.558 -19.466  1.00 11.85           O  
ANISOU 1161  O   TYR A 239     1907   1438   1157   -230   -170    103       O  
ATOM   1162  CB  TYR A 239      96.841  75.093 -17.538  1.00 12.78           C  
ANISOU 1162  CB  TYR A 239     1787   1751   1318   -309   -175    378       C  
ATOM   1163  CG  TYR A 239      95.413  75.261 -17.091  1.00 13.79           C  
ANISOU 1163  CG  TYR A 239     1777   1956   1505   -322    -64    484       C  
ATOM   1164  CD1 TYR A 239      94.859  76.524 -16.937  1.00 14.94           C  
ANISOU 1164  CD1 TYR A 239     1909   2084   1685    -99   -133    381       C  
ATOM   1165  CD2 TYR A 239      94.626  74.158 -16.787  1.00 15.21           C  
ANISOU 1165  CD2 TYR A 239     2011   2277   1492   -431     18    478       C  
ATOM   1166  CE1 TYR A 239      93.561  76.687 -16.509  1.00 16.10           C  
ANISOU 1166  CE1 TYR A 239     2037   2229   1850   -138     74    511       C  
ATOM   1167  CE2 TYR A 239      93.320  74.311 -16.358  1.00 17.35           C  
ANISOU 1167  CE2 TYR A 239     2184   2638   1772   -255     42    541       C  
ATOM   1168  CZ  TYR A 239      92.791  75.578 -16.227  1.00 17.62           C  
ANISOU 1168  CZ  TYR A 239     2119   2630   1948    -86    200    587       C  
ATOM   1169  OH  TYR A 239      91.493  75.752 -15.804  1.00 20.09           O  
ANISOU 1169  OH  TYR A 239     2349   3017   2267     -9    219    729       O  
ATOM   1170  N   SER A 240      99.189  76.745 -18.901  1.00 10.94           N  
ANISOU 1170  N   SER A 240     1633   1406   1118   -428   -291    256       N  
ATOM   1171  CA  SER A 240     100.643  76.867 -18.893  1.00 10.78           C  
ANISOU 1171  CA  SER A 240     1664   1281   1151   -305   -313    254       C  
ATOM   1172  C   SER A 240     101.278  75.859 -17.946  1.00 11.36           C  
ANISOU 1172  C   SER A 240     1803   1354   1160   -182   -298    182       C  
ATOM   1173  O   SER A 240     102.387  75.379 -18.200  1.00 12.61           O  
ANISOU 1173  O   SER A 240     1839   1543   1408    137   -304    157       O  
ATOM   1174  CB  SER A 240     101.060  78.289 -18.505  1.00 11.53           C  
ANISOU 1174  CB  SER A 240     1846   1238   1297   -134   -375    236       C  
ATOM   1175  OG  SER A 240     100.696  79.206 -19.523  1.00 12.12           O  
ANISOU 1175  OG  SER A 240     1660   1377   1568     25   -405    329       O  
ATOM   1176  N   SER A 241     100.589  75.517 -16.860  1.00 12.02           N  
ANISOU 1176  N   SER A 241     2205   1269   1094   -130   -370    208       N  
ATOM   1177  CA  SER A 241     101.106  74.620 -15.833  1.00 12.96           C  
ANISOU 1177  CA  SER A 241     2470   1230   1224     17   -342    224       C  
ATOM   1178  C   SER A 241     100.949  73.134 -16.155  1.00 14.25           C  
ANISOU 1178  C   SER A 241     2684   1303   1427     39   -224    179       C  
ATOM   1179  O   SER A 241     101.402  72.312 -15.359  1.00 15.61           O  
ANISOU 1179  O   SER A 241     2891   1493   1547     50   -389    294       O  
ATOM   1180  CB  SER A 241     100.400  74.904 -14.506  1.00 14.65           C  
ANISOU 1180  CB  SER A 241     2484   1773   1309    -25   -284    246       C  
ATOM   1181  OG  SER A 241      99.021  74.586 -14.630  1.00 16.76           O  
ANISOU 1181  OG  SER A 241     2685   2234   1448    -22    -18    178       O  
ATOM   1182  N   CYS A 242     100.323  72.755 -17.268  1.00 13.42           N  
ANISOU 1182  N   CYS A 242     2456   1211   1433   -103   -132    110       N  
ATOM   1183  CA  CYS A 242     100.008  71.343 -17.496  1.00 13.78           C  
ANISOU 1183  CA  CYS A 242     2445   1325   1464   -131    -67     87       C  
ATOM   1184  C   CYS A 242     101.267  70.476 -17.515  1.00 14.76           C  
ANISOU 1184  C   CYS A 242     2727   1231   1649   -202    -67    340       C  
ATOM   1185  O   CYS A 242     102.178  70.688 -18.319  1.00 15.26           O  
ANISOU 1185  O   CYS A 242     2652   1308   1839    -94     -6    380       O  
ATOM   1186  CB  CYS A 242      99.237  71.174 -18.807  1.00 14.19           C  
ANISOU 1186  CB  CYS A 242     2218   1615   1561   -247    -14   -164       C  
ATOM   1187  SG  CYS A 242      97.445  71.440 -18.679  1.00 14.12           S  
ANISOU 1187  SG  CYS A 242     2131   1453   1780   -262    260   -248       S  
ATOM   1188  N   MET A 243     101.301  69.469 -16.652  1.00 15.90           N  
ANISOU 1188  N   MET A 243     2894   1365   1782    -34   -138    338       N  
ATOM   1189  CA  MET A 243     102.467  68.602 -16.584  1.00 16.94           C  
ANISOU 1189  CA  MET A 243     3114   1407   1914    111   -351    333       C  
ATOM   1190  C   MET A 243     102.559  67.718 -17.821  1.00 16.22           C  
ANISOU 1190  C   MET A 243     2884   1399   1880    -29   -157    373       C  
ATOM   1191  O   MET A 243     101.550  67.228 -18.340  1.00 15.32           O  
ANISOU 1191  O   MET A 243     2696   1395   1729   -108    -17    256       O  
ATOM   1192  CB  MET A 243     102.411  67.746 -15.323  1.00 19.80           C  
ANISOU 1192  CB  MET A 243     3640   1696   2189     67   -524     27       C  
ATOM   1193  CG  MET A 243     102.488  68.571 -14.046  1.00 23.65           C  
ANISOU 1193  CG  MET A 243     3942   2377   2668    -18   -651   -462       C  
ATOM   1194  SD  MET A 243     103.956  69.631 -13.991  1.00 28.41           S  
ANISOU 1194  SD  MET A 243     4391   3104   3302    -99   -552   -733       S  
ATOM   1195  CE  MET A 243     105.233  68.391 -13.837  1.00 28.94           C  
ANISOU 1195  CE  MET A 243     4389   3264   3344    135   -558   -651       C  
ATOM   1196  N   GLY A 244     103.784  67.521 -18.296  1.00 16.77           N  
ANISOU 1196  N   GLY A 244     2749   1525   2098    139   -108    150       N  
ATOM   1197  CA  GLY A 244     104.002  66.797 -19.527  1.00 17.77           C  
ANISOU 1197  CA  GLY A 244     2987   1682   2084    137     -4    139       C  
ATOM   1198  C   GLY A 244     103.672  67.573 -20.779  1.00 17.51           C  
ANISOU 1198  C   GLY A 244     2943   1519   2190    -66    260    154       C  
ATOM   1199  O   GLY A 244     103.855  67.043 -21.880  1.00 19.40           O  
ANISOU 1199  O   GLY A 244     3204   1814   2354   -102    345    -89       O  
ATOM   1200  N   GLY A 245     103.183  68.806 -20.645  1.00 16.84           N  
ANISOU 1200  N   GLY A 245     2876   1362   2161   -255    337    409       N  
ATOM   1201  CA  GLY A 245     102.956  69.693 -21.766  1.00 16.57           C  
ANISOU 1201  CA  GLY A 245     2891   1393   2012   -336    275    285       C  
ATOM   1202  C   GLY A 245     103.792  70.940 -21.577  1.00 15.39           C  
ANISOU 1202  C   GLY A 245     2537   1339   1972   -116    179    308       C  
ATOM   1203  O   GLY A 245     105.017  70.854 -21.457  1.00 16.17           O  
ANISOU 1203  O   GLY A 245     2496   1450   2196    -44     78    224       O  
ATOM   1204  N   MET A 246     103.148  72.106 -21.512  1.00 13.74           N  
ANISOU 1204  N   MET A 246     2366   1209   1646   -239     59    297       N  
ATOM   1205  CA  MET A 246     103.909  73.332 -21.312  1.00 13.47           C  
ANISOU 1205  CA  MET A 246     2151   1473   1496    -75   -101    218       C  
ATOM   1206  C   MET A 246     104.710  73.311 -20.015  1.00 13.98           C  
ANISOU 1206  C   MET A 246     2174   1509   1631     52    -45    502       C  
ATOM   1207  O   MET A 246     105.798  73.888 -19.961  1.00 14.36           O  
ANISOU 1207  O   MET A 246     2092   1534   1829    -98    -49    417       O  
ATOM   1208  CB  MET A 246     103.001  74.553 -21.441  1.00 12.67           C  
ANISOU 1208  CB  MET A 246     1990   1554   1269    124   -230    237       C  
ATOM   1209  CG  MET A 246     102.618  74.797 -22.888  1.00 12.99           C  
ANISOU 1209  CG  MET A 246     1989   1716   1229    -58   -132    288       C  
ATOM   1210  SD  MET A 246     101.566  76.229 -23.129  1.00 13.00           S  
ANISOU 1210  SD  MET A 246     1851   1801   1286   -303   -139    328       S  
ATOM   1211  CE  MET A 246      99.979  75.637 -22.546  1.00 14.06           C  
ANISOU 1211  CE  MET A 246     1794   2096   1452   -239   -156    223       C  
ATOM   1212  N  AASN A 247     104.190  72.670 -18.966  0.58 14.31           N  
ANISOU 1212  N  AASN A 247     2185   1584   1670     39   -215    457       N  
ATOM   1213  N  BASN A 247     104.199  72.653 -18.971  0.42 14.14           N  
ANISOU 1213  N  BASN A 247     2140   1540   1691    147   -185    538       N  
ATOM   1214  CA AASN A 247     104.997  72.340 -17.792  0.58 16.82           C  
ANISOU 1214  CA AASN A 247     2409   2052   1929     85   -396    468       C  
ATOM   1215  CA BASN A 247     104.959  72.406 -17.742  0.42 15.91           C  
ANISOU 1215  CA BASN A 247     2275   1869   1900    295   -339    602       C  
ATOM   1216  C  AASN A 247     105.571  73.586 -17.116  0.58 15.89           C  
ANISOU 1216  C  AASN A 247     2205   2100   1732   -133   -390    747       C  
ATOM   1217  C  BASN A 247     105.577  73.690 -17.185  0.42 15.99           C  
ANISOU 1217  C  BASN A 247     2218   2081   1779    108   -363    715       C  
ATOM   1218  O  AASN A 247     106.710  73.584 -16.641  0.58 16.42           O  
ANISOU 1218  O  AASN A 247     2244   2238   1756    -27   -410    869       O  
ATOM   1219  O  BASN A 247     106.775  73.767 -16.900  0.42 16.73           O  
ANISOU 1219  O  BASN A 247     2297   2245   1815    121   -368    795       O  
ATOM   1220  CB AASN A 247     106.102  71.345 -18.158  0.58 20.25           C  
ANISOU 1220  CB AASN A 247     2958   2414   2322    144   -466    299       C  
ATOM   1221  CB BASN A 247     106.011  71.312 -17.949  0.42 17.84           C  
ANISOU 1221  CB BASN A 247     2582   2010   2184    430   -376    610       C  
ATOM   1222  CG AASN A 247     106.275  70.256 -17.125  0.58 22.80           C  
ANISOU 1222  CG AASN A 247     3347   2802   2514      5   -540    128       C  
ATOM   1223  CG BASN A 247     106.703  70.910 -16.657  0.42 19.10           C  
ANISOU 1223  CG BASN A 247     2739   2258   2258    357   -416    649       C  
ATOM   1224  OD1AASN A 247     105.883  69.112 -17.346  0.58 23.67           O  
ANISOU 1224  OD1AASN A 247     3480   2887   2627   -155   -497    -21       O  
ATOM   1225  OD1BASN A 247     106.175  71.113 -15.564  0.42 19.80           O  
ANISOU 1225  OD1BASN A 247     2980   2289   2253    557   -478    831       O  
ATOM   1226  ND2AASN A 247     106.876  70.603 -15.992  0.58 23.51           N  
ANISOU 1226  ND2AASN A 247     3559   2892   2481     44   -569    111       N  
ATOM   1227  ND2BASN A 247     107.896  70.342 -16.781  0.42 18.69           N  
ANISOU 1227  ND2BASN A 247     2554   2267   2281    388   -531    686       N  
ATOM   1228  N  AARG A 248     104.780  74.659 -17.083  0.58 15.48           N  
ANISOU 1228  N  AARG A 248     2114   2154   1614   -167   -373    642       N  
ATOM   1229  N  BARG A 248     104.743  74.720 -17.055  0.42 15.93           N  
ANISOU 1229  N  BARG A 248     2202   2160   1692     29   -362    579       N  
ATOM   1230  CA AARG A 248     105.084  75.965 -16.484  0.58 17.02           C  
ANISOU 1230  CA AARG A 248     2379   2393   1695   -313   -478    464       C  
ATOM   1231  CA BARG A 248     105.083  76.017 -16.478  0.42 17.33           C  
ANISOU 1231  CA BARG A 248     2461   2402   1723   -172   -448    366       C  
ATOM   1232  C  AARG A 248     105.978  76.848 -17.360  0.58 16.88           C  
ANISOU 1232  C  AARG A 248     2467   2183   1763   -295   -406    307       C  
ATOM   1233  C  BARG A 248     106.037  76.844 -17.337  0.42 16.95           C  
ANISOU 1233  C  BARG A 248     2463   2196   1782   -233   -368    276       C  
ATOM   1234  O  AARG A 248     106.278  77.985 -16.964  0.58 18.95           O  
ANISOU 1234  O  AARG A 248     2928   2363   1908   -365   -338    105       O  
ATOM   1235  O  BARG A 248     106.450  77.930 -16.905  0.42 18.99           O  
ANISOU 1235  O  BARG A 248     2861   2418   1937   -377   -258    102       O  
ATOM   1236  CB AARG A 248     105.619  75.899 -15.041  0.58 19.57           C  
ANISOU 1236  CB AARG A 248     2706   2891   1840   -374   -546    527       C  
ATOM   1237  CB BARG A 248     105.583  75.920 -15.026  0.42 19.66           C  
ANISOU 1237  CB BARG A 248     2809   2874   1786   -216   -533    310       C  
ATOM   1238  CG AARG A 248     104.683  75.185 -14.072  0.58 21.89           C  
ANISOU 1238  CG AARG A 248     2964   3322   2033   -465   -631    580       C  
ATOM   1239  CG BARG A 248     104.671  75.070 -14.156  0.42 21.84           C  
ANISOU 1239  CG BARG A 248     3126   3286   1887   -291   -611    246       C  
ATOM   1240  CD AARG A 248     105.360  74.913 -12.731  0.58 24.42           C  
ANISOU 1240  CD AARG A 248     3270   3703   2305   -444   -684    600       C  
ATOM   1241  CD BARG A 248     105.031  75.121 -12.680  0.42 24.34           C  
ANISOU 1241  CD BARG A 248     3508   3670   2068   -294   -636    193       C  
ATOM   1242  NE AARG A 248     106.598  74.159 -12.899  0.58 27.02           N  
ANISOU 1242  NE AARG A 248     3641   4064   2560   -396   -720    622       N  
ATOM   1243  NE BARG A 248     103.962  74.538 -11.874  0.42 26.61           N  
ANISOU 1243  NE BARG A 248     3899   3980   2229   -245   -679    115       N  
ATOM   1244  CZ AARG A 248     106.680  72.835 -12.839  0.58 29.63           C  
ANISOU 1244  CZ AARG A 248     3964   4478   2815   -332   -720    514       C  
ATOM   1245  CZ BARG A 248     102.887  75.206 -11.470  0.42 28.04           C  
ANISOU 1245  CZ BARG A 248     4185   4134   2333   -253   -645     19       C  
ATOM   1246  NH1AARG A 248     105.594  72.111 -12.607  0.58 30.59           N  
ANISOU 1246  NH1AARG A 248     4104   4612   2908   -426   -682    502       N  
ATOM   1247  NH1BARG A 248     102.740  76.484 -11.790  0.42 28.80           N  
ANISOU 1247  NH1BARG A 248     4339   4230   2373   -272   -659    -93       N  
ATOM   1248  NH2AARG A 248     107.849  72.233 -13.008  0.58 30.59           N  
ANISOU 1248  NH2AARG A 248     4074   4624   2923   -180   -686    434       N  
ATOM   1249  NH2BARG A 248     101.956  74.599 -10.748  0.42 28.51           N  
ANISOU 1249  NH2BARG A 248     4264   4134   2433   -299   -590     31       N  
ATOM   1250  N   ARG A 249     106.389  76.388 -18.532  1.00 14.39           N  
ANISOU 1250  N   ARG A 249     2012   1782   1675    -76   -412    386       N  
ATOM   1251  CA  ARG A 249     107.254  77.177 -19.407  1.00 14.06           C  
ANISOU 1251  CA  ARG A 249     1896   1714   1732     69   -411    297       C  
ATOM   1252  C   ARG A 249     106.436  78.205 -20.177  1.00 14.22           C  
ANISOU 1252  C   ARG A 249     2114   1697   1594    -58   -597    153       C  
ATOM   1253  O   ARG A 249     105.413  77.851 -20.768  1.00 14.63           O  
ANISOU 1253  O   ARG A 249     2168   1714   1676    -24   -631    281       O  
ATOM   1254  CB  ARG A 249     107.955  76.261 -20.397  1.00 14.10           C  
ANISOU 1254  CB  ARG A 249     1831   1658   1869     56   -287    170       C  
ATOM   1255  CG  ARG A 249     108.880  75.259 -19.739  1.00 15.43           C  
ANISOU 1255  CG  ARG A 249     1935   1843   2084    -86   -216     78       C  
ATOM   1256  CD  ARG A 249     109.419  74.265 -20.744  1.00 16.57           C  
ANISOU 1256  CD  ARG A 249     2038   2018   2241   -245   -170    135       C  
ATOM   1257  NE  ARG A 249     108.403  73.310 -21.178  1.00 15.64           N  
ANISOU 1257  NE  ARG A 249     1890   1843   2208    -89   -178    405       N  
ATOM   1258  CZ  ARG A 249     108.634  72.348 -22.064  1.00 15.14           C  
ANISOU 1258  CZ  ARG A 249     1798   1708   2246    -71    -78    510       C  
ATOM   1259  NH1 ARG A 249     109.845  72.221 -22.594  1.00 16.37           N  
ANISOU 1259  NH1 ARG A 249     1742   2025   2452    -14    -34    548       N  
ATOM   1260  NH2 ARG A 249     107.665  71.520 -22.425  1.00 15.34           N  
ANISOU 1260  NH2 ARG A 249     1898   1693   2236     12   -212    660       N  
ATOM   1261  N   PRO A 250     106.859  79.469 -20.205  1.00 13.56           N  
ANISOU 1261  N   PRO A 250     2168   1577   1406    -80   -590      3       N  
ATOM   1262  CA APRO A 250     106.130  80.476 -20.984  0.50 12.46           C  
ANISOU 1262  CA APRO A 250     2080   1316   1338    -41   -407      3       C  
ATOM   1263  CA BPRO A 250     106.121  80.468 -20.984  0.50 12.82           C  
ANISOU 1263  CA BPRO A 250     2111   1422   1337    -30   -435    -23       C  
ATOM   1264  C   PRO A 250     106.204  80.201 -22.478  1.00 11.62           C  
ANISOU 1264  C   PRO A 250     1925   1222   1269     70   -283    -22       C  
ATOM   1265  O   PRO A 250     107.192  79.665 -22.988  1.00 12.38           O  
ANISOU 1265  O   PRO A 250     1983   1484   1236     57   -253     65       O  
ATOM   1266  CB APRO A 250     106.865  81.779 -20.646  0.50 13.15           C  
ANISOU 1266  CB APRO A 250     2287   1316   1394    -46   -330    -37       C  
ATOM   1267  CB BPRO A 250     106.825  81.782 -20.629  0.50 14.21           C  
ANISOU 1267  CB BPRO A 250     2387   1637   1375    -39   -416   -106       C  
ATOM   1268  CG APRO A 250     108.249  81.335 -20.271  0.50 13.52           C  
ANISOU 1268  CG APRO A 250     2313   1364   1459   -162   -300     21       C  
ATOM   1269  CG BPRO A 250     107.388  81.534 -19.268  0.50 15.16           C  
ANISOU 1269  CG BPRO A 250     2475   1893   1391   -132   -463    -82       C  
ATOM   1270  CD APRO A 250     108.065  80.024 -19.564  0.50 14.32           C  
ANISOU 1270  CD APRO A 250     2350   1620   1471   -221   -438    113       C  
ATOM   1271  CD BPRO A 250     107.827  80.096 -19.286  0.50 14.93           C  
ANISOU 1271  CD BPRO A 250     2406   1842   1424   -189   -599    -55       C  
ATOM   1272  N   ILE A 251     105.145  80.605 -23.182  1.00 10.48           N  
ANISOU 1272  N   ILE A 251     1714   1183   1086    228   -204     48       N  
ATOM   1273  CA  ILE A 251     105.073  80.497 -24.631  1.00  9.98           C  
ANISOU 1273  CA  ILE A 251     1610   1099   1081     66   -133    148       C  
ATOM   1274  C   ILE A 251     104.822  81.871 -25.242  1.00  8.91           C  
ANISOU 1274  C   ILE A 251     1210   1113   1061      9    -65     88       C  
ATOM   1275  O   ILE A 251     104.361  82.811 -24.585  1.00  9.75           O  
ANISOU 1275  O   ILE A 251     1382   1241   1083     20     19     38       O  
ATOM   1276  CB  ILE A 251     104.001  79.504 -25.126  1.00 10.54           C  
ANISOU 1276  CB  ILE A 251     1594   1135   1274    161    -51     55       C  
ATOM   1277  CG1 ILE A 251     102.598  79.940 -24.676  1.00 11.63           C  
ANISOU 1277  CG1 ILE A 251     1752   1277   1391     32   -160   -135       C  
ATOM   1278  CG2 ILE A 251     104.338  78.080 -24.700  1.00 10.41           C  
ANISOU 1278  CG2 ILE A 251     1601   1090   1265     72   -102    202       C  
ATOM   1279  CD1 ILE A 251     101.485  79.295 -25.492  1.00 12.06           C  
ANISOU 1279  CD1 ILE A 251     1631   1460   1492    -20    -67   -202       C  
ATOM   1280  N   LEU A 252     105.126  81.962 -26.533  1.00  9.24           N  
ANISOU 1280  N   LEU A 252     1262   1232   1018    -28   -233    155       N  
ATOM   1281  CA  LEU A 252     104.726  83.072 -27.379  1.00 10.74           C  
ANISOU 1281  CA  LEU A 252     1694   1225   1162   -117   -258    170       C  
ATOM   1282  C   LEU A 252     103.800  82.533 -28.451  1.00  9.34           C  
ANISOU 1282  C   LEU A 252     1489   1034   1026    200   -107     60       C  
ATOM   1283  O   LEU A 252     104.005  81.425 -28.950  1.00 11.36           O  
ANISOU 1283  O   LEU A 252     1842   1198   1276    507   -316   -139       O  
ATOM   1284  CB  LEU A 252     105.939  83.684 -28.101  1.00 15.07           C  
ANISOU 1284  CB  LEU A 252     2377   1577   1772   -541   -421    356       C  
ATOM   1285  CG  LEU A 252     107.152  84.158 -27.321  1.00 18.94           C  
ANISOU 1285  CG  LEU A 252     2702   2314   2180   -503     32     34       C  
ATOM   1286  CD1 LEU A 252     108.189  84.704 -28.286  1.00 20.94           C  
ANISOU 1286  CD1 LEU A 252     2956   2641   2361   -484    410   -118       C  
ATOM   1287  CD2 LEU A 252     106.743  85.211 -26.312  1.00 20.02           C  
ANISOU 1287  CD2 LEU A 252     2793   2526   2289   -145     54   -243       C  
ATOM   1288  N   THR A 253     102.796  83.324 -28.813  1.00  8.68           N  
ANISOU 1288  N   THR A 253     1274   1171    852    123    -41     34       N  
ATOM   1289  CA  THR A 253     102.049  83.101 -30.042  1.00  8.89           C  
ANISOU 1289  CA  THR A 253     1451   1092    833     65    -24     38       C  
ATOM   1290  C   THR A 253     102.597  84.035 -31.108  1.00  8.85           C  
ANISOU 1290  C   THR A 253     1382   1090    890     90    -78    -27       C  
ATOM   1291  O   THR A 253     102.756  85.239 -30.864  1.00  9.67           O  
ANISOU 1291  O   THR A 253     1663   1064    946     10     93     36       O  
ATOM   1292  CB  THR A 253     100.560  83.367 -29.838  1.00  9.57           C  
ANISOU 1292  CB  THR A 253     1395   1299    944     69     46     45       C  
ATOM   1293  OG1 THR A 253     100.061  82.457 -28.854  1.00 10.22           O  
ANISOU 1293  OG1 THR A 253     1450   1401   1033    -76     67    208       O  
ATOM   1294  CG2 THR A 253      99.786  83.163 -31.138  1.00 10.63           C  
ANISOU 1294  CG2 THR A 253     1485   1490   1063    -74    -72     12       C  
ATOM   1295  N   ILE A 254     102.903  83.471 -32.273  1.00  8.89           N  
ANISOU 1295  N   ILE A 254     1283   1171    925    132     16     49       N  
ATOM   1296  CA  ILE A 254     103.361  84.227 -33.432  1.00  9.19           C  
ANISOU 1296  CA  ILE A 254     1413   1207    870    223     78    176       C  
ATOM   1297  C   ILE A 254     102.221  84.244 -34.440  1.00  9.11           C  
ANISOU 1297  C   ILE A 254     1691    976    795     69    -36     45       C  
ATOM   1298  O   ILE A 254     101.734  83.179 -34.845  1.00  9.33           O  
ANISOU 1298  O   ILE A 254     1699    948    898     -3    -21     -2       O  
ATOM   1299  CB  ILE A 254     104.618  83.587 -34.045  1.00 10.87           C  
ANISOU 1299  CB  ILE A 254     1487   1429   1216    171    143    200       C  
ATOM   1300  CG1 ILE A 254     105.754  83.493 -33.020  1.00 12.86           C  
ANISOU 1300  CG1 ILE A 254     1332   1940   1614    394    144    339       C  
ATOM   1301  CG2 ILE A 254     105.073  84.374 -35.279  1.00 12.18           C  
ANISOU 1301  CG2 ILE A 254     1866   1501   1263    166    281    251       C  
ATOM   1302  CD1 ILE A 254     106.892  82.586 -33.444  1.00 14.16           C  
ANISOU 1302  CD1 ILE A 254     1551   2035   1794    394    200    361       C  
ATOM   1303  N   ILE A 255     101.796  85.442 -34.844  1.00  8.59           N  
ANISOU 1303  N   ILE A 255     1507   1045    710    112     -2     37       N  
ATOM   1304  CA  ILE A 255     100.756  85.608 -35.853  1.00  9.18           C  
ANISOU 1304  CA  ILE A 255     1568   1124    794    158   -116    111       C  
ATOM   1305  C   ILE A 255     101.420  86.111 -37.126  1.00  9.38           C  
ANISOU 1305  C   ILE A 255     1519   1134    912     53     -5    -12       C  
ATOM   1306  O   ILE A 255     102.066  87.170 -37.122  1.00 10.42           O  
ANISOU 1306  O   ILE A 255     1739   1264    957    -69     33      4       O  
ATOM   1307  CB  ILE A 255      99.665  86.592 -35.406  1.00  9.67           C  
ANISOU 1307  CB  ILE A 255     1605   1268    801    180   -129    -28       C  
ATOM   1308  CG1 ILE A 255      99.116  86.222 -34.025  1.00 11.65           C  
ANISOU 1308  CG1 ILE A 255     1845   1626    956    132   -155    -45       C  
ATOM   1309  CG2 ILE A 255      98.585  86.679 -36.491  1.00 10.56           C  
ANISOU 1309  CG2 ILE A 255     1604   1573    835    255   -104     69       C  
ATOM   1310  CD1 ILE A 255      98.364  84.943 -33.988  1.00 12.52           C  
ANISOU 1310  CD1 ILE A 255     2029   1637   1092    179    -62   -160       C  
ATOM   1311  N   THR A 256     101.275  85.353 -38.213  1.00  9.22           N  
ANISOU 1311  N   THR A 256     1523   1148    833     67    -11     81       N  
ATOM   1312  CA  THR A 256     101.864  85.722 -39.494  1.00 10.28           C  
ANISOU 1312  CA  THR A 256     1769   1266    871     87     28    200       C  
ATOM   1313  C   THR A 256     100.779  85.990 -40.522  1.00 10.51           C  
ANISOU 1313  C   THR A 256     1787   1347    859   -122     24     74       C  
ATOM   1314  O   THR A 256      99.819  85.227 -40.648  1.00 11.72           O  
ANISOU 1314  O   THR A 256     1897   1450   1107    -64   -109    311       O  
ATOM   1315  CB ATHR A 256     102.875  84.701 -40.027  0.62 11.11           C  
ANISOU 1315  CB ATHR A 256     1817   1488    917     98     47    138       C  
ATOM   1316  CB BTHR A 256     102.718  84.551 -39.985  0.38 10.63           C  
ANISOU 1316  CB BTHR A 256     1680   1339   1021    302     98    179       C  
ATOM   1317  OG1ATHR A 256     102.324  83.392 -39.916  0.62 11.20           O  
ANISOU 1317  OG1ATHR A 256     1902   1394    960    -43    133    109       O  
ATOM   1318  OG1BTHR A 256     103.640  84.163 -38.958  0.38 11.21           O  
ANISOU 1318  OG1BTHR A 256     1720   1385   1154    307    190    315       O  
ATOM   1319  CG2ATHR A 256     104.198  84.785 -39.264  0.62 12.23           C  
ANISOU 1319  CG2ATHR A 256     1884   1764    999    101    134    296       C  
ATOM   1320  CG2BTHR A 256     103.477  84.931 -41.228  0.38 10.69           C  
ANISOU 1320  CG2BTHR A 256     1719   1317   1026    183    146    191       C  
ATOM   1321  N   LEU A 257     100.947  87.076 -41.257  1.00  9.85           N  
ANISOU 1321  N   LEU A 257     1862   1170    710    -35     79    126       N  
ATOM   1322  CA  LEU A 257     100.168  87.346 -42.452  1.00 10.25           C  
ANISOU 1322  CA  LEU A 257     2098   1180    617     74     20     91       C  
ATOM   1323  C   LEU A 257     100.940  86.742 -43.612  1.00 10.67           C  
ANISOU 1323  C   LEU A 257     2102   1246    708      7    -11     79       C  
ATOM   1324  O   LEU A 257     102.139  86.995 -43.753  1.00 11.70           O  
ANISOU 1324  O   LEU A 257     2112   1491    844   -124    125    -28       O  
ATOM   1325  CB  LEU A 257     100.047  88.860 -42.630  1.00 11.46           C  
ANISOU 1325  CB  LEU A 257     2305   1220    828     -4    -26    138       C  
ATOM   1326  CG  LEU A 257      99.059  89.353 -43.681  1.00 11.66           C  
ANISOU 1326  CG  LEU A 257     2202   1360    870     11    -58     78       C  
ATOM   1327  CD1 LEU A 257      97.641  89.093 -43.219  1.00 11.92           C  
ANISOU 1327  CD1 LEU A 257     2127   1442    960    -98     81   -147       C  
ATOM   1328  CD2 LEU A 257      99.276  90.835 -43.996  1.00 12.86           C  
ANISOU 1328  CD2 LEU A 257     2503   1265   1120     -2    -95    138       C  
ATOM   1329  N   GLU A 258     100.261  85.926 -44.422  1.00 10.69           N  
ANISOU 1329  N   GLU A 258     2286   1126    651    123    -29    -18       N  
ATOM   1330  CA  GLU A 258     100.904  85.130 -45.459  1.00 12.06           C  
ANISOU 1330  CA  GLU A 258     2530   1268    785    417    -36    -61       C  
ATOM   1331  C   GLU A 258     100.182  85.317 -46.784  1.00 11.21           C  
ANISOU 1331  C   GLU A 258     2334   1177    747    201     24    -70       C  
ATOM   1332  O   GLU A 258      98.963  85.497 -46.818  1.00 11.69           O  
ANISOU 1332  O   GLU A 258     2290   1304    846     76     94     33       O  
ATOM   1333  CB  GLU A 258     100.784  83.632 -45.147  1.00 14.31           C  
ANISOU 1333  CB  GLU A 258     3077   1329   1031    679    -67    -37       C  
ATOM   1334  CG  GLU A 258     101.574  83.111 -43.989  1.00 17.79           C  
ANISOU 1334  CG  GLU A 258     3374   1902   1483    400     99    141       C  
ATOM   1335  CD  GLU A 258     101.354  81.621 -43.779  1.00 19.54           C  
ANISOU 1335  CD  GLU A 258     3597   2043   1786    428    431    293       C  
ATOM   1336  OE1 GLU A 258     100.457  81.023 -44.428  1.00 19.69           O  
ANISOU 1336  OE1 GLU A 258     3713   1956   1812    725    852    761       O  
ATOM   1337  OE2 GLU A 258     102.112  81.047 -42.989  1.00 21.38           O  
ANISOU 1337  OE2 GLU A 258     3883   2227   2016    172    539    408       O  
ATOM   1338  N   ASP A 259     100.932  85.222 -47.882  1.00 11.77           N  
ANISOU 1338  N   ASP A 259     2551   1280    642    119     41    -22       N  
ATOM   1339  CA  ASP A 259     100.281  85.180 -49.186  1.00 12.02           C  
ANISOU 1339  CA  ASP A 259     2510   1287    769     -2    120     79       C  
ATOM   1340  C   ASP A 259      99.720  83.780 -49.440  1.00 11.79           C  
ANISOU 1340  C   ASP A 259     2561   1172    747    -14    110     70       C  
ATOM   1341  O   ASP A 259      99.824  82.881 -48.602  1.00 12.44           O  
ANISOU 1341  O   ASP A 259     2634   1267    826     37    185     41       O  
ATOM   1342  CB  ASP A 259     101.180  85.732 -50.298  1.00 13.22           C  
ANISOU 1342  CB  ASP A 259     2564   1518    939    147    385     88       C  
ATOM   1343  CG  ASP A 259     102.358  84.832 -50.645  1.00 14.48           C  
ANISOU 1343  CG  ASP A 259     2770   1571   1162    162    445    227       C  
ATOM   1344  OD1 ASP A 259     102.381  83.638 -50.284  1.00 14.53           O  
ANISOU 1344  OD1 ASP A 259     2848   1477   1197    191    473    103       O  
ATOM   1345  OD2 ASP A 259     103.272  85.332 -51.341  1.00 16.86           O  
ANISOU 1345  OD2 ASP A 259     2812   1958   1635    266    601    382       O  
ATOM   1346  N   SER A 260      99.125  83.584 -50.620  1.00 12.46           N  
ANISOU 1346  N   SER A 260     2723   1246    764    -19      6    -20       N  
ATOM   1347  CA  SER A 260      98.463  82.316 -50.914  1.00 13.55           C  
ANISOU 1347  CA  SER A 260     2978   1287    884     12    -23    -55       C  
ATOM   1348  C   SER A 260      99.427  81.133 -50.970  1.00 14.56           C  
ANISOU 1348  C   SER A 260     3170   1357   1004     -1    -31    -78       C  
ATOM   1349  O   SER A 260      98.985  79.987 -50.816  1.00 15.81           O  
ANISOU 1349  O   SER A 260     3432   1319   1256   -146    -22    -43       O  
ATOM   1350  CB  SER A 260      97.664  82.434 -52.211  1.00 14.07           C  
ANISOU 1350  CB  SER A 260     3053   1468    825    -82     40     33       C  
ATOM   1351  OG  SER A 260      98.502  82.737 -53.307  1.00 13.60           O  
ANISOU 1351  OG  SER A 260     2924   1480    761   -105    193     64       O  
ATOM   1352  N   SER A 261     100.722  81.376 -51.185  1.00 15.19           N  
ANISOU 1352  N   SER A 261     3140   1555   1077    290    122    -93       N  
ATOM   1353  CA  SER A 261     101.744  80.331 -51.159  1.00 16.33           C  
ANISOU 1353  CA  SER A 261     3262   1652   1291    497    362    -27       C  
ATOM   1354  C   SER A 261     102.327  80.101 -49.781  1.00 15.52           C  
ANISOU 1354  C   SER A 261     2965   1582   1349    267    160     25       C  
ATOM   1355  O   SER A 261     103.170  79.212 -49.629  1.00 17.17           O  
ANISOU 1355  O   SER A 261     3151   1786   1588    483    147   -227       O  
ATOM   1356  CB  SER A 261     102.930  80.703 -52.046  1.00 19.85           C  
ANISOU 1356  CB  SER A 261     3694   2242   1604    896    541    219       C  
ATOM   1357  OG  SER A 261     102.592  80.664 -53.403  1.00 21.68           O  
ANISOU 1357  OG  SER A 261     3896   2651   1691   1273    341    457       O  
ATOM   1358  N   GLY A 262     101.952  80.907 -48.795  1.00 13.85           N  
ANISOU 1358  N   GLY A 262     2655   1502   1107     71    195    -24       N  
ATOM   1359  CA  GLY A 262     102.554  80.826 -47.481  1.00 14.84           C  
ANISOU 1359  CA  GLY A 262     2756   1723   1159    195    139    103       C  
ATOM   1360  C   GLY A 262     103.751  81.726 -47.272  1.00 15.13           C  
ANISOU 1360  C   GLY A 262     2782   1699   1269    322    168    -17       C  
ATOM   1361  O   GLY A 262     104.389  81.637 -46.218  1.00 17.02           O  
ANISOU 1361  O   GLY A 262     2963   2113   1392    285    -33     32       O  
ATOM   1362  N   ASN A 263     104.082  82.580 -48.238  1.00 14.92           N  
ANISOU 1362  N   ASN A 263     2718   1543   1410    276    450    -64       N  
ATOM   1363  CA  ASN A 263     105.201  83.497 -48.071  1.00 15.64           C  
ANISOU 1363  CA  ASN A 263     2689   1775   1478    164    436   -135       C  
ATOM   1364  C   ASN A 263     104.845  84.610 -47.091  1.00 14.61           C  
ANISOU 1364  C   ASN A 263     2561   1638   1352    144    388    -48       C  
ATOM   1365  O   ASN A 263     103.696  85.042 -46.994  1.00 13.89           O  
ANISOU 1365  O   ASN A 263     2415   1578   1284     92    365   -156       O  
ATOM   1366  CB  ASN A 263     105.582  84.129 -49.410  1.00 17.32           C  
ANISOU 1366  CB  ASN A 263     2906   2031   1645    152    498   -316       C  
ATOM   1367  CG  ASN A 263     105.964  83.111 -50.450  1.00 20.93           C  
ANISOU 1367  CG  ASN A 263     3364   2522   2065    467    388   -297       C  
ATOM   1368  OD1 ASN A 263     106.821  82.261 -50.216  1.00 23.19           O  
ANISOU 1368  OD1 ASN A 263     3414   2880   2516    785    478   -430       O  
ATOM   1369  ND2 ASN A 263     105.315  83.178 -51.606  1.00 20.92           N  
ANISOU 1369  ND2 ASN A 263     3551   2507   1890    618    371   -151       N  
ATOM   1370  N   LEU A 264     105.862  85.100 -46.392  1.00 14.77           N  
ANISOU 1370  N   LEU A 264     2542   1713   1355    261    290    -99       N  
ATOM   1371  CA  LEU A 264     105.664  86.076 -45.327  1.00 14.79           C  
ANISOU 1371  CA  LEU A 264     2446   1796   1376    217    110    -63       C  
ATOM   1372  C   LEU A 264     105.265  87.444 -45.874  1.00 14.36           C  
ANISOU 1372  C   LEU A 264     2614   1646   1196    142    159     60       C  
ATOM   1373  O   LEU A 264     105.949  88.005 -46.732  1.00 15.90           O  
ANISOU 1373  O   LEU A 264     2689   1865   1486    114    529     33       O  
ATOM   1374  CB  LEU A 264     106.967  86.216 -44.548  1.00 16.78           C  
ANISOU 1374  CB  LEU A 264     2421   2312   1642    251     51   -274       C  
ATOM   1375  CG  LEU A 264     106.971  87.294 -43.474  1.00 19.82           C  
ANISOU 1375  CG  LEU A 264     2645   2982   1905    383    -82   -543       C  
ATOM   1376  CD1 LEU A 264     106.149  86.834 -42.301  1.00 20.55           C  
ANISOU 1376  CD1 LEU A 264     2583   3317   1909    509    -97   -540       C  
ATOM   1377  CD2 LEU A 264     108.388  87.598 -43.041  1.00 20.73           C  
ANISOU 1377  CD2 LEU A 264     2634   3185   2056    341   -118   -616       C  
ATOM   1378  N   LEU A 265     104.181  88.001 -45.333  1.00 12.82           N  
ANISOU 1378  N   LEU A 265     2492   1366   1014    128    145     46       N  
ATOM   1379  CA  LEU A 265     103.791  89.387 -45.578  1.00 12.60           C  
ANISOU 1379  CA  LEU A 265     2403   1447    936     58    149      3       C  
ATOM   1380  C   LEU A 265     103.850  90.270 -44.340  1.00 11.98           C  
ANISOU 1380  C   LEU A 265     2394   1297    862     17    220     -6       C  
ATOM   1381  O   LEU A 265     103.994  91.483 -44.475  1.00 13.30           O  
ANISOU 1381  O   LEU A 265     2728   1266   1061   -102    163     99       O  
ATOM   1382  CB  LEU A 265     102.362  89.455 -46.125  1.00 13.27           C  
ANISOU 1382  CB  LEU A 265     2451   1643    949    -49    158    -78       C  
ATOM   1383  CG  LEU A 265     102.116  88.711 -47.430  1.00 14.72           C  
ANISOU 1383  CG  LEU A 265     2577   2065    949    -33    164    -91       C  
ATOM   1384  CD1 LEU A 265     100.648  88.815 -47.790  1.00 15.06           C  
ANISOU 1384  CD1 LEU A 265     2530   1985   1208    -25    157   -113       C  
ATOM   1385  CD2 LEU A 265     103.001  89.266 -48.540  1.00 16.27           C  
ANISOU 1385  CD2 LEU A 265     2842   2409    930   -236    368    117       C  
ATOM   1386  N   GLY A 266     103.724  89.696 -43.152  1.00 11.28           N  
ANISOU 1386  N   GLY A 266     2161   1388    735    -34    224     34       N  
ATOM   1387  CA  GLY A 266     103.746  90.458 -41.917  1.00 11.10           C  
ANISOU 1387  CA  GLY A 266     2020   1452    747    -16    196     31       C  
ATOM   1388  C   GLY A 266     103.813  89.506 -40.746  1.00 10.53           C  
ANISOU 1388  C   GLY A 266     1776   1384    841    -18    307     14       C  
ATOM   1389  O   GLY A 266     103.457  88.329 -40.865  1.00 11.17           O  
ANISOU 1389  O   GLY A 266     1915   1272   1057   -109    226    -22       O  
ATOM   1390  N   ARG A 267     104.271  90.023 -39.605  1.00 10.19           N  
ANISOU 1390  N   ARG A 267     1763   1311    799    -39    192     85       N  
ATOM   1391  CA  ARG A 267     104.412  89.197 -38.410  1.00  9.95           C  
ANISOU 1391  CA  ARG A 267     1555   1305    922    -55    237     89       C  
ATOM   1392  C   ARG A 267     104.284  90.052 -37.155  1.00  9.80           C  
ANISOU 1392  C   ARG A 267     1556   1213    953   -180    151    -15       C  
ATOM   1393  O   ARG A 267     104.795  91.177 -37.096  1.00 10.33           O  
ANISOU 1393  O   ARG A 267     1750   1172   1004   -213    137    -27       O  
ATOM   1394  CB  ARG A 267     105.766  88.473 -38.378  1.00 12.11           C  
ANISOU 1394  CB  ARG A 267     1900   1455   1246     24    266    331       C  
ATOM   1395  CG  ARG A 267     105.867  87.411 -37.287  1.00 13.19           C  
ANISOU 1395  CG  ARG A 267     1836   1640   1534    370    250    390       C  
ATOM   1396  CD  ARG A 267     107.285  86.856 -37.122  1.00 15.87           C  
ANISOU 1396  CD  ARG A 267     2042   2266   1723    659    216    281       C  
ATOM   1397  NE  ARG A 267     107.781  86.132 -38.291  1.00 18.66           N  
ANISOU 1397  NE  ARG A 267     2461   2700   1928    570     31    -11       N  
ATOM   1398  CZ  ARG A 267     108.679  86.607 -39.151  1.00 19.89           C  
ANISOU 1398  CZ  ARG A 267     2541   3028   1987    709    -64   -174       C  
ATOM   1399  NH1 ARG A 267     109.186  87.824 -38.992  1.00 20.29           N  
ANISOU 1399  NH1 ARG A 267     2561   3221   1926    335    -23      2       N  
ATOM   1400  NH2 ARG A 267     109.071  85.862 -40.176  1.00 22.14           N  
ANISOU 1400  NH2 ARG A 267     2757   3403   2251    941    -90   -467       N  
ATOM   1401  N   ASP A 268     103.640  89.479 -36.139  1.00  9.54           N  
ANISOU 1401  N   ASP A 268     1577   1154    892     60    142     59       N  
ATOM   1402  CA  ASP A 268     103.536  90.074 -34.812  1.00  9.01           C  
ANISOU 1402  CA  ASP A 268     1485   1062    875    149    118    -31       C  
ATOM   1403  C   ASP A 268     103.476  88.916 -33.822  1.00  8.20           C  
ANISOU 1403  C   ASP A 268     1236    956    923     79     81    -91       C  
ATOM   1404  O   ASP A 268     103.331  87.758 -34.213  1.00  9.59           O  
ANISOU 1404  O   ASP A 268     1641    980   1023    -61    -80    -48       O  
ATOM   1405  CB  ASP A 268     102.306  90.996 -34.753  1.00  9.85           C  
ANISOU 1405  CB  ASP A 268     1660   1185    896    126     90   -135       C  
ATOM   1406  CG  ASP A 268     102.380  92.054 -33.656  1.00 10.27           C  
ANISOU 1406  CG  ASP A 268     1754   1166    983     77    -33    236       C  
ATOM   1407  OD1 ASP A 268     103.219  91.958 -32.727  1.00 10.40           O  
ANISOU 1407  OD1 ASP A 268     1733   1095   1123     35     24    105       O  
ATOM   1408  OD2 ASP A 268     101.553  92.988 -33.710  1.00 10.61           O  
ANISOU 1408  OD2 ASP A 268     1830   1236    965    125    -70    -53       O  
ATOM   1409  N   SER A 269     103.600  89.222 -32.535  1.00  9.01           N  
ANISOU 1409  N   SER A 269     1440   1129    853     42    -18     40       N  
ATOM   1410  CA  SER A 269     103.652  88.158 -31.538  1.00  9.49           C  
ANISOU 1410  CA  SER A 269     1512   1144    949    125    -16     32       C  
ATOM   1411  C   SER A 269     103.347  88.712 -30.155  1.00  9.03           C  
ANISOU 1411  C   SER A 269     1380   1082    971    -75    -14    -72       C  
ATOM   1412  O   SER A 269     103.437  89.919 -29.910  1.00 10.10           O  
ANISOU 1412  O   SER A 269     1742   1135    959    -97     -3    -94       O  
ATOM   1413  CB  SER A 269     105.014  87.453 -31.531  1.00 11.03           C  
ANISOU 1413  CB  SER A 269     1662   1320   1207    -53    -63     19       C  
ATOM   1414  OG  SER A 269     106.053  88.341 -31.155  1.00 12.05           O  
ANISOU 1414  OG  SER A 269     1450   1661   1468      7   -124     54       O  
ATOM   1415  N   PHE A 270     103.016  87.796 -29.244  1.00  8.68           N  
ANISOU 1415  N   PHE A 270     1354   1075    869    -16      6     27       N  
ATOM   1416  CA  PHE A 270     102.698  88.133 -27.865  1.00  9.54           C  
ANISOU 1416  CA  PHE A 270     1535   1214    876     68     32    106       C  
ATOM   1417  C   PHE A 270     102.925  86.900 -26.999  1.00  9.02           C  
ANISOU 1417  C   PHE A 270     1481   1182    764     61     75     77       C  
ATOM   1418  O   PHE A 270     102.715  85.768 -27.445  1.00  9.15           O  
ANISOU 1418  O   PHE A 270     1498   1024    954      1     15    -91       O  
ATOM   1419  CB  PHE A 270     101.258  88.652 -27.716  1.00  9.66           C  
ANISOU 1419  CB  PHE A 270     1597   1169    903    113    -21    -55       C  
ATOM   1420  CG  PHE A 270     100.199  87.743 -28.291  1.00  9.42           C  
ANISOU 1420  CG  PHE A 270     1573   1063    941    223     20     58       C  
ATOM   1421  CD1 PHE A 270      99.895  87.771 -29.644  1.00  9.76           C  
ANISOU 1421  CD1 PHE A 270     1596   1060   1054    264      7     10       C  
ATOM   1422  CD2 PHE A 270      99.469  86.893 -27.467  1.00 10.54           C  
ANISOU 1422  CD2 PHE A 270     1671   1253   1080     84     25     29       C  
ATOM   1423  CE1 PHE A 270      98.904  86.953 -30.168  1.00 10.12           C  
ANISOU 1423  CE1 PHE A 270     1498   1182   1166    179    -38     34       C  
ATOM   1424  CE2 PHE A 270      98.479  86.072 -27.987  1.00 10.46           C  
ANISOU 1424  CE2 PHE A 270     1558   1286   1132    138    -36    106       C  
ATOM   1425  CZ  PHE A 270      98.196  86.106 -29.338  1.00 10.37           C  
ANISOU 1425  CZ  PHE A 270     1447   1294   1199    202     -6     61       C  
ATOM   1426  N   GLU A 271     103.355  87.128 -25.760  1.00  9.16           N  
ANISOU 1426  N   GLU A 271     1483   1203    795    -27    -54    145       N  
ATOM   1427  CA  GLU A 271     103.450  86.044 -24.793  1.00  9.02           C  
ANISOU 1427  CA  GLU A 271     1458   1105    864    -49   -137     81       C  
ATOM   1428  C   GLU A 271     102.046  85.651 -24.337  1.00  8.80           C  
ANISOU 1428  C   GLU A 271     1462   1035    847      3      7     38       C  
ATOM   1429  O   GLU A 271     101.123  86.460 -24.372  1.00  8.91           O  
ANISOU 1429  O   GLU A 271     1373   1095    917     -5    -30     12       O  
ATOM   1430  CB  GLU A 271     104.320  86.485 -23.608  1.00 10.64           C  
ANISOU 1430  CB  GLU A 271     1819   1332    892     65   -426     35       C  
ATOM   1431  CG  GLU A 271     104.554  85.385 -22.574  1.00 13.31           C  
ANISOU 1431  CG  GLU A 271     2190   1750   1119    163   -482     67       C  
ATOM   1432  CD  GLU A 271     105.532  85.763 -21.477  1.00 14.97           C  
ANISOU 1432  CD  GLU A 271     2362   1850   1478    263   -463    158       C  
ATOM   1433  OE1 GLU A 271     106.252  86.780 -21.627  1.00 16.90           O  
ANISOU 1433  OE1 GLU A 271     2311   2330   1780     42   -394    -81       O  
ATOM   1434  OE2 GLU A 271     105.579  85.022 -20.467  1.00 16.98           O  
ANISOU 1434  OE2 GLU A 271     2707   2224   1519    466   -378    183       O  
ATOM   1435  N   VAL A 272     101.879  84.388 -23.931  1.00  9.80           N  
ANISOU 1435  N   VAL A 272     1540   1171   1011    -19     44     56       N  
ATOM   1436  CA  VAL A 272     100.606  83.897 -23.407  1.00  9.86           C  
ANISOU 1436  CA  VAL A 272     1345   1361   1042   -103     32     90       C  
ATOM   1437  C   VAL A 272     100.840  83.147 -22.107  1.00 10.09           C  
ANISOU 1437  C   VAL A 272     1416   1262   1154    -13      6    184       C  
ATOM   1438  O   VAL A 272     101.763  82.330 -22.007  1.00 11.52           O  
ANISOU 1438  O   VAL A 272     1601   1487   1288     39     -1    162       O  
ATOM   1439  CB  VAL A 272      99.888  82.963 -24.401  1.00 10.96           C  
ANISOU 1439  CB  VAL A 272     1347   1633   1183   -260   -160     95       C  
ATOM   1440  CG1 VAL A 272      98.557  82.482 -23.834  1.00 12.88           C  
ANISOU 1440  CG1 VAL A 272     1643   1939   1311   -339    -55    -20       C  
ATOM   1441  CG2 VAL A 272      99.660  83.668 -25.708  1.00 11.92           C  
ANISOU 1441  CG2 VAL A 272     1609   1765   1154   -255   -143    132       C  
ATOM   1442  N   ARG A 273      99.979  83.404 -21.122  1.00 10.20           N  
ANISOU 1442  N   ARG A 273     1611   1358    907   -124    -84     54       N  
ATOM   1443  CA  ARG A 273      99.848  82.552 -19.947  1.00 10.58           C  
ANISOU 1443  CA  ARG A 273     1606   1500    914   -195    -55    105       C  
ATOM   1444  C   ARG A 273      98.406  82.079 -19.883  1.00  9.99           C  
ANISOU 1444  C   ARG A 273     1470   1310   1016    -35    -59    138       C  
ATOM   1445  O   ARG A 273      97.482  82.899 -19.853  1.00 11.05           O  
ANISOU 1445  O   ARG A 273     1623   1296   1278     10     -7    135       O  
ATOM   1446  CB  ARG A 273     100.209  83.314 -18.672  1.00 12.16           C  
ANISOU 1446  CB  ARG A 273     2039   1708    872   -191   -116     78       C  
ATOM   1447  CG  ARG A 273      99.906  82.531 -17.407  1.00 14.32           C  
ANISOU 1447  CG  ARG A 273     2500   1948    992   -218   -232     13       C  
ATOM   1448  CD  ARG A 273     100.382  83.295 -16.186  1.00 15.59           C  
ANISOU 1448  CD  ARG A 273     2871   2048   1005   -188   -165    111       C  
ATOM   1449  NE  ARG A 273     100.008  82.642 -14.938  1.00 19.11           N  
ANISOU 1449  NE  ARG A 273     3271   2621   1369   -161   -213    293       N  
ATOM   1450  CZ  ARG A 273     100.672  81.627 -14.407  1.00 23.78           C  
ANISOU 1450  CZ  ARG A 273     3845   3407   1781    123   -127    583       C  
ATOM   1451  NH1 ARG A 273     101.740  81.139 -15.024  1.00 26.41           N  
ANISOU 1451  NH1 ARG A 273     4068   3792   2175    259   -201    587       N  
ATOM   1452  NH2 ARG A 273     100.263  81.097 -13.263  1.00 25.36           N  
ANISOU 1452  NH2 ARG A 273     4208   3563   1863    228    -93   1023       N  
ATOM   1453  N   VAL A 274      98.211  80.766 -19.880  1.00  9.85           N  
ANISOU 1453  N   VAL A 274     1449   1309    986   -170   -174    205       N  
ATOM   1454  CA  VAL A 274      96.885  80.187 -19.721  1.00 10.42           C  
ANISOU 1454  CA  VAL A 274     1300   1547   1114   -147   -149    120       C  
ATOM   1455  C   VAL A 274      96.769  79.759 -18.266  1.00 10.92           C  
ANISOU 1455  C   VAL A 274     1428   1564   1157   -190    -35    220       C  
ATOM   1456  O   VAL A 274      97.554  78.928 -17.798  1.00 12.21           O  
ANISOU 1456  O   VAL A 274     1740   1649   1249    -19   -171    453       O  
ATOM   1457  CB  VAL A 274      96.662  79.002 -20.675  1.00 11.52           C  
ANISOU 1457  CB  VAL A 274     1573   1569   1235   -179   -135    166       C  
ATOM   1458  CG1 VAL A 274      95.196  78.592 -20.644  1.00 12.65           C  
ANISOU 1458  CG1 VAL A 274     1545   1745   1514    -66   -109    128       C  
ATOM   1459  CG2 VAL A 274      97.096  79.351 -22.097  1.00 12.61           C  
ANISOU 1459  CG2 VAL A 274     1966   1677   1148   -110   -190    142       C  
ATOM   1460  N   CYS A 275      95.812  80.336 -17.539  1.00 12.33           N  
ANISOU 1460  N   CYS A 275     1890   1644   1152   -201    116    347       N  
ATOM   1461  CA  CYS A 275      95.801  80.196 -16.091  1.00 13.78           C  
ANISOU 1461  CA  CYS A 275     2128   1842   1265   -213     57    204       C  
ATOM   1462  C   CYS A 275      94.378  80.351 -15.575  1.00 15.49           C  
ANISOU 1462  C   CYS A 275     2484   2045   1358   -347    163    203       C  
ATOM   1463  O   CYS A 275      93.474  80.788 -16.288  1.00 16.36           O  
ANISOU 1463  O   CYS A 275     2372   2326   1519   -206    227    -30       O  
ATOM   1464  CB  CYS A 275      96.730  81.227 -15.440  1.00 14.90           C  
ANISOU 1464  CB  CYS A 275     2315   1963   1383   -211    -86     22       C  
ATOM   1465  SG  CYS A 275      96.342  82.941 -15.905  1.00 16.20           S  
ANISOU 1465  SG  CYS A 275     2566   1974   1614   -176    -22    -90       S  
ATOM   1466  N   ALA A 276      94.194  79.993 -14.303  1.00 16.52           N  
ANISOU 1466  N   ALA A 276     2767   2108   1402   -423    403    301       N  
ATOM   1467  CA  ALA A 276      92.858  80.012 -13.723  1.00 18.12           C  
ANISOU 1467  CA  ALA A 276     2933   2324   1626   -533    596    374       C  
ATOM   1468  C   ALA A 276      92.370  81.426 -13.432  1.00 17.23           C  
ANISOU 1468  C   ALA A 276     2745   2284   1519   -618    441    302       C  
ATOM   1469  O   ALA A 276      91.163  81.685 -13.503  1.00 18.39           O  
ANISOU 1469  O   ALA A 276     2778   2472   1738   -616    519    121       O  
ATOM   1470  CB  ALA A 276      92.822  79.160 -12.452  1.00 20.74           C  
ANISOU 1470  CB  ALA A 276     3239   2693   1948   -342    633    523       C  
ATOM   1471  N   CYS A 277      93.270  82.350 -13.093  1.00 16.69           N  
ANISOU 1471  N   CYS A 277     2883   2185   1272   -654    352    194       N  
ATOM   1472  CA  CYS A 277      92.882  83.697 -12.669  1.00 17.60           C  
ANISOU 1472  CA  CYS A 277     3028   2376   1282   -634    392    111       C  
ATOM   1473  C   CYS A 277      93.705  84.724 -13.433  1.00 15.92           C  
ANISOU 1473  C   CYS A 277     2507   2240   1304   -600    261     -4       C  
ATOM   1474  O   CYS A 277      94.651  85.311 -12.888  1.00 16.51           O  
ANISOU 1474  O   CYS A 277     2536   2338   1400   -559    140     -8       O  
ATOM   1475  CB  CYS A 277      93.042  83.886 -11.162  1.00 20.11           C  
ANISOU 1475  CB  CYS A 277     3661   2668   1311   -642    459     86       C  
ATOM   1476  SG ACYS A 277      92.142  85.329 -10.557  0.38 20.81           S  
ANISOU 1476  SG ACYS A 277     3760   2929   1220   -449    520   -129       S  
ATOM   1477  SG BCYS A 277      92.239  82.629 -10.148  0.62 23.02           S  
ANISOU 1477  SG BCYS A 277     4201   2943   1603   -810    582    189       S  
ATOM   1478  N   PRO A 278      93.350  84.986 -14.695  1.00 14.59           N  
ANISOU 1478  N   PRO A 278     2240   2092   1212   -516    179    -27       N  
ATOM   1479  CA  PRO A 278      94.160  85.906 -15.511  1.00 14.48           C  
ANISOU 1479  CA  PRO A 278     2151   2119   1233   -476    109    -78       C  
ATOM   1480  C   PRO A 278      94.242  87.315 -14.956  1.00 14.77           C  
ANISOU 1480  C   PRO A 278     2181   2152   1279   -400     -5   -180       C  
ATOM   1481  O   PRO A 278      95.283  87.965 -15.104  1.00 14.80           O  
ANISOU 1481  O   PRO A 278     2363   2000   1262   -468    -23    -11       O  
ATOM   1482  CB  PRO A 278      93.452  85.897 -16.873  1.00 16.04           C  
ANISOU 1482  CB  PRO A 278     2437   2371   1288   -633    -38    -91       C  
ATOM   1483  CG  PRO A 278      92.583  84.720 -16.876  1.00 17.94           C  
ANISOU 1483  CG  PRO A 278     2795   2582   1437   -659    -48    156       C  
ATOM   1484  CD  PRO A 278      92.283  84.329 -15.468  1.00 16.07           C  
ANISOU 1484  CD  PRO A 278     2473   2337   1294   -536   -117     76       C  
ATOM   1485  N   GLY A 279      93.163  87.822 -14.358  1.00 14.64           N  
ANISOU 1485  N   GLY A 279     2167   2050   1344   -217    149     -4       N  
ATOM   1486  CA  GLY A 279      93.199  89.173 -13.822  1.00 15.78           C  
ANISOU 1486  CA  GLY A 279     2267   2192   1536   -192    146   -181       C  
ATOM   1487  C   GLY A 279      94.198  89.319 -12.694  1.00 16.68           C  
ANISOU 1487  C   GLY A 279     2509   2233   1596   -291    189   -168       C  
ATOM   1488  O   GLY A 279      94.989  90.265 -12.662  1.00 17.01           O  
ANISOU 1488  O   GLY A 279     2570   2288   1605   -333    110   -233       O  
ATOM   1489  N   ARG A 280      94.186  88.371 -11.757  1.00 16.87           N  
ANISOU 1489  N   ARG A 280     2556   2418   1437   -382    -28    -53       N  
ATOM   1490  CA  ARG A 280      95.149  88.425 -10.667  1.00 18.64           C  
ANISOU 1490  CA  ARG A 280     2896   2650   1538   -431     20    -11       C  
ATOM   1491  C   ARG A 280      96.567  88.226 -11.176  1.00 17.17           C  
ANISOU 1491  C   ARG A 280     2683   2604   1238   -394    -70     15       C  
ATOM   1492  O   ARG A 280      97.495  88.904 -10.720  1.00 17.28           O  
ANISOU 1492  O   ARG A 280     2583   2743   1240   -536     16     -2       O  
ATOM   1493  CB  ARG A 280      94.829  87.359  -9.627  1.00 23.51           C  
ANISOU 1493  CB  ARG A 280     3489   3262   2181   -562     84     26       C  
ATOM   1494  CG  ARG A 280      95.760  87.396  -8.427  1.00 28.37           C  
ANISOU 1494  CG  ARG A 280     4214   3786   2780   -602      9    182       C  
ATOM   1495  CD  ARG A 280      96.361  86.021  -8.135  1.00 33.42           C  
ANISOU 1495  CD  ARG A 280     4849   4439   3409   -653    -27    119       C  
ATOM   1496  NE  ARG A 280      95.377  85.024  -7.729  1.00 37.14           N  
ANISOU 1496  NE  ARG A 280     5344   4943   3826   -797     31    187       N  
ATOM   1497  CZ  ARG A 280      95.322  83.781  -8.220  1.00 39.93           C  
ANISOU 1497  CZ  ARG A 280     5689   5370   4112   -919     68    164       C  
ATOM   1498  NH1 ARG A 280      94.379  82.949  -7.781  1.00 41.09           N  
ANISOU 1498  NH1 ARG A 280     5858   5498   4255  -1009    129    210       N  
ATOM   1499  NH2 ARG A 280      96.187  83.342  -9.126  1.00 40.65           N  
ANISOU 1499  NH2 ARG A 280     5759   5564   4122   -909     74    179       N  
ATOM   1500  N   ASP A 281      96.765  87.295 -12.110  1.00 16.34           N  
ANISOU 1500  N   ASP A 281     2684   2398   1127   -186   -112     83       N  
ATOM   1501  CA  ASP A 281      98.124  87.048 -12.573  1.00 15.96           C  
ANISOU 1501  CA  ASP A 281     2650   2290   1122   -203   -162    110       C  
ATOM   1502  C   ASP A 281      98.668  88.235 -13.354  1.00 15.37           C  
ANISOU 1502  C   ASP A 281     2449   2265   1126   -160   -191    100       C  
ATOM   1503  O   ASP A 281      99.852  88.570 -13.230  1.00 16.38           O  
ANISOU 1503  O   ASP A 281     2490   2477   1256   -356   -278    166       O  
ATOM   1504  CB  ASP A 281      98.214  85.745 -13.363  1.00 16.99           C  
ANISOU 1504  CB  ASP A 281     3065   2264   1125   -291   -119    177       C  
ATOM   1505  CG  ASP A 281      98.058  84.518 -12.480  1.00 19.63           C  
ANISOU 1505  CG  ASP A 281     3708   2546   1206   -184   -172    315       C  
ATOM   1506  OD1 ASP A 281      98.066  84.650 -11.229  1.00 21.21           O  
ANISOU 1506  OD1 ASP A 281     3902   2838   1319   -437    -48    403       O  
ATOM   1507  OD2 ASP A 281      97.938  83.411 -13.046  1.00 21.20           O  
ANISOU 1507  OD2 ASP A 281     3986   2649   1419    -47     17    186       O  
ATOM   1508  N   ARG A 282      97.820  88.901 -14.148  1.00 14.31           N  
ANISOU 1508  N   ARG A 282     2358   2058   1021   -175    -14     54       N  
ATOM   1509  CA  ARG A 282      98.270  90.112 -14.829  1.00 14.45           C  
ANISOU 1509  CA  ARG A 282     2406   2044   1042   -305   -131     -2       C  
ATOM   1510  C   ARG A 282      98.681  91.184 -13.825  1.00 15.20           C  
ANISOU 1510  C   ARG A 282     2481   2228   1066   -450    -60   -152       C  
ATOM   1511  O   ARG A 282      99.733  91.817 -13.978  1.00 15.70           O  
ANISOU 1511  O   ARG A 282     2425   2281   1259   -572    -71    -31       O  
ATOM   1512  CB  ARG A 282      97.194  90.655 -15.769  1.00 13.48           C  
ANISOU 1512  CB  ARG A 282     2281   1794   1046   -264   -216   -122       C  
ATOM   1513  CG  ARG A 282      97.605  91.971 -16.413  1.00 12.85           C  
ANISOU 1513  CG  ARG A 282     2142   1702   1039   -344    -90   -109       C  
ATOM   1514  CD  ARG A 282      96.593  92.488 -17.436  1.00 12.68           C  
ANISOU 1514  CD  ARG A 282     1894   1716   1206   -254    -93    -47       C  
ATOM   1515  NE  ARG A 282      96.885  93.883 -17.758  1.00 12.63           N  
ANISOU 1515  NE  ARG A 282     1776   1720   1301   -238     63   -128       N  
ATOM   1516  CZ  ARG A 282      96.028  94.730 -18.316  1.00 13.10           C  
ANISOU 1516  CZ  ARG A 282     1955   1664   1360   -233    135   -278       C  
ATOM   1517  NH1 ARG A 282      94.806  94.337 -18.648  1.00 13.41           N  
ANISOU 1517  NH1 ARG A 282     1885   1935   1276   -219    206   -389       N  
ATOM   1518  NH2 ARG A 282      96.397  95.990 -18.525  1.00 14.12           N  
ANISOU 1518  NH2 ARG A 282     2309   1571   1487   -436      3   -369       N  
ATOM   1519  N   ARG A 283      97.872  91.392 -12.782  1.00 16.68           N  
ANISOU 1519  N   ARG A 283     2813   2416   1109   -484     74   -493       N  
ATOM   1520  CA  ARG A 283      98.220  92.382 -11.765  1.00 18.92           C  
ANISOU 1520  CA  ARG A 283     2943   2923   1324   -702     -5   -599       C  
ATOM   1521  C   ARG A 283      99.544  92.042 -11.090  1.00 19.30           C  
ANISOU 1521  C   ARG A 283     2863   3158   1313  -1047   -263   -398       C  
ATOM   1522  O   ARG A 283     100.390  92.922 -10.884  1.00 20.27           O  
ANISOU 1522  O   ARG A 283     3080   3249   1372  -1105   -280   -423       O  
ATOM   1523  CB  ARG A 283      97.096  92.489 -10.734  1.00 21.47           C  
ANISOU 1523  CB  ARG A 283     3296   3260   1601   -544    173   -836       C  
ATOM   1524  CG  ARG A 283      95.928  93.343 -11.188  1.00 24.76           C  
ANISOU 1524  CG  ARG A 283     3548   3877   1984   -507    190   -750       C  
ATOM   1525  CD  ARG A 283      94.891  93.530 -10.088  1.00 28.13           C  
ANISOU 1525  CD  ARG A 283     3919   4364   2404   -323    293   -618       C  
ATOM   1526  NE  ARG A 283      93.799  92.569 -10.199  1.00 30.58           N  
ANISOU 1526  NE  ARG A 283     4173   4785   2661   -226    266   -573       N  
ATOM   1527  CZ  ARG A 283      93.536  91.615  -9.310  1.00 32.63           C  
ANISOU 1527  CZ  ARG A 283     4437   5067   2893   -152    227   -563       C  
ATOM   1528  NH1 ARG A 283      92.517  90.792  -9.512  1.00 33.14           N  
ANISOU 1528  NH1 ARG A 283     4482   5112   2999   -127    245   -576       N  
ATOM   1529  NH2 ARG A 283      94.279  91.489  -8.217  1.00 33.93           N  
ANISOU 1529  NH2 ARG A 283     4645   5261   2986   -122    135   -643       N  
ATOM   1530  N   THR A 284      99.746  90.766 -10.751  1.00 20.08           N  
ANISOU 1530  N   THR A 284     2899   3388   1341   -971   -356    -46       N  
ATOM   1531  CA  THR A 284     100.975  90.352 -10.080  1.00 21.55           C  
ANISOU 1531  CA  THR A 284     2996   3671   1520   -983   -458    347       C  
ATOM   1532  C   THR A 284     102.189  90.585 -10.968  1.00 20.51           C  
ANISOU 1532  C   THR A 284     2796   3530   1468  -1011   -613    460       C  
ATOM   1533  O   THR A 284     103.202  91.142 -10.526  1.00 22.11           O  
ANISOU 1533  O   THR A 284     3076   3803   1522  -1014   -749    441       O  
ATOM   1534  CB  THR A 284     100.878  88.875  -9.697  1.00 23.85           C  
ANISOU 1534  CB  THR A 284     3280   4059   1723   -774   -519    653       C  
ATOM   1535  OG1 THR A 284      99.812  88.696  -8.759  1.00 25.15           O  
ANISOU 1535  OG1 THR A 284     3509   4334   1713   -824   -364    534       O  
ATOM   1536  CG2 THR A 284     102.189  88.382  -9.080  1.00 25.64           C  
ANISOU 1536  CG2 THR A 284     3460   4272   2012   -612   -460    750       C  
ATOM   1537  N   GLU A 285     102.111  90.152 -12.228  1.00 19.63           N  
ANISOU 1537  N   GLU A 285     2713   3333   1413   -768   -539    559       N  
ATOM   1538  CA  GLU A 285     103.260  90.290 -13.116  1.00 19.90           C  
ANISOU 1538  CA  GLU A 285     2749   3256   1558   -696   -575    450       C  
ATOM   1539  C   GLU A 285     103.547  91.748 -13.459  1.00 19.64           C  
ANISOU 1539  C   GLU A 285     2657   3207   1598   -794   -573    232       C  
ATOM   1540  O   GLU A 285     104.718  92.128 -13.576  1.00 20.72           O  
ANISOU 1540  O   GLU A 285     2540   3436   1895   -797   -527    271       O  
ATOM   1541  CB  GLU A 285     103.083  89.416 -14.364  1.00 20.43           C  
ANISOU 1541  CB  GLU A 285     2971   3147   1644   -479   -722    561       C  
ATOM   1542  CG  GLU A 285     102.982  87.926 -14.029  1.00 21.13           C  
ANISOU 1542  CG  GLU A 285     3020   3171   1836   -351   -665    557       C  
ATOM   1543  CD  GLU A 285     103.120  87.018 -15.236  1.00 22.16           C  
ANISOU 1543  CD  GLU A 285     3050   3288   2081   -407   -743    462       C  
ATOM   1544  OE1 GLU A 285     103.642  87.472 -16.276  1.00 23.11           O  
ANISOU 1544  OE1 GLU A 285     3159   3500   2122   -181   -842    463       O  
ATOM   1545  OE2 GLU A 285     102.708  85.838 -15.138  1.00 22.75           O  
ANISOU 1545  OE2 GLU A 285     3062   3309   2274   -496   -767    210       O  
ATOM   1546  N   GLU A 286     102.510  92.580 -13.605  1.00 19.66           N  
ANISOU 1546  N   GLU A 286     2877   3001   1591   -795   -588      9       N  
ATOM   1547  CA  GLU A 286     102.748  94.007 -13.816  1.00 19.66           C  
ANISOU 1547  CA  GLU A 286     2828   2930   1712   -884   -512   -229       C  
ATOM   1548  C   GLU A 286     103.369  94.663 -12.588  1.00 22.37           C  
ANISOU 1548  C   GLU A 286     3165   3489   1845  -1146   -648   -332       C  
ATOM   1549  O   GLU A 286     104.189  95.577 -12.724  1.00 23.51           O  
ANISOU 1549  O   GLU A 286     3319   3577   2038  -1248   -606   -362       O  
ATOM   1550  CB  GLU A 286     101.457  94.726 -14.229  1.00 17.86           C  
ANISOU 1550  CB  GLU A 286     2568   2604   1613   -531   -212   -419       C  
ATOM   1551  CG  GLU A 286     101.003  94.366 -15.641  1.00 17.02           C  
ANISOU 1551  CG  GLU A 286     2516   2407   1543   -359   -127   -521       C  
ATOM   1552  CD  GLU A 286      99.846  95.210 -16.171  1.00 17.35           C  
ANISOU 1552  CD  GLU A 286     2407   2525   1659   -177     90   -705       C  
ATOM   1553  OE1 GLU A 286      99.281  96.038 -15.424  1.00 20.87           O  
ANISOU 1553  OE1 GLU A 286     2798   3267   1864    315    168   -804       O  
ATOM   1554  OE2 GLU A 286      99.497  95.036 -17.356  1.00 14.67           O  
ANISOU 1554  OE2 GLU A 286     2007   2028   1538   -333    110   -514       O  
ATOM   1555  N   GLU A 287     102.998  94.213 -11.388  1.00 25.30           N  
ANISOU 1555  N   GLU A 287     3624   3991   1998  -1299   -851   -423       N  
ATOM   1556  CA  GLU A 287     103.643  94.725 -10.183  1.00 28.67           C  
ANISOU 1556  CA  GLU A 287     4076   4610   2205  -1327  -1024   -460       C  
ATOM   1557  C   GLU A 287     105.095  94.272 -10.102  1.00 29.65           C  
ANISOU 1557  C   GLU A 287     3958   4888   2419  -1544  -1114   -249       C  
ATOM   1558  O   GLU A 287     105.976  95.059  -9.733  1.00 30.77           O  
ANISOU 1558  O   GLU A 287     3996   5107   2589  -1733  -1104   -224       O  
ATOM   1559  CB  GLU A 287     102.864  94.294  -8.937  1.00 31.57           C  
ANISOU 1559  CB  GLU A 287     4631   5088   2276  -1176  -1184   -520       C  
ATOM   1560  CG  GLU A 287     103.597  94.532  -7.615  1.00 35.64           C  
ANISOU 1560  CG  GLU A 287     5294   5712   2536  -1037  -1276   -519       C  
ATOM   1561  CD  GLU A 287     103.784  96.005  -7.288  1.00 38.72           C  
ANISOU 1561  CD  GLU A 287     5779   6160   2773   -793  -1284   -552       C  
ATOM   1562  OE1 GLU A 287     103.218  96.860  -8.005  1.00 40.04           O  
ANISOU 1562  OE1 GLU A 287     5953   6333   2928   -683  -1229   -585       O  
ATOM   1563  OE2 GLU A 287     104.500  96.307  -6.307  1.00 39.82           O  
ANISOU 1563  OE2 GLU A 287     5974   6312   2842   -756  -1317   -619       O  
ATOM   1564  N   ASN A 288     105.367  93.008 -10.438  1.00 30.67           N  
ANISOU 1564  N   ASN A 288     3844   5263   2547  -1629  -1205     56       N  
ATOM   1565  CA  ASN A 288     106.745  92.525 -10.424  1.00 32.34           C  
ANISOU 1565  CA  ASN A 288     3896   5591   2802  -1616  -1218    230       C  
ATOM   1566  C   ASN A 288     107.608  93.303 -11.411  1.00 32.00           C  
ANISOU 1566  C   ASN A 288     3724   5583   2853  -1836  -1150    271       C  
ATOM   1567  O   ASN A 288     108.768  93.617 -11.120  1.00 32.73           O  
ANISOU 1567  O   ASN A 288     3770   5749   2917  -1850  -1138    366       O  
ATOM   1568  CB  ASN A 288     106.789  91.027 -10.729  1.00 34.30           C  
ANISOU 1568  CB  ASN A 288     4140   5847   3046  -1395  -1211    271       C  
ATOM   1569  CG  ASN A 288     106.125  90.187  -9.649  1.00 36.38           C  
ANISOU 1569  CG  ASN A 288     4344   6127   3353  -1144  -1212    229       C  
ATOM   1570  OD1 ASN A 288     105.883  90.656  -8.537  1.00 37.76           O  
ANISOU 1570  OD1 ASN A 288     4599   6298   3450   -946  -1193    313       O  
ATOM   1571  ND2 ASN A 288     105.834  88.934  -9.975  1.00 36.81           N  
ANISOU 1571  ND2 ASN A 288     4276   6220   3491  -1062  -1196    240       N  
ATOM   1572  N   LEU A 289     107.055  93.627 -12.583  1.00 31.43           N  
ANISOU 1572  N   LEU A 289     3724   5387   2830  -1897   -949    261       N  
ATOM   1573  CA  LEU A 289     107.786  94.433 -13.556  1.00 31.21           C  
ANISOU 1573  CA  LEU A 289     3722   5251   2884  -1985   -876    141       C  
ATOM   1574  C   LEU A 289     108.055  95.833 -13.021  1.00 33.39           C  
ANISOU 1574  C   LEU A 289     4016   5525   3147  -2158   -779    -23       C  
ATOM   1575  O   LEU A 289     109.155  96.373 -13.194  1.00 33.47           O  
ANISOU 1575  O   LEU A 289     3938   5616   3163  -2260   -733     28       O  
ATOM   1576  CB  LEU A 289     106.999  94.500 -14.867  1.00 29.67           C  
ANISOU 1576  CB  LEU A 289     3561   4979   2735  -1849   -781    218       C  
ATOM   1577  CG  LEU A 289     107.563  95.416 -15.959  1.00 29.34           C  
ANISOU 1577  CG  LEU A 289     3538   4861   2750  -1627   -565    344       C  
ATOM   1578  CD1 LEU A 289     108.951  94.961 -16.388  1.00 30.33           C  
ANISOU 1578  CD1 LEU A 289     3728   4973   2823  -1465   -378    324       C  
ATOM   1579  CD2 LEU A 289     106.622  95.499 -17.154  1.00 28.53           C  
ANISOU 1579  CD2 LEU A 289     3411   4724   2705  -1599   -494    469       C  
ATOM   1580  N   ARG A 290     107.061  96.437 -12.364  1.00 35.41           N  
ANISOU 1580  N   ARG A 290     4382   5708   3363  -2225   -763   -297       N  
ATOM   1581  CA  ARG A 290     107.240  97.777 -11.815  1.00 37.75           C  
ANISOU 1581  CA  ARG A 290     4769   5973   3602  -2182   -773   -503       C  
ATOM   1582  C   ARG A 290     108.301  97.790 -10.721  1.00 39.42           C  
ANISOU 1582  C   ARG A 290     5001   6223   3752  -2264   -885   -663       C  
ATOM   1583  O   ARG A 290     109.104  98.726 -10.636  1.00 39.79           O  
ANISOU 1583  O   ARG A 290     5125   6210   3782  -2409   -867   -792       O  
ATOM   1584  CB  ARG A 290     105.909  98.307 -11.283  1.00 37.98           C  
ANISOU 1584  CB  ARG A 290     4827   5959   3646  -2135   -659   -517       C  
ATOM   1585  N   LYS A 291     108.326  96.754  -9.879  1.00 40.38           N  
ANISOU 1585  N   LYS A 291     4996   6499   3847  -2145  -1047   -721       N  
ATOM   1586  CA  LYS A 291     109.326  96.691  -8.819  1.00 41.62           C  
ANISOU 1586  CA  LYS A 291     5031   6783   4000  -1918  -1125   -686       C  
ATOM   1587  C   LYS A 291     110.730  96.493  -9.377  1.00 42.30           C  
ANISOU 1587  C   LYS A 291     5021   6942   4107  -1880  -1061   -684       C  
ATOM   1588  O   LYS A 291     111.707  96.934  -8.759  1.00 42.72           O  
ANISOU 1588  O   LYS A 291     5057   7011   4163  -1884  -1071   -627       O  
ATOM   1589  CB  LYS A 291     108.978  95.581  -7.827  1.00 41.96           C  
ANISOU 1589  CB  LYS A 291     5012   6850   4080  -1758  -1156   -656       C  
ATOM   1590  CG  LYS A 291     107.709  95.835  -7.035  1.00 42.17           C  
ANISOU 1590  CG  LYS A 291     4982   6917   4124  -1641  -1182   -634       C  
ATOM   1591  N   LYS A 292     110.854  95.841 -10.529  1.00 42.97           N  
ANISOU 1591  N   LYS A 292     5042   7071   4213  -1799   -887   -610       N  
ATOM   1592  CA  LYS A 292     112.154  95.638 -11.157  1.00 43.18           C  
ANISOU 1592  CA  LYS A 292     5031   7108   4266  -1809   -760   -597       C  
ATOM   1593  C   LYS A 292     112.532  96.839 -12.020  1.00 43.64           C  
ANISOU 1593  C   LYS A 292     5109   7142   4331  -1864   -663   -582       C  
ATOM   1594  O   LYS A 292     113.105  97.814 -11.532  1.00 44.40           O  
ANISOU 1594  O   LYS A 292     5288   7197   4387  -1791   -567   -555       O  
ATOM   1595  CB  LYS A 292     112.151  94.361 -12.002  1.00 43.08           C  
ANISOU 1595  CB  LYS A 292     4987   7115   4265  -1795   -799   -599       C  
TER    1596      LYS A 292                                                      
ATOM   1597  N   SER B  94     146.207  76.471 -31.458  1.00 39.30           N  
ANISOU 1597  N   SER B  94     6045   4787   4099   -502   -251    132       N  
ATOM   1598  CA  SER B  94     146.182  77.928 -31.418  1.00 38.86           C  
ANISOU 1598  CA  SER B  94     5933   4811   4019   -527   -249    215       C  
ATOM   1599  C   SER B  94     145.983  78.515 -32.811  1.00 36.97           C  
ANISOU 1599  C   SER B  94     5553   4678   3817   -296     28    302       C  
ATOM   1600  O   SER B  94     146.139  77.819 -33.815  1.00 36.64           O  
ANISOU 1600  O   SER B  94     5520   4629   3773   -186    176    288       O  
ATOM   1601  CB  SER B  94     147.480  78.458 -30.834  1.00 40.14           C  
ANISOU 1601  CB  SER B  94     6168   4966   4118   -694   -418    126       C  
ATOM   1602  OG  SER B  94     147.842  77.783 -29.645  1.00 41.11           O  
ANISOU 1602  OG  SER B  94     6299   5125   4196   -839   -423     35       O  
ATOM   1603  N   SER B  95     145.654  79.805 -32.868  1.00 34.75           N  
ANISOU 1603  N   SER B  95     5072   4488   3643   -225    204    251       N  
ATOM   1604  CA  SER B  95     145.305  80.454 -34.123  1.00 32.86           C  
ANISOU 1604  CA  SER B  95     4638   4360   3486    -32    255    311       C  
ATOM   1605  C   SER B  95     145.935  81.837 -34.183  1.00 31.89           C  
ANISOU 1605  C   SER B  95     4505   4237   3376    367    519    259       C  
ATOM   1606  O   SER B  95     146.252  82.443 -33.156  1.00 32.31           O  
ANISOU 1606  O   SER B  95     4694   4290   3290    324    469     49       O  
ATOM   1607  CB  SER B  95     143.785  80.577 -34.273  1.00 32.15           C  
ANISOU 1607  CB  SER B  95     4387   4395   3433   -190     98    370       C  
ATOM   1608  OG  SER B  95     143.152  79.327 -34.068  1.00 30.97           O  
ANISOU 1608  OG  SER B  95     4146   4316   3304   -279     20    375       O  
ATOM   1609  N   SER B  96     146.114  82.334 -35.407  1.00 30.00           N  
ANISOU 1609  N   SER B  96     4148   3930   3322    872    731    258       N  
ATOM   1610  CA  SER B  96     146.617  83.688 -35.600  1.00 28.42           C  
ANISOU 1610  CA  SER B  96     3943   3628   3229   1091    955    246       C  
ATOM   1611  C   SER B  96     145.634  84.698 -35.014  1.00 25.69           C  
ANISOU 1611  C   SER B  96     3455   3259   3047   1079   1170    310       C  
ATOM   1612  O   SER B  96     144.445  84.411 -34.825  1.00 26.98           O  
ANISOU 1612  O   SER B  96     3716   3425   3109    993   1212    429       O  
ATOM   1613  CB  SER B  96     146.826  83.967 -37.086  1.00 29.23           C  
ANISOU 1613  CB  SER B  96     3986   3859   3260   1151    957    166       C  
ATOM   1614  OG  SER B  96     145.639  83.701 -37.808  1.00 31.20           O  
ANISOU 1614  OG  SER B  96     4334   4139   3381    818    841     10       O  
ATOM   1615  N   VAL B  97     146.136  85.894 -34.725  1.00 21.81           N  
ANISOU 1615  N   VAL B  97     2917   2630   2741    956    998    481       N  
ATOM   1616  CA  VAL B  97     145.394  86.896 -33.961  1.00 20.33           C  
ANISOU 1616  CA  VAL B  97     2719   2346   2659    665    603    407       C  
ATOM   1617  C   VAL B  97     144.860  87.952 -34.922  1.00 18.39           C  
ANISOU 1617  C   VAL B  97     2232   2109   2646    174    367    321       C  
ATOM   1618  O   VAL B  97     145.659  88.656 -35.560  1.00 18.44           O  
ANISOU 1618  O   VAL B  97     2041   2304   2662     53    189    530       O  
ATOM   1619  CB  VAL B  97     146.246  87.530 -32.851  1.00 21.40           C  
ANISOU 1619  CB  VAL B  97     3022   2467   2642    792    480    557       C  
ATOM   1620  CG1 VAL B  97     145.394  88.481 -32.013  1.00 22.34           C  
ANISOU 1620  CG1 VAL B  97     3330   2511   2647    808    400    477       C  
ATOM   1621  CG2 VAL B  97     146.859  86.447 -31.964  1.00 22.15           C  
ANISOU 1621  CG2 VAL B  97     3189   2613   2615    773    411    810       C  
ATOM   1622  N   PRO B  98     143.546  88.105 -35.045  1.00 17.59           N  
ANISOU 1622  N   PRO B  98     2075   1886   2722    181     63    123       N  
ATOM   1623  CA  PRO B  98     142.991  89.174 -35.880  1.00 17.67           C  
ANISOU 1623  CA  PRO B  98     1984   1951   2779     82   -127    103       C  
ATOM   1624  C   PRO B  98     143.386  90.545 -35.348  1.00 17.02           C  
ANISOU 1624  C   PRO B  98     1979   1951   2536    256   -159     35       C  
ATOM   1625  O   PRO B  98     143.473  90.764 -34.137  1.00 18.23           O  
ANISOU 1625  O   PRO B  98     2323   2112   2494     42   -297    -21       O  
ATOM   1626  CB  PRO B  98     141.478  88.953 -35.766  1.00 19.10           C  
ANISOU 1626  CB  PRO B  98     1968   2221   3068    319   -330    -15       C  
ATOM   1627  CG  PRO B  98     141.321  87.541 -35.290  1.00 20.78           C  
ANISOU 1627  CG  PRO B  98     2208   2591   3097     81   -260     36       C  
ATOM   1628  CD  PRO B  98     142.503  87.269 -34.433  1.00 18.26           C  
ANISOU 1628  CD  PRO B  98     2011   2044   2882    228    -49     60       C  
ATOM   1629  N   SER B  99     143.611  91.480 -36.265  1.00 16.28           N  
ANISOU 1629  N   SER B  99     1908   1867   2411    243     29    120       N  
ATOM   1630  CA  SER B  99     143.940  92.840 -35.866  1.00 16.53           C  
ANISOU 1630  CA  SER B  99     2065   1885   2333    149    211    235       C  
ATOM   1631  C   SER B  99     142.759  93.485 -35.158  1.00 14.87           C  
ANISOU 1631  C   SER B  99     1769   1655   2224    120    102    183       C  
ATOM   1632  O   SER B  99     141.599  93.267 -35.521  1.00 15.26           O  
ANISOU 1632  O   SER B  99     1699   1825   2275    -41     94    133       O  
ATOM   1633  CB  SER B  99     144.289  93.683 -37.088  1.00 17.47           C  
ANISOU 1633  CB  SER B  99     2386   1966   2285     93    438    210       C  
ATOM   1634  OG  SER B  99     144.372  95.054 -36.731  1.00 18.63           O  
ANISOU 1634  OG  SER B  99     2570   2122   2388     -9    444     68       O  
ATOM   1635  N   GLN B 100     143.064  94.292 -34.145  1.00 15.87           N  
ANISOU 1635  N   GLN B 100     2102   1845   2083   -103    253    100       N  
ATOM   1636  CA  GLN B 100     142.071  95.111 -33.466  1.00 16.37           C  
ANISOU 1636  CA  GLN B 100     2274   1930   2015   -105    224    109       C  
ATOM   1637  C   GLN B 100     142.302  96.600 -33.690  1.00 17.35           C  
ANISOU 1637  C   GLN B 100     2520   2000   2074    -74    436    133       C  
ATOM   1638  O   GLN B 100     141.710  97.424 -32.987  1.00 19.16           O  
ANISOU 1638  O   GLN B 100     2942   2140   2199    199    703     83       O  
ATOM   1639  CB  GLN B 100     142.065  94.810 -31.968  1.00 16.98           C  
ANISOU 1639  CB  GLN B 100     2377   2011   2063   -438    -50    151       C  
ATOM   1640  CG  GLN B 100     143.386  95.139 -31.289  1.00 19.49           C  
ANISOU 1640  CG  GLN B 100     2766   2355   2286   -652    -97    279       C  
ATOM   1641  CD  GLN B 100     143.367  94.829 -29.815  1.00 22.55           C  
ANISOU 1641  CD  GLN B 100     3185   2870   2512   -541      5    297       C  
ATOM   1642  OE1 GLN B 100     143.686  93.714 -29.401  1.00 24.48           O  
ANISOU 1642  OE1 GLN B 100     3426   3145   2729   -428    -66    441       O  
ATOM   1643  NE2 GLN B 100     142.989  95.815 -29.009  1.00 23.37           N  
ANISOU 1643  NE2 GLN B 100     3242   3136   2504   -281    105     93       N  
ATOM   1644  N   LYS B 101     143.149  96.968 -34.646  1.00 16.13           N  
ANISOU 1644  N   LYS B 101     2207   1858   2063   -158    260    216       N  
ATOM   1645  CA  LYS B 101     143.503  98.371 -34.822  1.00 15.91           C  
ANISOU 1645  CA  LYS B 101     2001   1952   2092   -128     62    163       C  
ATOM   1646  C   LYS B 101     142.340  99.146 -35.430  1.00 15.05           C  
ANISOU 1646  C   LYS B 101     1893   1890   1937   -295    110     88       C  
ATOM   1647  O   LYS B 101     141.781  98.751 -36.458  1.00 15.25           O  
ANISOU 1647  O   LYS B 101     2029   1907   1859   -392    119     13       O  
ATOM   1648  CB  LYS B 101     144.728  98.480 -35.726  1.00 16.90           C  
ANISOU 1648  CB  LYS B 101     1924   2262   2235   -337     89     99       C  
ATOM   1649  N   THR B 102     141.984 100.260 -34.798  1.00 14.67           N  
ANISOU 1649  N   THR B 102     1937   1882   1756   -557    173     63       N  
ATOM   1650  CA  THR B 102     140.923 101.108 -35.321  1.00 13.74           C  
ANISOU 1650  CA  THR B 102     1975   1660   1584   -391    197     54       C  
ATOM   1651  C   THR B 102     141.299 101.636 -36.703  1.00 14.66           C  
ANISOU 1651  C   THR B 102     2161   1776   1632   -558    354    135       C  
ATOM   1652  O   THR B 102     142.435 102.053 -36.938  1.00 16.57           O  
ANISOU 1652  O   THR B 102     2313   2057   1927   -785    423    209       O  
ATOM   1653  CB  THR B 102     140.693 102.272 -34.360  1.00 15.07           C  
ANISOU 1653  CB  THR B 102     2356   1746   1624   -177    149     -3       C  
ATOM   1654  OG1 THR B 102     140.281 101.747 -33.094  1.00 16.19           O  
ANISOU 1654  OG1 THR B 102     2468   2021   1663   -137     80     45       O  
ATOM   1655  CG2 THR B 102     139.624 103.205 -34.892  1.00 16.22           C  
ANISOU 1655  CG2 THR B 102     2598   1862   1702    -62    119   -182       C  
ATOM   1656  N   TYR B 103     140.332 101.612 -37.625  1.00 13.89           N  
ANISOU 1656  N   TYR B 103     2438   1442   1395   -467    514    -39       N  
ATOM   1657  CA  TYR B 103     140.585 101.996 -39.015  1.00 14.42           C  
ANISOU 1657  CA  TYR B 103     2645   1484   1347   -206    635    -60       C  
ATOM   1658  C   TYR B 103     139.269 102.518 -39.584  1.00 13.38           C  
ANISOU 1658  C   TYR B 103     2557   1272   1253   -308    592    106       C  
ATOM   1659  O   TYR B 103     138.366 101.732 -39.874  1.00 13.71           O  
ANISOU 1659  O   TYR B 103     2583   1347   1279   -583    323   -109       O  
ATOM   1660  CB  TYR B 103     141.093 100.793 -39.801  1.00 17.22           C  
ANISOU 1660  CB  TYR B 103     3104   1939   1499    -40    841   -102       C  
ATOM   1661  CG  TYR B 103     141.286 101.040 -41.281  1.00 19.94           C  
ANISOU 1661  CG  TYR B 103     3599   2323   1654    247   1059     34       C  
ATOM   1662  CD1 TYR B 103     142.223 101.955 -41.738  1.00 22.74           C  
ANISOU 1662  CD1 TYR B 103     3980   2774   1887    144   1270     33       C  
ATOM   1663  CD2 TYR B 103     140.539 100.341 -42.226  1.00 22.18           C  
ANISOU 1663  CD2 TYR B 103     3813   2863   1753    569   1043    -55       C  
ATOM   1664  CE1 TYR B 103     142.407 102.176 -43.096  1.00 24.55           C  
ANISOU 1664  CE1 TYR B 103     4314   3118   1895    263   1226    134       C  
ATOM   1665  CE2 TYR B 103     140.715 100.553 -43.581  1.00 24.15           C  
ANISOU 1665  CE2 TYR B 103     4088   3242   1846    620   1059     18       C  
ATOM   1666  CZ  TYR B 103     141.648 101.470 -44.011  1.00 25.25           C  
ANISOU 1666  CZ  TYR B 103     4454   3364   1774    578   1206    157       C  
ATOM   1667  OH  TYR B 103     141.825 101.680 -45.358  1.00 28.01           O  
ANISOU 1667  OH  TYR B 103     4974   3804   1863    746   1173    282       O  
ATOM   1668  N   GLN B 104     139.159 103.840 -39.740  1.00 14.19           N  
ANISOU 1668  N   GLN B 104     2726   1315   1351   -328    567     56       N  
ATOM   1669  CA  GLN B 104     137.904 104.379 -40.252  1.00 14.65           C  
ANISOU 1669  CA  GLN B 104     2873   1367   1324   -336    495    -46       C  
ATOM   1670  C   GLN B 104     137.707 104.082 -41.732  1.00 14.81           C  
ANISOU 1670  C   GLN B 104     2906   1458   1266   -304    605   -134       C  
ATOM   1671  O   GLN B 104     136.566 103.904 -42.172  1.00 14.83           O  
ANISOU 1671  O   GLN B 104     2880   1430   1326   -286    524   -133       O  
ATOM   1672  CB  GLN B 104     137.801 105.880 -39.994  1.00 15.61           C  
ANISOU 1672  CB  GLN B 104     3218   1306   1406   -219    459   -232       C  
ATOM   1673  CG  GLN B 104     137.550 106.223 -38.538  1.00 16.75           C  
ANISOU 1673  CG  GLN B 104     3501   1443   1419    -76    511   -186       C  
ATOM   1674  CD  GLN B 104     136.787 107.528 -38.357  1.00 18.99           C  
ANISOU 1674  CD  GLN B 104     3841   1754   1619     20    492   -121       C  
ATOM   1675  OE1 GLN B 104     136.542 108.266 -39.312  1.00 20.90           O  
ANISOU 1675  OE1 GLN B 104     4220   2041   1680    339    338   -356       O  
ATOM   1676  NE2 GLN B 104     136.389 107.804 -37.126  1.00 19.78           N  
ANISOU 1676  NE2 GLN B 104     3864   1877   1775    -11    565   -281       N  
ATOM   1677  N   GLY B 105     138.791 104.028 -42.509  1.00 15.34           N  
ANISOU 1677  N   GLY B 105     3066   1499   1262   -213    658    -78       N  
ATOM   1678  CA  GLY B 105     138.688 103.740 -43.923  1.00 16.18           C  
ANISOU 1678  CA  GLY B 105     3276   1491   1380   -313    640    -27       C  
ATOM   1679  C   GLY B 105     137.991 104.839 -44.714  1.00 16.83           C  
ANISOU 1679  C   GLY B 105     3480   1535   1378   -376    767     70       C  
ATOM   1680  O   GLY B 105     137.706 105.934 -44.227  1.00 17.59           O  
ANISOU 1680  O   GLY B 105     3712   1498   1475   -351    722     62       O  
ATOM   1681  N   SER B 106     137.696 104.497 -45.969  1.00 17.39           N  
ANISOU 1681  N   SER B 106     3532   1749   1326   -207    724     65       N  
ATOM   1682  CA  SER B 106     137.214 105.478 -46.935  1.00 18.62           C  
ANISOU 1682  CA  SER B 106     3858   1917   1302     38    831    153       C  
ATOM   1683  C   SER B 106     135.839 106.020 -46.580  1.00 18.18           C  
ANISOU 1683  C   SER B 106     3945   1671   1291     51    687    162       C  
ATOM   1684  O   SER B 106     135.495 107.136 -46.989  1.00 19.56           O  
ANISOU 1684  O   SER B 106     4214   1786   1432   -104    721    211       O  
ATOM   1685  CB  SER B 106     137.173 104.858 -48.333  1.00 21.70           C  
ANISOU 1685  CB  SER B 106     4154   2613   1478    312   1008    165       C  
ATOM   1686  OG  SER B 106     138.470 104.494 -48.761  1.00 25.58           O  
ANISOU 1686  OG  SER B 106     4571   3222   1926    231    775    258       O  
ATOM   1687  N   TYR B 107     135.035 105.249 -45.852  1.00 16.62           N  
ANISOU 1687  N   TYR B 107     3620   1573   1122    -73    574     -4       N  
ATOM   1688  CA  TYR B 107     133.665 105.632 -45.542  1.00 16.17           C  
ANISOU 1688  CA  TYR B 107     3462   1517   1164   -126    452    -49       C  
ATOM   1689  C   TYR B 107     133.513 106.269 -44.169  1.00 15.98           C  
ANISOU 1689  C   TYR B 107     3482   1423   1165    -35    377     36       C  
ATOM   1690  O   TYR B 107     132.394 106.629 -43.795  1.00 17.18           O  
ANISOU 1690  O   TYR B 107     3692   1567   1270    257    425      2       O  
ATOM   1691  CB  TYR B 107     132.723 104.431 -45.704  1.00 15.65           C  
ANISOU 1691  CB  TYR B 107     3395   1445   1108   -267    387    -38       C  
ATOM   1692  CG  TYR B 107     132.838 103.864 -47.095  1.00 16.49           C  
ANISOU 1692  CG  TYR B 107     3483   1561   1220   -222    328   -170       C  
ATOM   1693  CD1 TYR B 107     132.240 104.505 -48.170  1.00 17.57           C  
ANISOU 1693  CD1 TYR B 107     3656   1876   1145   -231    212     64       C  
ATOM   1694  CD2 TYR B 107     133.599 102.728 -47.350  1.00 18.05           C  
ANISOU 1694  CD2 TYR B 107     3581   1857   1420   -224    298   -366       C  
ATOM   1695  CE1 TYR B 107     132.369 104.018 -49.463  1.00 18.68           C  
ANISOU 1695  CE1 TYR B 107     3695   2220   1184   -302     80    -63       C  
ATOM   1696  CE2 TYR B 107     133.729 102.232 -48.637  1.00 19.45           C  
ANISOU 1696  CE2 TYR B 107     3707   2281   1401   -296    313   -382       C  
ATOM   1697  CZ  TYR B 107     133.113 102.883 -49.689  1.00 20.00           C  
ANISOU 1697  CZ  TYR B 107     3687   2681   1232   -377    333   -407       C  
ATOM   1698  OH  TYR B 107     133.240 102.402 -50.972  1.00 22.94           O  
ANISOU 1698  OH  TYR B 107     3897   3459   1363   -534    314   -686       O  
ATOM   1699  N   GLY B 108     134.606 106.436 -43.423  1.00 15.24           N  
ANISOU 1699  N   GLY B 108     3330   1342   1120    -85    349    112       N  
ATOM   1700  CA  GLY B 108     134.545 107.043 -42.109  1.00 14.91           C  
ANISOU 1700  CA  GLY B 108     3355   1217   1091     23    498     57       C  
ATOM   1701  C   GLY B 108     133.758 106.206 -41.122  1.00 13.70           C  
ANISOU 1701  C   GLY B 108     3202   1067    937     34    421    -74       C  
ATOM   1702  O   GLY B 108     132.892 106.716 -40.403  1.00 15.11           O  
ANISOU 1702  O   GLY B 108     3321   1191   1231     56    446    -57       O  
ATOM   1703  N   PHE B 109     134.067 104.912 -41.081  1.00 12.69           N  
ANISOU 1703  N   PHE B 109     2881   1009    933    -17    343     28       N  
ATOM   1704  CA  PHE B 109     133.308 103.955 -40.289  1.00 12.19           C  
ANISOU 1704  CA  PHE B 109     2723   1040    869    -93    240     61       C  
ATOM   1705  C   PHE B 109     133.721 104.012 -38.822  1.00 12.49           C  
ANISOU 1705  C   PHE B 109     2565   1194    988   -151    202     -4       C  
ATOM   1706  O   PHE B 109     134.915 103.976 -38.505  1.00 13.28           O  
ANISOU 1706  O   PHE B 109     2489   1409   1148   -282    189     41       O  
ATOM   1707  CB  PHE B 109     133.578 102.554 -40.837  1.00 12.46           C  
ANISOU 1707  CB  PHE B 109     2768    891   1074    -67    223     35       C  
ATOM   1708  CG  PHE B 109     132.976 101.455 -40.014  1.00 12.29           C  
ANISOU 1708  CG  PHE B 109     2622   1026   1023     46    204     -3       C  
ATOM   1709  CD1 PHE B 109     131.608 101.225 -40.039  1.00 12.73           C  
ANISOU 1709  CD1 PHE B 109     2478   1320   1041    -84    289    -26       C  
ATOM   1710  CD2 PHE B 109     133.777 100.637 -39.225  1.00 13.02           C  
ANISOU 1710  CD2 PHE B 109     2694   1211   1044    192    314     73       C  
ATOM   1711  CE1 PHE B 109     131.041 100.205 -39.284  1.00 14.26           C  
ANISOU 1711  CE1 PHE B 109     2575   1529   1316    167    354    244       C  
ATOM   1712  CE2 PHE B 109     133.218  99.610 -38.474  1.00 13.69           C  
ANISOU 1712  CE2 PHE B 109     2718   1264   1221     36    223     47       C  
ATOM   1713  CZ  PHE B 109     131.854  99.396 -38.503  1.00 14.17           C  
ANISOU 1713  CZ  PHE B 109     2660   1402   1322    198    286    190       C  
ATOM   1714  N   ARG B 110     132.731 104.055 -37.928  1.00 11.72           N  
ANISOU 1714  N   ARG B 110     2379   1183    891   -128    206    -26       N  
ATOM   1715  CA  ARG B 110     132.991 103.955 -36.496  1.00 12.11           C  
ANISOU 1715  CA  ARG B 110     2298   1318    984    -84    119     18       C  
ATOM   1716  C   ARG B 110     131.712 103.531 -35.789  1.00 11.33           C  
ANISOU 1716  C   ARG B 110     2184   1155    967     53    185     63       C  
ATOM   1717  O   ARG B 110     130.609 103.681 -36.318  1.00 12.00           O  
ANISOU 1717  O   ARG B 110     2238   1284   1038    -36     72     91       O  
ATOM   1718  CB  ARG B 110     133.541 105.261 -35.896  1.00 12.20           C  
ANISOU 1718  CB  ARG B 110     2328   1078   1228    -17    111    -43       C  
ATOM   1719  CG  ARG B 110     132.544 106.415 -35.797  1.00 13.10           C  
ANISOU 1719  CG  ARG B 110     2523   1298   1155     70    115    128       C  
ATOM   1720  CD  ARG B 110     132.327 107.117 -37.126  1.00 13.43           C  
ANISOU 1720  CD  ARG B 110     2599   1375   1128    210    112    108       C  
ATOM   1721  NE  ARG B 110     131.497 108.303 -36.944  1.00 14.07           N  
ANISOU 1721  NE  ARG B 110     2807   1363   1176    357    114     56       N  
ATOM   1722  CZ  ARG B 110     131.111 109.098 -37.935  1.00 15.87           C  
ANISOU 1722  CZ  ARG B 110     3275   1527   1229    581    220     43       C  
ATOM   1723  NH1 ARG B 110     131.473 108.831 -39.182  1.00 17.30           N  
ANISOU 1723  NH1 ARG B 110     3587   1761   1225    792    260    130       N  
ATOM   1724  NH2 ARG B 110     130.352 110.152 -37.687  1.00 17.40           N  
ANISOU 1724  NH2 ARG B 110     3519   1742   1351    770    305    119       N  
ATOM   1725  N   LEU B 111     131.875 103.018 -34.573  1.00 10.72           N  
ANISOU 1725  N   LEU B 111     2072   1141    860    -68    152    117       N  
ATOM   1726  CA  LEU B 111     130.755 102.550 -33.772  1.00 10.75           C  
ANISOU 1726  CA  LEU B 111     2037   1142    907      3    112     82       C  
ATOM   1727  C   LEU B 111     130.186 103.671 -32.906  1.00 11.13           C  
ANISOU 1727  C   LEU B 111     2048   1100   1081   -208     52    -50       C  
ATOM   1728  O   LEU B 111     130.816 104.707 -32.675  1.00 12.75           O  
ANISOU 1728  O   LEU B 111     2124   1165   1555   -187    357    -60       O  
ATOM   1729  CB  LEU B 111     131.205 101.414 -32.853  1.00 10.89           C  
ANISOU 1729  CB  LEU B 111     1892   1351    896    235     62     46       C  
ATOM   1730  CG  LEU B 111     131.848 100.235 -33.567  1.00 10.79           C  
ANISOU 1730  CG  LEU B 111     1872   1267    959    198     22    -49       C  
ATOM   1731  CD1 LEU B 111     132.325  99.209 -32.546  1.00 11.39           C  
ANISOU 1731  CD1 LEU B 111     1895   1391   1043     -9   -140    176       C  
ATOM   1732  CD2 LEU B 111     130.884  99.602 -34.558  1.00 11.37           C  
ANISOU 1732  CD2 LEU B 111     1800   1431   1087    210    -42   -185       C  
ATOM   1733  N   GLY B 112     128.969 103.439 -32.423  1.00 11.03           N  
ANISOU 1733  N   GLY B 112     1956   1199   1035    -91    160     -5       N  
ATOM   1734  CA  GLY B 112     128.400 104.269 -31.378  1.00 10.89           C  
ANISOU 1734  CA  GLY B 112     2014   1116   1008     -4    289   -109       C  
ATOM   1735  C   GLY B 112     127.525 103.421 -30.480  1.00 10.29           C  
ANISOU 1735  C   GLY B 112     1816   1101    993     -4     26   -103       C  
ATOM   1736  O   GLY B 112     127.100 102.321 -30.851  1.00 11.32           O  
ANISOU 1736  O   GLY B 112     2066   1187   1047    -89    -33    -41       O  
ATOM   1737  N   PHE B 113     127.256 103.948 -29.288  1.00 11.18           N  
ANISOU 1737  N   PHE B 113     1994   1239   1015     21     65    -62       N  
ATOM   1738  CA  PHE B 113     126.499 103.230 -28.274  1.00 11.70           C  
ANISOU 1738  CA  PHE B 113     2077   1351   1017    226    113    -67       C  
ATOM   1739  C   PHE B 113     125.482 104.165 -27.638  1.00 12.39           C  
ANISOU 1739  C   PHE B 113     2129   1394   1185    118    208   -281       C  
ATOM   1740  O   PHE B 113     125.718 105.367 -27.504  1.00 13.42           O  
ANISOU 1740  O   PHE B 113     2284   1451   1363    144    246   -258       O  
ATOM   1741  CB  PHE B 113     127.428 102.654 -27.195  1.00 11.88           C  
ANISOU 1741  CB  PHE B 113     2170   1304   1041    203   -103    -92       C  
ATOM   1742  CG  PHE B 113     128.467 101.713 -27.745  1.00 11.83           C  
ANISOU 1742  CG  PHE B 113     2284   1186   1026    139   -131   -158       C  
ATOM   1743  CD1 PHE B 113     129.667 102.207 -28.237  1.00 12.29           C  
ANISOU 1743  CD1 PHE B 113     2149   1458   1063     98    -36   -122       C  
ATOM   1744  CD2 PHE B 113     128.231 100.352 -27.810  1.00 12.74           C  
ANISOU 1744  CD2 PHE B 113     2385   1321   1133    170   -203    -49       C  
ATOM   1745  CE1 PHE B 113     130.624 101.362 -28.776  1.00 12.85           C  
ANISOU 1745  CE1 PHE B 113     2249   1456   1177    243   -158    -86       C  
ATOM   1746  CE2 PHE B 113     129.183  99.496 -28.344  1.00 12.70           C  
ANISOU 1746  CE2 PHE B 113     2339   1280   1206    203   -239   -137       C  
ATOM   1747  CZ  PHE B 113     130.380 100.002 -28.833  1.00 12.96           C  
ANISOU 1747  CZ  PHE B 113     2346   1402   1178    105   -360   -155       C  
ATOM   1748  N   LEU B 114     124.344 103.598 -27.254  1.00 13.45           N  
ANISOU 1748  N   LEU B 114     2112   1562   1437    -24    318   -319       N  
ATOM   1749  CA  LEU B 114     123.338 104.348 -26.521  1.00 14.45           C  
ANISOU 1749  CA  LEU B 114     2059   1766   1663     68    305   -301       C  
ATOM   1750  C   LEU B 114     123.882 104.768 -25.160  1.00 14.26           C  
ANISOU 1750  C   LEU B 114     2130   1592   1698    123    341   -331       C  
ATOM   1751  O   LEU B 114     124.891 104.253 -24.678  1.00 15.84           O  
ANISOU 1751  O   LEU B 114     2305   2090   1625    293     57   -364       O  
ATOM   1752  CB  LEU B 114     122.088 103.491 -26.316  1.00 15.90           C  
ANISOU 1752  CB  LEU B 114     2184   2009   1850    106     -2   -249       C  
ATOM   1753  CG  LEU B 114     121.397 102.982 -27.578  1.00 17.97           C  
ANISOU 1753  CG  LEU B 114     2380   2281   2168     88    -76   -241       C  
ATOM   1754  CD1 LEU B 114     120.248 102.061 -27.208  1.00 19.00           C  
ANISOU 1754  CD1 LEU B 114     2388   2460   2373    -55    -32   -244       C  
ATOM   1755  CD2 LEU B 114     120.902 104.154 -28.410  1.00 19.64           C  
ANISOU 1755  CD2 LEU B 114     2784   2372   2304     97   -205   -261       C  
ATOM   1756  N   HIS B 115     123.203 105.726 -24.545  1.00 14.78           N  
ANISOU 1756  N   HIS B 115     2248   1538   1830    116    410   -438       N  
ATOM   1757  CA  HIS B 115     123.538 106.190 -23.204  1.00 15.44           C  
ANISOU 1757  CA  HIS B 115     2481   1488   1898    253    486   -473       C  
ATOM   1758  C   HIS B 115     122.467 105.651 -22.262  1.00 16.64           C  
ANISOU 1758  C   HIS B 115     2445   1697   2181    236    757   -307       C  
ATOM   1759  O   HIS B 115     121.465 106.308 -21.986  1.00 18.52           O  
ANISOU 1759  O   HIS B 115     2456   2016   2563    349    830   -198       O  
ATOM   1760  CB  HIS B 115     123.667 107.707 -23.186  1.00 16.58           C  
ANISOU 1760  CB  HIS B 115     2786   1565   1949    325    183   -391       C  
ATOM   1761  CG  HIS B 115     124.802 108.192 -24.026  1.00 16.89           C  
ANISOU 1761  CG  HIS B 115     2908   1505   2006     15    110   -302       C  
ATOM   1762  ND1 HIS B 115     124.677 108.431 -25.379  1.00 18.65           N  
ANISOU 1762  ND1 HIS B 115     3072   1804   2211    -49     23    -86       N  
ATOM   1763  CD2 HIS B 115     126.106 108.399 -23.727  1.00 17.16           C  
ANISOU 1763  CD2 HIS B 115     3009   1356   2156    122     18   -178       C  
ATOM   1764  CE1 HIS B 115     125.847 108.803 -25.866  1.00 18.29           C  
ANISOU 1764  CE1 HIS B 115     3067   1613   2270   -179     96   -145       C  
ATOM   1765  NE2 HIS B 115     126.730 108.792 -24.884  1.00 17.61           N  
ANISOU 1765  NE2 HIS B 115     2992   1395   2303    -11    104   -119       N  
ATOM   1766  N   SER B 116     122.697 104.441 -21.762  1.00 16.98           N  
ANISOU 1766  N   SER B 116     2635   1606   2211    197    718   -250       N  
ATOM   1767  CA  SER B 116     121.677 103.686 -21.049  1.00 17.46           C  
ANISOU 1767  CA  SER B 116     2827   1603   2205     -2    715   -246       C  
ATOM   1768  C   SER B 116     121.747 103.833 -19.535  1.00 17.30           C  
ANISOU 1768  C   SER B 116     2798   1561   2216    -59    664   -256       C  
ATOM   1769  O   SER B 116     120.836 103.364 -18.845  1.00 18.60           O  
ANISOU 1769  O   SER B 116     2832   1940   2295   -102    601   -216       O  
ATOM   1770  CB  SER B 116     121.769 102.203 -21.424  1.00 19.53           C  
ANISOU 1770  CB  SER B 116     3400   1865   2156   -186    599   -322       C  
ATOM   1771  OG  SER B 116     121.575 102.038 -22.818  1.00 22.53           O  
ANISOU 1771  OG  SER B 116     3907   2375   2278      8    565   -270       O  
ATOM   1772  N   GLY B 117     122.787 104.467 -19.002  1.00 17.23           N  
ANISOU 1772  N   GLY B 117     2866   1544   2139     51    575   -231       N  
ATOM   1773  CA  GLY B 117     122.893 104.650 -17.568  1.00 17.00           C  
ANISOU 1773  CA  GLY B 117     2844   1642   1973    110    654   -292       C  
ATOM   1774  C   GLY B 117     123.348 103.397 -16.839  1.00 17.24           C  
ANISOU 1774  C   GLY B 117     2781   1881   1888     48    885   -177       C  
ATOM   1775  O   GLY B 117     123.707 102.375 -17.433  1.00 18.05           O  
ANISOU 1775  O   GLY B 117     3033   1943   1883    231    921   -127       O  
ATOM   1776  N   THR B 118     123.325 103.488 -15.508  1.00 18.47           N  
ANISOU 1776  N   THR B 118     3067   2098   1854    114    947   -233       N  
ATOM   1777  CA  THR B 118     123.887 102.445 -14.655  1.00 21.41           C  
ANISOU 1777  CA  THR B 118     3452   2681   2003    194    978   -288       C  
ATOM   1778  C   THR B 118     122.914 101.975 -13.578  1.00 22.83           C  
ANISOU 1778  C   THR B 118     3740   2836   2100    233   1240   -178       C  
ATOM   1779  O   THR B 118     123.350 101.418 -12.563  1.00 23.82           O  
ANISOU 1779  O   THR B 118     3910   3055   2084    320   1228    -52       O  
ATOM   1780  CB  THR B 118     125.209 102.897 -14.022  1.00 23.14           C  
ANISOU 1780  CB  THR B 118     3638   3027   2127    207    720   -378       C  
ATOM   1781  OG1 THR B 118     125.000 104.117 -13.299  1.00 24.20           O  
ANISOU 1781  OG1 THR B 118     3826   3196   2173    192    627   -517       O  
ATOM   1782  CG2 THR B 118     126.279 103.116 -15.083  1.00 23.71           C  
ANISOU 1782  CG2 THR B 118     3589   3189   2232    175    683   -295       C  
ATOM   1783  N   ALA B 119     121.612 102.174 -13.775  1.00 22.78           N  
ANISOU 1783  N   ALA B 119     3759   2654   2242    179   1487   -165       N  
ATOM   1784  CA  ALA B 119     120.636 101.679 -12.813  1.00 24.78           C  
ANISOU 1784  CA  ALA B 119     4003   2890   2523     94   1654    -12       C  
ATOM   1785  C   ALA B 119     120.722 100.161 -12.700  1.00 27.03           C  
ANISOU 1785  C   ALA B 119     4535   3067   2666    -46   1780    -12       C  
ATOM   1786  O   ALA B 119     121.143  99.468 -13.630  1.00 27.18           O  
ANISOU 1786  O   ALA B 119     4621   3012   2695    -28   1717   -141       O  
ATOM   1787  CB  ALA B 119     119.222 102.085 -13.233  1.00 25.60           C  
ANISOU 1787  CB  ALA B 119     3978   3105   2645    103   1624    103       C  
ATOM   1788  N   LYS B 120     120.309  99.644 -11.539  1.00 28.86           N  
ANISOU 1788  N   LYS B 120     5075   3149   2742     -4   1791     45       N  
ATOM   1789  CA  LYS B 120     120.432  98.212 -11.274  1.00 30.87           C  
ANISOU 1789  CA  LYS B 120     5403   3360   2965     -7   1802    224       C  
ATOM   1790  C   LYS B 120     119.707  97.372 -12.318  1.00 31.68           C  
ANISOU 1790  C   LYS B 120     5395   3495   3145     21   1946    331       C  
ATOM   1791  O   LYS B 120     120.133  96.250 -12.615  1.00 32.71           O  
ANISOU 1791  O   LYS B 120     5652   3526   3253     99   2005    408       O  
ATOM   1792  CB  LYS B 120     119.910  97.891  -9.871  1.00 32.25           C  
ANISOU 1792  CB  LYS B 120     5598   3600   3054      6   1690    245       C  
ATOM   1793  N   SER B 121     118.631  97.900 -12.900  1.00 30.79           N  
ANISOU 1793  N   SER B 121     4909   3563   3228     21   2107    167       N  
ATOM   1794  CA  SER B 121     117.818  97.148 -13.847  1.00 30.48           C  
ANISOU 1794  CA  SER B 121     4555   3647   3379    -61   1868     28       C  
ATOM   1795  C   SER B 121     118.365  97.155 -15.271  1.00 27.92           C  
ANISOU 1795  C   SER B 121     3961   3387   3261   -118   1640   -229       C  
ATOM   1796  O   SER B 121     117.817  96.446 -16.123  1.00 29.51           O  
ANISOU 1796  O   SER B 121     4014   3745   3452   -194   1627   -207       O  
ATOM   1797  CB  SER B 121     116.398  97.712 -13.861  1.00 32.85           C  
ANISOU 1797  CB  SER B 121     4872   3966   3643    126   1767    110       C  
ATOM   1798  OG  SER B 121     116.394  99.038 -14.363  1.00 34.74           O  
ANISOU 1798  OG  SER B 121     5074   4283   3842    308   1728     50       O  
ATOM   1799  N   VAL B 122     119.415  97.928 -15.557  1.00 23.78           N  
ANISOU 1799  N   VAL B 122     3302   2803   2929   -154   1491   -275       N  
ATOM   1800  CA  VAL B 122     119.879  98.073 -16.933  1.00 20.72           C  
ANISOU 1800  CA  VAL B 122     2781   2420   2673    -88   1128   -375       C  
ATOM   1801  C   VAL B 122     120.450  96.752 -17.440  1.00 19.77           C  
ANISOU 1801  C   VAL B 122     2605   2340   2565     56    755   -207       C  
ATOM   1802  O   VAL B 122     121.139  96.022 -16.713  1.00 20.67           O  
ANISOU 1802  O   VAL B 122     2842   2421   2590    112    465   -132       O  
ATOM   1803  CB  VAL B 122     120.870  99.247 -17.051  1.00 20.53           C  
ANISOU 1803  CB  VAL B 122     2750   2418   2634   -200    985   -413       C  
ATOM   1804  CG1 VAL B 122     122.262  98.874 -16.549  1.00 21.08           C  
ANISOU 1804  CG1 VAL B 122     2912   2387   2709   -147    836   -433       C  
ATOM   1805  CG2 VAL B 122     120.921  99.765 -18.475  1.00 20.84           C  
ANISOU 1805  CG2 VAL B 122     2788   2600   2532   -247   1047   -462       C  
ATOM   1806  N   THR B 123     120.129  96.415 -18.688  1.00 17.96           N  
ANISOU 1806  N   THR B 123     2239   2147   2439    109    678   -246       N  
ATOM   1807  CA  THR B 123     120.548  95.141 -19.260  1.00 17.82           C  
ANISOU 1807  CA  THR B 123     2104   2255   2411    190    571   -246       C  
ATOM   1808  C   THR B 123     121.786  95.258 -20.135  1.00 15.32           C  
ANISOU 1808  C   THR B 123     1855   1815   2150    126    459   -175       C  
ATOM   1809  O   THR B 123     122.440  94.243 -20.399  1.00 15.54           O  
ANISOU 1809  O   THR B 123     2025   1832   2050    250    297   -170       O  
ATOM   1810  CB  THR B 123     119.416  94.537 -20.095  1.00 20.35           C  
ANISOU 1810  CB  THR B 123     2289   2803   2638     66    472   -256       C  
ATOM   1811  OG1 THR B 123     119.024  95.475 -21.105  1.00 21.52           O  
ANISOU 1811  OG1 THR B 123     2384   3078   2714    134    297   -436       O  
ATOM   1812  CG2 THR B 123     118.220  94.203 -19.208  1.00 21.45           C  
ANISOU 1812  CG2 THR B 123     2389   2959   2803    -62    469   -187       C  
ATOM   1813  N   CYS B 124     122.106  96.463 -20.596  1.00 14.64           N  
ANISOU 1813  N   CYS B 124     1829   1699   2035      9    330   -151       N  
ATOM   1814  CA  CYS B 124     123.268  96.704 -21.436  1.00 13.62           C  
ANISOU 1814  CA  CYS B 124     1812   1569   1794    -63    270   -291       C  
ATOM   1815  C   CYS B 124     123.653  98.160 -21.246  1.00 13.80           C  
ANISOU 1815  C   CYS B 124     1875   1557   1812    101    403   -308       C  
ATOM   1816  O   CYS B 124     122.789  99.040 -21.309  1.00 15.37           O  
ANISOU 1816  O   CYS B 124     1976   1661   2203    235    375   -214       O  
ATOM   1817  CB  CYS B 124     122.913  96.450 -22.900  1.00 15.22           C  
ANISOU 1817  CB  CYS B 124     2291   1760   1733    -73    199   -364       C  
ATOM   1818  SG  CYS B 124     124.262  96.713 -24.057  1.00 16.26           S  
ANISOU 1818  SG  CYS B 124     2611   1927   1641    -48    178   -237       S  
ATOM   1819  N   THR B 125     124.933  98.417 -20.992  1.00 12.73           N  
ANISOU 1819  N   THR B 125     1825   1407   1607    -77    424   -165       N  
ATOM   1820  CA  THR B 125     125.392  99.788 -20.795  1.00 12.28           C  
ANISOU 1820  CA  THR B 125     1998   1152   1517    -24    386   -143       C  
ATOM   1821  C   THR B 125     126.849  99.896 -21.230  1.00 11.19           C  
ANISOU 1821  C   THR B 125     1967    930   1356    145    465    -61       C  
ATOM   1822  O   THR B 125     127.640  98.975 -21.018  1.00 12.47           O  
ANISOU 1822  O   THR B 125     1982   1091   1665    173    354    198       O  
ATOM   1823  CB  THR B 125     125.186 100.256 -19.343  1.00 13.22           C  
ANISOU 1823  CB  THR B 125     2227   1272   1526    238    312   -152       C  
ATOM   1824  OG1 THR B 125     125.515 101.646 -19.238  1.00 13.94           O  
ANISOU 1824  OG1 THR B 125     2309   1440   1547    197    329   -193       O  
ATOM   1825  CG2 THR B 125     126.033  99.446 -18.353  1.00 13.87           C  
ANISOU 1825  CG2 THR B 125     2414   1380   1478    115    173   -252       C  
ATOM   1826  N   TYR B 126     127.191 101.005 -21.875  1.00 11.71           N  
ANISOU 1826  N   TYR B 126     2032   1151   1268     99    338     50       N  
ATOM   1827  CA  TYR B 126     128.510 101.200 -22.457  1.00 11.20           C  
ANISOU 1827  CA  TYR B 126     2034   1157   1064     25    188    -41       C  
ATOM   1828  C   TYR B 126     129.268 102.280 -21.694  1.00 11.12           C  
ANISOU 1828  C   TYR B 126     2025   1128   1074     58    174   -150       C  
ATOM   1829  O   TYR B 126     128.723 103.358 -21.430  1.00 12.17           O  
ANISOU 1829  O   TYR B 126     2199   1209   1218    178     78   -194       O  
ATOM   1830  CB  TYR B 126     128.393 101.604 -23.928  1.00 11.56           C  
ANISOU 1830  CB  TYR B 126     2089   1351    954    -49     63    -72       C  
ATOM   1831  CG  TYR B 126     129.725 101.953 -24.537  1.00 11.33           C  
ANISOU 1831  CG  TYR B 126     2068   1277    959    125     36    -54       C  
ATOM   1832  CD1 TYR B 126     130.649 100.959 -24.844  1.00 11.52           C  
ANISOU 1832  CD1 TYR B 126     2164   1379    834    122    108   -117       C  
ATOM   1833  CD2 TYR B 126     130.068 103.277 -24.795  1.00 11.38           C  
ANISOU 1833  CD2 TYR B 126     2073   1302    951     46     70    -59       C  
ATOM   1834  CE1 TYR B 126     131.878 101.278 -25.385  1.00 11.52           C  
ANISOU 1834  CE1 TYR B 126     2187   1340    851      0    131     17       C  
ATOM   1835  CE2 TYR B 126     131.287 103.598 -25.340  1.00 11.00           C  
ANISOU 1835  CE2 TYR B 126     1965   1396    817    133     72    -51       C  
ATOM   1836  CZ  TYR B 126     132.191 102.600 -25.630  1.00 11.09           C  
ANISOU 1836  CZ  TYR B 126     1993   1378    843     -3     27     19       C  
ATOM   1837  OH  TYR B 126     133.412 102.918 -26.154  1.00 12.35           O  
ANISOU 1837  OH  TYR B 126     2240   1457    995      3    182     87       O  
ATOM   1838  N   SER B 127     130.540 102.002 -21.383  1.00 10.96           N  
ANISOU 1838  N   SER B 127     2001   1117   1044    -53     51     11       N  
ATOM   1839  CA  SER B 127     131.417 102.967 -20.736  1.00 11.41           C  
ANISOU 1839  CA  SER B 127     2189   1025   1122   -101      6    -68       C  
ATOM   1840  C   SER B 127     132.371 103.579 -21.744  1.00 11.46           C  
ANISOU 1840  C   SER B 127     2224   1047   1085    -23    -47   -166       C  
ATOM   1841  O   SER B 127     133.319 102.902 -22.166  1.00 11.80           O  
ANISOU 1841  O   SER B 127     2154   1197   1131    -64     88   -167       O  
ATOM   1842  CB  SER B 127     132.216 102.290 -19.630  1.00 12.26           C  
ANISOU 1842  CB  SER B 127     2431   1106   1123    -81   -175    -57       C  
ATOM   1843  OG  SER B 127     133.237 103.146 -19.136  1.00 12.94           O  
ANISOU 1843  OG  SER B 127     2500   1276   1142   -129   -128   -126       O  
ATOM   1844  N   PRO B 128     132.212 104.853 -22.109  1.00 12.25           N  
ANISOU 1844  N   PRO B 128     2424   1055   1175    -97     55    -96       N  
ATOM   1845  CA  PRO B 128     133.223 105.487 -22.970  1.00 13.67           C  
ANISOU 1845  CA  PRO B 128     2532   1204   1458   -236     -3     30       C  
ATOM   1846  C   PRO B 128     134.596 105.564 -22.328  1.00 13.94           C  
ANISOU 1846  C   PRO B 128     2457   1355   1486   -337   -155    -83       C  
ATOM   1847  O   PRO B 128     135.605 105.384 -23.020  1.00 15.45           O  
ANISOU 1847  O   PRO B 128     2550   1681   1640   -279   -219    -42       O  
ATOM   1848  CB  PRO B 128     132.629 106.878 -23.241  1.00 15.37           C  
ANISOU 1848  CB  PRO B 128     2727   1329   1785   -249      3    282       C  
ATOM   1849  CG  PRO B 128     131.158 106.709 -23.038  1.00 15.12           C  
ANISOU 1849  CG  PRO B 128     2756   1424   1565    236    435     79       C  
ATOM   1850  CD  PRO B 128     131.012 105.692 -21.950  1.00 13.36           C  
ANISOU 1850  CD  PRO B 128     2506   1214   1358     83    248     52       C  
ATOM   1851  N   ALA B 129     134.668 105.804 -21.014  1.00 13.79           N  
ANISOU 1851  N   ALA B 129     2475   1254   1511   -322   -393   -116       N  
ATOM   1852  CA  ALA B 129     135.972 105.933 -20.372  1.00 15.09           C  
ANISOU 1852  CA  ALA B 129     2608   1453   1671   -208   -305   -307       C  
ATOM   1853  C   ALA B 129     136.760 104.635 -20.435  1.00 15.18           C  
ANISOU 1853  C   ALA B 129     2532   1461   1773   -166   -216   -308       C  
ATOM   1854  O   ALA B 129     137.991 104.664 -20.531  1.00 17.14           O  
ANISOU 1854  O   ALA B 129     2572   1752   2188   -259   -184    -84       O  
ATOM   1855  CB  ALA B 129     135.807 106.385 -18.921  1.00 16.55           C  
ANISOU 1855  CB  ALA B 129     2869   1724   1694    -24   -336   -469       C  
ATOM   1856  N   LEU B 130     136.074 103.498 -20.385  1.00 13.69           N  
ANISOU 1856  N   LEU B 130     2548   1243   1410     -5   -190   -212       N  
ATOM   1857  CA  LEU B 130     136.708 102.193 -20.432  1.00 13.64           C  
ANISOU 1857  CA  LEU B 130     2458   1394   1329    -54   -117   -168       C  
ATOM   1858  C   LEU B 130     136.695 101.576 -21.825  1.00 13.27           C  
ANISOU 1858  C   LEU B 130     2256   1481   1306    -80   -121   -262       C  
ATOM   1859  O   LEU B 130     137.315 100.524 -22.020  1.00 14.88           O  
ANISOU 1859  O   LEU B 130     2447   1697   1510     66   -176   -204       O  
ATOM   1860  CB  LEU B 130     135.993 101.241 -19.465  1.00 14.00           C  
ANISOU 1860  CB  LEU B 130     2648   1401   1271    128    -10   -140       C  
ATOM   1861  CG  LEU B 130     136.051 101.631 -17.987  1.00 16.18           C  
ANISOU 1861  CG  LEU B 130     2916   1812   1418     -4   -172     35       C  
ATOM   1862  CD1 LEU B 130     135.047 100.819 -17.185  1.00 16.32           C  
ANISOU 1862  CD1 LEU B 130     3103   1644   1454    -95    116    249       C  
ATOM   1863  CD2 LEU B 130     137.453 101.438 -17.433  1.00 18.16           C  
ANISOU 1863  CD2 LEU B 130     3037   2185   1679    -56   -300    -88       C  
ATOM   1864  N   ASN B 131     136.009 102.192 -22.786  1.00 12.49           N  
ANISOU 1864  N   ASN B 131     2185   1401   1161   -157    -57   -231       N  
ATOM   1865  CA  ASN B 131     135.665 101.559 -24.066  1.00 10.88           C  
ANISOU 1865  CA  ASN B 131     2057   1048   1027   -158    107   -292       C  
ATOM   1866  C   ASN B 131     135.182 100.131 -23.847  1.00 10.65           C  
ANISOU 1866  C   ASN B 131     1952   1140    956   -183     84   -190       C  
ATOM   1867  O   ASN B 131     135.707  99.176 -24.415  1.00 11.29           O  
ANISOU 1867  O   ASN B 131     2058   1084   1145    -78    170   -162       O  
ATOM   1868  CB  ASN B 131     136.808 101.600 -25.084  1.00 12.50           C  
ANISOU 1868  CB  ASN B 131     2232   1329   1187   -301    343   -328       C  
ATOM   1869  CG  ASN B 131     136.382 101.087 -26.464  1.00 12.00           C  
ANISOU 1869  CG  ASN B 131     2045   1220   1294   -245    362   -203       C  
ATOM   1870  OD1 ASN B 131     135.222 101.224 -26.856  1.00 11.86           O  
ANISOU 1870  OD1 ASN B 131     1975   1264   1267   -177    257    -74       O  
ATOM   1871  ND2 ASN B 131     137.316 100.490 -27.194  1.00 12.91           N  
ANISOU 1871  ND2 ASN B 131     2109   1436   1360   -222    436   -156       N  
ATOM   1872  N   LYS B 132     134.164  99.999 -22.996  1.00 10.73           N  
ANISOU 1872  N   LYS B 132     1814   1245   1018    -54     68   -108       N  
ATOM   1873  CA  LYS B 132     133.753  98.687 -22.519  1.00 10.79           C  
ANISOU 1873  CA  LYS B 132     1881   1166   1053     11    113     62       C  
ATOM   1874  C   LYS B 132     132.238  98.605 -22.414  1.00 10.47           C  
ANISOU 1874  C   LYS B 132     1957   1016   1005      2    219      3       C  
ATOM   1875  O   LYS B 132     131.607  99.458 -21.780  1.00 10.43           O  
ANISOU 1875  O   LYS B 132     1761   1131   1071    172     55    -51       O  
ATOM   1876  CB  LYS B 132     134.405  98.380 -21.166  1.00 11.45           C  
ANISOU 1876  CB  LYS B 132     2098   1086   1168    -66   -122     78       C  
ATOM   1877  CG  LYS B 132     134.139  96.988 -20.626  1.00 12.14           C  
ANISOU 1877  CG  LYS B 132     2100   1217   1294    129   -200    207       C  
ATOM   1878  CD  LYS B 132     135.110  96.691 -19.490  1.00 13.90           C  
ANISOU 1878  CD  LYS B 132     2162   1559   1560    -58   -154    419       C  
ATOM   1879  CE  LYS B 132     134.921  95.286 -18.957  1.00 15.69           C  
ANISOU 1879  CE  LYS B 132     2288   1918   1755    157   -232    603       C  
ATOM   1880  NZ  LYS B 132     135.959  94.969 -17.945  1.00 18.17           N  
ANISOU 1880  NZ  LYS B 132     2603   2303   1999    159   -442    760       N  
ATOM   1881  N   LEU B 133     131.671  97.571 -23.042  1.00  9.73           N  
ANISOU 1881  N   LEU B 133     1625   1112    961    -76    104     45       N  
ATOM   1882  CA  LEU B 133     130.249  97.277 -22.961  1.00 10.16           C  
ANISOU 1882  CA  LEU B 133     1751   1086   1024     77     99    -72       C  
ATOM   1883  C   LEU B 133     130.023  96.256 -21.852  1.00 10.92           C  
ANISOU 1883  C   LEU B 133     1942   1005   1203    -11    297    -14       C  
ATOM   1884  O   LEU B 133     130.735  95.255 -21.771  1.00 12.21           O  
ANISOU 1884  O   LEU B 133     2165   1133   1340    180    357    144       O  
ATOM   1885  CB  LEU B 133     129.776  96.706 -24.296  1.00 11.76           C  
ANISOU 1885  CB  LEU B 133     1944   1394   1129     59    114   -189       C  
ATOM   1886  CG  LEU B 133     128.271  96.504 -24.447  1.00 12.75           C  
ANISOU 1886  CG  LEU B 133     1950   1536   1357    -13     25   -258       C  
ATOM   1887  CD1 LEU B 133     127.588  97.870 -24.563  1.00 15.33           C  
ANISOU 1887  CD1 LEU B 133     2280   1830   1715    221     54   -238       C  
ATOM   1888  CD2 LEU B 133     127.978  95.628 -25.661  1.00 16.72           C  
ANISOU 1888  CD2 LEU B 133     2346   2412   1596    -56    -30   -406       C  
ATOM   1889  N   PHE B 134     129.033  96.516 -21.003  1.00 10.61           N  
ANISOU 1889  N   PHE B 134     1743   1166   1121     77    335     75       N  
ATOM   1890  CA  PHE B 134     128.624  95.617 -19.928  1.00 11.45           C  
ANISOU 1890  CA  PHE B 134     1840   1399   1113    144    330     87       C  
ATOM   1891  C   PHE B 134     127.205  95.148 -20.229  1.00 11.10           C  
ANISOU 1891  C   PHE B 134     1911   1037   1270      9    379    127       C  
ATOM   1892  O   PHE B 134     126.314  95.973 -20.449  1.00 12.40           O  
ANISOU 1892  O   PHE B 134     1949   1255   1507    269    302     56       O  
ATOM   1893  CB  PHE B 134     128.614  96.365 -18.582  1.00 12.35           C  
ANISOU 1893  CB  PHE B 134     2081   1576   1037    -24    261    -17       C  
ATOM   1894  CG  PHE B 134     129.960  96.882 -18.147  1.00 12.33           C  
ANISOU 1894  CG  PHE B 134     2238   1446   1002   -169    253    -62       C  
ATOM   1895  CD1 PHE B 134     130.499  98.045 -18.690  1.00 12.72           C  
ANISOU 1895  CD1 PHE B 134     2394   1454    986    -41    213   -187       C  
ATOM   1896  CD2 PHE B 134     130.674  96.222 -17.159  1.00 12.87           C  
ANISOU 1896  CD2 PHE B 134     2386   1450   1052    -26    -21    -26       C  
ATOM   1897  CE1 PHE B 134     131.738  98.515 -18.271  1.00 13.33           C  
ANISOU 1897  CE1 PHE B 134     2613   1477    973     37     33   -130       C  
ATOM   1898  CE2 PHE B 134     131.906  96.684 -16.731  1.00 14.30           C  
ANISOU 1898  CE2 PHE B 134     2645   1681   1106   -210    -63     39       C  
ATOM   1899  CZ  PHE B 134     132.442  97.836 -17.284  1.00 13.96           C  
ANISOU 1899  CZ  PHE B 134     2677   1578   1049   -288    -77    -64       C  
ATOM   1900  N   CYS B 135     126.979  93.834 -20.231  1.00 11.19           N  
ANISOU 1900  N   CYS B 135     1965   1119   1167   -170    320     75       N  
ATOM   1901  CA  CYS B 135     125.655  93.358 -20.608  1.00 11.96           C  
ANISOU 1901  CA  CYS B 135     1980   1282   1283     17    269     86       C  
ATOM   1902  C   CYS B 135     125.297  92.087 -19.859  1.00 11.81           C  
ANISOU 1902  C   CYS B 135     1839   1279   1371    -11    296     41       C  
ATOM   1903  O   CYS B 135     126.170  91.336 -19.421  1.00 13.78           O  
ANISOU 1903  O   CYS B 135     2248   1465   1520     15    213    297       O  
ATOM   1904  CB  CYS B 135     125.560  93.119 -22.117  1.00 13.64           C  
ANISOU 1904  CB  CYS B 135     2257   1656   1268    273    220    -75       C  
ATOM   1905  SG  CYS B 135     126.691  91.858 -22.717  1.00 15.48           S  
ANISOU 1905  SG  CYS B 135     2825   1771   1287    459    -12   -108       S  
ATOM   1906  N   GLN B 136     123.994  91.858 -19.720  1.00 12.77           N  
ANISOU 1906  N   GLN B 136     1847   1352   1654   -173    365    128       N  
ATOM   1907  CA  GLN B 136     123.492  90.607 -19.174  1.00 13.52           C  
ANISOU 1907  CA  GLN B 136     1902   1520   1717   -218    417     -5       C  
ATOM   1908  C   GLN B 136     123.513  89.509 -20.237  1.00 13.11           C  
ANISOU 1908  C   GLN B 136     1942   1562   1476    -99    275     58       C  
ATOM   1909  O   GLN B 136     123.549  89.769 -21.445  1.00 13.90           O  
ANISOU 1909  O   GLN B 136     2301   1597   1385   -185    210     21       O  
ATOM   1910  CB  GLN B 136     122.075  90.792 -18.635  1.00 15.84           C  
ANISOU 1910  CB  GLN B 136     2044   2006   1966   -328    590   -222       C  
ATOM   1911  CG  GLN B 136     122.019  91.656 -17.395  1.00 18.46           C  
ANISOU 1911  CG  GLN B 136     2270   2480   2263   -398    600   -444       C  
ATOM   1912  CD  GLN B 136     120.610  91.881 -16.898  1.00 21.96           C  
ANISOU 1912  CD  GLN B 136     2602   3209   2532   -395    579   -549       C  
ATOM   1913  OE1 GLN B 136     119.635  91.522 -17.556  1.00 24.20           O  
ANISOU 1913  OE1 GLN B 136     2718   3775   2704   -203    617   -556       O  
ATOM   1914  NE2 GLN B 136     120.496  92.484 -15.726  1.00 23.48           N  
ANISOU 1914  NE2 GLN B 136     2908   3426   2589   -384    662   -666       N  
ATOM   1915  N   LEU B 137     123.483  88.267 -19.760  1.00 13.05           N  
ANISOU 1915  N   LEU B 137     1885   1550   1524    -94    266     57       N  
ATOM   1916  CA  LEU B 137     123.538  87.096 -20.629  1.00 12.46           C  
ANISOU 1916  CA  LEU B 137     1792   1464   1479   -173    212    121       C  
ATOM   1917  C   LEU B 137     122.378  87.089 -21.617  1.00 12.33           C  
ANISOU 1917  C   LEU B 137     1680   1544   1462   -169    384    182       C  
ATOM   1918  O   LEU B 137     121.212  87.148 -21.220  1.00 13.07           O  
ANISOU 1918  O   LEU B 137     1816   1584   1565   -166    455     85       O  
ATOM   1919  CB  LEU B 137     123.468  85.849 -19.752  1.00 13.30           C  
ANISOU 1919  CB  LEU B 137     2135   1329   1588   -114    131    169       C  
ATOM   1920  CG  LEU B 137     123.453  84.515 -20.488  1.00 13.79           C  
ANISOU 1920  CG  LEU B 137     2076   1436   1729   -116    297    141       C  
ATOM   1921  CD1 LEU B 137     124.772  84.311 -21.205  1.00 14.43           C  
ANISOU 1921  CD1 LEU B 137     2066   1704   1713    -53    319     13       C  
ATOM   1922  CD2 LEU B 137     123.181  83.371 -19.515  1.00 14.80           C  
ANISOU 1922  CD2 LEU B 137     2126   1602   1895     90    403    243       C  
ATOM   1923  N   ALA B 138     122.704  86.996 -22.907  1.00 12.27           N  
ANISOU 1923  N   ALA B 138     1768   1424   1471    -35    311    184       N  
ATOM   1924  CA  ALA B 138     121.757  86.781 -24.000  1.00 13.87           C  
ANISOU 1924  CA  ALA B 138     1989   1514   1766    -22    129    130       C  
ATOM   1925  C   ALA B 138     120.813  87.954 -24.259  1.00 15.64           C  
ANISOU 1925  C   ALA B 138     2057   1962   1924    179      6     78       C  
ATOM   1926  O   ALA B 138     119.916  87.836 -25.100  1.00 20.08           O  
ANISOU 1926  O   ALA B 138     2665   2593   2371    223   -216     13       O  
ATOM   1927  CB  ALA B 138     120.986  85.459 -23.879  1.00 15.83           C  
ANISOU 1927  CB  ALA B 138     2220   1815   1981   -325    104    -62       C  
ATOM   1928  N   LYS B 139     121.013  89.092 -23.605  1.00 13.58           N  
ANISOU 1928  N   LYS B 139     1783   1717   1659     50    371    335       N  
ATOM   1929  CA  LYS B 139     120.148  90.250 -23.775  1.00 14.29           C  
ANISOU 1929  CA  LYS B 139     2055   1738   1635    306    333    285       C  
ATOM   1930  C   LYS B 139     120.588  91.100 -24.964  1.00 13.27           C  
ANISOU 1930  C   LYS B 139     1849   1538   1657    179    327    185       C  
ATOM   1931  O   LYS B 139     121.731  91.042 -25.418  1.00 13.81           O  
ANISOU 1931  O   LYS B 139     1837   1727   1684    213    327    131       O  
ATOM   1932  CB  LYS B 139     120.166  91.107 -22.512  1.00 17.59           C  
ANISOU 1932  CB  LYS B 139     2523   2323   1837    476    522    449       C  
ATOM   1933  CG  LYS B 139     119.680  90.392 -21.267  1.00 21.51           C  
ANISOU 1933  CG  LYS B 139     2939   2992   2241    350    628    501       C  
ATOM   1934  CD  LYS B 139     118.198  90.089 -21.383  1.00 25.34           C  
ANISOU 1934  CD  LYS B 139     3631   3417   2581    -81    631    644       C  
ATOM   1935  CE  LYS B 139     117.558  90.020 -20.012  1.00 28.73           C  
ANISOU 1935  CE  LYS B 139     4167   3824   2924    -72    568    488       C  
ATOM   1936  NZ  LYS B 139     117.251  88.634 -19.613  1.00 31.58           N  
ANISOU 1936  NZ  LYS B 139     4616   4196   3185     48    567    391       N  
ATOM   1937  N   THR B 140     119.665  91.935 -25.434  1.00 13.83           N  
ANISOU 1937  N   THR B 140     1858   1682   1715    340    229    211       N  
ATOM   1938  CA  THR B 140     119.913  92.782 -26.595  1.00 13.38           C  
ANISOU 1938  CA  THR B 140     1663   1699   1721    245    167    214       C  
ATOM   1939  C   THR B 140     121.009  93.799 -26.302  1.00 12.70           C  
ANISOU 1939  C   THR B 140     1748   1452   1628     75    265     21       C  
ATOM   1940  O   THR B 140     120.929  94.555 -25.330  1.00 15.10           O  
ANISOU 1940  O   THR B 140     2253   1818   1667     92    421   -144       O  
ATOM   1941  CB  THR B 140     118.624  93.521 -26.954  1.00 15.66           C  
ANISOU 1941  CB  THR B 140     2003   2063   1883    410     42    199       C  
ATOM   1942  OG1 THR B 140     117.579  92.569 -27.172  1.00 16.91           O  
ANISOU 1942  OG1 THR B 140     2055   2326   2042    247    110    -13       O  
ATOM   1943  CG2 THR B 140     118.818  94.374 -28.204  1.00 17.25           C  
ANISOU 1943  CG2 THR B 140     2355   2246   1952    439    -93    381       C  
ATOM   1944  N   CYS B 141     122.019  93.846 -27.169  1.00 11.55           N  
ANISOU 1944  N   CYS B 141     1532   1440   1418    -13    147      6       N  
ATOM   1945  CA  CYS B 141     123.084  94.850 -27.093  1.00 12.05           C  
ANISOU 1945  CA  CYS B 141     1797   1392   1390     16    -10      4       C  
ATOM   1946  C   CYS B 141     123.054  95.676 -28.366  1.00 12.01           C  
ANISOU 1946  C   CYS B 141     1897   1323   1343    -43    172    -45       C  
ATOM   1947  O   CYS B 141     123.532  95.211 -29.419  1.00 12.71           O  
ANISOU 1947  O   CYS B 141     2007   1372   1452    -24    180    -68       O  
ATOM   1948  CB  CYS B 141     124.450  94.182 -26.960  1.00 12.74           C  
ANISOU 1948  CB  CYS B 141     1850   1585   1404    186   -158    114       C  
ATOM   1949  SG  CYS B 141     124.636  93.201 -25.485  1.00 14.03           S  
ANISOU 1949  SG  CYS B 141     2110   1748   1472    105    -81    118       S  
ATOM   1950  N   PRO B 142     122.500  96.891 -28.334  1.00 12.26           N  
ANISOU 1950  N   PRO B 142     1916   1368   1376    231    163     -1       N  
ATOM   1951  CA  PRO B 142     122.466  97.719 -29.548  1.00 13.05           C  
ANISOU 1951  CA  PRO B 142     1939   1565   1453    194    191     45       C  
ATOM   1952  C   PRO B 142     123.838  98.322 -29.815  1.00 13.19           C  
ANISOU 1952  C   PRO B 142     2199   1498   1315    -68    152    -80       C  
ATOM   1953  O   PRO B 142     124.452  98.926 -28.931  1.00 14.86           O  
ANISOU 1953  O   PRO B 142     2549   1723   1376   -311     76   -316       O  
ATOM   1954  CB  PRO B 142     121.447  98.816 -29.211  1.00 14.82           C  
ANISOU 1954  CB  PRO B 142     2153   1794   1684    533    332     10       C  
ATOM   1955  CG  PRO B 142     120.788  98.395 -27.940  1.00 15.80           C  
ANISOU 1955  CG  PRO B 142     2290   1967   1745    720    489     79       C  
ATOM   1956  CD  PRO B 142     121.756  97.507 -27.223  1.00 14.21           C  
ANISOU 1956  CD  PRO B 142     2227   1605   1567    641    384     14       C  
ATOM   1957  N   VAL B 143     124.323  98.135 -31.036  1.00 11.98           N  
ANISOU 1957  N   VAL B 143     1883   1460   1210      6     77     15       N  
ATOM   1958  CA  VAL B 143     125.580  98.720 -31.478  1.00 11.43           C  
ANISOU 1958  CA  VAL B 143     1710   1366   1268      0    -83    127       C  
ATOM   1959  C   VAL B 143     125.287  99.522 -32.737  1.00 11.27           C  
ANISOU 1959  C   VAL B 143     1824   1215   1242    -85    -70    -49       C  
ATOM   1960  O   VAL B 143     124.771  98.976 -33.719  1.00 12.62           O  
ANISOU 1960  O   VAL B 143     2238   1329   1228   -148   -367   -136       O  
ATOM   1961  CB  VAL B 143     126.652  97.644 -31.720  1.00 12.12           C  
ANISOU 1961  CB  VAL B 143     1788   1410   1409     -4   -152    179       C  
ATOM   1962  CG1 VAL B 143     127.921  98.282 -32.252  1.00 13.49           C  
ANISOU 1962  CG1 VAL B 143     1728   1734   1664    -42    -83    185       C  
ATOM   1963  CG2 VAL B 143     126.936  96.882 -30.429  1.00 12.70           C  
ANISOU 1963  CG2 VAL B 143     1952   1426   1447     11   -135    221       C  
ATOM   1964  N   GLN B 144     125.592 100.815 -32.704  1.00 11.60           N  
ANISOU 1964  N   GLN B 144     1941   1211   1256    -80   -126     43       N  
ATOM   1965  CA  GLN B 144     125.350 101.681 -33.847  1.00 11.76           C  
ANISOU 1965  CA  GLN B 144     2066   1171   1233    118    -54     87       C  
ATOM   1966  C   GLN B 144     126.535 101.652 -34.793  1.00 11.31           C  
ANISOU 1966  C   GLN B 144     2034   1127   1138     49   -115    -32       C  
ATOM   1967  O   GLN B 144     127.688 101.578 -34.359  1.00 11.71           O  
ANISOU 1967  O   GLN B 144     2022   1260   1166    -52    -14    -64       O  
ATOM   1968  CB  GLN B 144     125.159 103.119 -33.378  1.00 12.06           C  
ANISOU 1968  CB  GLN B 144     2100   1177   1306    160     72    -77       C  
ATOM   1969  CG  GLN B 144     124.016 103.303 -32.413  1.00 13.40           C  
ANISOU 1969  CG  GLN B 144     2172   1554   1363    273    225   -109       C  
ATOM   1970  CD  GLN B 144     123.954 104.704 -31.864  1.00 15.58           C  
ANISOU 1970  CD  GLN B 144     2420   2019   1481    352    201   -281       C  
ATOM   1971  OE1 GLN B 144     124.958 105.421 -31.825  1.00 14.54           O  
ANISOU 1971  OE1 GLN B 144     2535   1708   1280    470    152   -123       O  
ATOM   1972  NE2 GLN B 144     122.768 105.111 -31.444  1.00 18.58           N  
ANISOU 1972  NE2 GLN B 144     2680   2413   1968    430    281   -484       N  
ATOM   1973  N   LEU B 145     126.240 101.736 -36.088  1.00 11.78           N  
ANISOU 1973  N   LEU B 145     2228   1207   1039    157    -55     77       N  
ATOM   1974  CA  LEU B 145     127.250 101.886 -37.129  1.00 12.76           C  
ANISOU 1974  CA  LEU B 145     2513   1236   1099     74    -19     -4       C  
ATOM   1975  C   LEU B 145     127.092 103.275 -37.726  1.00 13.00           C  
ANISOU 1975  C   LEU B 145     2445   1270   1223     86    -69    214       C  
ATOM   1976  O   LEU B 145     126.009 103.624 -38.207  1.00 15.37           O  
ANISOU 1976  O   LEU B 145     2605   1503   1732    151   -194    170       O  
ATOM   1977  CB  LEU B 145     127.067 100.838 -38.225  1.00 14.11           C  
ANISOU 1977  CB  LEU B 145     2711   1340   1309      4   -180   -151       C  
ATOM   1978  CG  LEU B 145     126.851  99.402 -37.751  1.00 15.29           C  
ANISOU 1978  CG  LEU B 145     2790   1524   1495     -4   -182   -278       C  
ATOM   1979  CD1 LEU B 145     126.624  98.503 -38.954  1.00 17.66           C  
ANISOU 1979  CD1 LEU B 145     3070   1928   1714     18    -63   -497       C  
ATOM   1980  CD2 LEU B 145     128.026  98.912 -36.904  1.00 15.29           C  
ANISOU 1980  CD2 LEU B 145     2725   1513   1573    273    -62    -68       C  
ATOM   1981  N   TRP B 146     128.163 104.056 -37.690  1.00 12.05           N  
ANISOU 1981  N   TRP B 146     2476   1095   1007     26    115     12       N  
ATOM   1982  CA  TRP B 146     128.179 105.403 -38.240  1.00 12.87           C  
ANISOU 1982  CA  TRP B 146     2634   1221   1036     73    283    119       C  
ATOM   1983  C   TRP B 146     129.152 105.464 -39.409  1.00 13.72           C  
ANISOU 1983  C   TRP B 146     2907   1315    991    175    131    250       C  
ATOM   1984  O   TRP B 146     130.260 104.926 -39.331  1.00 14.75           O  
ANISOU 1984  O   TRP B 146     3040   1458   1104    260     58     66       O  
ATOM   1985  CB  TRP B 146     128.625 106.398 -37.164  1.00 12.34           C  
ANISOU 1985  CB  TRP B 146     2399   1172   1118    164    212    -11       C  
ATOM   1986  CG  TRP B 146     127.627 106.564 -36.068  1.00 12.17           C  
ANISOU 1986  CG  TRP B 146     2350   1103   1173    107    134    -23       C  
ATOM   1987  CD1 TRP B 146     127.532 105.833 -34.915  1.00 12.47           C  
ANISOU 1987  CD1 TRP B 146     2318   1281   1141    118    185    -23       C  
ATOM   1988  CD2 TRP B 146     126.570 107.526 -36.019  1.00 12.90           C  
ANISOU 1988  CD2 TRP B 146     2434   1096   1371    102     12   -106       C  
ATOM   1989  NE1 TRP B 146     126.475 106.282 -34.155  1.00 12.51           N  
ANISOU 1989  NE1 TRP B 146     2177   1306   1269    174    104    -77       N  
ATOM   1990  CE2 TRP B 146     125.868 107.320 -34.813  1.00 12.73           C  
ANISOU 1990  CE2 TRP B 146     2337   1107   1391    196    -29   -229       C  
ATOM   1991  CE3 TRP B 146     126.139 108.532 -36.889  1.00 14.25           C  
ANISOU 1991  CE3 TRP B 146     2568   1254   1592    121    -96     -6       C  
ATOM   1992  CZ2 TRP B 146     124.768 108.092 -34.452  1.00 14.02           C  
ANISOU 1992  CZ2 TRP B 146     2507   1278   1541    182    -85   -168       C  
ATOM   1993  CZ3 TRP B 146     125.053 109.295 -36.530  1.00 15.82           C  
ANISOU 1993  CZ3 TRP B 146     2837   1387   1786    277   -213    -25       C  
ATOM   1994  CH2 TRP B 146     124.375 109.069 -35.326  1.00 14.99           C  
ANISOU 1994  CH2 TRP B 146     2737   1279   1679    290   -148   -142       C  
ATOM   1995  N   VAL B 147     128.739 106.128 -40.495  1.00 13.78           N  
ANISOU 1995  N   VAL B 147     3106   1211    919    151    138    241       N  
ATOM   1996  CA  VAL B 147     129.604 106.348 -41.649  1.00 14.90           C  
ANISOU 1996  CA  VAL B 147     3466   1264    933    223    108    152       C  
ATOM   1997  C   VAL B 147     129.444 107.786 -42.118  1.00 15.80           C  
ANISOU 1997  C   VAL B 147     3670   1233   1100    347    229    220       C  
ATOM   1998  O   VAL B 147     128.380 108.390 -41.969  1.00 16.89           O  
ANISOU 1998  O   VAL B 147     3654   1465   1299    603    164    124       O  
ATOM   1999  CB  VAL B 147     129.324 105.377 -42.823  1.00 15.94           C  
ANISOU 1999  CB  VAL B 147     3503   1419   1135    304    -34     27       C  
ATOM   2000  CG1 VAL B 147     129.755 103.967 -42.457  1.00 15.78           C  
ANISOU 2000  CG1 VAL B 147     3635   1225   1135    209    105    173       C  
ATOM   2001  CG2 VAL B 147     127.853 105.415 -43.211  1.00 17.01           C  
ANISOU 2001  CG2 VAL B 147     3524   1762   1176    340   -140   -122       C  
ATOM   2002  N   ASP B 148     130.515 108.327 -42.707  1.00 16.73           N  
ANISOU 2002  N   ASP B 148     3919   1287   1151    177    226    219       N  
ATOM   2003  CA  ASP B 148     130.452 109.645 -43.334  1.00 18.44           C  
ANISOU 2003  CA  ASP B 148     4296   1412   1299    264    181    215       C  
ATOM   2004  C   ASP B 148     129.859 109.590 -44.734  1.00 19.25           C  
ANISOU 2004  C   ASP B 148     4467   1471   1378    408    142    222       C  
ATOM   2005  O   ASP B 148     129.312 110.589 -45.212  1.00 20.27           O  
ANISOU 2005  O   ASP B 148     4615   1486   1602    481    -62    207       O  
ATOM   2006  CB  ASP B 148     131.849 110.254 -43.405  1.00 19.81           C  
ANISOU 2006  CB  ASP B 148     4487   1661   1381    104    340    197       C  
ATOM   2007  CG  ASP B 148     132.395 110.624 -42.043  1.00 20.78           C  
ANISOU 2007  CG  ASP B 148     4653   1736   1505    114    327    186       C  
ATOM   2008  OD1 ASP B 148     131.597 110.959 -41.138  1.00 21.30           O  
ANISOU 2008  OD1 ASP B 148     4833   1670   1591    183    254    134       O  
ATOM   2009  OD2 ASP B 148     133.631 110.590 -41.883  1.00 22.97           O  
ANISOU 2009  OD2 ASP B 148     4787   2236   1706    140    188     48       O  
ATOM   2010  N   SER B 149     129.986 108.459 -45.416  1.00 19.48           N  
ANISOU 2010  N   SER B 149     4534   1536   1332    468    107     95       N  
ATOM   2011  CA  SER B 149     129.402 108.275 -46.735  1.00 20.36           C  
ANISOU 2011  CA  SER B 149     4593   1776   1365    403    225    127       C  
ATOM   2012  C   SER B 149     128.921 106.838 -46.862  1.00 19.62           C  
ANISOU 2012  C   SER B 149     4499   1559   1399    447    174     55       C  
ATOM   2013  O   SER B 149     129.425 105.934 -46.191  1.00 19.41           O  
ANISOU 2013  O   SER B 149     4568   1564   1245    302     88    196       O  
ATOM   2014  CB  SER B 149     130.380 108.637 -47.865  1.00 23.67           C  
ANISOU 2014  CB  SER B 149     4727   2549   1717    409    520    181       C  
ATOM   2015  OG  SER B 149     131.609 107.955 -47.718  1.00 25.29           O  
ANISOU 2015  OG  SER B 149     4822   2801   1986    199    650    236       O  
ATOM   2016  N   THR B 150     127.934 106.641 -47.724  1.00 19.38           N  
ANISOU 2016  N   THR B 150     4233   1516   1613    577    -33    -49       N  
ATOM   2017  CA  THR B 150     127.242 105.361 -47.816  1.00 19.29           C  
ANISOU 2017  CA  THR B 150     3972   1680   1677    792     37   -176       C  
ATOM   2018  C   THR B 150     128.104 104.352 -48.563  1.00 17.87           C  
ANISOU 2018  C   THR B 150     3802   1598   1392    672     10     74       C  
ATOM   2019  O   THR B 150     128.483 104.606 -49.711  1.00 18.53           O  
ANISOU 2019  O   THR B 150     3779   1856   1405    517    -92    136       O  
ATOM   2020  CB  THR B 150     125.920 105.556 -48.547  1.00 21.77           C  
ANISOU 2020  CB  THR B 150     4001   2209   2062   1098     84   -160       C  
ATOM   2021  OG1 THR B 150     125.127 106.530 -47.849  1.00 23.95           O  
ANISOU 2021  OG1 THR B 150     4118   2592   2389   1252    112   -150       O  
ATOM   2022  CG2 THR B 150     125.156 104.241 -48.641  1.00 22.78           C  
ANISOU 2022  CG2 THR B 150     3992   2531   2132    916     24    -73       C  
ATOM   2023  N   PRO B 151     128.433 103.212 -47.965  1.00 16.56           N  
ANISOU 2023  N   PRO B 151     3703   1455   1135    577     97    -62       N  
ATOM   2024  CA  PRO B 151     129.216 102.197 -48.687  1.00 16.31           C  
ANISOU 2024  CA  PRO B 151     3499   1602   1095    437     -1   -150       C  
ATOM   2025  C   PRO B 151     128.372 101.502 -49.743  1.00 15.51           C  
ANISOU 2025  C   PRO B 151     3234   1476   1182    397    -38      0       C  
ATOM   2026  O   PRO B 151     127.136 101.612 -49.740  1.00 16.63           O  
ANISOU 2026  O   PRO B 151     3199   1800   1320    334    -85   -141       O  
ATOM   2027  CB  PRO B 151     129.641 101.231 -47.570  1.00 17.01           C  
ANISOU 2027  CB  PRO B 151     3723   1686   1052    601     49     69       C  
ATOM   2028  CG  PRO B 151     128.624 101.411 -46.505  1.00 18.04           C  
ANISOU 2028  CG  PRO B 151     3821   1823   1211    598    402    201       C  
ATOM   2029  CD  PRO B 151     128.174 102.839 -46.562  1.00 17.19           C  
ANISOU 2029  CD  PRO B 151     3691   1681   1159    558    362    178       C  
ATOM   2030  N   PRO B 152     129.003 100.788 -50.670  1.00 14.40           N  
ANISOU 2030  N   PRO B 152     3116   1274   1082    318    -47     49       N  
ATOM   2031  CA  PRO B 152     128.270 100.209 -51.813  1.00 14.75           C  
ANISOU 2031  CA  PRO B 152     3151   1366   1087    180    -17    -75       C  
ATOM   2032  C   PRO B 152     127.311  99.111 -51.385  1.00 14.07           C  
ANISOU 2032  C   PRO B 152     2898   1399   1050    365    -52    199       C  
ATOM   2033  O   PRO B 152     127.509  98.458 -50.347  1.00 14.51           O  
ANISOU 2033  O   PRO B 152     2994   1489   1030    261    -19     61       O  
ATOM   2034  CB  PRO B 152     129.396  99.621 -52.679  1.00 15.74           C  
ANISOU 2034  CB  PRO B 152     3167   1681   1131     80     16   -230       C  
ATOM   2035  CG  PRO B 152     130.598 100.414 -52.323  1.00 15.51           C  
ANISOU 2035  CG  PRO B 152     3100   1735   1056     49   -127   -264       C  
ATOM   2036  CD  PRO B 152     130.462 100.715 -50.861  1.00 15.26           C  
ANISOU 2036  CD  PRO B 152     3099   1582   1116    167    -23    -84       C  
ATOM   2037  N   PRO B 153     126.282  98.845 -52.194  1.00 15.02           N  
ANISOU 2037  N   PRO B 153     2813   1669   1225    450   -159    310       N  
ATOM   2038  CA  PRO B 153     125.419  97.688 -51.933  1.00 15.33           C  
ANISOU 2038  CA  PRO B 153     2801   1782   1242    455   -156    305       C  
ATOM   2039  C   PRO B 153     126.246  96.413 -51.893  1.00 14.33           C  
ANISOU 2039  C   PRO B 153     2889   1468   1089    256   -140    152       C  
ATOM   2040  O   PRO B 153     127.132  96.204 -52.719  1.00 15.03           O  
ANISOU 2040  O   PRO B 153     3108   1660    943     89     14     24       O  
ATOM   2041  CB  PRO B 153     124.458  97.686 -53.131  1.00 17.65           C  
ANISOU 2041  CB  PRO B 153     2989   2212   1505    398   -366    316       C  
ATOM   2042  CG  PRO B 153     124.508  99.063 -53.678  1.00 18.68           C  
ANISOU 2042  CG  PRO B 153     3107   2359   1633    374   -445    361       C  
ATOM   2043  CD  PRO B 153     125.892  99.566 -53.420  1.00 17.05           C  
ANISOU 2043  CD  PRO B 153     2929   2076   1474    392   -325    459       C  
ATOM   2044  N   GLY B 154     125.957  95.564 -50.913  1.00 14.03           N  
ANISOU 2044  N   GLY B 154     2889   1471    969    198   -146    107       N  
ATOM   2045  CA  GLY B 154     126.719  94.350 -50.699  1.00 13.74           C  
ANISOU 2045  CA  GLY B 154     2763   1586    872    -39   -215     -1       C  
ATOM   2046  C   GLY B 154     127.772  94.458 -49.620  1.00 12.61           C  
ANISOU 2046  C   GLY B 154     2568   1433    792      0   -199    122       C  
ATOM   2047  O   GLY B 154     128.369  93.435 -49.251  1.00 12.89           O  
ANISOU 2047  O   GLY B 154     2511   1428    960     55   -105     21       O  
ATOM   2048  N   THR B 155     128.021  95.661 -49.110  1.00 12.35           N  
ANISOU 2048  N   THR B 155     2488   1449    756     17   -122      6       N  
ATOM   2049  CA  THR B 155     128.872  95.817 -47.939  1.00 11.82           C  
ANISOU 2049  CA  THR B 155     2514   1226    751   -171   -193    137       C  
ATOM   2050  C   THR B 155     128.267  95.054 -46.765  1.00 11.27           C  
ANISOU 2050  C   THR B 155     2321   1270    691    -50    -98     62       C  
ATOM   2051  O   THR B 155     127.043  94.998 -46.608  1.00 11.91           O  
ANISOU 2051  O   THR B 155     2222   1465    839    106    -78    128       O  
ATOM   2052  CB  THR B 155     128.990  97.310 -47.604  1.00 12.48           C  
ANISOU 2052  CB  THR B 155     2771   1165    804   -142   -105    222       C  
ATOM   2053  OG1 THR B 155     129.560  98.002 -48.723  1.00 13.16           O  
ANISOU 2053  OG1 THR B 155     2838   1234    929    -75     58    126       O  
ATOM   2054  CG2 THR B 155     129.866  97.545 -46.378  1.00 12.97           C  
ANISOU 2054  CG2 THR B 155     2699   1405    822   -102   -353    171       C  
ATOM   2055  N   ARG B 156     129.126  94.460 -45.931  1.00 10.85           N  
ANISOU 2055  N   ARG B 156     2290   1230    601     36    -36    134       N  
ATOM   2056  CA  ARG B 156     128.687  93.681 -44.779  1.00 10.80           C  
ANISOU 2056  CA  ARG B 156     2193   1255    654    -90    -57    -26       C  
ATOM   2057  C   ARG B 156     129.414  94.139 -43.520  1.00  9.84           C  
ANISOU 2057  C   ARG B 156     1904   1149    685     42    -16     30       C  
ATOM   2058  O   ARG B 156     130.421  94.849 -43.576  1.00 10.63           O  
ANISOU 2058  O   ARG B 156     1897   1325    817    -30     17     21       O  
ATOM   2059  CB  ARG B 156     128.892  92.179 -45.006  1.00 11.59           C  
ANISOU 2059  CB  ARG B 156     2325   1277    801   -125   -176    -23       C  
ATOM   2060  CG  ARG B 156     128.163  91.663 -46.231  1.00 12.53           C  
ANISOU 2060  CG  ARG B 156     2460   1353    947    -26   -151     18       C  
ATOM   2061  CD  ARG B 156     127.768  90.212 -46.071  1.00 12.67           C  
ANISOU 2061  CD  ARG B 156     2478   1305   1030     17   -140    -39       C  
ATOM   2062  NE  ARG B 156     128.928  89.333 -46.115  1.00 12.90           N  
ANISOU 2062  NE  ARG B 156     2768   1231    903     55    -11    -58       N  
ATOM   2063  CZ  ARG B 156     128.860  88.015 -45.982  1.00 14.18           C  
ANISOU 2063  CZ  ARG B 156     2904   1379   1106    -11   -102    -10       C  
ATOM   2064  NH1 ARG B 156     127.692  87.440 -45.735  1.00 14.84           N  
ANISOU 2064  NH1 ARG B 156     2978   1496   1166   -221     -6     75       N  
ATOM   2065  NH2 ARG B 156     129.962  87.281 -46.084  1.00 15.04           N  
ANISOU 2065  NH2 ARG B 156     3082   1316   1316    111    -13     80       N  
ATOM   2066  N   VAL B 157     128.887  93.717 -42.372  1.00  9.85           N  
ANISOU 2066  N   VAL B 157     1916   1177    651    170    -67    132       N  
ATOM   2067  CA  VAL B 157     129.448  94.053 -41.066  1.00  9.81           C  
ANISOU 2067  CA  VAL B 157     2019   1023    684    247    -73    -23       C  
ATOM   2068  C   VAL B 157     129.609  92.762 -40.278  1.00  9.29           C  
ANISOU 2068  C   VAL B 157     1831    964    735     37    -78     51       C  
ATOM   2069  O   VAL B 157     128.636  92.021 -40.092  1.00  9.66           O  
ANISOU 2069  O   VAL B 157     1750   1162    757    -60    -27     52       O  
ATOM   2070  CB AVAL B 157     128.519  95.012 -40.301  0.67 11.79           C  
ANISOU 2070  CB AVAL B 157     2439   1167    872    365   -157     66       C  
ATOM   2071  CB BVAL B 157     128.633  95.102 -40.285  0.33 10.49           C  
ANISOU 2071  CB BVAL B 157     2223    995    768    207    -49    -58       C  
ATOM   2072  CG1AVAL B 157     129.197  95.527 -39.050  0.67 12.10           C  
ANISOU 2072  CG1AVAL B 157     2732    942    923    139   -193     19       C  
ATOM   2073  CG1BVAL B 157     127.165  94.824 -40.357  0.33 10.80           C  
ANISOU 2073  CG1BVAL B 157     2384    862    859    224     -9     36       C  
ATOM   2074  CG2AVAL B 157     128.079  96.161 -41.193  0.67 13.42           C  
ANISOU 2074  CG2AVAL B 157     2572   1493   1033    357     15    110       C  
ATOM   2075  CG2BVAL B 157     129.077  95.130 -38.834  0.33 10.68           C  
ANISOU 2075  CG2BVAL B 157     2253   1064    741    -87    -74   -275       C  
ATOM   2076  N   ARG B 158     130.835  92.489 -39.838  1.00  9.15           N  
ANISOU 2076  N   ARG B 158     1728   1081    669    100   -129     82       N  
ATOM   2077  CA  ARG B 158     131.184  91.259 -39.140  1.00  9.36           C  
ANISOU 2077  CA  ARG B 158     1776   1096    682    104    -79     30       C  
ATOM   2078  C   ARG B 158     131.584  91.558 -37.699  1.00  8.74           C  
ANISOU 2078  C   ARG B 158     1594    980    747     50    -37     14       C  
ATOM   2079  O   ARG B 158     132.249  92.564 -37.427  1.00  9.92           O  
ANISOU 2079  O   ARG B 158     1719   1151    899   -160     96     41       O  
ATOM   2080  CB  ARG B 158     132.361  90.579 -39.846  1.00  9.60           C  
ANISOU 2080  CB  ARG B 158     1805   1036    807    187     75     33       C  
ATOM   2081  CG  ARG B 158     132.748  89.228 -39.258  1.00  9.78           C  
ANISOU 2081  CG  ARG B 158     1789   1042    885    284     94     54       C  
ATOM   2082  CD  ARG B 158     133.887  88.576 -40.034  1.00 11.22           C  
ANISOU 2082  CD  ARG B 158     2008   1221   1032    293    280     34       C  
ATOM   2083  NE  ARG B 158     133.556  88.458 -41.454  1.00 12.10           N  
ANISOU 2083  NE  ARG B 158     2214   1345   1037    241    326   -128       N  
ATOM   2084  CZ  ARG B 158     132.862  87.468 -42.012  1.00 11.72           C  
ANISOU 2084  CZ  ARG B 158     2368   1171    913    385    220     68       C  
ATOM   2085  NH1 ARG B 158     132.437  86.430 -41.295  1.00 11.91           N  
ANISOU 2085  NH1 ARG B 158     2320   1120   1085    160     86    140       N  
ATOM   2086  NH2 ARG B 158     132.611  87.511 -43.315  1.00 13.06           N  
ANISOU 2086  NH2 ARG B 158     2669   1506    786    312     73    -19       N  
ATOM   2087  N   ALA B 159     131.198  90.663 -36.784  1.00  8.34           N  
ANISOU 2087  N   ALA B 159     1534    984    652    101      0    127       N  
ATOM   2088  CA  ALA B 159     131.597  90.729 -35.384  1.00  7.95           C  
ANISOU 2088  CA  ALA B 159     1417    949    655    -21    -33     14       C  
ATOM   2089  C   ALA B 159     132.346  89.460 -35.006  1.00  8.20           C  
ANISOU 2089  C   ALA B 159     1503    861    752    -14    -39     78       C  
ATOM   2090  O   ALA B 159     131.937  88.352 -35.373  1.00  8.64           O  
ANISOU 2090  O   ALA B 159     1520    927    837    -54   -106     47       O  
ATOM   2091  CB  ALA B 159     130.388  90.900 -34.457  1.00  8.90           C  
ANISOU 2091  CB  ALA B 159     1436   1105    840    -60     93    -65       C  
ATOM   2092  N   MET B 160     133.424  89.633 -34.240  1.00  8.39           N  
ANISOU 2092  N   MET B 160     1461    929    798    137   -108     38       N  
ATOM   2093  CA  MET B 160     134.271  88.534 -33.786  1.00  9.86           C  
ANISOU 2093  CA  MET B 160     1601   1214    932    275    -78    -53       C  
ATOM   2094  C   MET B 160     134.819  88.904 -32.414  1.00  9.16           C  
ANISOU 2094  C   MET B 160     1708    875    898    235    -97    -29       C  
ATOM   2095  O   MET B 160     135.178  90.056 -32.182  1.00 10.73           O  
ANISOU 2095  O   MET B 160     2122    785   1169     -9   -224     38       O  
ATOM   2096  CB  MET B 160     135.450  88.351 -34.753  1.00 10.85           C  
ANISOU 2096  CB  MET B 160     1602   1428   1094    386    -79   -146       C  
ATOM   2097  CG  MET B 160     136.426  87.254 -34.369  1.00 11.88           C  
ANISOU 2097  CG  MET B 160     1527   1593   1392    224    152    -11       C  
ATOM   2098  SD  MET B 160     137.842  87.112 -35.490  1.00 13.60           S  
ANISOU 2098  SD  MET B 160     1613   1948   1605    123    165   -220       S  
ATOM   2099  CE  MET B 160     137.066  86.502 -36.984  1.00 16.08           C  
ANISOU 2099  CE  MET B 160     2088   2410   1612    147    301   -501       C  
ATOM   2100  N   ALA B 161     134.917  87.927 -31.521  1.00  8.45           N  
ANISOU 2100  N   ALA B 161     1371   1036    804     47    -37     47       N  
ATOM   2101  CA  ALA B 161     135.509  88.146 -30.209  1.00  9.10           C  
ANISOU 2101  CA  ALA B 161     1383   1264    811    156    -59      6       C  
ATOM   2102  C   ALA B 161     136.925  87.592 -30.167  1.00  9.20           C  
ANISOU 2102  C   ALA B 161     1344   1205    947    162    -80    -80       C  
ATOM   2103  O   ALA B 161     137.203  86.546 -30.754  1.00 10.10           O  
ANISOU 2103  O   ALA B 161     1329   1272   1237    297   -122   -204       O  
ATOM   2104  CB  ALA B 161     134.673  87.446 -29.139  1.00  9.86           C  
ANISOU 2104  CB  ALA B 161     1519   1425    803    -78    -92    193       C  
ATOM   2105  N   ILE B 162     137.814  88.292 -29.458  1.00  9.23           N  
ANISOU 2105  N   ILE B 162     1190   1230   1087     91    -25    -61       N  
ATOM   2106  CA  ILE B 162     139.144  87.782 -29.133  1.00  9.72           C  
ANISOU 2106  CA  ILE B 162     1141   1372   1182     42    -53     97       C  
ATOM   2107  C   ILE B 162     139.424  88.065 -27.660  1.00  9.77           C  
ANISOU 2107  C   ILE B 162     1208   1308   1196   -129   -101     15       C  
ATOM   2108  O   ILE B 162     138.851  88.976 -27.066  1.00 10.18           O  
ANISOU 2108  O   ILE B 162     1314   1225   1331     70   -111    -60       O  
ATOM   2109  CB  ILE B 162     140.270  88.363 -30.020  1.00 11.49           C  
ANISOU 2109  CB  ILE B 162     1417   1588   1359    -44    139      8       C  
ATOM   2110  CG1 ILE B 162     140.502  89.855 -29.747  1.00 12.64           C  
ANISOU 2110  CG1 ILE B 162     1411   1818   1574   -123    105    122       C  
ATOM   2111  CG2 ILE B 162     139.981  88.111 -31.496  1.00 13.80           C  
ANISOU 2111  CG2 ILE B 162     1804   1933   1506    -42    299     20       C  
ATOM   2112  CD1 ILE B 162     141.815  90.371 -30.329  1.00 14.45           C  
ANISOU 2112  CD1 ILE B 162     1702   1950   1839   -156    138    156       C  
ATOM   2113  N   TYR B 163     140.323  87.276 -27.067  1.00  9.79           N  
ANISOU 2113  N   TYR B 163     1069   1503   1147     36   -157     49       N  
ATOM   2114  CA  TYR B 163     140.768  87.585 -25.712  1.00 10.52           C  
ANISOU 2114  CA  TYR B 163     1231   1482   1285    -67   -166      7       C  
ATOM   2115  C   TYR B 163     141.673  88.810 -25.715  1.00 12.23           C  
ANISOU 2115  C   TYR B 163     1552   1641   1453   -290   -149     43       C  
ATOM   2116  O   TYR B 163     142.496  88.997 -26.617  1.00 13.36           O  
ANISOU 2116  O   TYR B 163     1662   1885   1529   -312    -93    -21       O  
ATOM   2117  CB  TYR B 163     141.469  86.387 -25.053  1.00 10.82           C  
ANISOU 2117  CB  TYR B 163     1084   1599   1428    162   -153    123       C  
ATOM   2118  CG  TYR B 163     140.485  85.302 -24.706  1.00 10.89           C  
ANISOU 2118  CG  TYR B 163     1273   1553   1313    167   -149    225       C  
ATOM   2119  CD1 TYR B 163     139.510  85.521 -23.737  1.00 11.29           C  
ANISOU 2119  CD1 TYR B 163     1511   1541   1236    148     67    218       C  
ATOM   2120  CD2 TYR B 163     140.491  84.075 -25.373  1.00 11.28           C  
ANISOU 2120  CD2 TYR B 163     1469   1539   1280    351   -179    209       C  
ATOM   2121  CE1 TYR B 163     138.573  84.566 -23.434  1.00 11.19           C  
ANISOU 2121  CE1 TYR B 163     1620   1395   1238    106    -83    125       C  
ATOM   2122  CE2 TYR B 163     139.546  83.102 -25.073  1.00 11.70           C  
ANISOU 2122  CE2 TYR B 163     1756   1480   1209    213   -175     95       C  
ATOM   2123  CZ  TYR B 163     138.585  83.365 -24.108  1.00 10.87           C  
ANISOU 2123  CZ  TYR B 163     1688   1295   1147     81    -71    192       C  
ATOM   2124  OH  TYR B 163     137.625  82.439 -23.799  1.00 11.94           O  
ANISOU 2124  OH  TYR B 163     1894   1431   1210    118    144    126       O  
ATOM   2125  N   LYS B 164     141.510  89.649 -24.691  1.00 13.05           N  
ANISOU 2125  N   LYS B 164     1692   1742   1525   -590   -218   -190       N  
ATOM   2126  CA  LYS B 164     142.245  90.908 -24.613  1.00 15.45           C  
ANISOU 2126  CA  LYS B 164     2019   1991   1858   -572   -156   -382       C  
ATOM   2127  C   LYS B 164     143.695  90.705 -24.188  1.00 17.28           C  
ANISOU 2127  C   LYS B 164     1867   2618   2082   -704   -199   -375       C  
ATOM   2128  O   LYS B 164     144.593  91.380 -24.702  1.00 18.90           O  
ANISOU 2128  O   LYS B 164     2042   2822   2318   -900    -99   -330       O  
ATOM   2129  CB  LYS B 164     141.538  91.858 -23.645  1.00 17.46           C  
ANISOU 2129  CB  LYS B 164     2602   1927   2104   -622     85   -514       C  
ATOM   2130  CG  LYS B 164     142.295  93.142 -23.357  1.00 20.51           C  
ANISOU 2130  CG  LYS B 164     3214   2129   2450   -756    225   -657       C  
ATOM   2131  CD  LYS B 164     141.528  94.012 -22.386  1.00 22.85           C  
ANISOU 2131  CD  LYS B 164     3631   2290   2759   -736    198   -821       C  
ATOM   2132  CE  LYS B 164     142.353  95.230 -21.992  1.00 24.66           C  
ANISOU 2132  CE  LYS B 164     3885   2568   2917   -595    110  -1009       C  
ATOM   2133  NZ  LYS B 164     141.624  96.113 -21.045  1.00 25.97           N  
ANISOU 2133  NZ  LYS B 164     4033   2792   3043   -475     16   -990       N  
ATOM   2134  N   GLN B 165     143.940  89.791 -23.254  1.00 17.85           N  
ANISOU 2134  N   GLN B 165     1660   3077   2044   -573   -308   -434       N  
ATOM   2135  CA  GLN B 165     145.269  89.622 -22.681  1.00 19.41           C  
ANISOU 2135  CA  GLN B 165     1587   3637   2152   -421   -349   -661       C  
ATOM   2136  C   GLN B 165     146.191  88.883 -23.641  1.00 20.23           C  
ANISOU 2136  C   GLN B 165     1403   3910   2375   -653   -205   -792       C  
ATOM   2137  O   GLN B 165     145.777  87.942 -24.325  1.00 19.50           O  
ANISOU 2137  O   GLN B 165     1296   3823   2290   -509   -197   -872       O  
ATOM   2138  CB  GLN B 165     145.174  88.839 -21.376  1.00 20.69           C  
ANISOU 2138  CB  GLN B 165     1881   3862   2120   -172   -365   -636       C  
ATOM   2139  CG  GLN B 165     144.442  89.568 -20.267  1.00 21.88           C  
ANISOU 2139  CG  GLN B 165     2109   4078   2125     54   -509   -584       C  
ATOM   2140  CD  GLN B 165     144.058  88.638 -19.140  1.00 23.83           C  
ANISOU 2140  CD  GLN B 165     2563   4372   2118    118   -640   -357       C  
ATOM   2141  OE1 GLN B 165     143.147  87.825 -19.278  1.00 22.96           O  
ANISOU 2141  OE1 GLN B 165     2454   4292   1976    315   -666   -293       O  
ATOM   2142  NE2 GLN B 165     144.764  88.739 -18.017  1.00 26.64           N  
ANISOU 2142  NE2 GLN B 165     3143   4690   2290     62   -694   -257       N  
ATOM   2143  N   SER B 166     147.463  89.290 -23.655  1.00 22.43           N  
ANISOU 2143  N   SER B 166     1659   4224   2641   -814     16   -885       N  
ATOM   2144  CA  SER B 166     148.395  88.740 -24.632  1.00 23.74           C  
ANISOU 2144  CA  SER B 166     1743   4576   2699   -777   -110   -776       C  
ATOM   2145  C   SER B 166     148.581  87.233 -24.475  1.00 21.99           C  
ANISOU 2145  C   SER B 166     1532   4440   2382   -301   -181   -503       C  
ATOM   2146  O   SER B 166     148.778  86.531 -25.473  1.00 21.31           O  
ANISOU 2146  O   SER B 166     1639   4156   2300   -520    -37   -690       O  
ATOM   2147  CB  SER B 166     149.730  89.484 -24.580  1.00 27.81           C  
ANISOU 2147  CB  SER B 166     2369   5135   3061   -711   -241   -722       C  
ATOM   2148  OG  SER B 166     150.293  89.406 -23.288  1.00 30.82           O  
ANISOU 2148  OG  SER B 166     2823   5600   3288   -428   -174   -617       O  
ATOM   2149  N  AGLN B 167     148.502  86.721 -23.243  0.53 21.49           N  
ANISOU 2149  N  AGLN B 167     1353   4532   2279   -141   -233   -392       N  
ATOM   2150  N  BGLN B 167     148.516  86.704 -23.250  0.47 21.44           N  
ANISOU 2150  N  BGLN B 167     1402   4498   2244   -150   -240   -421       N  
ATOM   2151  CA AGLN B 167     148.668  85.294 -22.997  0.53 20.63           C  
ANISOU 2151  CA AGLN B 167     1263   4478   2097    155   -363   -142       C  
ATOM   2152  CA BGLN B 167     148.704  85.263 -23.106  0.47 20.54           C  
ANISOU 2152  CA BGLN B 167     1362   4414   2031    121   -374   -204       C  
ATOM   2153  C  AGLN B 167     147.484  84.461 -23.470  0.53 19.31           C  
ANISOU 2153  C  AGLN B 167     1325   4092   1920    195   -202    -56       C  
ATOM   2154  C  BGLN B 167     147.512  84.460 -23.609  0.47 19.02           C  
ANISOU 2154  C  BGLN B 167     1312   3995   1920    229   -301    -76       C  
ATOM   2155  O  AGLN B 167     147.612  83.236 -23.568  0.53 20.69           O  
ANISOU 2155  O  AGLN B 167     1568   4273   2021    440   -100    104       O  
ATOM   2156  O  BGLN B 167     147.658  83.262 -23.875  0.47 19.83           O  
ANISOU 2156  O  BGLN B 167     1454   4033   2049    623   -347     98       O  
ATOM   2157  CB AGLN B 167     148.929  85.033 -21.512  0.53 22.33           C  
ANISOU 2157  CB AGLN B 167     1426   4840   2218    216   -449    -22       C  
ATOM   2158  CB BGLN B 167     149.057  84.865 -21.669  0.47 21.90           C  
ANISOU 2158  CB BGLN B 167     1599   4721   2001    160   -372   -176       C  
ATOM   2159  CG AGLN B 167     147.910  85.654 -20.575  0.53 24.52           C  
ANISOU 2159  CG AGLN B 167     1821   5074   2423    346   -499     59       C  
ATOM   2160  CG BGLN B 167     147.902  84.893 -20.699  0.47 23.13           C  
ANISOU 2160  CG BGLN B 167     1919   4852   2018    277   -325   -213       C  
ATOM   2161  CD AGLN B 167     148.076  85.176 -19.147  0.53 25.25           C  
ANISOU 2161  CD AGLN B 167     1792   5210   2591    432   -559    177       C  
ATOM   2162  CD BGLN B 167     147.922  86.133 -19.843  0.47 23.57           C  
ANISOU 2162  CD BGLN B 167     2046   4961   1947    334   -318   -249       C  
ATOM   2163  OE1AGLN B 167     148.187  83.977 -18.891  0.53 25.75           O  
ANISOU 2163  OE1AGLN B 167     1854   5286   2644    280   -625    359       O  
ATOM   2164  OE1BGLN B 167     148.259  87.219 -20.315  0.47 23.34           O  
ANISOU 2164  OE1BGLN B 167     1976   5017   1876    275   -320   -136       O  
ATOM   2165  NE2AGLN B 167     148.109  86.114 -18.210  0.53 25.29           N  
ANISOU 2165  NE2AGLN B 167     1661   5301   2646    545   -547     88       N  
ATOM   2166  NE2BGLN B 167     147.576  85.980 -18.570  0.47 23.63           N  
ANISOU 2166  NE2BGLN B 167     2063   5033   1881    422   -346   -304       N  
ATOM   2167  N   HIS B 168     146.344  85.086 -23.767  1.00 16.79           N  
ANISOU 2167  N   HIS B 168     1030   3612   1739    140   -220     11       N  
ATOM   2168  CA  HIS B 168     145.151  84.377 -24.206  1.00 15.06           C  
ANISOU 2168  CA  HIS B 168     1162   2969   1592    227   -119     74       C  
ATOM   2169  C   HIS B 168     144.713  84.714 -25.623  1.00 13.89           C  
ANISOU 2169  C   HIS B 168     1261   2469   1548    373    -67     18       C  
ATOM   2170  O   HIS B 168     143.822  84.041 -26.151  1.00 13.33           O  
ANISOU 2170  O   HIS B 168     1440   2176   1448    306   -108    -57       O  
ATOM   2171  CB  HIS B 168     143.987  84.657 -23.244  1.00 14.95           C  
ANISOU 2171  CB  HIS B 168     1326   2803   1552    351   -169    118       C  
ATOM   2172  CG  HIS B 168     144.281  84.277 -21.828  1.00 16.69           C  
ANISOU 2172  CG  HIS B 168     1520   3217   1606    331   -191    177       C  
ATOM   2173  ND1 HIS B 168     144.629  82.994 -21.461  1.00 18.31           N  
ANISOU 2173  ND1 HIS B 168     1771   3519   1666    481   -168    325       N  
ATOM   2174  CD2 HIS B 168     144.289  85.011 -20.689  1.00 18.23           C  
ANISOU 2174  CD2 HIS B 168     1627   3564   1736    321   -208    179       C  
ATOM   2175  CE1 HIS B 168     144.831  82.953 -20.155  1.00 19.18           C  
ANISOU 2175  CE1 HIS B 168     1857   3675   1755    547   -268    308       C  
ATOM   2176  NE2 HIS B 168     144.632  84.163 -19.663  1.00 19.94           N  
ANISOU 2176  NE2 HIS B 168     1905   3824   1849    411   -281    199       N  
ATOM   2177  N   MET B 169     145.328  85.705 -26.264  1.00 13.21           N  
ANISOU 2177  N   MET B 169     1244   2162   1614    368    -77     55       N  
ATOM   2178  CA AMET B 169     144.797  86.190 -27.533  0.50 13.93           C  
ANISOU 2178  CA AMET B 169     1483   2087   1722    144     -2     74       C  
ATOM   2179  CA BMET B 169     144.804  86.195 -27.534  0.50 13.72           C  
ANISOU 2179  CA BMET B 169     1353   2119   1742    221   -105    141       C  
ATOM   2180  C   MET B 169     144.829  85.140 -28.637  1.00 13.16           C  
ANISOU 2180  C   MET B 169     1364   2019   1619    389    121     84       C  
ATOM   2181  O   MET B 169     144.031  85.226 -29.574  1.00 13.05           O  
ANISOU 2181  O   MET B 169     1478   1901   1581    288    -57    147       O  
ATOM   2182  CB AMET B 169     145.520  87.462 -27.970  0.50 16.18           C  
ANISOU 2182  CB AMET B 169     1837   2259   2051    -34    107     10       C  
ATOM   2183  CB BMET B 169     145.554  87.449 -27.969  0.50 15.51           C  
ANISOU 2183  CB BMET B 169     1447   2344   2104    181   -193    221       C  
ATOM   2184  CG AMET B 169     147.022  87.333 -28.043  0.50 19.09           C  
ANISOU 2184  CG AMET B 169     2347   2511   2394   -124    222    -51       C  
ATOM   2185  CG BMET B 169     147.024  87.232 -28.218  0.50 18.16           C  
ANISOU 2185  CG BMET B 169     1784   2652   2464    189   -216    296       C  
ATOM   2186  SD AMET B 169     147.815  88.924 -28.347  0.50 21.46           S  
ANISOU 2186  SD AMET B 169     2811   2640   2703   -117    242   -186       S  
ATOM   2187  SD BMET B 169     147.820  88.780 -28.666  0.50 20.76           S  
ANISOU 2187  SD BMET B 169     2170   2921   2796    280   -246    343       S  
ATOM   2188  CE AMET B 169     146.558  90.076 -27.807  0.50 20.29           C  
ANISOU 2188  CE AMET B 169     2606   2415   2687   -155    300   -211       C  
ATOM   2189  CE BMET B 169     149.542  88.334 -28.467  0.50 19.50           C  
ANISOU 2189  CE BMET B 169     1849   2748   2810    433   -167    286       C  
ATOM   2190  N   THR B 170     145.720  84.145 -28.556  1.00 12.41           N  
ANISOU 2190  N   THR B 170     1307   1906   1502    281     25    -54       N  
ATOM   2191  CA  THR B 170     145.752  83.135 -29.613  1.00 12.58           C  
ANISOU 2191  CA  THR B 170     1101   2087   1592    245     94     20       C  
ATOM   2192  C   THR B 170     144.692  82.053 -29.452  1.00 13.40           C  
ANISOU 2192  C   THR B 170     1383   2056   1654    329     -8     88       C  
ATOM   2193  O   THR B 170     144.547  81.217 -30.351  1.00 15.29           O  
ANISOU 2193  O   THR B 170     1808   2369   1634    141     47    -83       O  
ATOM   2194  CB  THR B 170     147.131  82.470 -29.721  1.00 13.00           C  
ANISOU 2194  CB  THR B 170     1239   2071   1629    334    144    195       C  
ATOM   2195  OG1 THR B 170     147.433  81.789 -28.494  1.00 15.12           O  
ANISOU 2195  OG1 THR B 170     1781   2249   1716    393     80    432       O  
ATOM   2196  CG2 THR B 170     148.214  83.502 -30.042  1.00 13.80           C  
ANISOU 2196  CG2 THR B 170     1158   2268   1819    180    157    143       C  
ATOM   2197  N   GLU B 171     143.953  82.041 -28.348  1.00 13.22           N  
ANISOU 2197  N   GLU B 171     1375   1979   1669    336     97    111       N  
ATOM   2198  CA  GLU B 171     142.929  81.032 -28.114  1.00 12.92           C  
ANISOU 2198  CA  GLU B 171     1445   1852   1610    255    144    106       C  
ATOM   2199  C   GLU B 171     141.590  81.493 -28.685  1.00 12.27           C  
ANISOU 2199  C   GLU B 171     1458   1588   1615    316     -9     66       C  
ATOM   2200  O   GLU B 171     141.168  82.630 -28.458  1.00 12.71           O  
ANISOU 2200  O   GLU B 171     1593   1445   1792    248    -74    -55       O  
ATOM   2201  CB  GLU B 171     142.788  80.778 -26.614  1.00 14.38           C  
ANISOU 2201  CB  GLU B 171     1645   2135   1683    405    106    265       C  
ATOM   2202  CG  GLU B 171     141.777  79.695 -26.263  1.00 16.29           C  
ANISOU 2202  CG  GLU B 171     1787   2443   1959    138     18    312       C  
ATOM   2203  CD  GLU B 171     141.655  79.455 -24.766  1.00 18.97           C  
ANISOU 2203  CD  GLU B 171     2208   2830   2171    197     78    282       C  
ATOM   2204  OE1 GLU B 171     142.654  79.657 -24.043  1.00 21.01           O  
ANISOU 2204  OE1 GLU B 171     2612   3086   2286    246     66    337       O  
ATOM   2205  OE2 GLU B 171     140.558  79.061 -24.309  1.00 20.16           O  
ANISOU 2205  OE2 GLU B 171     2312   3099   2250     35    -37    269       O  
ATOM   2206  N   VAL B 172     140.904  80.599 -29.399  1.00 11.51           N  
ANISOU 2206  N   VAL B 172     1453   1432   1488    375    106     54       N  
ATOM   2207  CA  VAL B 172     139.583  80.928 -29.931  1.00 11.07           C  
ANISOU 2207  CA  VAL B 172     1500   1382   1323    394    156    -77       C  
ATOM   2208  C   VAL B 172     138.616  81.196 -28.786  1.00 10.28           C  
ANISOU 2208  C   VAL B 172     1354   1343   1208    162     91    -29       C
[truncated: 202,825 more chars]
