# Supplementary material for: Uncovering the mechanism of resveratrol in the treatment of asthma: a network pharmacology approach with molecular docking and experimental validation
Source: Front Pharmacol. 2025 May 16;16:1596737. doi: 10.3389/fphar.2025.1596737 (PMC12122464; doi:10.3389/fphar.2025.1596737)
Supplement: Supplementary file 1 [file DataSheet1.zip › Supplementary data/network pharmacology data/Molecular docking/vina/config.txt]

receptor = rep.pdbqt
ligand=lig.pdbqt

center_x =0.998
center_y = 44.422
center_z = -0.395

size_x = 40
size_y = 40
size_z = 40

energy_range = 5
num_modes = 20
