# Supplementary material for: Uncovering the mechanism of resveratrol in the treatment of asthma: a network pharmacology approach with molecular docking and experimental validation
Source: Front Pharmacol. 2025 May 16;16:1596737. doi: 10.3389/fphar.2025.1596737 (PMC12122464; doi:10.3389/fphar.2025.1596737)
Supplement: Supplementary file 1 [file DataSheet1.zip › Supplementary data/network pharmacology data/Molecular docking/vina/grid1.gpf]

npts 40 40 40                        # num.grid points in xyz
gridfld AR_PRO.maps.fld              # grid_data_file
spacing 1.0                          # spacing(A)
receptor_types A C H HD N NA OA S SA # receptor atom types
ligand_types A C HD N NA OA SA       # ligand atom types
receptor AR_PRO.pdbqt                # macromolecule
gridcenter 77.684 -13.049 -11.83     # xyz-coordinates or auto
smooth 0.5                           # store minimum energy w/in rad(A)
map AR_PRO.A.map                     # atom-specific affinity map
map AR_PRO.C.map                     # atom-specific affinity map
map AR_PRO.HD.map                    # atom-specific affinity map
map AR_PRO.N.map                     # atom-specific affinity map
map AR_PRO.NA.map                    # atom-specific affinity map
map AR_PRO.OA.map                    # atom-specific affinity map
map AR_PRO.SA.map                    # atom-specific affinity map
elecmap AR_PRO.e.map                 # electrostatic potential map
dsolvmap AR_PRO.d.map              # desolvation potential map
dielectric -0.1465                   # <0, AD4 distance-dep.diel;>0, constant
