# Supplementary material for: Uncovering the mechanism of resveratrol in the treatment of asthma: a network pharmacology approach with molecular docking and experimental validation
Source: Front Pharmacol. 2025 May 16;16:1596737. doi: 10.3389/fphar.2025.1596737 (PMC12122464; doi:10.3389/fphar.2025.1596737)
Supplement: Supplementary file 1 [file DataSheet1.zip › Supplementary data/network pharmacology data/Molecular docking/vina/lig.pdbqt]

REMARK  5 active torsions:
REMARK  status: ('A' for Active; 'I' for Inactive)
REMARK    1  A    between atoms: O_1  and  C_10 
REMARK    2  A    between atoms: O_2  and  C_11 
REMARK    3  A    between atoms: O_3  and  C_17 
REMARK    4  A    between atoms: C_4  and  C_6 
REMARK    5  A    between atoms: C_5  and  C_7 
ROOT
ATOM      1  O   *** d   1       2.765   0.513  -1.225  0.00  0.00    -0.361 OA
ATOM      2  H   *** d   1       2.449   1.370  -1.554  0.00  0.00     0.217 HD
ENDROOT
BRANCH   1   3
ATOM      3  C   *** d   1       4.036   0.654  -0.760  0.00  0.00     0.069 A 
ATOM      4  C   *** d   1       4.657   1.845  -0.802  0.00  0.00     0.048 A 
ATOM      5  C   *** d   1       5.915   2.032  -0.353  0.00  0.00    -0.031 A 
ATOM      6  C   *** d   1       6.542   0.951   0.152  0.00  0.00     0.048 A 
ATOM      7  C   *** d   1       5.963  -0.261   0.214  0.00  0.00     0.069 A 
ATOM      8  C   *** d   1       4.709  -0.387  -0.247  0.00  0.00     0.073 A 
BRANCH   5   9
ATOM      9  C   *** d   1       6.459   3.268  -0.436  0.00  0.00     0.012 C 
ATOM     10  C   *** d   1       7.688   3.659  -0.046  0.00  0.00     0.012 C 
BRANCH  10  11
ATOM     11  C   *** d   1       8.229   4.895  -0.132  0.00  0.00    -0.036 A 
ATOM     12  C   *** d   1       7.604   5.976  -0.640  0.00  0.00     0.014 A 
ATOM     13  C   *** d   1       8.203   7.176  -0.695  0.00  0.00     0.037 A 
ATOM     14  C   *** d   1       9.455   7.360  -0.246  0.00  0.00     0.065 A 
ATOM     15  C   *** d   1      10.084   6.289   0.262  0.00  0.00     0.037 A 
ATOM     16  C   *** d   1       9.486   5.089   0.318  0.00  0.00     0.014 A 
BRANCH  14  17
ATOM     17  O   *** d   1      10.065   8.575  -0.300  0.00  0.00    -0.361 OA
ATOM     18  H   *** d   1      10.959   8.497   0.071  0.00  0.00     0.217 HD
ENDBRANCH  14  17
ENDBRANCH  10  11
ENDBRANCH   5   9
BRANCH   7  19
ATOM     19  O   *** d   1       6.620  -1.336   0.729  0.00  0.00    -0.361 OA
ATOM     20  H   *** d   1       6.039  -2.112   0.687  0.00  0.00     0.217 HD
ENDBRANCH   7  19
ENDBRANCH   1   3
TORSDOF 5
