# Supplementary material for: Uncovering the mechanism of resveratrol in the treatment of asthma: a network pharmacology approach with molecular docking and experimental validation
Source: Front Pharmacol. 2025 May 16;16:1596737. doi: 10.3389/fphar.2025.1596737 (PMC12122464; doi:10.3389/fphar.2025.1596737)
Supplement: Supplementary file 1 [file DataSheet1.zip › Supplementary data/network pharmacology data/PPI/1(Self-select proteins (No. 1)).sif]

MMP9	interacts with	SRC
MMP9	interacts with	TNF
MMP9	interacts with	MYC
MMP9	interacts with	PTGS2
MMP9	interacts with	STAT1
MMP9	interacts with	TP53
MMP9	interacts with	STAT3
TNF	interacts with	TP53
ESR1	interacts with	MYC
ESR1	interacts with	IL6
ESR1	interacts with	SRC
ESR1	interacts with	MMP9
ESR1	interacts with	STAT1
ESR1	interacts with	TP53
ESR1	interacts with	STAT3
ESR1	interacts with	IL1B
PTGS2	interacts with	TNF
PTGS2	interacts with	SRC
PTGS2	interacts with	TP53
PTGS2	interacts with	STAT3
SRC	interacts with	TNF
SRC	interacts with	STAT1
SRC	interacts with	TP53
SRC	interacts with	STAT3
STAT1	interacts with	TNF
STAT1	interacts with	TP53
STAT1	interacts with	STAT3
CASP3	interacts with	IL6
CASP3	interacts with	PTGS2
CASP3	interacts with	MMP9
CASP3	interacts with	STAT1
CASP3	interacts with	CXCL8
CASP3	interacts with	EGFR
CASP3	interacts with	TP53
CASP3	interacts with	STAT3
CASP3	interacts with	IL1B
CASP3	interacts with	TNF
CASP3	interacts with	MYC
MYC	interacts with	TNF
MYC	interacts with	SRC
MYC	interacts with	PTGS2
MYC	interacts with	STAT1
MYC	interacts with	TP53
MYC	interacts with	STAT3
EGFR	interacts with	SRC
EGFR	interacts with	ESR1
EGFR	interacts with	IL6
EGFR	interacts with	STAT1
EGFR	interacts with	TNF
EGFR	interacts with	MYC
EGFR	interacts with	PTGS2
EGFR	interacts with	MMP9
EGFR	interacts with	TP53
EGFR	interacts with	STAT3
EGFR	interacts with	IL1B
BCL2	interacts with	EGFR
BCL2	interacts with	TP53
BCL2	interacts with	STAT3
BCL2	interacts with	IL1B
BCL2	interacts with	MYC
BCL2	interacts with	ESR1
BCL2	interacts with	TNF
BCL2	interacts with	IL6
BCL2	interacts with	SRC
BCL2	interacts with	MMP9
BCL2	interacts with	PTGS2
BCL2	interacts with	CASP3
STAT3	interacts with	TP53
STAT3	interacts with	TNF
CXCL8	interacts with	IL6
CXCL8	interacts with	TNF
CXCL8	interacts with	PTGS2
CXCL8	interacts with	MMP9
CXCL8	interacts with	SRC
CXCL8	interacts with	STAT1
CXCL8	interacts with	EGFR
CXCL8	interacts with	TP53
CXCL8	interacts with	STAT3
CXCL8	interacts with	IL1B
AR	interacts with	ESR1
AR	interacts with	MYC
AR	interacts with	SRC
AR	interacts with	EGFR
AR	interacts with	TP53
AR	interacts with	STAT3
IL6	interacts with	SRC
IL6	interacts with	MMP9
IL6	interacts with	PTGS2
IL6	interacts with	STAT1
IL6	interacts with	TP53
IL6	interacts with	STAT3
IL6	interacts with	TNF
IL6	interacts with	MYC
IL1B	interacts with	TNF
IL1B	interacts with	IL6
IL1B	interacts with	PTGS2
IL1B	interacts with	MMP9
IL1B	interacts with	STAT3
IL1B	interacts with	STAT1
IL1B	interacts with	MYC
IL1B	interacts with	TP53
