# Supplementary material for: Uncovering the mechanism of resveratrol in the treatment of asthma: a network pharmacology approach with molecular docking and experimental validation
Source: Front Pharmacol. 2025 May 16;16:1596737. doi: 10.3389/fphar.2025.1596737 (PMC12122464; doi:10.3389/fphar.2025.1596737)
Supplement: Supplementary file 1 [file DataSheet1.zip › Supplementary data/network pharmacology data/PPI/string_interactions_final short.tsv default node.csv]

Betweenness	Closeness	Degree	Eigenvector	Information	LAC	name	Network	selected	shared name	Subgragh
263.50476763274867	0.4132841328413284	5.0	0.008310696110129356	3.503793478012085	2.4	ABCB1	3.0	false	ABCB1	1.45178144E8
176.79171764507126	0.3957597173144876	10.0	0.007951120845973492	4.739600658416748	4.8	CYP2C9	6.843650793650793	false	CYP2C9	1.3288736E8
956.3281222609644	0.6054054054054054	50.0	0.2152901291847229	7.094770431518555	20.6	STAT3	40.83371758271676	false	STAT3	9.7425924096E10
184.85066439748078	0.32558139534883723	7.0	0.0013637266820296645	4.090384006500244	3.7142857142857144	NR1I2	4.916666666666666	false	NR1I2	3909238.25
337.8617170853691	0.3916083916083916	10.0	0.007667831610888243	4.739600658416748	4.4	CYP2C19	7.232539682539682	false	CYP2C19	1.235868E8
335.6149661380553	0.3323442136498516	11.0	0.0018108997028321028	4.912882328033447	3.8181818181818183	CYP3A4	7.316666666666666	false	CYP3A4	6893278.0
0.0	0.2014388489208633	1.0	8.762073775869794E-6	1.6317511796951294	0.0	ABCC1	0.0	false	ABCC1	163.1983184814453
222.0	0.251685393258427	3.0	1.3990049774292856E-4	2.722841739654541	0.6666666666666666	ABCG2	1.0	false	ABCG2	41153.37890625
44.742031823430224	0.38095238095238093	4.0	0.005512300878763199	3.1431877613067627	2.0	AHR	2.6666666666666665	false	AHR	6.3869356E7
26.001807510378033	0.3446153846153846	5.0	0.0015601824270561337	3.503793478012085	2.4	CYP1B1	3.1666666666666665	false	CYP1B1	5116590.0
82.6774589021577	0.3218390804597701	10.0	0.001933479681611061	4.739600658416748	3.6	CYP1A2	5.427777777777778	false	CYP1A2	7858031.5
855.4647975962637	0.5463414634146342	34.0	0.14344730973243713	6.67762565612793	15.176470588235293	ESR1	22.995226453126705	false	ESR1	4.3252494336E10
362.04196642078864	0.40875912408759124	10.0	0.008510468527674675	4.739600658416748	2.8	CYP1A1	4.733333333333333	false	CYP1A1	1.52241712E8
88.22485229204602	0.3875432525951557	7.0	0.007306113839149475	4.090384006500244	4.285714285714286	ALOX15	5.133333333333333	false	ALOX15	1.1220176E8
31.947615250246827	0.3771043771043771	6.0	0.007359158713370562	3.8165481090545654	3.3333333333333335	ALOX5	4.0	false	ALOX5	1.1383688E8
96.99599074652608	0.42424242424242425	8.0	0.02160033956170082	4.332142353057861	3.75	PTGS1	5.3238095238095235	false	PTGS1	9.80725696E8
1411.7328261408927	0.5463414634146342	35.0	0.15653052926063538	6.712570667266846	15.885714285714286	PTGS2	22.45784203471729	false	PTGS2	5.150203904E10
3.55060914928562	0.36482084690553745	2.0	0.006002697162330151	2.2265677452087402	0.0	LTB4R	0.0	false	LTB4R	7.5738968E7
532.3594652024356	0.4666666666666667	15.0	0.0762893408536911	5.462034702301025	10.4	AR	11.170329670329672	false	AR	1.223359488E10
222.51483156920062	0.5067873303167421	27.0	0.12594455480575562	6.378759384155273	14.37037037037037	SIRT1	18.325099188886377	false	SIRT1	3.3341499392E10
84.95915707514415	0.5045045045045045	27.0	0.13299544155597687	6.378759384155273	16.14814814814815	CCND1	20.107310919439065	false	CCND1	3.7179183104E10
668.1605910777487	0.5925925925925926	49.0	0.20564933121204376	7.0754265785217285	19.510204081632654	TP53	40.16576364140296	false	TP53	8.889573376E10
560.8525298749191	0.5656565656565656	41.0	0.18443353474140167	6.8929314613342285	18.341463414634145	EGFR	28.78621977962888	false	EGFR	7.1500005376E10
29.801501017338424	0.4409448818897638	14.0	0.060569629073143005	5.342597484588623	6.714285714285714	PRKACA	7.540384615384616	false	PRKACA	7.711452672E9
480.76001781687415	0.35331230283911674	6.0	0.003171563846990466	3.8165481090545654	1.3333333333333333	CYP17A1	3.2	false	CYP17A1	2.1143378E7
189.98012755769045	0.5544554455445545	37.0	0.1821933090686798	6.777909755706787	20.64864864864865	JUN	28.7397122949981	false	JUN	6.9773606912E10
85.65890248665315	0.5067873303167421	27.0	0.13208559155464172	6.378759384155273	15.481481481481481	PTEN	18.746397694676062	false	PTEN	3.6672221184E10
429.34341040017205	0.56	39.0	0.1670214682817459	6.83781099319458	16.46153846153846	SRC	27.49100548315408	false	SRC	5.8636886016E10
405.00329503606844	0.5490196078431373	36.0	0.1659020483493805	6.745965957641602	17.5	MYC	25.534283971075144	false	MYC	5.7853526016E10
49.576894903588695	0.4628099173553719	18.0	0.08381135016679764	5.767407417297363	10.333333333333334	IGF1R	11.822416145945557	false	IGF1R	1.4764951552E10
222.7460393800825	0.5628140703517588	39.0	0.18994255363941193	6.83781099319458	20.923076923076923	HIF1A	30.04356851849463	false	HIF1A	7.5835203584E10
227.77975293065862	0.5490196078431373	35.0	0.17184622585773468	6.712570667266846	19.142857142857142	CTNNB1	25.569836588580436	false	CTNNB1	6.2073511936E10
1.7329070539596856	0.398576512455516	6.0	0.028485016897320747	3.8165481090545654	3.3333333333333335	BAX	4.0	false	BAX	1.705529984E9
417.70987688134267	0.5490196078431373	41.0	0.1762959361076355	6.8929314613342285	17.21951219512195	CASP3	30.925481672237016	false	CASP3	6.5329737728E10
479.87613868677886	0.5463414634146342	39.0	0.17112071812152863	6.83781099319458	17.17948717948718	BCL2	27.585767027419504	false	BCL2	6.15504896E10
18.846104705777275	0.43243243243243246	14.0	0.06872142106294632	5.342597484588623	8.857142857142858	MCL1	10.27094017094017	false	MCL1	9.926831104E9
150.7501217069901	0.5161290322580645	27.0	0.13112378120422363	6.378759384155273	14.444444444444445	MAPK1	18.047670011148266	false	MAPK1	3.614009344E10
152.91112592780487	0.509090909090909	27.0	0.13468270003795624	6.378759384155273	14.962962962962964	NFKBIA	17.465298698250642	false	NFKBIA	3.8128521216E10
108.02750747533442	0.49777777777777776	24.0	0.11818424612283707	6.211946964263916	13.833333333333334	MMP2	16.632789483590397	false	MMP2	2.9359286272E10
3.412121734101139	0.417910447761194	7.0	0.02980785444378853	4.090384006500244	5.142857142857143	TNFRSF10A	6.5	false	TNFRSF10A	1.867616768E9
1.8712263613579403	0.4043321299638989	8.0	0.04307917505502701	4.332142353057861	6.0	CCNB1	6.857142857142856	false	CCNB1	3.900866816E9
804.1336312227413	0.5833333333333334	47.0	0.19636353850364685	7.0346903800964355	18.638297872340427	IL1B	36.74678480959834	false	IL1B	8.104906752E10
3.6612438215841294	0.41025641025641024	7.0	0.03214213624596596	4.090384006500244	4.0	BIRC3	4.666666666666667	false	BIRC3	2.171579904E9
57.61511059830903	0.3684210526315789	4.0	0.010291163809597492	3.1431877613067627	1.0	SOD1	2.0	false	SOD1	2.22615488E8
10.390795659873485	0.42105263157894735	9.0	0.03312946483492851	4.547146320343018	5.333333333333333	TNFRSF10B	7.025	false	TNFRSF10B	2.307040256E9
45.10486108663352	0.45901639344262296	16.0	0.07171595096588135	5.571946620941162	6.5	KIT	7.445238095238096	false	KIT	1.0810800128E10
115.15002423551576	0.5308056872037915	32.0	0.16215620934963226	6.602631092071533	18.5	FOS	22.88595427354784	false	FOS	5.5270510592E10
12.718765396084253	0.48068669527896996	20.0	0.11005434393882751	5.935975074768066	14.3	MTOR	15.26186790505676	false	MTOR	2.545896448E10
8.51552309169969	0.4226415094339623	10.0	0.0384129136800766	4.739600658416748	5.8	XIAP	7.1230158730158735	false	XIAP	3.101564672E9
387.552268749506	0.5572139303482587	39.0	0.1803826540708542	6.83781099319458	18.974358974358974	MMP9	28.68584084253993	false	MMP9	6.8393664512E10
78.94654553539033	0.49557522123893805	24.0	0.1262039840221405	6.211946964263916	15.333333333333334	MAPK8	17.409491119102103	false	MAPK8	3.3478998016E10
129.68085697723518	0.5283018867924528	32.0	0.15310092270374298	6.602631092071533	17.125	IL10	22.50351674835066	false	IL10	4.9269932032E10
57.32304004517039	0.4666666666666667	20.0	0.09385161101818085	5.935975074768066	10.6	PECAM1	12.094444444444445	false	PECAM1	1.8514407424E10
639.2253754687188	0.5925925925925926	51.0	0.2146751880645752	7.113464832305908	20.392156862745097	IL6	42.722612614189124	false	IL6	9.6870162432E10
1010.8462969646524	0.5989304812834224	53.0	0.20563411712646484	7.149045467376709	17.962264150943398	TNF	42.600192740435965	false	TNF	8.88825856E10
90.82589275863357	0.5209302325581395	29.0	0.15044336020946503	6.475359916687012	17.586206896551722	RELA	20.57316292403249	false	RELA	4.7574294528E10
1.5202380952380952	0.3916083916083916	6.0	0.028902534395456314	3.8165481090545654	3.6666666666666665	DDIT3	4.4	false	DDIT3	1.755893632E9
7.597924610488919	0.4117647058823529	8.0	0.03558700904250145	4.332142353057861	4.5	BIRC5	5.19047619047619	false	BIRC5	2.662008064E9
0.0	0.398576512455516	5.0	0.027494288980960846	3.503793478012085	4.0	BRCA2	5.0	false	BRCA2	1.588954368E9
0.0	0.3745819397993311	2.0	0.01265590451657772	2.2265677452087402	1.0	C3AR1	2.0	false	C3AR1	3.36676512E8
412.1208766487584	0.5358851674641149	36.0	0.16274066269397736	6.745965957641602	17.72222222222222	CXCL8	26.345432379249857	false	CXCL8	5.5669649408E10
229.26044373613774	0.49557522123893805	28.0	0.13995103538036346	6.428365707397461	15.714285714285714	TGFB1	19.151641493617536	false	TGFB1	4.1169780736E10
0.0	0.3929824561403509	4.0	0.01567443273961544	3.143187999725342	3.0	TNFSF10	4.0	false	TNFSF10	5.16428256E8
76.68067700051597	0.5067873303167421	26.0	0.12339818477630615	6.326327323913574	15.461538461538462	IL1A	19.53309523809524	false	IL1A	3.200692224E10
150.1879639653254	0.4765957446808511	20.0	0.09530235826969147	5.935975074768066	10.7	NFE2L2	13.013116123642437	false	NFE2L2	1.9091216384E10
314.5266112544569	0.5137614678899083	32.0	0.157708078622818	6.602631092071533	16.9375	STAT1	20.761983774572904	false	STAT1	5.2279832576E10
6.174062107812835	0.42748091603053434	10.0	0.048300761729478836	4.739600658416748	6.0	PRKCD	6.761904761904762	false	PRKCD	4.903817728E9
15.231878040786894	0.42585551330798477	13.0	0.06088786572217941	5.212340354919434	6.153846153846154	PRKCA	6.833333333333334	false	PRKCA	7.792697856E9
0.0	0.2994652406417112	2.0	0.0012230847496539354	2.2265677452087402	1.0	CAT	2.0	false	CAT	3144416.5
248.15193273829726	0.4117647058823529	8.0	0.02441510185599327	4.332142353057861	2.75	SOD2	4.3809523809523805	false	SOD2	1.25297792E9
0.0	0.43410852713178294	9.0	0.05241955444216728	4.547146320343018	8.0	CCR2	9.0	false	CCR2	5.775812608E9
207.69217400946005	0.5185185185185185	31.0	0.12658169865608215	6.562325477600098	14.387096774193548	ICAM1	21.953628950505376	false	ICAM1	3.3679702016E10
103.3828610325721	0.48484848484848486	22.0	0.08956096321344376	6.08284330368042	11.272727272727273	VCAM1	15.120004556846665	false	VCAM1	1.6860248064E10
5.983276783847716	0.4226415094339623	9.0	0.04472032189369202	4.547146320343018	5.555555555555555	CD28	6.25	false	CD28	4.203744E9
5.603946590490665	0.43243243243243246	9.0	0.04636583477258682	4.547146320343018	6.444444444444445	CD80	7.25	false	CD80	4.51879424E9
10.431585245111297	0.4132841328413284	9.0	0.0358092337846756	4.547146320343018	3.7777777777777777	LCK	4.303571428571429	false	LCK	2.69535744E9
0.8333333333333333	0.36482084690553745	3.0	0.01134684681892395	2.722841739654541	0.6666666666666666	COL18A1	1.0	false	COL18A1	2.70630528E8
42.925700198636	0.4057971014492754	8.0	0.02348184958100319	4.332142353057861	1.5	ITGA5	2.071428571428571	false	ITGA5	1.15902016E9
0.4	0.34146341463414637	3.0	0.006835757754743099	2.722841739654541	1.3333333333333333	COL2A1	2.0	false	COL2A1	9.8219952E7
34.075488746527945	0.4043321299638989	10.0	0.030606841668486595	4.739600658416748	3.0	ITGB3	4.238095238095238	false	ITGB3	1.969079936E9
285.25611680095	0.42585551330798477	15.0	0.05762721225619316	5.462034702301025	8.533333333333333	CRP	10.157142857142858	false	CRP	6.98042368E9
2.5337846364162155	0.3875432525951557	7.0	0.02440682239830494	4.090384006500244	4.285714285714286	PLAT	5.000000000000001	false	PLAT	1.252129152E9
149.82005284168346	0.42424242424242425	13.0	0.055912550538778305	5.212340354919434	7.846153846153846	MPO	8.75	false	MPO	6.571206656E9
0.0	0.2994652406417112	1.0	0.002029670402407646	1.6317509412765503	0.0	PAPPA	0.0	false	PAPPA	8659223.0
8.733371263178242	0.37583892617449666	3.0	0.00889483094215393	2.722841739654541	0.6666666666666666	SHBG	1.0	false	SHBG	1.66303632E8
2.2145039056803766	0.417910447761194	11.0	0.04826812073588371	4.912882328033447	8.909090909090908	SELE	9.799999999999999	false	SELE	4.897194496E9
7.815060550045071	0.4163568773234201	11.0	0.04340389370918274	4.912882328033447	7.818181818181818	F3	8.866666666666667	false	F3	3.959897856E9
95.17133081170623	0.5022421524663677	26.0	0.1245710700750351	6.326327323913574	14.23076923076923	FGF2	18.045837128277565	false	FGF2	3.2618254336E10
0.0	0.37209302325581395	3.0	0.0165640190243721	2.722841739654541	2.0	GJA1	3.0	false	GJA1	5.767104E8
123.54321802669631	0.5137614678899083	26.0	0.13395032286643982	6.326327323913574	15.076923076923077	PPARG	17.50597554492292	false	PPARG	3.7714976768E10
2.558142986191766	0.4043321299638989	5.0	0.024430997669696808	3.5037930011749268	2.8	NTRK1	3.5	false	NTRK1	1.25460992E9
6.532588019048867	0.4666666666666667	15.0	0.0828118622303009	5.462034702301025	12.133333333333333	MMP1	13.171428571428574	false	MMP1	1.4414895104E10
22.393773254657265	0.43243243243243246	11.0	0.04997020214796066	4.912882328033447	5.818181818181818	PLAU	6.6000000000000005	false	PLAU	5.248662016E9
12.21089209280879	0.42585551330798477	12.0	0.05705589801073074	5.069716453552246	7.5	EDN1	8.489898989898991	false	EDN1	6.842700288E9
0.0	0.26229508196721313	2.0	1.2336195504758507E-4	2.2265677452087402	1.0	CYP11B1	2.0	false	CYP11B1	31991.970703125
0.0	0.26229508196721313	2.0	1.2336195504758507E-4	2.2265677452087402	1.0	CYP11B2	2.0	false	CYP11B2	31991.970703125
233.64710116168987	0.4497991967871486	7.0	0.025158466771245003	4.090384006500244	2.0	NQO1	2.4166666666666665	false	NQO1	1.330438016E9
75.6206550252878	0.4609053497942387	9.0	0.04726167768239975	4.547146320343018	4.666666666666667	PPARA	5.25	false	PPARA	4.695097344E9
42.251047386204135	0.3835616438356164	3.0	0.00708725955337286	2.722841739654541	0.0	XDH	0.0	false	XDH	1.05580352E8
0.0	0.2909090909090909	2.0	3.646455588750541E-4	2.2265677452087402	1.0	MAOB	2.0	false	MAOB	279505.75
52.31309081404159	0.42911877394636017	10.0	0.04199938476085663	4.739601135253906	4.4	NOS3	4.888888888888889	false	NOS3	3.707765248E9
0.0	0.4163568773234201	5.0	0.03353766351938248	3.5037930011749268	4.0	SLC2A1	5.0	false	SLC2A1	2.36424192E9
0.21052631578947367	0.41947565543071164	7.0	0.04115314036607742	4.090384006500244	5.714285714285714	TGFB2	6.666666666666667	false	TGFB2	3.559855104E9
28.118591226852786	0.43410852713178294	11.0	0.05129889398813248	4.912882328033447	6.909090909090909	ESR2	8.0	false	ESR2	5.531493376E9
2.1743728493728494	0.3660130718954248	2.0	0.007009618449956179	2.2265677452087402	0.0	ESRRB	0.0	false	ESRRB	1.03279736E8
6.881746570043529	0.42911877394636017	8.0	0.03795268386602402	4.332142353057861	4.5	TGFA	5.357142857142857	false	TGFA	3.027689216E9
13.420389610389607	0.38095238095238093	4.0	0.014463752508163452	3.143187999725342	1.5	ESRRA	2.0	false	ESRRA	4.3973232E8
0.26307026307026304	0.43243243243243246	10.0	0.0590364933013916	4.739600658416748	8.6	HDAC2	9.555555555555555	false	HDAC2	7.326009344E9
0.0	0.3404255319148936	1.0	0.005557120777666569	1.6317509412765503	0.0	HERC5	0.0	false	HERC5	6.4912152E7
0.0	0.3888888888888889	3.0	0.0132161695510149	2.722841739654541	2.0	PTGES	3.0	false	PTGES	3.67144992E8
9.958223463336637	0.43243243243243246	8.0	0.03506684675812721	4.332142353057861	4.25	SYK	4.857142857142858	false	SYK	2.584757248E9
2.235872235872236	0.3163841807909605	2.0	0.0028299004770815372	2.2265677452087402	0.0	PON1	0.0	false	PON1	1.6833298E7
0.6857142857142857	0.36721311475409835	2.0	0.006736443378031254	2.2265677452087402	0.0	ODC1	0.0	false	ODC1	9.538668E7
