# Supplementary material for: Uncovering the mechanism of resveratrol in the treatment of asthma: a network pharmacology approach with molecular docking and experimental validation
Source: Front Pharmacol. 2025 May 16;16:1596737. doi: 10.3389/fphar.2025.1596737 (PMC12122464; doi:10.3389/fphar.2025.1596737)
Supplement: Supplementary file 1 [file DataSheet1.zip › Supplementary data/network pharmacology data/PPI/string_interactions_final short.tsv.sif]

PON1	interacts with	SOD2
SYK	interacts with	TNF
PTGES	interacts with	PTGS2
PTGES	interacts with	PTGS1
HERC5	interacts with	STAT1
HDAC2	interacts with	MYC
HDAC2	interacts with	HIF1A
HDAC2	interacts with	RELA
HDAC2	interacts with	JUN
HDAC2	interacts with	PPARG
HDAC2	interacts with	TP53
HDAC2	interacts with	STAT3
HDAC2	interacts with	SIRT1
ESRRA	interacts with	ESRRB
ESRRA	interacts with	PPARG
ESRRA	interacts with	SIRT1
TGFA	interacts with	TNF
ESR2	interacts with	SRC
ESR2	interacts with	JUN
ESR2	interacts with	MAPK8
ESR2	interacts with	IGF1R
ESR2	interacts with	SHBG
ESR2	interacts with	PRKACA
ESR2	interacts with	FOS
ESR2	interacts with	TP53
ESR2	interacts with	MAPK1
TGFB2	interacts with	TNF
SLC2A1	interacts with	TNF
SLC2A1	interacts with	TP53
NOS3	interacts with	XDH
NOS3	interacts with	PECAM1
NOS3	interacts with	VCAM1
NOS3	interacts with	SIRT1
PPARA	interacts with	TNF
PPARA	interacts with	PTGS2
PPARA	interacts with	PRKACA
PPARA	interacts with	SIRT1
NQO1	interacts with	TNF
NQO1	interacts with	TP53
NQO1	interacts with	ODC1
CYP11B2	interacts with	CYP17A1
CYP11B1	interacts with	CYP17A1
CYP11B1	interacts with	CYP11B2
EDN1	interacts with	IL6
EDN1	interacts with	TNF
EDN1	interacts with	MMP9
EDN1	interacts with	NOS3
EDN1	interacts with	VCAM1
EDN1	interacts with	PPARG
EDN1	interacts with	ICAM1
EDN1	interacts with	FGF2
EDN1	interacts with	IL1B
EDN1	interacts with	PLAT
EDN1	interacts with	MMP2
PLAU	interacts with	TNF
MMP1	interacts with	MMP9
MMP1	interacts with	PLAU
MMP1	interacts with	PTGS2
MMP1	interacts with	TNF
MMP1	interacts with	STAT3
MMP1	interacts with	TGFB1
MMP1	interacts with	MMP2
NTRK1	interacts with	TGFA
NTRK1	interacts with	STAT3
PPARG	interacts with	RELA
PPARG	interacts with	PTEN
PPARG	interacts with	STAT1
PPARG	interacts with	PRKCA
PPARG	interacts with	TNF
PPARG	interacts with	SRC
PPARG	interacts with	PTGS2
PPARG	interacts with	TP53
PPARG	interacts with	STAT3
PPARG	interacts with	TGFB1
PPARG	interacts with	SIRT1
GJA1	interacts with	SRC
GJA1	interacts with	MAPK1
FGF2	interacts with	NTRK1
FGF2	interacts with	MMP9
FGF2	interacts with	IGF1R
FGF2	interacts with	KIT
FGF2	interacts with	IL6
FGF2	interacts with	STAT3
FGF2	interacts with	TGFA
FGF2	interacts with	IL10
FGF2	interacts with	PECAM1
FGF2	interacts with	PTGS2
FGF2	interacts with	TGFB2
FGF2	interacts with	TP53
FGF2	interacts with	ICAM1
FGF2	interacts with	MMP1
FGF2	interacts with	TNF
FGF2	interacts with	HIF1A
FGF2	interacts with	MYC
FGF2	interacts with	IL1B
FGF2	interacts with	IL1A
FGF2	interacts with	TGFB1
FGF2	interacts with	MMP2
FGF2	interacts with	MAPK1
F3	interacts with	PLAU
F3	interacts with	IL6
F3	interacts with	TNF
F3	interacts with	SELE
F3	interacts with	VCAM1
F3	interacts with	ICAM1
F3	interacts with	IL1B
F3	interacts with	MPO
F3	interacts with	PLAT
SELE	interacts with	TNF
SELE	interacts with	VCAM1
MPO	interacts with	TNF
MPO	interacts with	SELE
MPO	interacts with	PON1
PLAT	interacts with	PLAU
PLAT	interacts with	VCAM1
CRP	interacts with	IL6
CRP	interacts with	TNF
CRP	interacts with	IL1B
CRP	interacts with	F3
CRP	interacts with	IL10
CRP	interacts with	CXCL8
CRP	interacts with	IL1A
CRP	interacts with	MMP9
CRP	interacts with	ICAM1
CRP	interacts with	SELE
CRP	interacts with	VCAM1
CRP	interacts with	SHBG
CRP	interacts with	PAPPA
CRP	interacts with	MPO
CRP	interacts with	PLAT
ITGB3	interacts with	PECAM1
ITGB3	interacts with	PRKCA
ITGB3	interacts with	SYK
ITGB3	interacts with	SRC
ITGB3	interacts with	TGFB1
ITGB3	interacts with	MAPK1
COL2A1	interacts with	ITGB3
COL2A1	interacts with	ITGA5
COL2A1	interacts with	TGFB1
ITGA5	interacts with	ITGB3
ITGA5	interacts with	SRC
ITGA5	interacts with	VCAM1
ITGA5	interacts with	PLAU
COL18A1	interacts with	MMP9
COL18A1	interacts with	ITGA5
COL18A1	interacts with	MMP2
LCK	interacts with	PECAM1
LCK	interacts with	SYK
LCK	interacts with	SRC
LCK	interacts with	STAT1
LCK	interacts with	STAT3
CD80	interacts with	ICAM1
CD80	interacts with	IL10
CD80	interacts with	TNF
CD80	interacts with	IL6
CD80	interacts with	STAT3
CD80	interacts with	LCK
CD80	interacts with	IL1B
CD80	interacts with	IL1A
CD28	interacts with	LCK
CD28	interacts with	IL10
CD28	interacts with	TNF
CD28	interacts with	IL6
CD28	interacts with	SRC
CD28	interacts with	ICAM1
CD28	interacts with	CD80
CD28	interacts with	IL1B
CD28	interacts with	IL1A
ICAM1	interacts with	VCAM1
ICAM1	interacts with	SELE
ICAM1	interacts with	IL6
ICAM1	interacts with	TNF
ICAM1	interacts with	PECAM1
ICAM1	interacts with	IL10
ICAM1	interacts with	RELA
ICAM1	interacts with	PTGS2
ICAM1	interacts with	ITGB3
ICAM1	interacts with	STAT1
ICAM1	interacts with	MMP9
ICAM1	interacts with	ITGA5
ICAM1	interacts with	TP53
ICAM1	interacts with	MMP1
ICAM1	interacts with	NOS3
ICAM1	interacts with	STAT3
ICAM1	interacts with	IL1B
ICAM1	interacts with	IL1A
ICAM1	interacts with	MPO
ICAM1	interacts with	TGFB1
ICAM1	interacts with	MMP2
ICAM1	interacts with	NFKBIA
CCR2	interacts with	CXCL8
CCR2	interacts with	IL6
CCR2	interacts with	IL10
CCR2	interacts with	TNF
CCR2	interacts with	VCAM1
CCR2	interacts with	ICAM1
CCR2	interacts with	STAT3
CCR2	interacts with	IL1B
CCR2	interacts with	IL1A
CAT	interacts with	SOD1
CAT	interacts with	SOD2
PRKCA	interacts with	SRC
PRKCA	interacts with	PRKCD
PRKCA	interacts with	TP53
PRKCD	interacts with	SRC
PRKCD	interacts with	STAT1
PRKCD	interacts with	SYK
PRKCD	interacts with	TP53
PRKCD	interacts with	STAT3
STAT1	interacts with	TNF
STAT1	interacts with	SYK
STAT1	interacts with	VCAM1
STAT1	interacts with	TP53
STAT1	interacts with	STAT3
NFE2L2	interacts with	TNF
NFE2L2	interacts with	SOD2
NFE2L2	interacts with	PTEN
NFE2L2	interacts with	PRKCD
NFE2L2	interacts with	NQO1
NFE2L2	interacts with	PPARG
NFE2L2	interacts with	SOD1
NFE2L2	interacts with	TP53
NFE2L2	interacts with	STAT3
NFE2L2	interacts with	NFKBIA
NFE2L2	interacts with	SIRT1
IL1A	interacts with	IL1B
IL1A	interacts with	TNF
IL1A	interacts with	IL6
IL1A	interacts with	JUN
IL1A	interacts with	RELA
IL1A	interacts with	STAT3
IL1A	interacts with	PTGS2
IL1A	interacts with	MMP1
IL1A	interacts with	STAT1
IL1A	interacts with	MMP9
IL1A	interacts with	SELE
IL1A	interacts with	VCAM1
IL1A	interacts with	MPO
IL1A	interacts with	TGFB1
IL1A	interacts with	NFKBIA
TGFB1	interacts with	TGFB2
TGFB1	interacts with	TNF
TGFB1	interacts with	TP53
CXCL8	interacts with	RELA
CXCL8	interacts with	IL6
CXCL8	interacts with	JUN
CXCL8	interacts with	TNF
CXCL8	interacts with	PTGS2
CXCL8	interacts with	IL10
CXCL8	interacts with	MMP9
CXCL8	interacts with	SELE
CXCL8	interacts with	EDN1
CXCL8	interacts with	SRC
CXCL8	interacts with	STAT1
CXCL8	interacts with	PLAU
CXCL8	interacts with	MMP1
CXCL8	interacts with	F3
CXCL8	interacts with	PECAM1
CXCL8	interacts with	LTB4R
CXCL8	interacts with	HIF1A
CXCL8	interacts with	FOS
CXCL8	interacts with	VCAM1
CXCL8	interacts with	EGFR
CXCL8	interacts with	TP53
CXCL8	interacts with	ICAM1
CXCL8	interacts with	STAT3
CXCL8	interacts with	FGF2
CXCL8	interacts with	IL1B
CXCL8	interacts with	IL1A
CXCL8	interacts with	MPO
CXCL8	interacts with	TGFB1
CXCL8	interacts with	MMP2
CXCL8	interacts with	NFKBIA
CXCL8	interacts with	MAPK1
C3AR1	interacts with	CXCL8
C3AR1	interacts with	IL1B
BRCA2	interacts with	MYC
BRCA2	interacts with	ESR1
BRCA2	interacts with	PTEN
BRCA2	interacts with	TP53
BRCA2	interacts with	CCND1
BIRC5	interacts with	XIAP
BIRC5	interacts with	CASP3
BIRC5	interacts with	MYC
BIRC5	interacts with	TP53
BIRC5	interacts with	STAT3
BIRC5	interacts with	CCNB1
BIRC5	interacts with	CCND1
DDIT3	interacts with	NFE2L2
DDIT3	interacts with	JUN
DDIT3	interacts with	FOS
DDIT3	interacts with	TNFRSF10B
RELA	interacts with	TNF
RELA	interacts with	STAT1
RELA	interacts with	TP53
RELA	interacts with	STAT3
RELA	interacts with	SIRT1
TNF	interacts with	XIAP
TNF	interacts with	VCAM1
TNF	interacts with	TNFRSF10B
TNF	interacts with	TP53
TNF	interacts with	TNFSF10
TNF	interacts with	TNFRSF10A
IL6	interacts with	TNF
IL6	interacts with	MYC
IL6	interacts with	PECAM1
IL6	interacts with	PPARA
IL6	interacts with	RELA
IL6	interacts with	NFE2L2
IL6	interacts with	MAPK8
IL6	interacts with	SRC
IL6	interacts with	PLAU
IL6	interacts with	MMP9
IL6	interacts with	JUN
IL6	interacts with	PTGS2
IL6	interacts with	TGFB2
IL6	interacts with	PTGS1
IL6	interacts with	MTOR
IL6	interacts with	STAT1
IL6	interacts with	SELE
IL6	interacts with	MMP1
IL6	interacts with	NOS3
IL6	interacts with	VCAM1
IL6	interacts with	KIT
IL6	interacts with	PPARG
IL6	interacts with	TP53
IL6	interacts with	STAT3
IL6	interacts with	MPO
IL6	interacts with	TGFB1
IL6	interacts with	PLAT
IL6	interacts with	MMP2
IL6	interacts with	NFKBIA
IL6	interacts with	MAPK1
IL6	interacts with	SIRT1
PECAM1	interacts with	TNF
PECAM1	interacts with	SRC
PECAM1	interacts with	SELE
PECAM1	interacts with	VCAM1
PECAM1	interacts with	TGFB1
IL10	interacts with	TNF
IL10	interacts with	IL6
IL10	interacts with	RELA
IL10	interacts with	MMP9
IL10	interacts with	PTEN
IL10	interacts with	PTGS2
IL10	interacts with	MTOR
IL10	interacts with	STAT1
IL10	interacts with	MMP1
IL10	interacts with	NOS3
IL10	interacts with	VCAM1
IL10	interacts with	PPARG
IL10	interacts with	TP53
IL10	interacts with	STAT3
IL10	interacts with	IL1B
IL10	interacts with	IL1A
IL10	interacts with	MPO
IL10	interacts with	TGFB1
IL10	interacts with	MMP2
IL10	interacts with	NFKBIA
MAPK8	interacts with	RELA
MAPK8	interacts with	TNF
MAPK8	interacts with	NFE2L2
MAPK8	interacts with	SOD2
MAPK8	interacts with	SRC
MAPK8	interacts with	MMP9
MAPK8	interacts with	MTOR
MAPK8	interacts with	PRKCD
MAPK8	interacts with	TP53
MAPK8	interacts with	STAT3
MAPK8	interacts with	NFKBIA
MAPK8	interacts with	SIRT1
MMP9	interacts with	SRC
MMP9	interacts with	TNF
MMP9	interacts with	PLAU
MMP9	interacts with	PECAM1
MMP9	interacts with	MYC
MMP9	interacts with	PTEN
MMP9	interacts with	PTGS2
MMP9	interacts with	TGFB2
MMP9	interacts with	STAT1
MMP9	interacts with	NOS3
MMP9	interacts with	VCAM1
MMP9	interacts with	PPARG
MMP9	interacts with	TP53
MMP9	interacts with	STAT3
MMP9	interacts with	MPO
MMP9	interacts with	TGFB1
MMP9	interacts with	PLAT
MMP9	interacts with	NFKBIA
MTOR	interacts with	PRKCA
MTOR	interacts with	PTEN
MTOR	interacts with	SRC
MTOR	interacts with	MYC
MTOR	interacts with	STAT1
MTOR	interacts with	PPARG
MTOR	interacts with	TP53
MTOR	interacts with	STAT3
MTOR	interacts with	SIRT1
FOS	interacts with	JUN
FOS	interacts with	SRC
FOS	interacts with	MAPK8
FOS	interacts with	MYC
FOS	interacts with	PRKACA
FOS	interacts with	PRKCA
FOS	interacts with	RELA
FOS	interacts with	STAT1
FOS	interacts with	IL6
FOS	interacts with	PTGS2
FOS	interacts with	HIF1A
FOS	interacts with	HDAC2
FOS	interacts with	IL10
FOS	interacts with	TNF
FOS	interacts with	NFE2L2
FOS	interacts with	PTEN
FOS	interacts with	TP53
FOS	interacts with	STAT3
FOS	interacts with	IL1B
FOS	interacts with	IL1A
FOS	interacts with	TGFB1
FOS	interacts with	NFKBIA
FOS	interacts with	MAPK1
FOS	interacts with	SIRT1
KIT	interacts with	PRKCA
KIT	interacts with	STAT1
KIT	interacts with	TGFA
KIT	interacts with	SRC
KIT	interacts with	PECAM1
KIT	interacts with	VCAM1
KIT	interacts with	LCK
KIT	interacts with	PTEN
KIT	interacts with	TP53
KIT	interacts with	STAT3
KIT	interacts with	MPO
KIT	interacts with	TGFB1
TNFRSF10B	interacts with	XIAP
TNFRSF10B	interacts with	TP53
TNFRSF10B	interacts with	TNFSF10
SOD1	interacts with	SOD2
BIRC3	interacts with	CASP3
BIRC3	interacts with	XIAP
BIRC3	interacts with	TNF
BIRC3	interacts with	RELA
BIRC3	interacts with	BIRC5
BIRC3	interacts with	NFKBIA
IL1B	interacts with	TNF
IL1B	interacts with	IL6
IL1B	interacts with	RELA
IL1B	interacts with	JUN
IL1B	interacts with	PTGS2
IL1B	interacts with	MMP9
IL1B	interacts with	STAT3
IL1B	interacts with	MMP1
IL1B	interacts with	PPARG
IL1B	interacts with	STAT1
IL1B	interacts with	MAPK8
IL1B	interacts with	VCAM1
IL1B	interacts with	SOD2
IL1B	interacts with	SELE
IL1B	interacts with	PTGES
IL1B	interacts with	MYC
IL1B	interacts with	PLAU
IL1B	interacts with	NFE2L2
IL1B	interacts with	PTGS1
IL1B	interacts with	PTEN
IL1B	interacts with	TP53
IL1B	interacts with	PPARA
IL1B	interacts with	PECAM1
IL1B	interacts with	MPO
IL1B	interacts with	TGFB1
IL1B	interacts with	MMP2
IL1B	interacts with	NFKBIA
IL1B	interacts with	SIRT1
CCNB1	interacts with	TP53
CCNB1	interacts with	MYC
CCNB1	interacts with	EGFR
CCNB1	interacts with	RELA
CCNB1	interacts with	CCND1
TNFRSF10A	interacts with	TNFSF10
TNFRSF10A	interacts with	TNFRSF10B
TNFRSF10A	interacts with	TP53
TNFRSF10A	interacts with	XIAP
MMP2	interacts with	SRC
MMP2	interacts with	TGFB1
MMP2	interacts with	MMP9
MMP2	interacts with	STAT3
MMP2	interacts with	PTGS2
MMP2	interacts with	PLAU
MMP2	interacts with	PECAM1
MMP2	interacts with	PTEN
MMP2	interacts with	TNF
MMP2	interacts with	TGFB2
NFKBIA	interacts with	RELA
NFKBIA	interacts with	TNF
NFKBIA	interacts with	PRKACA
NFKBIA	interacts with	STAT1
NFKBIA	interacts with	TP53
NFKBIA	interacts with	PTGS2
NFKBIA	interacts with	SRC
NFKBIA	interacts with	VCAM1
NFKBIA	interacts with	STAT3
NFKBIA	interacts with	SYK
NFKBIA	interacts with	PRKCA
NFKBIA	interacts with	SOD2
MAPK1	interacts with	TP53
MAPK1	interacts with	STAT3
MAPK1	interacts with	MYC
MAPK1	interacts with	STAT1
MAPK1	interacts with	SRC
MAPK1	interacts with	PRKCA
MAPK1	interacts with	PRKCD
MAPK1	interacts with	PRKACA
MAPK1	interacts with	PTGS2
MAPK1	interacts with	TNF
MAPK1	interacts with	MAPK8
MAPK1	interacts with	MCL1
MAPK1	interacts with	PPARG
MAPK1	interacts with	RELA
MCL1	interacts with	MYC
MCL1	interacts with	XIAP
MCL1	interacts with	PTEN
MCL1	interacts with	STAT1
MCL1	interacts with	TNFRSF10B
MCL1	interacts with	TP53
MCL1	interacts with	STAT3
BCL2	interacts with	DDIT3
BCL2	interacts with	MYC
BCL2	interacts with	HIF1A
BCL2	interacts with	RELA
BCL2	interacts with	ESR1
BCL2	interacts with	TNF
BCL2	interacts with	IL6
BCL2	interacts with	CTNNB1
BCL2	interacts with	IGF1R
BCL2	interacts with	PECAM1
BCL2	interacts with	IL10
BCL2	interacts with	MAPK8
BCL2	interacts with	SRC
BCL2	interacts with	MMP9
BCL2	interacts with	PTEN
BCL2	interacts with	JUN
BCL2	interacts with	XIAP
BCL2	interacts with	MCL1
BCL2	interacts with	PTGS2
BCL2	interacts with	MTOR
BCL2	interacts with	CASP3
BCL2	interacts with	PRKACA
BCL2	interacts with	FOS
BCL2	interacts with	KIT
BCL2	interacts with	TNFRSF10B
BCL2	interacts with	EGFR
BCL2	interacts with	SOD1
BCL2	interacts with	TP53
BCL2	interacts with	STAT3
BCL2	interacts with	BIRC3
BCL2	interacts with	IL1B
BCL2	interacts with	CCNB1
BCL2	interacts with	CCND1
BCL2	interacts with	TNFRSF10A
BCL2	interacts with	MMP2
BCL2	interacts with	NFKBIA
BCL2	interacts with	MAPK1
BCL2	interacts with	SIRT1
CASP3	interacts with	XIAP
CASP3	interacts with	CTNNB1
CASP3	interacts with	PRKCA
CASP3	interacts with	MAPK8
CASP3	interacts with	TNF
CASP3	interacts with	PRKCD
CASP3	interacts with	MCL1
CASP3	interacts with	MYC
CASP3	interacts with	IL6
CASP3	interacts with	PTGS2
CASP3	interacts with	JUN
CASP3	interacts with	MMP9
CASP3	interacts with	IL10
CASP3	interacts with	STAT1
CASP3	interacts with	HIF1A
CASP3	interacts with	PTEN
CASP3	interacts with	DDIT3
CASP3	interacts with	MTOR
CASP3	interacts with	NFE2L2
CASP3	interacts with	PECAM1
CASP3	interacts with	CXCL8
CASP3	interacts with	FOS
CASP3	interacts with	TNFRSF10B
CASP3	interacts with	EGFR
CASP3	interacts with	TP53
CASP3	interacts with	STAT3
CASP3	interacts with	IL1B
CASP3	interacts with	IL1A
CASP3	interacts with	CCNB1
CASP3	interacts with	TNFSF10
CASP3	interacts with	CCND1
CASP3	interacts with	TGFB1
CASP3	interacts with	TNFRSF10A
CASP3	interacts with	MMP2
CASP3	interacts with	NFKBIA
CASP3	interacts with	MAPK1
CASP3	interacts with	SIRT1
BAX	interacts with	MCL1
BAX	interacts with	BCL2
BAX	interacts with	PRKACA
BAX	interacts with	CASP3
BAX	interacts with	TP53
BAX	interacts with	SIRT1
CTNNB1	interacts with	IGF1R
CTNNB1	interacts with	MYC
CTNNB1	interacts with	PECAM1
CTNNB1	interacts with	HIF1A
CTNNB1	interacts with	NTRK1
CTNNB1	interacts with	PRKCA
CTNNB1	interacts with	ESR1
CTNNB1	interacts with	TNF
CTNNB1	interacts with	IL6
CTNNB1	interacts with	RELA
CTNNB1	interacts with	MAPK8
CTNNB1	interacts with	SRC
CTNNB1	interacts with	MMP9
CTNNB1	interacts with	PTEN
CTNNB1	interacts with	JUN
CTNNB1	interacts with	MCL1
CTNNB1	interacts with	PTGS2
CTNNB1	interacts with	STAT1
CTNNB1	interacts with	PRKACA
CTNNB1	interacts with	CXCL8
CTNNB1	interacts with	PPARG
CTNNB1	interacts with	GJA1
CTNNB1	interacts with	EGFR
CTNNB1	interacts with	TP53
CTNNB1	interacts with	STAT3
CTNNB1	interacts with	FGF2
CTNNB1	interacts with	IL1B
CTNNB1	interacts with	TGFB1
CTNNB1	interacts with	MMP2
CTNNB1	interacts with	MAPK1
CTNNB1	interacts with	SIRT1
HIF1A	interacts with	MYC
HIF1A	interacts with	IGF1R
HIF1A	interacts with	PECAM1
HIF1A	interacts with	SLC2A1
HIF1A	interacts with	IL10
HIF1A	interacts with	TNF
HIF1A	interacts with	IL6
HIF1A	interacts with	PPARA
HIF1A	interacts with	RELA
HIF1A	interacts with	NFE2L2
HIF1A	interacts with	SRC
HIF1A	interacts with	MMP9
HIF1A	interacts with	PTEN
HIF1A	interacts with	JUN
HIF1A	interacts with	MCL1
HIF1A	interacts with	PTGS2
HIF1A	interacts with	MTOR
HIF1A	interacts with	STAT1
HIF1A	interacts with	NQO1
HIF1A	interacts with	PPARG
HIF1A	interacts with	TP53
HIF1A	interacts with	STAT3
HIF1A	interacts with	IL1B
HIF1A	interacts with	TGFB1
HIF1A	interacts with	MMP2
HIF1A	interacts with	NFKBIA
HIF1A	interacts with	MAPK1
HIF1A	interacts with	SIRT1
IGF1R	interacts with	MYC
IGF1R	interacts with	ITGB3
IGF1R	interacts with	TGFA
IGF1R	interacts with	SRC
IGF1R	interacts with	PTEN
IGF1R	interacts with	MTOR
IGF1R	interacts with	PRKACA
IGF1R	interacts with	TP53
IGF1R	interacts with	STAT3
IGF1R	interacts with	TGFB1
MYC	interacts with	SLC2A1
MYC	interacts with	TNF
MYC	interacts with	RELA
MYC	interacts with	NFE2L2
MYC	interacts with	SRC
MYC	interacts with	PLAU
MYC	interacts with	PTEN
MYC	interacts with	PTGS2
MYC	interacts with	STAT1
MYC	interacts with	TP53
MYC	interacts with	STAT3
MYC	interacts with	ODC1
MYC	interacts with	TGFB1
MYC	interacts with	SIRT1
SRC	interacts with	SYK
SRC	interacts with	TNF
SRC	interacts with	TGFA
SRC	interacts with	STAT1
SRC	interacts with	TP53
SRC	interacts with	STAT3
SRC	interacts with	TGFB1
PTEN	interacts with	SRC
PTEN	interacts with	XIAP
PTEN	interacts with	TP53
PTEN	interacts with	STAT3
PTEN	interacts with	SIRT1
JUN	interacts with	MAPK8
JUN	interacts with	TNF
JUN	interacts with	RELA
JUN	interacts with	PPARA
JUN	interacts with	SRC
JUN	interacts with	MYC
JUN	interacts with	NFE2L2
JUN	interacts with	MMP9
JUN	interacts with	PTEN
JUN	interacts with	PTGS2
JUN	interacts with	MTOR
JUN	interacts with	STAT1
JUN	interacts with	MMP1
JUN	interacts with	PRKACA
JUN	interacts with	PPARG
JUN	interacts with	TP53
JUN	interacts with	STAT3
JUN	interacts with	TGFB1
JUN	interacts with	NFKBIA
JUN	interacts with	MAPK1
JUN	interacts with	SIRT1
CYP17A1	interacts with	CYP3A4
CYP17A1	interacts with	CYP1A1
CYP17A1	interacts with	CYP1A2
PRKACA	interacts with	RELA
EGFR	interacts with	SRC
EGFR	interacts with	TGFA
EGFR	interacts with	IGF1R
EGFR	interacts with	ESR1
EGFR	interacts with	IL6
EGFR	interacts with	STAT1
EGFR	interacts with	PTEN
EGFR	interacts with	FOS
EGFR	interacts with	HIF1A
EGFR	interacts with	PRKCA
EGFR	interacts with	IL10
EGFR	interacts with	TNF
EGFR	interacts with	MYC
EGFR	interacts with	JUN
EGFR	interacts with	ESRRB
EGFR	interacts with	PPARG
EGFR	interacts with	PTGS2
EGFR	interacts with	MAPK8
EGFR	interacts with	MMP9
EGFR	interacts with	MTOR
EGFR	interacts with	ITGA5
EGFR	interacts with	ESR2
EGFR	interacts with	LCK
EGFR	interacts with	TGFB2
EGFR	interacts with	PRKACA
EGFR	interacts with	SLC2A1
EGFR	interacts with	RELA
EGFR	interacts with	TP53
EGFR	interacts with	ICAM1
EGFR	interacts with	STAT3
EGFR	interacts with	FGF2
EGFR	interacts with	IL1B
EGFR	interacts with	IL1A
EGFR	interacts with	TGFB1
TP53	interacts with	XIAP
CCND1	interacts with	ESR1
CCND1	interacts with	STAT3
CCND1	interacts with	CTNNB1
CCND1	interacts with	MYC
CCND1	interacts with	TP53
CCND1	interacts with	FOS
CCND1	interacts with	JUN
CCND1	interacts with	HIF1A
CCND1	interacts with	SRC
CCND1	interacts with	PTEN
CCND1	interacts with	EGFR
CCND1	interacts with	MCL1
CCND1	interacts with	MTOR
CCND1	interacts with	MMP9
CCND1	interacts with	RELA
CCND1	interacts with	STAT1
CCND1	interacts with	IL6
CCND1	interacts with	KIT
CCND1	interacts with	MAPK8
CCND1	interacts with	MMP2
CCND1	interacts with	SIRT1
SIRT1	interacts with	TP53
SIRT1	interacts with	STAT3
SIRT1	interacts with	SOD2
SIRT1	interacts with	TNF
AR	interacts with	CTNNB1
AR	interacts with	ESR1
AR	interacts with	HIF1A
AR	interacts with	IGF1R
AR	interacts with	MYC
AR	interacts with	SRC
AR	interacts with	PTEN
AR	interacts with	JUN
AR	interacts with	CYP17A1
AR	interacts with	PRKACA
AR	interacts with	EGFR
AR	interacts with	TP53
AR	interacts with	STAT3
AR	interacts with	CCND1
AR	interacts with	SIRT1
PTGS2	interacts with	TNF
PTGS2	interacts with	SRC
PTGS2	interacts with	RELA
PTGS2	interacts with	XDH
PTGS2	interacts with	VCAM1
PTGS2	interacts with	TP53
PTGS2	interacts with	STAT3
PTGS1	interacts with	PTGS2
ALOX5	interacts with	LTB4R
ALOX5	interacts with	CYP2C19
ALOX5	interacts with	PTGS2
ALOX5	interacts with	PTGS1
ALOX5	interacts with	CYP2C9
ALOX15	interacts with	PTGS2
ALOX15	interacts with	PTGS1
ALOX15	interacts with	CYP2C19
ALOX15	interacts with	CYP1A2
ALOX15	interacts with	ALOX5
ALOX15	interacts with	CYP3A4
ALOX15	interacts with	CYP2C9
CYP1A1	interacts with	CYP3A4
CYP1A1	interacts with	CYP1B1
CYP1A1	interacts with	ESR1
CYP1A1	interacts with	PPARA
CYP1A1	interacts with	CYP1A2
CYP1A1	interacts with	NR1I2
CYP1A1	interacts with	NQO1
CYP1A1	interacts with	CYP2C9
ESR1	interacts with	IGF1R
ESR1	interacts with	MYC
ESR1	interacts with	HIF1A
ESR1	interacts with	HDAC2
ESR1	interacts with	NTRK1
ESR1	interacts with	IL6
ESR1	interacts with	ESRRA
ESR1	interacts with	RELA
ESR1	interacts with	MAPK8
ESR1	interacts with	SHBG
ESR1	interacts with	SRC
ESR1	interacts with	MMP9
ESR1	interacts with	PTEN
ESR1	interacts with	JUN
ESR1	interacts with	MTOR
ESR1	interacts with	STAT1
ESR1	interacts with	ESR2
ESR1	interacts with	PRKACA
ESR1	interacts with	FOS
ESR1	interacts with	NOS3
ESR1	interacts with	PPARG
ESR1	interacts with	TP53
ESR1	interacts with	STAT3
ESR1	interacts with	IL1B
ESR1	interacts with	MAPK1
ESR1	interacts with	SIRT1
CYP1A2	interacts with	CYP3A4
CYP1A2	interacts with	CYP2C19
CYP1A2	interacts with	XDH
CYP1A2	interacts with	CYP1B1
CYP1A2	interacts with	NR1I2
CYP1A2	interacts with	CYP2C9
CYP1B1	interacts with	CYP3A4
CYP1B1	interacts with	NQO1
AHR	interacts with	CYP1A1
AHR	interacts with	ESR1
AHR	interacts with	CYP1A2
AHR	interacts with	CYP1B1
ABCG2	interacts with	CYP3A4
ABCG2	interacts with	NR1I2
ABCC1	interacts with	ABCG2
CYP3A4	interacts with	MAOB
CYP3A4	interacts with	NR1I2
CYP2C19	interacts with	CYP3A4
CYP2C19	interacts with	MAOB
CYP2C19	interacts with	PTGS2
CYP2C19	interacts with	PTGS1
CYP2C19	interacts with	NR1I2
CYP2C19	interacts with	CYP2C9
STAT3	interacts with	TP53
STAT3	interacts with	SYK
STAT3	interacts with	TNF
STAT3	interacts with	VCAM1
STAT3	interacts with	TGFA
STAT3	interacts with	TGFB1
CYP2C9	interacts with	CYP3A4
CYP2C9	interacts with	PTGS1
CYP2C9	interacts with	PTGS2
CYP2C9	interacts with	NR1I2
ABCB1	interacts with	CYP3A4
ABCB1	interacts with	CYP2C19
ABCB1	interacts with	NR1I2
ABCB1	interacts with	STAT3
ABCB1	interacts with	CYP2C9
