# Supplementary material for: Uncovering the mechanism of resveratrol in the treatment of asthma: a network pharmacology approach with molecular docking and experimental validation
Source: Front Pharmacol. 2025 May 16;16:1596737. doi: 10.3389/fphar.2025.1596737 (PMC12122464; doi:10.3389/fphar.2025.1596737)
Supplement: Supplementary file 1 [file DataSheet1.zip › Supplementary data/network pharmacology data/Res targets/all targets-Res.txt]

 PTGS1 
PTGS2 
daf-21
MAOB
PRKACA
Ncoa1
CA2
RELA
STAT3
AKT1
VEGFA
CCND1
BCL2
BCL2L1
FOS
CDKN1A
EIF6
BAX
CASP9
PLAU
MMP2
MMP9
MPK3
MAPK1
IL10
CDK4
TNF
JUN
IL6
CDK6
AHSA1
CASP3
TP53
MAPK8
NFKBIA
ODC1
XDH
BAK1
BBC3
SOD1
CAT
PRKCA
TEP1
HIF1A
IGF1R
STAT1
RUNX1T1
HERC5
CRK2
EDN1
HEL-S-89n
Forkhead box protein O1
FGF2
PPARG
CTNNB1
MYC
F3
GJA1
CYP1A1
ICAM1
IL1B
CXCL2
SELE
VCAM1
PRKCD
CXCL8
MCL1
BRCA1
XRCC6
SOD2
PRKCB
PECAM1
BIRC5
DUOX2
NOS3
PTPN1
CCND2
BCL2A1
MDR1
HGF
TGFB1
SULT1E1
MGAM
CYP1B1
CCNB1
DDIT3
PLAT
PTEN
CDK7
IL1A
MPO
TNFRSF10B
CYP19A1
ABCG2
NFE2L2
NQO1
XIAP
AHR
PRKAG2
SLC2A4
PPARA
CRP
PON1
CD80
CCNE1
CCNE2
BCAM
SIRT1
CREBZF
NTRK1
LGSN
PYGO1
IL17B
SIRT2
C3AR1
MTOR
CCR2
EIF2S1
PTGES
PMAIP1
BCL2L11
TNFSF10
TNFRSF10A
RPS6
GCH1
BIRC3
TRAF2
CDC42
BSG
COL2A1
ITGB1BP1
CD28
NR1H3
PAPPA
SPARC
BRCA2
AAGAB
PRKD1
TGFA
CD320
TGFB2
MAOA
ESR1
PTGS1
SLC6A2
PTGS2
CA7
APP
CA1
CA3
CA6
PIK3CB
CA12
CYP1A2
CYP2C9
CYP3A4
CA14
CA9
CYP2C19
CA4
CA13
NQO2
CA5B
PIK3CA
CA5A
LCK
SYK
ALOX5
TTR
TUBB1
EGFR
TUBB3
ABCB1
AKR1B1
MMP1
TYR
CLK1
PTK2B
ESRRA
ESRRB
ALOX15
HSD17B2
HSD17B1
INSR
DYRK1A
DYRK1B
KIT
SRC
LTB4R
AR
ERN1
ESR2
HSD17B14
HDAC2
ABCC1
HDAC8
SHBG
CBR1
CYP11B1
CYP11B2
CYP17A1
CSNK2A1
PI4K2B
ITGA5
ITGB3
SNCA
MTNR1A
MTNR1B
CLEC14A
NR1I2
NR1I3
SLC2A1
KHSRP
YARS1
