# Supplementary material for: Uncovering the mechanism of resveratrol in the treatment of asthma: a network pharmacology approach with molecular docking and experimental validation
Source: Front Pharmacol. 2025 May 16;16:1596737. doi: 10.3389/fphar.2025.1596737 (PMC12122464; doi:10.3389/fphar.2025.1596737)
Supplement: Supplementary file 1 [file DataSheet1.zip › Supplementary data/network pharmacology data/Res targets/drugbank-res.txt]

SIRT1
NQO2
CSNK2A1
PTGS1
PTGS2
ALOX15
ALOX5
AHR
PI4K2B
ITGA5
ITGB3
APP
SNCA
ESR1
MTNR1A
MTNR1B
CLEC14A
NR1I2
NR1I3
SLC2A1
CBR1
PPARA
PPARG
AKT1
KHSRP
YARS1
