# Supplementary material for: Uncovering the mechanism of resveratrol in the treatment of asthma: a network pharmacology approach with molecular docking and experimental validation
Source: Front Pharmacol. 2025 May 16;16:1596737. doi: 10.3389/fphar.2025.1596737 (PMC12122464; doi:10.3389/fphar.2025.1596737)
Supplement: Supplementary file 1 [file DataSheet1.zip › Supplementary data/network pharmacology data/Res targets/swisstarget-RES.txt]

MAOA
CA2
ESR1
PTGS1
SLC6A2
PTGS2
CA7
APP
CA1
CA3
CA6
PIK3CB
CA12
CYP1A2
CYP2C9
CYP3A4
CA14
CA9
CYP2C19
CA4
CA13
NQO2
CA5B
PIK3CA
CA5A
LCK
SYK
CYP1B1
CYP19A1
ALOX5
TTR
AHR
TUBB1
EGFR
TUBB3
ABCB1
AKR1B1
CYP1A1
MMP9
MMP1
MMP2
RELA
TYR
CLK1
PTK2B
ESRRA
ESRRB
IGF1R
ALOX15
HSD17B2
HSD17B1
INSR
DYRK1A
DYRK1B
KIT
SRC
LTB4R
AR
ERN1
ESR2
HSD17B14
HDAC2
ABCC1
HDAC8
SHBG
CBR1
CYP11B1
CYP11B2
CYP17A1
