# Supplementary material for: Uncovering the mechanism of resveratrol in the treatment of asthma: a network pharmacology approach with molecular docking and experimental validation
Source: Front Pharmacol. 2025 May 16;16:1596737. doi: 10.3389/fphar.2025.1596737 (PMC12122464; doi:10.3389/fphar.2025.1596737)
Supplement: Supplementary file 1 [file DataSheet1.zip › Supplementary data/WB data/WB data.xlsx]

## Sheet: human 
β-actin	1	9837885	9540165	12079574	P53-human	1	18516466	25152827	21884180		STAT3-human	1	1739606	2140200	2172883
	2	11300904	10166723	11126284		2	44852139	47243904	42301374			2	7004400	7115046	6217766
	3	11197576	11474921	15376848		3	30327456	35850600	29321677			3	3813807	4171900	4249211
					p53/β-actin	1	1.88216	2.63652	1.81167		STAT3/β-actin	1	0.176827	0.224336	0.179881
						2	3.9689	4.64692	3.80193			2	0.619809	0.699837	0.558836
						3	2.70839	3.12426	1.90687			3	0.340592	0.363567	0.276338
					P53-Human-final	1	1	1	1		STAT3-Human-final	1	1	1	1
						2	2.10869	1.76252	2.09858			2	3.50517	3.1196	3.1067
						3	1.43898	1.18499	1.05255			3	1.92613	1.62064	1.53623

## Sheet: human-Data statistics
TP53-human												STAT3-human
系列数	1											系列数	1
每个系列的比较数量	3											每个系列的比较数量	3
α	0.05											α	0.05
Tukey 多重比较检验	均差	95.00% 差值的置信区间	低于阈值?	摘要	调整后的 P 值							Tukey 多重比较检验	均差	95.00% 差值的置信区间	低于阈值?	摘要	调整后的 P 值
Control vs Model	-0.9899	-1.392 到 -0.5876	是	***	0.0007	A-B						Control vs Model	-2.244	-2.686 到 -1.802	是	****	<0.0001	A-B
Control vs Resveratrol	-0.2255	-0.6278 到 0.1768	否	ns	0.2734	A-C						Control vs Resveratrol	-0.6943	-1.136 到 -0.2524	是	**	0.007	A-C
Model vs Resveratrol	0.7644	0.3621 到 1.167	是	**	0.0027	B-C						Model vs Resveratrol	1.549	1.108 到 1.991	是	****	<0.0001	B-C
检验详细信息	平均值 1	平均值 2	均差	差值的标准误差	n1	n2	q	自由度				检验详细信息	平均值 1	平均值 2	均差	差值的标准误差	n1	n2	q	自由度
Control vs Model	1	1.99	-0.9899	0.1311	3	3	10.68	6				Control vs Model	1	3.244	-2.244	0.144	3	3	22.03	6
Control vs Resveratrol	1	1.226	-0.2255	0.1311	3	3	2.432	6				Control vs Resveratrol	1	1.694	-0.6943	0.144	3	3	6.818	6
Model vs Resveratrol	1.99	1.226	0.7644	0.1311	3	3						Model vs Resveratrol	3.244	1.694	1.549	0.144	3	3

## Sheet: mice
STAT3-mice											β-actin-mice
	1	1437268	1170273	1246910		P53-mice	1	4099084	3738992	3350522	1	13860566	9840165	9537885
	2	9657757	7494656	8541925			2	12236311	11311200	9665778	2	12278598	10166723	11300904
	3	1728936	1493152	1555670			3	5291610	5144360	4809075	3	13275997	11174921	10197576
STAT3/β-actin	1	0.103695	0.118928	0.130732		p53/β-actin	1	0.295737	0.379972	0.351286
	2	0.786552	0.737175	0.755862			2	0.996556	1.11257	0.85531
	3	0.13023	0.133616	0.152553			3	0.398585	0.460349	0.47159
stat3-final	1	1	1	1		p53-final	1	1	1	1
	2	7.58526	6.19849	5.78175			2	3.36974	2.92803	2.4348
	3	1.2559	1.1235	1.16691			3	1.34777	1.21153	1.34247

## Sheet: mice-Data statistics
STAT3-mice												TP53-mice
系列数	1											系列数	1
每个系列的比较数量	3											每个系列的比较数量	3
α	0.05											α	0.05
Tukey 多重比较检验	均差	95.00% 差值的置信区间	低于阈值?	摘要	调整后的 P 值							Tukey 多重比较检验	均差	95.00% 差值的置信区间	低于阈值?	摘要	调整后的 P 值
Control vs Model	-5.198	-5.801 到 -4.595	是	****	<0.0001	A-B						Control vs Model	-2.001	-2.502 到 -1.500	是	****	<0.0001	A-B
Control vs Resveratrol	-0.2566	-0.8594 到 0.3462	否	ns	0.4424	A-C						Control vs Resveratrol	-0.3006	-0.8016 到 0.2004	否	ns	0.2355	A-C
Model vs Resveratrol	4.941	4.339 到 5.544	是	****	<0.0001	B-C						Model vs Resveratrol	1.701	1.200 到 2.202	是	***	0.0001	B-C
检验详细信息	平均值 1	平均值 2	均差	差值的标准误差	n1	n2	q	自由度				检验详细信息	平均值 1	平均值 2	均差	差值的标准误差	n1	n2	q	自由度
Control vs Model	1	6.198	-5.198	0.1965	3	3	37.42	6				Control vs Model	1	3.001	-2.001	0.1633	3	3	17.33	6
Control vs Resveratrol	1	1.257	-0.2566	0.1965	3	3	1.847	6				Control vs Resveratrol	1	1.301	-0.3006	0.1633	3	3	2.603	6
Model vs Resveratrol	6.198	1.257	4.941	0.1965	3	3	35.57	6				Model vs Resveratrol	3.001	1.301	1.701	0.1633	3	3
